# Supplementary material for: In vitro modeling of renal injury-induced cardiac effects using human iPSC-derived organoids
Source: Cell Commun Signal. 2026 May 6;24:380. doi: 10.1186/s12964-026-02902-3 (PMC13317422; doi:10.1186/s12964-026-02902-3)
Supplement: Supplementary file 3 — Supplementary Material 3. Supplementary Table 1 [file 12964_2026_2902_MOESM3_ESM.xlsx]

## Sheet: Sheet1
ensembl	logFC	logCPM	LR	PValue	padj	t	sig	gene
ENSG00000000003	-0.104443	7.55489	0.464638	0.495464	0.611194	-0.031854	ns	TSPAN6
ENSG00000000005	-6.04094	1.63108	88.9009	4.15101e-21	3.11311e-19	-123.125	downregulated	TNMD
ENSG00000000419	0.643024	6.10298	15.2425	9.45535e-05	0.000481176	2.58774	ns	DPM1
ENSG00000000457	0.112992	4.8278	0.263287	0.607871	0.711368	0.0244277	ns	SCYL3
ENSG00000000460	-1.40001	3.77008	21.4899	3.55696e-06	2.64772e-05	-7.62853	downregulated	FIRRM
ENSG00000000971	0.0646538	-0.351603	0.00612591	0.937615	0.959	0.00180873	ns	CFH
ENSG00000001036	0.490109	6.11776	9.11138	0.00254024	0.00834494	1.27189	ns	FUCA2
ENSG00000001084	0.464056	6.34103	6.32113	0.0119307	0.0308068	0.892534	ns	GCLC
ENSG00000001167	-1.87979	6.83223	129.121	6.381e-30	1.07859e-27	-54.8806	downregulated	NFYA
ENSG00000001460	-0.198652	3.2521	0.547864	0.459192	0.577846	-0.0671454	ns	STPG1
ENSG00000001461	0.983471	5.36449	30.7882	2.8779e-08	3.40177e-07	7.41628	ns	NIPAL3
ENSG00000001497	-0.546578	4.97889	6.46262	0.0110167	0.0288157	-1.07017	ns	LAS1L
ENSG00000001561	-0.133249	2.94792	0.178779	0.672424	0.763818	-0.0229663	ns	ENPP4
ENSG00000001617	-0.636699	5.78357	7.9332	0.00485359	0.0144751	-1.47328	ns	SEMA3F
ENSG00000001626	-0.385016	6.19228	1.17227	0.278936	0.396069	-0.21349	ns	CFTR
ENSG00000001629	-0.00176431	6.71318	9.26584e-05	0.99232	0.995536	-5.90755e-06	ns	ANKIB1
ENSG00000001630	-1.0069	0.0388504	4.34381	0.0371436	0.0788441	-1.43998	ns	CYP51A1
ENSG00000001631	-0.148398	3.56263	0.378846	0.538222	0.650222	-0.0399247	ns	KRIT1
ENSG00000002016	0.378599	4.76412	2.95194	0.0857745	0.15629	0.403829	ns	RAD52
ENSG00000002330	0.196965	4.02204	0.747061	0.387408	0.509085	0.0811162	ns	BAD
ENSG00000002549	0.579952	5.44869	9.42999	0.00213466	0.00719212	1.54886	ns	LAP3
ENSG00000002586	-0.501831	7.79473	5.06995	0.0243441	0.0556703	-0.809758	ns	CD99
ENSG00000002587	0.926251	2.86184	10.7624	0.00103583	0.00386638	2.76459	ns	HS3ST1
ENSG00000002745	-3.06337	-1.02936	4.56125	0.0327033	0.0712142	-4.55035	ns	WNT16
ENSG00000002746	0.0519062	-1.01743	0.00502306	0.943498	0.962701	0.00131109	ns	HECW1
ENSG00000002822	0.63602	-1.19466	1.31577	0.251353	0.365372	0.381431	ns	MAD1L1
ENSG00000002834	0.65202	8.3302	8.83942	0.00294793	0.00947309	1.64993	ns	LASP1
ENSG00000002919	0.423667	3.87807	3.24432	0.0716712	0.134861	0.484953	ns	SNX11
ENSG00000002933	0.431542	2.40468	0.364889	0.545804	0.656854	0.11348	ns	TMEM176A
ENSG00000003056	1.04784	6.86264	32.7245	1.06188e-08	1.38808e-07	8.35541	upregulated	M6PR
ENSG00000003096	-0.0971664	4.94135	0.123683	0.725074	0.805337	-0.0135661	ns	KLHL13
ENSG00000003137	-1.59943	1.81966	24.8616	6.1597e-07	5.4578e-06	-9.93317	downregulated	CYP26B1
ENSG00000003147	-0.170119	4.33972	0.288376	0.591263	0.696196	-0.0388244	ns	ICA1
ENSG00000003249	0.488055	3.97704	3.05141	0.0806671	0.148582	0.533592	ns	DBNDD1
ENSG00000003393	0.204908	6.53107	1.77341	0.182961	0.284972	0.151149	ns	ALS2
ENSG00000003400	1.34675	2.62046	15.536	8.09491e-05	0.000421211	5.51062	upregulated	CASP10
ENSG00000003402	0.675565	6.45552	17.0909	3.56319e-05	0.000204219	3.00502	ns	CFLAR
ENSG00000003436	-0.0506558	6.56267	0.0201752	0.887049	0.923705	-0.00263675	ns	TFPI
ENSG00000003509	0.282332	4.65692	1.50918	0.219265	0.328478	0.186066	ns	NDUFAF7
ENSG00000003756	-0.0478861	7.51307	0.0911447	0.762727	0.834117	-0.00563288	ns	RBM5
ENSG00000003987	-0.463535	2.58039	2.06681	0.150537	0.24452	-0.381192	ns	MTMR7
ENSG00000003989	0.374608	6.55451	4.04238	0.0443711	0.091276	0.506807	ns	SLC7A2
ENSG00000004059	0.212442	5.32271	1.32752	0.249247	0.362905	0.128181	ns	ARF5
ENSG00000004139	0.200452	4.46502	0.866909	0.351813	0.4739	0.0909426	ns	SARM1
ENSG00000004142	0.631753	6.6412	15.7824	7.10618e-05	0.000376087	2.62074	ns	POLDIP2
ENSG00000004399	-0.454571	6.03004	6.68804	0.00970617	0.0259406	-0.91503	ns	PLXND1
ENSG00000004455	-0.0253495	6.67493	0.029126	0.864488	0.908	-0.00160313	ns	AK2
ENSG00000004468	1.21726	-1.78104	2.4836	0.115039	0.197984	1.1432	ns	CD38
ENSG00000004478	0.124907	7.12884	0.3274	0.567194	0.675054	0.0307606	ns	FKBP4
ENSG00000004487	-0.706929	7.88183	21.5532	3.4414e-06	2.56953e-05	-3.86214	ns	KDM1A
ENSG00000004534	-0.381587	7.28515	5.93102	0.0148766	0.0370507	-0.697349	ns	RBM6
ENSG00000004660	0.101698	2.77502	0.138893	0.709384	0.792678	0.0151651	ns	CAMKK1
ENSG00000004700	0.193854	6.10392	1.55517	0.212374	0.320115	0.130444	ns	RECQL
ENSG00000004766	0.0749818	5.24265	0.156904	0.692023	0.779342	0.011988	ns	VPS50
ENSG00000004776	-1.41663	2.87585	12.5632	0.000393413	0.00168812	-4.82385	downregulated	HSPB6
ENSG00000004777	-2.43494	3.20132	33.3995	7.5045e-09	1.01542e-07	-19.7831	downregulated	ARHGAP33
ENSG00000004779	0.223684	5.56744	1.71319	0.190572	0.294075	0.161039	ns	NDUFAB1
ENSG00000004799	0.95352	3.7908	8.92654	0.00281056	0.00909561	2.43263	ns	PDK4
ENSG00000004838	-0.286414	-1.47494	0.0940218	0.759125	0.831764	-0.0342799	ns	ZMYND10
ENSG00000004864	0.627997	6.39472	11.7458	0.000609798	0.00245641	2.01889	ns	SLC25A13
ENSG00000004866	-0.00144679	4.27359	4.78352e-05	0.994482	0.996871	-3.47698e-06	ns	ST7
ENSG00000004897	-0.716528	6.93471	21.3831	3.76066e-06	2.78425e-05	-3.88698	ns	CDC27
ENSG00000004948	-0.33327	-1.68628	0.0768375	0.78163	0.848133	-0.0356595	ns	CALCR
ENSG00000004961	0.822681	5.04932	16.5921	4.63425e-05	0.000257544	3.56551	ns	HCCS
ENSG00000004975	0.00636622	5.99783	0.0011493	0.972956	0.981757	7.58019e-05	ns	DVL2
ENSG00000005001	2.01981	3.7141	53.8035	2.21577e-13	6.28248e-12	25.5596	upregulated	PRSS22
ENSG00000005007	0.0773825	6.72844	0.21706	0.641289	0.739023	0.0149306	ns	UPF1
ENSG00000005020	1.10405	4.25234	26.3266	2.88295e-07	2.77121e-06	7.22064	upregulated	SKAP2
ENSG00000005022	0.223879	7.50128	1.65716	0.197987	0.302605	0.157468	ns	SLC25A5
ENSG00000005059	-0.203804	1.69145	0.361313	0.547778	0.658328	-0.0532734	ns	MCUB
ENSG00000005073	-1.55627	4.76737	25.146	5.31491e-07	4.78647e-06	-9.76481	downregulated	HOXA11
ENSG00000005075	0.460089	4.38392	4.48767	0.0341402	0.0737947	0.674828	ns	POLR2J
ENSG00000005100	-0.318452	5.24029	2.85268	0.0912218	0.164574	-0.331158	ns	DHX33
ENSG00000005102	-3.01439	3.30945	17.2397	3.29478e-05	0.000190977	-13.511	downregulated	MEOX1
ENSG00000005108	-0.889232	5.36858	9.0281	0.00265861	0.00867799	-2.29008	ns	THSD7A
ENSG00000005156	-0.420002	6.13048	4.77231	0.0289209	0.0642715	-0.646294	ns	LIG3
ENSG00000005175	0.195193	6.11841	1.42763	0.232152	0.343892	0.123797	ns	RPAP3
ENSG00000005187	-0.595764	3.35183	1.09063	0.296331	0.415544	-0.314696	ns	ACSM3
ENSG00000005189	-1.27659	1.95582	10.2029	0.00140218	0.00501244	-3.64236	downregulated	REXO5
ENSG00000005194	-0.000967437	5.68342	3.26262e-05	0.995443	0.997303	-1.9192e-06	ns	CIAPIN1
ENSG00000005206	0.00178452	4.70313	8.19794e-05	0.992776	0.995721	5.61908e-06	ns	SPPL2B
ENSG00000005238	-0.197527	3.447	0.632414	0.426471	0.546717	-0.0731067	ns	ATOSB
ENSG00000005243	1.07434	3.0039	12.7916	0.000348176	0.00151142	3.71528	upregulated	COPZ2
ENSG00000005249	-0.24075	5.61149	0.824317	0.363921	0.486216	-0.105687	ns	PRKAR2B
ENSG00000005302	0.089573	5.26614	0.273768	0.600815	0.705058	0.0198189	ns	MSL3
ENSG00000005339	-0.560366	7.31063	7.97449	0.00474411	0.0142018	-1.3022	ns	CREBBP
ENSG00000005379	-2.07373	4.57363	71.022	3.53259e-17	1.71358e-15	-34.1168	downregulated	TSPOAP1
ENSG00000005436	-0.486692	5.23638	6.42557	0.0112489	0.0293079	-0.948509	ns	GCFC2
ENSG00000005448	-0.733146	2.6448	5.27096	0.0216841	0.05069	-1.21985	ns	WDR54
ENSG00000005469	1.43159	6.11562	24.7123	6.65573e-07	5.83146e-06	8.84263	upregulated	CROT
ENSG00000005471	0.534717	0.695391	2.03192	0.154025	0.248773	0.434408	ns	ABCB4
ENSG00000005483	-1.63781	6.97574	60.7396	6.51464e-15	2.30891e-13	-23.2342	downregulated	KMT2E
ENSG00000005486	0.984685	5.5552	13.1984	0.000280186	0.00125419	3.49815	ns	RHBDD2
ENSG00000005513	-1.60544	3.77578	33.9756	5.58081e-09	7.73222e-08	-13.2502	downregulated	SOX8
ENSG00000005700	0.120281	6.59657	0.542236	0.461508	0.57986	0.0403929	ns	IBTK
ENSG00000005801	1.13151	6.57211	57.3752	3.60128e-14	1.13699e-12	15.2115	upregulated	ZNF195
ENSG00000005810	-0.754224	7.06013	13.615	0.00022439	0.00103218	-2.75216	ns	MYCBP2
ENSG00000005812	0.316298	6.14591	2.95145	0.0858003	0.156307	0.337335	ns	FBXL3
ENSG00000005882	-0.60213	4.89052	8.69365	0.0031932	0.0101091	-1.50278	ns	PDK2
ENSG00000005884	1.46438	5.17712	27.0551	1.97743e-07	1.9724e-06	9.81704	upregulated	ITGA3
ENSG00000005889	-0.441441	6.83278	5.65657	0.0173901	0.0422291	-0.776802	ns	ZFX
ENSG00000005893	0.853348	7.93563	23.6338	1.16523e-06	9.67317e-06	5.06341	ns	LAMP2
ENSG00000005961	-0.994351	1.20091	4.19056	0.0406498	0.0849408	-1.38308	ns	ITGA2B
ENSG00000005981	-1.59052	0.705734	3.6592	0.0557602	0.110088	-1.994	ns	ASB4
ENSG00000006007	0.53905	6.69941	9.38218	0.00219105	0.00735279	1.43352	ns	GDE1
ENSG00000006015	0.412464	2.60527	1.57097	0.210066	0.317425	0.279504	ns	REX1BD
ENSG00000006016	0.652161	0.6719	2.79495	0.0945617	0.169472	0.667999	ns	CRLF1
ENSG00000006025	-0.537172	2.63465	1.33497	0.247923	0.361599	-0.325356	ns	OSBPL7
ENSG00000006042	-1.2303	6.76999	31.8078	1.70211e-08	2.12271e-07	-9.55824	downregulated	TMEM98
ENSG00000006047	-0.966574	2.42937	8.7967	0.00301776	0.00966133	-2.43607	ns	YBX2
ENSG00000006062	0.134878	2.79831	0.248782	0.617934	0.719619	0.0281973	ns	MAP3K14
ENSG00000006071	-0.876069	0.0377446	2.99786	0.0833747	0.152749	-0.945249	ns	ABCC8
ENSG00000006118	-0.234037	6.14873	1.41444	0.23432	0.346427	-0.147488	ns	TMEM132A
ENSG00000006125	-0.0361989	8.09655	0.0360008	0.849514	0.897727	-0.00256396	ns	AP2B1
ENSG00000006128	3.18658	1.58048	49.2596	2.24235e-12	5.45664e-11	37.1214	upregulated	TAC1
ENSG00000006194	0.120506	3.84245	0.291585	0.589207	0.694482	0.0276842	ns	ZNF263
ENSG00000006210	0.201116	3.71845	0.366117	0.545128	0.656328	0.0529943	ns	CX3CL1
ENSG00000006282	-0.516812	5.56565	6.99117	0.00819128	0.0225135	-1.0784	ns	SPATA20
ENSG00000006283	-2.54134	4.95625	24.1322	8.99445e-07	7.66954e-06	-15.365	downregulated	CACNA1G
ENSG00000006327	3.05088	4.62133	65.1717	6.8649e-16	2.7832e-14	46.2616	upregulated	TNFRSF12A
ENSG00000006377	-1.38254	1.19385	14.9016	0.000113269	0.000565674	-5.45534	downregulated	DLX6
ENSG00000006432	0.62328	4.96991	6.19867	0.0127846	0.0326738	1.18006	ns	MAP3K9
ENSG00000006451	0.363444	6.74507	4.73868	0.0294917	0.0653211	0.556179	ns	RALA
ENSG00000006453	0.05113	4.5769	0.0603706	0.805911	0.866521	0.00479153	ns	BAIAP2L1
ENSG00000006459	-0.485514	5.00414	7.44874	0.00634807	0.01822	-1.06685	ns	KDM7A
ENSG00000006468	-0.618827	5.90251	9.84655	0.0017015	0.00591221	-1.71364	ns	ETV1
ENSG00000006530	-0.775786	4.8098	7.36066	0.00666664	0.0189733	-1.68818	ns	AGK
ENSG00000006534	1.53644	-1.23853	7.96662	0.00476477	0.0142489	3.56754	ns	ALDH3B1
ENSG00000006555	-0.140042	0.922063	0.182119	0.669558	0.761693	-0.0243969	ns	TTC22
ENSG00000006576	0.511599	6.46305	11.2174	0.000810337	0.00314156	1.58152	ns	PHTF2
ENSG00000006607	-0.30269	5.11434	2.53674	0.111224	0.192781	-0.288705	ns	FARP2
ENSG00000006611	-0.424867	3.9451	1.26253	0.261172	0.376303	-0.247729	ns	USH1C
ENSG00000006625	0.0591117	3.76986	0.0564109	0.812261	0.87151	0.00533803	ns	GGCT
ENSG00000006634	-2.00221	4.85116	60.8904	6.03428e-15	2.15605e-13	-28.4702	downregulated	DBF4
ENSG00000006638	-1.66162	-1.68757	5.61963	0.0177603	0.0429856	-2.90875	ns	TBXA2R
ENSG00000006652	1.69095	4.79049	30.6509	3.08877e-08	3.63539e-07	12.6994	upregulated	IFRD1
ENSG00000006695	0.151853	3.97824	0.462668	0.49638	0.61195	0.0461915	ns	COX10
ENSG00000006704	-1.08368	5.75734	40.3707	2.10068e-10	3.76511e-09	-10.4875	downregulated	GTF2IRD1
ENSG00000006712	0.0578001	5.77402	0.101618	0.749896	0.825149	0.00722495	ns	PAF1
ENSG00000006715	0.590786	7.27916	14.5181	0.000138818	0.000676362	2.27899	ns	VPS41
ENSG00000006740	0.522401	3.78008	4.61065	0.031774	0.0694936	0.782519	ns	ARHGAP44
ENSG00000006744	-0.0662592	5.88938	0.153323	0.69538	0.78172	-0.0104542	ns	ELAC2
ENSG00000006747	2.28915	2.17764	33.2235	8.21511e-09	1.10005e-07	18.5087	upregulated	SCIN
ENSG00000006756	0.43914	5.31486	5.04018	0.0247659	0.0564956	0.705322	ns	ARSD
ENSG00000006757	0.0172478	3.95772	0.00465597	0.945599	0.964259	0.000419001	ns	PNPLA4
ENSG00000006831	-0.137221	6.67933	0.718491	0.396639	0.518055	-0.0551086	ns	ADIPOR2
ENSG00000006837	0.151696	-0.558119	0.124911	0.723768	0.804211	0.0212982	ns	CDKL3
ENSG00000007001	0.785366	-1.6782	2.28312	0.130789	0.219201	0.693815	ns	UPP2
ENSG00000007047	0.0669016	5.80902	0.18502	0.667094	0.759795	0.0117621	ns	MARK4
ENSG00000007062	-0.35489	6.22553	1.693	0.193206	0.297283	-0.253385	ns	PROM1
ENSG00000007080	0.154722	4.39954	0.515606	0.472722	0.589769	0.0503455	ns	CCDC124
ENSG00000007129	2.06829	-0.235419	14.4726	0.000142213	0.000690605	7.95685	ns	CEACAM21
ENSG00000007168	-0.220949	8.25521	2.11686	0.145685	0.23844	-0.184842	ns	PAFAH1B1
ENSG00000007171	0.15664	1.67981	0.112214	0.737637	0.815454	0.0207011	ns	NOS2
ENSG00000007174	-0.814664	0.0281973	5.65478	0.0174078	0.0422627	-1.4332	ns	DNAH9
ENSG00000007202	-0.525967	7.49393	9.98069	0.0015819	0.00555461	-1.47314	ns	BLTP2
ENSG00000007237	-0.135831	5.19196	0.400966	0.526591	0.639298	-0.0378326	ns	GAS7
ENSG00000007255	0.406706	2.67164	2.15845	0.141788	0.233662	0.345034	ns	TRAPPC6A
ENSG00000007314	-3.44849	0.815806	7.14157	0.00753171	0.0210043	-7.3215	downregulated	SCN4A
ENSG00000007341	0.116181	3.92875	0.256751	0.612361	0.715088	0.0247456	ns	ST7L
ENSG00000007372	-2.35757	2.65521	1.03274	0.309517	0.430082	-1.20075	ns	PAX6
ENSG00000007376	-0.17712	3.2032	0.31474	0.574786	0.682021	-0.0425961	ns	RPUSD1
ENSG00000007384	1.44956	5.40883	54.1496	1.8579e-13	5.32971e-12	18.4543	upregulated	RHBDF1
ENSG00000007392	-0.373936	6.31268	5.29156	0.021429	0.0502124	-0.624099	ns	LUC7L
ENSG00000007402	-0.9742	4.5889	9.58386	0.00196295	0.00669573	-2.63725	ns	CACNA2D2
ENSG00000007516	0.00473976	0.151177	8.7229e-05	0.992548	0.995675	1.53967e-05	ns	BAIAP3
ENSG00000007520	0.481363	4.50428	3.57332	0.0587149	0.114573	0.592679	ns	TSR3
ENSG00000007541	-0.218529	4.17162	0.982052	0.321693	0.44269	-0.107639	ns	PIGQ
ENSG00000007545	-0.373513	4.55837	3.30651	0.069006	0.13073	-0.433691	ns	CRAMP1
ENSG00000007866	0.0430731	6.24525	0.0397435	0.841983	0.892682	0.00321742	ns	TEAD3
ENSG00000007908	1.77569	3.76308	1.30756	0.252837	0.366885	1.06037	ns	SELE
ENSG00000007923	0.322413	6.18101	4.3608	0.0367749	0.0782126	0.462485	ns	DNAJC11
ENSG00000007944	-0.441199	5.94776	4.54097	0.0330928	0.0719555	-0.653091	ns	MYLIP
ENSG00000007952	2.42904	0.683047	15.237	9.48269e-05	0.000482344	9.77219	upregulated	NOX1
ENSG00000007968	-4.6279	2.42509	43.6155	3.99663e-11	8.02027e-10	-48.1224	downregulated	E2F2
ENSG00000008018	0.25612	6.86745	2.77027	0.0960299	0.171572	0.260627	ns	PSMB1
ENSG00000008056	0.146742	1.93075	0.188336	0.664305	0.757404	0.0260661	ns	SYN1
ENSG00000008083	-1.06563	6.02011	20.1147	7.29322e-06	5.02544e-05	-5.47421	downregulated	JARID2
ENSG00000008086	-0.293579	5.81074	1.18198	0.276954	0.394055	-0.163698	ns	CDKL5
ENSG00000008118	0.382995	2.95763	1.00482	0.316147	0.437029	0.19154	ns	CAMK1G
ENSG00000008128	0.295896	1.22752	0.998919	0.317572	0.438475	0.147403	ns	CDK11A
ENSG00000008130	-0.0896495	5.77844	0.314812	0.574742	0.682006	-0.0215631	ns	NADK
ENSG00000008196	-2.20414	4.21189	27.3962	1.65757e-07	1.67782e-06	-14.9453	downregulated	TFAP2B
ENSG00000008226	0.629219	0.573951	3.25342	0.0712747	0.134218	0.721755	ns	DLEC1
ENSG00000008256	0.105461	5.49191	0.224818	0.635393	0.733791	0.0207714	ns	CYTH3
ENSG00000008277	-1.20898	5.32028	22.994	1.6251e-06	1.30686e-05	-6.99891	downregulated	ADAM22
ENSG00000008282	0.0657195	6.47027	0.188563	0.664115	0.757266	0.0116821	ns	SYPL1
ENSG00000008283	0.885862	4.93814	14.8009	0.000119477	0.000592638	3.47498	ns	CYB561
ENSG00000008294	-0.0232967	7.56529	0.015852	0.899807	0.933231	-0.00106817	ns	SPAG9
ENSG00000008300	-1.04591	4.12489	5.50109	0.0190046	0.0454564	-1.80015	downregulated	CELSR3
ENSG00000008311	-1.48868	6.62609	8.29487	0.00397573	0.0121964	-3.5737	downregulated	AASS
ENSG00000008323	0.716051	3.74935	5.48292	0.0192032	0.0458614	1.22919	ns	PLEKHG6
ENSG00000008324	-0.311578	3.81336	1.87609	0.170779	0.26992	-0.239157	ns	SS18L2
ENSG00000008382	0.217999	3.23251	0.522251	0.469883	0.58716	0.071506	ns	MPND
ENSG00000008394	-0.0892518	6.15267	0.102628	0.748698	0.824266	-0.0112184	ns	MGST1
ENSG00000008405	-0.061438	6.08535	0.147974	0.700479	0.785844	-0.00949861	ns	CRY1
ENSG00000008441	-3.41911	3.45868	23.5491	1.21768e-06	1.00781e-05	-20.2222	downregulated	NFIX
ENSG00000008513	0.255516	5.62631	2.35008	0.125277	0.212034	0.230508	ns	ST3GAL1
ENSG00000008516	-0.783997	-0.512933	0.845899	0.357715	0.479909	-0.350025	ns	MMP25
ENSG00000008517	1.64159	4.03441	26.5442	2.5758e-07	2.50002e-06	10.8166	upregulated	IL32
ENSG00000008710	-0.892356	5.80885	23.2574	1.41702e-06	1.15496e-05	-5.21905	ns	PKD1
ENSG00000008735	-0.210182	2.5093	0.478831	0.488952	0.605275	-0.0653107	ns	MAPK8IP2
ENSG00000008838	0.0918994	5.90955	0.346437	0.556137	0.665156	0.0234176	ns	MED24
ENSG00000008853	-1.1822	4.92302	26.5035	2.6306e-07	2.54643e-06	-7.77878	downregulated	RHOBTB2
ENSG00000008869	-0.0868843	5.61462	0.235714	0.627319	0.727114	-0.0175951	ns	HEATR5B
ENSG00000008952	0.0673582	7.89032	0.152182	0.696459	0.782572	0.0105823	ns	SEC62
ENSG00000008988	-0.104548	9.24208	0.412966	0.520468	0.633861	-0.0296505	ns	RPS20
ENSG00000009307	-0.334417	9.56064	4.37813	0.036403	0.0775792	-0.48118	ns	CSDE1
ENSG00000009335	0.259245	6.62366	2.29151	0.130084	0.218236	0.229634	ns	UBE3C
ENSG00000009413	0.758546	7.09777	15.6549	7.60142e-05	0.000399411	3.12453	ns	REV3L
ENSG00000009694	-2.41758	2.70529	15.0607	0.000104107	0.000523971	-9.62807	downregulated	TENM1
ENSG00000009709	-1.66453	-0.751336	1.92897	0.164872	0.262618	-1.30308	ns	PAX7
ENSG00000009724	0.362029	-0.280407	0.966767	0.325488	0.446626	0.176477	ns	MASP2
ENSG00000009765	-4.08425	0.806036	43.5501	4.13242e-11	8.27011e-10	-42.41	downregulated	IYD
ENSG00000009780	0.0906609	3.81305	0.139593	0.708686	0.79218	0.013558	ns	FAM76A
ENSG00000009830	0.12352	5.4217	0.516841	0.472192	0.589275	0.0402527	ns	POMT2
ENSG00000009844	0.362327	6.46864	6.00876	0.014235	0.0357405	0.669088	ns	VTA1
ENSG00000009950	-0.0143854	1.14598	0.00129631	0.971279	0.980651	-0.000182062	ns	MLXIPL
ENSG00000009954	-0.870275	7.57801	32.1651	1.41609e-08	1.79453e-07	-6.83071	ns	BAZ1B
ENSG00000010017	-0.343727	6.43202	5.06196	0.0244566	0.0558928	-0.553951	ns	RANBP9
ENSG00000010030	5.87638	1.80818	146.931	8.12604e-34	2.02911e-31	194.45	upregulated	ETV7
ENSG00000010072	0.664097	4.84826	9.25912	0.00234326	0.0077957	1.7467	ns	SPRTN
ENSG00000010165	0.0207723	5.08203	0.00980754	0.921112	0.946849	0.000741312	ns	METTL13
ENSG00000010219	-0.807594	3.63365	5.36264	0.0205726	0.0486141	-1.36218	ns	DYRK4
ENSG00000010244	-0.341313	7.59522	5.45602	0.019501	0.0464817	-0.583626	ns	ZNF207
ENSG00000010256	0.375356	6.46498	5.44364	0.0196397	0.0467504	0.640682	ns	UQCRC1
ENSG00000010270	0.493184	5.87699	8.0774	0.00448208	0.0135269	1.15825	ns	STARD3NL
ENSG00000010278	0.758289	6.60043	12.5094	0.000404909	0.00173079	2.5726	ns	CD9
ENSG00000010292	-1.92261	6.55283	133.05	8.81643e-31	1.72975e-28	-57.7835	downregulated	NCAPD2
ENSG00000010295	0.25694	3.80926	1.08588	0.297385	0.41673	0.135325	ns	IFFO1
ENSG00000010310	-0.213137	1.77916	0.242411	0.62247	0.723024	-0.0438809	ns	GIPR
ENSG00000010318	0.60222	2.168	4.23255	0.0396558	0.0832406	0.844128	ns	PHF7
ENSG00000010319	-3.19307	1.9342	26.9389	2.09993e-07	2.07872e-06	-21.3227	downregulated	SEMA3G
ENSG00000010322	-0.159142	6.85223	0.986646	0.320564	0.44144	-0.0786296	ns	NISCH
ENSG00000010327	-0.238415	1.1758	0.247637	0.618744	0.720256	-0.0497069	ns	STAB1
ENSG00000010361	0.412322	3.08227	2.09697	0.147591	0.240788	0.342614	ns	FUZ
ENSG00000010404	1.35621	2.42175	13.9249	0.000190258	0.000892745	5.04599	upregulated	IDS
ENSG00000010438	-0.378205	2.11265	0.202683	0.652564	0.748233	-0.0701105	ns	PRSS3
ENSG00000010539	-0.0984506	3.73428	0.140727	0.707559	0.791658	-0.0147909	ns	ZNF200
ENSG00000010610	-2.85305	3.36536	32.8529	9.94039e-09	1.31189e-07	-22.8318	downregulated	CD4
ENSG00000010626	-0.924453	2.17227	5.70746	0.016893	0.0411583	-1.6384	ns	LRRC23
ENSG00000010704	-0.766703	2.45247	4.13468	0.042013	0.0873244	-1.05546	ns	HFE
ENSG00000010803	-0.719921	5.39563	16.9497	3.83826e-05	0.000218107	-3.17907	ns	SCMH1
ENSG00000010810	-0.575188	6.41037	10.0124	0.0015549	0.00547331	-1.6153	ns	FYN
ENSG00000010818	1.39608	5.13085	28.0288	1.19523e-07	1.25066e-06	9.66443	upregulated	HIVEP2
ENSG00000010932	-1.31708	1.82153	4.72171	0.0297842	0.0658163	-2.00989	ns	FMO1
ENSG00000011007	0.540024	6.29994	10.5216	0.0011799	0.00431782	1.58127	ns	ELOA
ENSG00000011009	1.0773	6.04943	32.1445	1.43121e-08	1.81265e-07	8.45069	upregulated	LYPLA2
ENSG00000011021	-0.462379	5.55156	7.36815	0.00663894	0.0189165	-1.00702	ns	CLCN6
ENSG00000011028	-0.0650799	7.3381	0.0623008	0.802896	0.864082	-0.00620477	ns	MRC2
ENSG00000011105	0.13385	5.98752	0.526077	0.468261	0.585754	0.0441052	ns	TSPAN9
ENSG00000011114	-0.656105	6.54958	15.5176	8.17406e-05	0.000424727	-2.68187	ns	BTBD7
ENSG00000011132	0.307191	3.25935	1.42619	0.232387	0.344195	0.194694	ns	APBA3
ENSG00000011143	-1.51973	3.75611	16.1012	6.00454e-05	0.000323391	-6.41557	downregulated	MKS1
ENSG00000011198	1.37532	5.26819	27.8161	1.33409e-07	1.37889e-06	9.4551	upregulated	ABHD5
ENSG00000011201	-0.203746	5.28371	0.335146	0.562645	0.670838	-0.0508887	ns	ANOS1
ENSG00000011243	-0.00963523	6.95791	0.00348999	0.952891	0.969077	-0.000201921	ns	AKAP8L
ENSG00000011258	-0.755202	6.53348	18.8761	1.3949e-05	8.95983e-05	-3.66685	ns	MBTD1
ENSG00000011260	0.163187	5.61914	0.647718	0.42093	0.541255	0.0613241	ns	UTP18
ENSG00000011275	-0.686783	5.76581	14.4845	0.00014132	0.000687029	-2.64398	ns	RNF216
ENSG00000011295	0.237202	5.69839	1.32057	0.25049	0.364328	0.142608	ns	TTC19
ENSG00000011304	-0.309257	8.09979	4.39276	0.0360918	0.0770973	-0.446131	ns	PTBP1
ENSG00000011332	-1.47085	1.89379	16.9798	3.778e-05	0.000215239	-6.50517	downregulated	DPF1
ENSG00000011347	-1.03647	4.60091	12.8822	0.000331715	0.00144884	-3.60611	downregulated	SYT7
ENSG00000011376	-0.059846	5.47331	0.117295	0.731987	0.810965	-0.00810895	ns	LARS2
ENSG00000011405	-0.194423	7.6162	1.19322	0.27468	0.391581	-0.109105	ns	PIK3C2A
ENSG00000011422	-0.430477	2.2411	1.96882	0.160573	0.257156	-0.34194	ns	PLAUR
ENSG00000011426	-3.82186	5.76174	111.721	4.1136e-26	5.10691e-24	-97.0208	downregulated	ANLN
ENSG00000011451	-0.189497	5.90441	1.20182	0.272958	0.389555	-0.106858	ns	WIZ
ENSG00000011454	-0.241843	6.90482	2.08812	0.148449	0.2419	-0.200348	ns	RABGAP1
ENSG00000011465	-0.215876	9.3481	0.102925	0.748347	0.824022	-0.027178	ns	DCN
ENSG00000011478	-0.840871	2.32604	7.94456	0.00482322	0.0144002	-1.94801	ns	QPCTL
ENSG00000011485	-0.542426	6.20471	10.994	0.000914068	0.0034859	-1.64844	ns	PPP5C
ENSG00000011523	-0.615928	5.37154	11.1093	0.00085898	0.00330506	-1.88845	ns	CEP68
ENSG00000011566	0.049744	6.48247	0.111018	0.738988	0.816121	0.00653452	ns	MAP4K3
ENSG00000011638	-0.044843	3.70768	0.0358404	0.849846	0.897942	-0.00316861	ns	LDAF1
ENSG00000011677	0.0735604	2.10131	0.0501335	0.822831	0.879335	0.00622977	ns	GABRA3
ENSG00000012048	-3.01939	4.29247	111.93	3.70153e-26	4.64785e-24	-76.7879	downregulated	BRCA1
ENSG00000012061	-0.0979308	5.21978	0.265627	0.60628	0.70996	-0.0212829	ns	ERCC1
ENSG00000012171	-0.263301	3.48279	0.500625	0.479226	0.596089	-0.084114	ns	SEMA3B
ENSG00000012174	-0.0587694	5.44756	0.115247	0.734248	0.812856	-0.00788434	ns	MBTPS2
ENSG00000012211	0.797257	2.46723	7.64473	0.00569386	0.0165696	1.78952	ns	PRICKLE3
ENSG00000012232	-0.26167	6.77186	3.07173	0.0796647	0.147089	-0.287506	ns	EXTL3
ENSG00000012660	-1.23713	6.79602	25.3271	4.83874e-07	4.41922e-06	-7.81283	downregulated	ELOVL5
ENSG00000012779	2.13661	2.3881	31.1286	2.41489e-08	2.91565e-07	16.2748	upregulated	ALOX5
ENSG00000012822	0.640234	6.53338	14.443	0.000144467	0.000699697	2.45865	ns	CALCOCO1
ENSG00000012963	-0.483658	5.56469	7.12855	0.0075866	0.0211344	-1.02533	ns	UBR7
ENSG00000012983	-0.309199	6.97094	2.77989	0.0954547	0.170766	-0.315446	ns	MAP4K5
ENSG00000013016	1.11955	4.62906	25.8128	3.76183e-07	3.51307e-06	7.19267	upregulated	EHD3
ENSG00000013275	0.386061	6.30709	5.51364	0.0188687	0.0451804	0.665668	ns	PSMC4
ENSG00000013288	1.47221	5.35492	60.2134	8.51108e-15	2.94524e-13	20.7141	upregulated	MAN2B2
ENSG00000013293	1.00655	2.7546	5.89273	0.0152035	0.0377323	1.82997	upregulated	SLC7A14
ENSG00000013297	2.53442	3.30782	31.6186	1.87622e-08	2.3097e-07	19.5827	upregulated	CLDN11
ENSG00000013306	0.180682	5.82653	1.05476	0.304414	0.424503	0.0933288	ns	SLC25A39
ENSG00000013364	1.70725	4.14038	37.0709	1.13913e-09	1.78923e-08	15.2686	upregulated	MVP
ENSG00000013374	-0.0667427	5.83616	0.178546	0.672626	0.763918	-0.0114949	ns	NUB1
ENSG00000013375	0.250269	6.89697	2.91664	0.0876704	0.159212	0.264571	ns	PGM3
ENSG00000013392	0.0497125	3.76461	0.0455041	0.83108	0.88548	0.00399476	ns	RWDD2A
ENSG00000013441	0.218998	7.20711	1.03112	0.309895	0.430498	0.111423	ns	CLK1
ENSG00000013503	-0.498608	4.72849	6.98369	0.00822558	0.0225795	-1.03951	ns	POLR3B
ENSG00000013523	-0.333523	5.34209	3.69257	0.0546553	0.108364	-0.421029	ns	ANGEL1
ENSG00000013561	1.17274	5.81346	21.0623	4.44579e-06	3.22308e-05	6.27659	upregulated	RNF14
ENSG00000013563	0.495621	3.50731	4.33536	0.0373286	0.0791373	0.707726	ns	DNASE1L1
ENSG00000013573	-1.20097	4.77398	28.5174	9.28597e-08	9.93911e-07	-8.44542	downregulated	DDX11
ENSG00000013583	0.637824	5.41734	10.694	0.00107485	0.00398965	1.89348	ns	HEBP1
ENSG00000013588	2.26592	4.95595	30.6368	3.1114e-08	3.6581e-07	17.0104	upregulated	GPRC5A
ENSG00000013619	-0.677868	3.1864	4.1848	0.0407881	0.0851813	-0.941875	ns	MAMLD1
ENSG00000013725	1.17361	-1.38834	1.90799	0.167187	0.265407	0.911658	ns	CD6
ENSG00000013810	-3.57976	5.03294	102.226	4.95424e-24	4.71275e-22	-83.4263	downregulated	TACC3
ENSG00000014123	0.0867976	5.96934	0.205429	0.650374	0.7464	0.016217	ns	UFL1
ENSG00000014138	-1.08517	2.11348	14.3064	0.000155334	0.000745752	-4.13311	downregulated	POLA2
ENSG00000014164	-0.34775	3.62833	2.05091	0.152115	0.246466	-0.284399	ns	ZC3H3
ENSG00000014216	0.945481	7.08273	20.4308	6.18252e-06	4.34457e-05	4.92486	ns	CAPN1
ENSG00000014257	-0.103258	3.26291	0.137915	0.710363	0.793408	-0.0153358	ns	ACP3
ENSG00000014641	0.496929	7.07268	10.5993	0.00113129	0.00416816	1.46417	ns	MDH1
ENSG00000014824	0.0549871	7.0435	0.142013	0.706288	0.790665	0.00830406	ns	SLC30A9
ENSG00000014914	0.140053	4.81775	0.309693	0.577869	0.684865	0.0333564	ns	MTMR11
ENSG00000014919	-0.0040397	4.8819	0.000421876	0.983613	0.989688	-2.8988e-05	ns	COX15
ENSG00000015133	-0.619661	4.03276	7.71095	0.00548868	0.0160704	-1.40076	ns	CCDC88C
ENSG00000015153	-0.117227	4.83595	0.330355	0.56545	0.673344	-0.0290261	ns	YAF2
ENSG00000015171	-0.245484	6.99765	1.86782	0.171726	0.271026	-0.187836	ns	ZMYND11
ENSG00000015285	-0.467104	-0.722633	1.34201	0.24668	0.360074	-0.283936	ns	WAS
ENSG00000015413	-3.8577	0.826053	30.6583	3.07706e-08	3.62355e-07	-28.9785	downregulated	DPEP1
ENSG00000015475	0.11512	4.18619	0.258814	0.610936	0.713814	0.0246361	ns	BID
ENSG00000015479	-0.327967	2.97037	1.48553	0.222911	0.332807	-0.213791	ns	MATR3
ENSG00000015520	0.915934	3.19414	9.36283	0.0022143	0.00742064	2.43159	ns	NPC1L1
ENSG00000015532	0.00457031	4.2158	0.000417528	0.983698	0.989688	3.26247e-05	ns	XYLT2
ENSG00000015592	-0.926592	3.63895	3.7094	0.0541068	0.107402	-1.17376	ns	STMN4
ENSG00000015676	-0.124535	6.25267	0.625417	0.429042	0.549051	-0.0457669	ns	NUDCD3
ENSG00000016082	-0.497785	5.80102	4.28479	0.0384549	0.0811494	-0.70439	ns	ISL1
ENSG00000016391	-1.17559	4.04257	19.8823	8.23592e-06	5.59778e-05	-5.97702	downregulated	CHDH
ENSG00000016402	0.80988	1.35186	5.96545	0.0145889	0.0364747	1.48692	ns	IL20RA
ENSG00000016490	-2.01863	1.65477	2.41509	0.120171	0.204922	-1.85754	ns	CLCA1
ENSG00000016864	-0.19036	5.86628	1.31124	0.252171	0.366191	-0.113893	ns	GLT8D1
ENSG00000017260	-0.111666	7.4876	0.550781	0.457999	0.576704	-0.0378698	ns	ATP2C1
ENSG00000017427	-1.8032	5.30773	6.12545	0.013325	0.0338344	-3.38161	downregulated	IGF1
ENSG00000017483	-0.883213	1.79146	6.59555	0.0102234	0.0271413	-1.75795	ns	SLC38A5
ENSG00000017797	-0.0104926	6.28443	0.00405085	0.949252	0.966579	-0.000237328	ns	RALBP1
ENSG00000018189	0.533667	6.60939	10.8838	0.000970069	0.00365882	1.60805	ns	RUFY3
ENSG00000018236	-0.268727	5.7404	0.689115	0.406465	0.527344	-0.105066	ns	CNTN1
ENSG00000018408	0.0769996	6.75032	0.159184	0.689909	0.777662	0.012413	ns	WWTR1
ENSG00000018510	-0.0734082	6.61135	0.202253	0.652909	0.748488	-0.0135913	ns	AGPS
ENSG00000018610	0.308488	4.76002	2.50155	0.113734	0.196231	0.291246	ns	STEEP1
ENSG00000018625	-5.41708	3.03216	16.7973	4.15926e-05	0.000234468	-23.7321	downregulated	ATP1A2
ENSG00000018699	-0.195412	4.35936	0.962935	0.326448	0.447609	-0.0950063	ns	TTC27
ENSG00000018869	-0.196461	2.78456	0.371161	0.542372	0.653977	-0.0522001	ns	ZNF582
ENSG00000019102	0.944797	0.0818812	1.74576	0.186411	0.28929	0.689257	ns	VSIG2
ENSG00000019144	-0.327482	6.04159	2.28908	0.130287	0.218545	-0.289853	ns	PHLDB1
ENSG00000019186	5.25026	1.4976	102.5	4.31429e-24	4.13984e-22	122.673	upregulated	CYP24A1
ENSG00000019485	-1.29319	5.22056	22.5554	2.04173e-06	1.5989e-05	-7.35825	downregulated	PRDM11
ENSG00000019505	-0.591608	3.4939	3.18005	0.0745426	0.139262	-0.667094	ns	SYT13
ENSG00000019549	0.224806	6.51307	0.447774	0.503394	0.618069	0.0670128	ns	SNAI2
ENSG00000019582	-0.0413794	5.39838	0.0263013	0.871167	0.912702	-0.00247858	ns	CD74
ENSG00000019991	-2.36927	4.71637	10.1826	0.00141773	0.00506064	-6.74863	downregulated	HGF
ENSG00000019995	-0.16127	6.51599	1.03637	0.308667	0.429146	-0.08233	ns	ZRANB1
ENSG00000020129	0.0100221	4.15633	0.00175968	0.96654	0.977663	0.00014813	ns	NCDN
ENSG00000020181	-1.35606	6.97439	11.3011	0.000774625	0.00301882	-4.21858	downregulated	ADGRA2
ENSG00000020256	-0.597158	4.21331	7.6753	0.00559818	0.0163257	-1.34477	ns	ZFP64
ENSG00000020426	-0.223589	3.77291	0.731194	0.392496	0.514028	-0.0908139	ns	MNAT1
ENSG00000020577	0.794097	5.33813	5.7952	0.01607	0.0394726	1.4246	ns	SAMD4A
ENSG00000020633	2.33028	1.62984	26.6599	2.42606e-07	2.37356e-06	15.415	upregulated	RUNX3
ENSG00000020922	-0.230708	5.91079	1.52615	0.216691	0.325421	-0.153227	ns	MRE11
ENSG00000021300	-0.382062	3.16149	0.728717	0.393299	0.514794	-0.154841	ns	PLEKHB1
ENSG00000021355	0.684649	4.49193	9.34635	0.0022343	0.00748195	1.81491	ns	SERPINB1
ENSG00000021488	-0.875615	0.275387	2.62392	0.105264	0.184427	-0.856105	ns	SLC7A9
ENSG00000021574	-0.79401	5.92401	24.6914	6.72832e-07	5.89271e-06	-4.9007	ns	SPAST
ENSG00000021645	-0.0389517	2.92249	0.0110952	0.916111	0.943416	-0.00148219	ns	NRXN3
ENSG00000021762	-0.40452	3.86997	2.87794	0.0898007	0.16249	-0.423419	ns	OSBPL5
ENSG00000021776	-0.306099	6.78994	3.32433	0.068262	0.129611	-0.356856	ns	AQR
ENSG00000021826	-2.9357	5.48813	90.0676	2.30158e-21	1.75e-19	-60.5868	downregulated	CPS1
ENSG00000021852	-1.94298	-0.327626	10.8725	0.000976046	0.00367821	-5.84941	ns	C8B
ENSG00000022267	-0.835349	6.18513	3.29019	0.069695	0.131717	-0.966331	ns	FHL1
ENSG00000022277	0.331437	5.49648	3.39175	0.0655233	0.125353	0.392291	ns	RTF2
ENSG00000022355	-1.36571	0.908096	4.19004	0.0406622	0.0849587	-1.89944	ns	GABRA1
ENSG00000022567	-1.06923	4.14234	19.8777	8.25596e-06	5.60966e-05	-5.43514	downregulated	SLC45A4
ENSG00000022840	0.175646	6.9374	1.10242	0.293735	0.412667	0.0934517	ns	RNF10
ENSG00000022976	-1.96727	3.02923	22.9384	1.67279e-06	1.34006e-05	-11.3641	downregulated	ZNF839
ENSG00000023041	-0.0199985	5.66117	0.0133626	0.907972	0.938245	-0.000838484	ns	ZDHHC6
ENSG00000023171	-0.511817	3.96353	2.64565	0.103833	0.182381	-0.503456	ns	GRAMD1B
ENSG00000023191	0.587999	4.54481	7.69715	0.00553081	0.0161638	1.32724	ns	RNH1
ENSG00000023228	-0.151513	7.16052	1.01438	0.313856	0.434682	-0.076252	ns	NDUFS1
ENSG00000023287	-0.0438376	6.96289	0.0851964	0.770375	0.839236	-0.0049667	ns	RB1CC1
ENSG00000023318	0.456769	5.97104	7.9381	0.00484046	0.0144419	1.05747	ns	ERP44
ENSG00000023330	0.565419	5.62946	9.34542	0.00223544	0.00748461	1.49872	ns	ALAS1
ENSG00000023445	1.21043	3.34399	4.1774	0.0409665	0.0855052	1.67956	ns	BIRC3
ENSG00000023516	-0.010956	7.00366	0.00332751	0.954	0.969845	-0.000224069	ns	AKAP11
ENSG00000023572	0.726305	4.10276	8.25723	0.00405899	0.0124258	1.73702	ns	GLRX2
ENSG00000023608	1.18113	3.81971	12.0515	0.000517504	0.00213752	3.88128	upregulated	SNAPC1
ENSG00000023697	0.202084	5.01758	0.958322	0.32761	0.449005	0.0979383	ns	DERA
ENSG00000023734	0.0776863	7.73524	0.249438	0.617471	0.71927	0.0162662	ns	STRAP
ENSG00000023839	1.67279	4.06318	5.92339	0.0149412	0.0371885	3.05387	upregulated	ABCC2
ENSG00000023892	0.372739	2.38855	1.83246	0.175837	0.276246	0.281377	ns	DEF6
ENSG00000023902	-1.09301	5.76013	32.7557	1.04501e-08	1.36848e-07	-8.72316	downregulated	PLEKHO1
ENSG00000023909	1.88041	5.98308	19.3945	1.06312e-05	7.03643e-05	9.35205	upregulated	GCLM
ENSG00000024048	-0.0260188	6.12845	0.0244402	0.87577	0.91578	-0.00149894	ns	UBR2
ENSG00000024422	-1.18881	5.07825	11.3405	0.000758348	0.00296511	-3.70926	downregulated	EHD2
ENSG00000024526	-6.01028	4.74567	77.0984	1.62652e-18	9.23541e-17	-106.915	downregulated	DEPDC1
ENSG00000024862	-0.0931446	3.22917	0.136776	0.711508	0.794316	-0.0137687	ns	CCDC28A
ENSG00000025039	-0.14359	4.01241	0.359199	0.548951	0.65927	-0.0374002	ns	RRAGD
ENSG00000025156	-0.367407	5.67516	5.02373	0.0250023	0.0569386	-0.588594	ns	HSF2
ENSG00000025293	-0.616092	5.9052	11.7099	0.0006217	0.00250068	-1.97545	ns	PHF20
ENSG00000025423	-1.69475	0.501496	12.7449	0.000356985	0.001546	-5.84238	downregulated	HSD17B6
ENSG00000025434	0.473024	3.15893	3.07362	0.0795722	0.146996	0.519967	ns	NR1H3
ENSG00000025708	2.85178	-0.477806	18.0977	2.0985e-05	0.000128554	13.3409	ns	TYMP
ENSG00000025770	-0.234293	5.12975	1.5598	0.211695	0.319271	-0.157981	ns	NCAPH2
ENSG00000025772	1.16473	5.52081	18.2798	1.90718e-05	0.000117786	5.49709	upregulated	TOMM34
ENSG00000025796	-0.423821	7.35523	8.11232	0.00439655	0.0133108	-0.998899	ns	SEC63
ENSG00000025800	0.0335192	6.56739	0.0387729	0.843899	0.893981	0.00247068	ns	KPNA6
ENSG00000026025	-0.311433	10.2439	1.63341	0.201231	0.306882	-0.216852	ns	VIM
ENSG00000026036	-0.58029	1.23028	2.50698	0.113343	0.195756	-0.548725	ns	RTEL1-TNFRSF6B
ENSG00000026103	4.66427	5.82501	553.172	2.57012e-122	2.82379e-118	567.129	upregulated	FAS
ENSG00000026297	-0.0803939	2.14655	0.0606062	0.80554	0.866207	-0.00755	ns	RNASET2
ENSG00000026508	2.38557	6.12541	149.412	2.3312e-34	6.02656e-32	80.2324	upregulated	CD44
ENSG00000026559	0.610559	2.95947	4.48547	0.0341841	0.0738532	0.895187	ns	KCNG1
ENSG00000026652	-0.977528	5.6823	18.602	1.61055e-05	0.000101638	-4.68532	ns	AGPAT4
ENSG00000026950	-2.33736	4.21102	34.5216	4.21555e-09	5.96859e-08	-19.5757	downregulated	BTN3A1
ENSG00000027001	-0.274663	4.42507	1.32476	0.249739	0.363469	-0.165488	ns	MIPEP
ENSG00000027075	-0.650948	3.84119	5.05138	0.0246064	0.0561709	-1.04734	ns	PRKCH
ENSG00000027644	2.42527	-0.671288	7.96573	0.00476711	0.014254	5.63085	ns	INSRR
ENSG00000027697	1.07912	6.44619	28.6387	8.72198e-08	9.39494e-07	7.6179	upregulated	IFNGR1
ENSG00000027847	0.397945	3.7547	2.36789	0.123855	0.210015	0.360971	ns	B4GALT7
ENSG00000027869	3.25689	1.10265	31.7905	1.71727e-08	2.13797e-07	25.2903	upregulated	SH2D2A
ENSG00000028116	0.61231	4.919	8.50275	0.0035461	0.0110748	1.50031	ns	VRK2
ENSG00000028137	-1.34674	1.4333	11.2182	0.000810003	0.00314082	-4.16346	downregulated	TNFRSF1B
ENSG00000028203	-0.811702	6.63887	15.284	9.24945e-05	0.000472559	-3.27431	ns	VEZT
ENSG00000028277	0.570004	3.33471	1.87525	0.170875	0.270033	0.437376	ns	POU2F2
ENSG00000028310	-0.105677	5.10474	0.360914	0.547999	0.658522	-0.027605	ns	BRD9
ENSG00000028528	-0.411481	6.90312	5.80366	0.0159928	0.0393495	-0.73905	ns	SNX1
ENSG00000028839	-0.0474106	4.68288	0.05135	0.820731	0.87803	-0.00406779	ns	TBPL1
ENSG00000029153	0.560941	3.2871	4.7499	0.0293	0.064962	0.859996	ns	BMAL2
ENSG00000029363	-0.574598	8.57672	13.1912	0.000281266	0.00125851	-2.04033	ns	BCLAF1
ENSG00000029364	0.211903	6.50755	1.81587	0.177806	0.278761	0.158939	ns	SLC39A9
ENSG00000029534	3.38179	5.29064	81.0658	2.1833e-19	1.4028e-17	63.1073	upregulated	ANK1
ENSG00000029639	0.148255	3.37018	0.235318	0.627608	0.7273	0.0299937	ns	TFB1M
ENSG00000029725	0.203368	7.15076	1.88039	0.17029	0.26936	0.156351	ns	RABEP1
ENSG00000029993	-1.9103	6.83265	132.11	1.41544e-30	2.70459e-28	-57.0206	downregulated	HMGB3
ENSG00000030066	-0.567226	6.80458	14.7312	0.000123977	0.000611647	-2.21596	ns	NUP160
ENSG00000030110	0.738089	4.55749	11.1934	0.000820876	0.00317436	2.27754	ns	BAK1
ENSG00000030304	-1.17772	0.324548	3.69647	0.0545278	0.10815	-1.48791	ns	MUSK
ENSG00000030419	-0.576214	4.80836	5.14902	0.0232596	0.0536256	-0.941188	ns	IKZF2
ENSG00000030582	2.04317	7.33779	75.3375	3.96755e-18	2.14736e-16	35.5541	upregulated	GRN
ENSG00000031003	-0.262514	6.52634	1.41716	0.233871	0.345786	-0.165653	ns	FAM13B
ENSG00000031081	-0.893322	5.00428	18.3581	1.83035e-05	0.000113552	-4.23208	ns	ARHGAP31
ENSG00000031691	-1.71538	3.30268	46.7261	8.16335e-12	1.83417e-10	-19.0204	downregulated	CENPQ
ENSG00000031698	0.853277	7.23438	33.3472	7.7087e-09	1.03857e-07	6.92265	ns	SARS1
ENSG00000031823	-0.171931	6.01189	1.10829	0.292454	0.411158	-0.091801	ns	RANBP3
ENSG00000032219	-0.371535	5.51308	4.54143	0.0330839	0.0719502	-0.550014	ns	ARID4A
ENSG00000032389	0.0749757	4.05628	0.124386	0.724325	0.804667	0.0105016	ns	EIPR1
ENSG00000032444	0.287378	5.12224	1.08321	0.297981	0.417269	0.151106	ns	PNPLA6
ENSG00000032742	-0.218442	4.73465	1.21294	0.270751	0.386857	-0.123951	ns	IFT88
ENSG00000033011	0.575328	4.27038	7.05375	0.00790995	0.021882	1.20924	ns	ALG1
ENSG00000033030	-0.405461	5.07069	4.00748	0.0452989	0.0928111	-0.544904	ns	ZCCHC8
ENSG00000033050	0.33776	3.79034	2.21792	0.136417	0.226577	0.292208	ns	ABCF2
ENSG00000033100	0.569123	6.13443	7.87111	0.00502308	0.0148997	1.30843	ns	CHPF2
ENSG00000033122	-1.48967	2.3709	14.382	0.00014922	0.000720492	-5.69974	downregulated	LRRC7
ENSG00000033170	-0.260725	5.91065	1.12063	0.289784	0.407951	-0.140251	ns	FUT8
ENSG00000033178	-0.0660599	6.85964	0.157457	0.691509	0.779002	-0.010583	ns	UBA6
ENSG00000033327	-0.3181	5.43111	1.94993	0.162594	0.259712	-0.250947	ns	GAB2
ENSG00000033627	1.35514	6.39111	45.08	1.89148e-11	4.00032e-10	14.5315	upregulated	ATP6V0A1
ENSG00000033800	-0.823949	6.75015	27.8202	1.33129e-07	1.37729e-06	-5.66525	ns	PIAS1
ENSG00000033867	-1.10862	6.02203	40.1824	2.31326e-10	4.10927e-09	-10.6824	downregulated	SLC4A7
ENSG00000034053	-1.93707	5.02111	38.3691	5.85528e-10	9.71782e-09	-17.8839	downregulated	APBA2
ENSG00000034152	0.830985	4.41556	11.4812	0.000703043	0.00277726	2.62011	ns	MAP2K3
ENSG00000034239	-0.0329449	1.95651	0.0129258	0.909482	0.939276	-0.00135752	ns	CLXN
ENSG00000034510	0.0564128	9.11179	0.138023	0.710255	0.793368	0.00838214	ns	TMSB10
ENSG00000034533	-0.0459838	3.35031	0.0243839	0.875912	0.915884	-0.00264588	ns	ASTE1
ENSG00000034677	0.380718	6.4101	3.33356	0.0678799	0.129042	0.444777	ns	RNF19A
ENSG00000034693	0.438636	4.00061	3.10841	0.0778891	0.144336	0.486238	ns	PEX3
ENSG00000034713	0.646334	6.43637	17.2072	3.35172e-05	0.000193665	2.89217	ns	GABARAPL2
ENSG00000035115	-0.238261	5.63184	1.74747	0.186195	0.288985	-0.173938	ns	SH3YL1
ENSG00000035141	-0.137927	5.55924	0.340653	0.559453	0.667903	-0.0347901	ns	FAM136A
ENSG00000035403	0.4893	8.42126	5.79707	0.0160529	0.0394399	0.878024	ns	VCL
ENSG00000035499	-2.19626	4.21576	49.2614	2.24027e-12	5.45664e-11	-25.5858	downregulated	DEPDC1B
ENSG00000035664	0.569177	0.525112	2.88071	0.0896464	0.162264	0.596194	ns	DAPK2
ENSG00000035681	0.37489	5.76463	4.30464	0.0380085	0.0803538	0.532389	ns	NSMAF
ENSG00000035687	0.0693559	5.83583	0.16176	0.687542	0.775686	0.0112843	ns	ADSS2
ENSG00000035862	-0.0531082	7.87269	0.0497925	0.823425	0.879817	-0.00448106	ns	TIMP2
ENSG00000035928	-0.754598	6.71393	20.4643	6.0753e-06	4.27606e-05	-3.93631	ns	RFC1
ENSG00000036054	0.485963	6.19259	9.60729	0.00193806	0.00662112	1.31824	ns	TBC1D23
ENSG00000036257	-0.12621	7.27009	0.665316	0.414689	0.535298	-0.0482473	ns	CUL3
ENSG00000036530	-0.148239	1.28542	0.139073	0.709204	0.792629	-0.0221215	ns	CYP46A1
ENSG00000036549	-0.516738	6.35643	10.1744	0.00142406	0.00507662	-1.47088	ns	ZZZ3
ENSG00000036565	-1.47472	3.18309	2.82783	0.0926436	0.16666	-1.52366	ns	SLC18A1
ENSG00000036672	1.65844	1.69353	22.1438	2.52969e-06	1.9382e-05	9.2822	upregulated	USP2
ENSG00000036828	-0.155907	-0.106685	0.0610441	0.804853	0.865807	-0.0146994	ns	CASR
ENSG00000037042	0.673098	4.16476	5.88954	0.0152311	0.037788	1.2232	ns	TUBG2
ENSG00000037241	0.0436887	4.37463	0.034279	0.853115	0.900574	0.0030142	ns	RPL26L1
ENSG00000037280	-1.84906	1.25567	8.27467	0.0040202	0.012319	-4.42989	downregulated	FLT4
ENSG00000037474	0.378241	6.59803	5.95266	0.0146951	0.036686	0.693251	ns	NSUN2
ENSG00000037637	-0.032398	5.75488	0.0289503	0.864894	0.908257	-0.00204227	ns	FBXO42
ENSG00000037749	-0.160314	6.28186	1.0009	0.317093	0.437979	-0.0799666	ns	MFAP3
ENSG00000037757	0.628723	4.56975	6.82349	0.00899667	0.0243404	1.28632	ns	MRI1
ENSG00000037897	0.493815	2.39916	2.89247	0.0889945	0.161244	0.518821	ns	METTL1
ENSG00000037965	-1.46178	2.17708	5.17464	0.0229189	0.0530126	-2.39704	ns	HOXC8
ENSG00000038002	1.35123	3.58393	19.4397	1.03825e-05	6.88842e-05	6.73415	upregulated	AGA
ENSG00000038210	1.08821	6.02939	29.4106	5.85573e-08	6.54163e-07	7.87037	upregulated	PI4K2B
ENSG00000038219	0.176361	7.30694	1.31279	0.25189	0.365928	0.105603	ns	BOD1L1
ENSG00000038274	0.0321165	6.50346	0.0415314	0.838516	0.890252	0.00245656	ns	MAT2B
ENSG00000038295	-2.48571	5.8659	44.0753	3.15984e-11	6.47105e-10	-26.1007	downregulated	TLL1
ENSG00000038358	0.00462319	5.22846	0.000590212	0.980618	0.987584	3.92981e-05	ns	EDC4
ENSG00000038382	-0.0116981	7.77028	0.00180462	0.966115	0.977413	-0.000175132	ns	TRIO
ENSG00000038427	-0.930515	10.7742	8.1931	0.004205	0.0128263	-2.21112	ns	VCAN
ENSG00000038532	0.176116	5.39907	0.855007	0.35514	0.477416	0.0791818	ns	CLEC16A
ENSG00000038945	-1.48282	0.416184	2.53186	0.111569	0.193238	-1.41232	ns	MSR1
ENSG00000039068	0.510213	8.28107	11.6614	0.000638086	0.00255816	1.63019	ns	CDH1
ENSG00000039123	-0.133237	6.76907	0.719543	0.396294	0.517758	-0.053559	ns	MTREX
ENSG00000039139	2.03972	1.20613	17.7384	2.53458e-05	0.000151633	9.37475	upregulated	DNAH5
ENSG00000039319	0.132191	7.56505	0.798665	0.371493	0.493624	0.0568486	ns	ZFYVE16
ENSG00000039523	0.300414	5.46745	2.07962	0.149277	0.242925	0.248144	ns	RIPOR1
ENSG00000039537	-2.33099	1.39234	21.3601	3.80604e-06	2.80989e-05	-12.6328	downregulated	C6
ENSG00000039560	0.654814	6.95658	15.2718	9.30941e-05	0.000475222	2.6396	ns	RAI14
ENSG00000039600	0.730348	-1.06026	1.43269	0.231325	0.34301	0.464338	ns	SOX30
ENSG00000039650	0.143174	4.89595	0.453079	0.500877	0.615804	0.0429908	ns	PNKP
ENSG00000040199	-0.196325	4.9863	0.850769	0.356335	0.478496	-0.0879812	ns	PHLPP2
ENSG00000040275	-0.113114	5.64476	0.0918287	0.761865	0.833726	-0.0133612	ns	SPDL1
ENSG00000040341	-0.406295	6.05506	4.53785	0.0331533	0.0720513	-0.601103	ns	STAU2
ENSG00000040487	0.708295	4.19885	6.33191	0.0118584	0.0306345	1.36416	ns	SLC66A1
ENSG00000040531	0.687156	4.5492	5.55303	0.0184487	0.0443099	1.19155	ns	CTNS
ENSG00000040608	-2.05941	1.3686	20.8257	5.03021e-06	3.60045e-05	-10.9116	downregulated	RTN4R
ENSG00000040633	-0.169934	6.08747	0.690359	0.406042	0.527047	-0.0665169	ns	PHF23
ENSG00000040731	0.829364	4.95256	8.02891	0.00460365	0.0138382	1.93814	ns	CDH10
ENSG00000040933	-0.460495	5.74021	7.64744	0.00568528	0.0165514	-1.03393	ns	INPP4A
ENSG00000041353	0.383225	4.84474	2.91736	0.0876313	0.159155	0.405199	ns	RAB27B
ENSG00000041357	-0.296968	7.14728	3.54064	0.0598822	0.116354	-0.363103	ns	PSMA4
ENSG00000041515	0.208648	0.87676	0.153997	0.694744	0.781251	0.033003	ns	MYO16
ENSG00000041802	0.462492	5.84014	5.5985	0.0179759	0.043383	0.807191	ns	LSG1
ENSG00000041880	-1.24991	1.94092	14.1186	0.000171634	0.00081581	-4.7064	downregulated	PARP3
ENSG00000041982	0.0803291	7.47275	0.0416261	0.838334	0.890145	0.00615183	ns	TNC
ENSG00000041988	-0.217234	3.33358	0.608605	0.435314	0.555041	-0.0784645	ns	THAP3
ENSG00000042062	-1.01914	3.28274	4.23479	0.0396036	0.0831501	-1.42911	ns	RIPOR3
ENSG00000042088	-0.398523	4.99504	3.64207	0.056337	0.110897	-0.497838	ns	TDP1
ENSG00000042286	1.12778	3.41655	16.7814	4.19417e-05	0.000236133	4.93667	upregulated	AIFM2
ENSG00000042317	0.542912	4.55181	6.99226	0.0081863	0.022506	1.13301	ns	SPATA7
ENSG00000042429	-0.204253	2.78445	0.588235	0.443103	0.562492	-0.0722024	ns	MED17
ENSG00000042445	1.89518	5.13883	99.596	1.86884e-23	1.66935e-21	43.0746	upregulated	RETSAT
ENSG00000042493	-0.0624353	4.84928	0.052367	0.818995	0.876599	-0.00541433	ns	CAPG
ENSG00000042753	0.259167	5.4797	2.12927	0.144509	0.236939	0.217727	ns	AP2S1
ENSG00000042781	0.597203	-1.18097	1.33501	0.247917	0.361599	0.361723	ns	USH2A
ENSG00000042832	2.44542	1.5301	17.278	3.22904e-05	0.000187562	10.9822	upregulated	TG
ENSG00000042980	0.815131	3.5753	2.61076	0.106141	0.185726	0.794032	ns	ADAM28
ENSG00000043039	1.81834	2.17183	12.2302	0.000470219	0.00196661	6.05088	upregulated	BARX2
ENSG00000043093	0.15756	6.21928	0.900105	0.342754	0.464344	0.0732683	ns	DCUN1D1
ENSG00000043143	-0.211637	4.60369	0.603086	0.437403	0.55687	-0.0760027	ns	JADE2
ENSG00000043355	-1.04075	3.29936	1.28207	0.257515	0.371887	-0.613208	ns	ZIC2
ENSG00000043462	-3.62883	-0.63805	11.8338	0.000581643	0.00235994	-11.7405	ns	LCP2
ENSG00000043514	-0.28222	4.49306	2.12111	0.145281	0.237973	-0.236441	ns	TRIT1
ENSG00000043591	0.273895	0.391894	0.598048	0.439324	0.558566	0.0978393	ns	ADRB1
ENSG00000044090	-0.596938	6.11753	10.4982	0.00119493	0.0043646	-1.74464	ns	CUL7
ENSG00000044115	0.13386	9.07322	0.665887	0.414489	0.535134	0.0511996	ns	CTNNA1
ENSG00000044446	-0.159778	5.57305	0.715464	0.397636	0.518955	-0.0639934	ns	PHKA2
ENSG00000044459	-1.26825	4.8053	14.3294	0.000153452	0.000737686	-4.83713	downregulated	CNTLN
ENSG00000044524	-3.43356	6.1337	37.4067	9.58943e-10	1.52363e-08	-30.9646	downregulated	EPHA3
ENSG00000044574	0.0280749	9.16135	0.0200066	0.887519	0.924106	0.00145491	ns	HSPA5
ENSG00000046604	0.290047	8.32622	3.07697	0.0794086	0.146756	0.31909	ns	DSG2
ENSG00000046647	-0.133154	4.35688	0.255384	0.61331	0.715706	-0.0282713	ns	GEMIN8
ENSG00000046651	0.355095	6.48984	2.4165	0.120063	0.204787	0.326897	ns	OFD1
ENSG00000046653	-1.18546	5.77103	15.4804	8.33637e-05	0.000432138	-4.83552	downregulated	GPM6B
ENSG00000046889	-2.68379	4.50931	29.5718	5.38833e-08	6.05333e-07	-19.5072	downregulated	PREX2
ENSG00000047056	-0.0131909	5.02175	0.0048221	0.944638	0.963603	-0.00032627	ns	WDR37
ENSG00000047188	-0.172429	5.79643	1.04662	0.306287	0.426566	-0.0886061	ns	YTHDC2
ENSG00000047230	-1.01627	6.6867	32.3061	1.31701e-08	1.68354e-07	-8.00859	downregulated	CTPS2
ENSG00000047249	1.12224	5.8364	32.5603	1.1555e-08	1.49623e-07	8.90744	upregulated	ATP6V1H
ENSG00000047315	0.0127136	7.89531	0.00755631	0.930729	0.954312	0.000396366	ns	POLR2B
ENSG00000047346	0.726934	5.90675	18.9784	1.32203e-05	8.54171e-05	3.54654	ns	ATOSA
ENSG00000047365	1.87754	4.30796	31.6257	1.86935e-08	2.30253e-07	14.5102	upregulated	ARAP2
ENSG00000047410	-0.163288	8.01614	0.79807	0.371671	0.493689	-0.0701879	ns	TPR
ENSG00000047457	0.310077	0.581873	0.188256	0.664372	0.757441	0.055066	ns	CP
ENSG00000047578	-0.386991	4.53403	3.73712	0.053216	0.105873	-0.49301	ns	KATNIP
ENSG00000047579	0.84901	3.97812	12.339	0.000443584	0.00187003	2.84675	ns	DTNBP1
ENSG00000047597	-0.171666	2.54239	0.259091	0.610745	0.71363	-0.0367605	ns	XK
ENSG00000047617	-2.18133	-0.0774877	18.7834	1.46433e-05	9.35657e-05	-10.5453	ns	ANO2
ENSG00000047621	0.337565	4.88415	3.10983	0.0778211	0.144271	0.374327	ns	C12orf4
ENSG00000047634	0.78465	5.25291	17.5928	2.73615e-05	0.00016206	3.58025	ns	SCML1
ENSG00000047644	0.630574	6.51068	8.41361	0.00372422	0.0115343	1.53164	ns	WWC3
ENSG00000047648	0.1551	3.43057	0.242991	0.622054	0.722769	0.0319773	ns	ARHGAP6
ENSG00000047662	0.107366	0.351413	0.0576701	0.810217	0.869704	0.00981314	ns	FAM184B
ENSG00000047849	-0.345371	7.87023	4.42096	0.0355001	0.0761201	-0.500709	ns	MAP4
ENSG00000047932	0.202819	6.71076	1.78862	0.181094	0.282924	0.150511	ns	GOPC
ENSG00000047936	0.856764	1.00066	4.41249	0.0356767	0.0764318	1.24026	ns	ROS1
ENSG00000048028	-1.39006	5.9877	36.9252	1.22752e-09	1.91983e-08	-12.3868	downregulated	USP28
ENSG00000048052	-0.245054	4.44651	1.0511	0.305255	0.425479	-0.126285	ns	HDAC9
ENSG00000048140	-0.0696475	5.35576	0.157172	0.691774	0.779181	-0.0111461	ns	TSPAN17
ENSG00000048162	0.450554	3.75381	2.25	0.133615	0.222766	0.39385	ns	NOP16
ENSG00000048342	-0.570699	4.50998	4.76013	0.0291264	0.064675	-0.876429	ns	CC2D2A
ENSG00000048392	3.63065	8.47087	316.215	9.67105e-71	1.77093e-67	254.198	upregulated	RRM2B
ENSG00000048405	-0.236393	4.45065	1.43262	0.231337	0.34301	-0.150288	ns	ZNF800
ENSG00000048471	-0.330591	4.86468	1.70331	0.191856	0.295694	-0.237042	ns	SNX29
ENSG00000048540	-4.88136	4.35216	22.1876	2.47265e-06	1.90045e-05	-27.369	downregulated	LMO3
ENSG00000048544	0.532414	5.49573	9.26963	0.00232985	0.00775815	1.40167	ns	MRPS10
ENSG00000048649	-0.594083	7.32002	12.4855	0.000410118	0.00174887	-2.01221	ns	RSF1
ENSG00000048707	-0.121842	6.29716	0.330471	0.565382	0.673344	-0.0301752	ns	VPS13D
ENSG00000048740	0.32349	6.60061	0.959867	0.32722	0.448555	0.156944	ns	CELF2
ENSG00000048828	-0.522046	6.20935	8.13641	0.00433851	0.0131677	-1.23342	ns	FAM120A
ENSG00000048991	-0.889117	5.69578	22.7205	1.87355e-06	1.48237e-05	-5.09227	ns	R3HDM1
ENSG00000049089	-0.809154	6.02253	6.0741	0.0137178	0.0346881	-1.50722	ns	COL9A2
ENSG00000049130	2.22966	7.0917	209.45	1.81061e-47	1.37194e-44	104.219	upregulated	KITLG
ENSG00000049167	-0.412505	5.07858	5.15956	0.0231188	0.0533679	-0.674873	ns	ERCC8
ENSG00000049192	-3.32689	4.80383	62.9337	2.13788e-15	8.08569e-14	-48.8055	downregulated	ADAMTS6
ENSG00000049239	-0.937513	6.7944	16.0166	6.27902e-05	0.000336771	-3.93953	ns	H6PD
ENSG00000049245	0.658495	6.5988	17.0498	3.64128e-05	0.000208206	2.92289	ns	VAMP3
ENSG00000049246	-2.30229	3.41738	59.4457	1.25718e-14	4.2963e-13	-32.0032	downregulated	PER3
ENSG00000049249	2.94762	2.18964	60.3246	8.04352e-15	2.80108e-13	41.5455	upregulated	TNFRSF9
ENSG00000049283	0.833931	2.57737	7.22008	0.00720923	0.0202655	1.78637	ns	EPN3
ENSG00000049323	-1.10345	7.76962	16.1932	5.71984e-05	0.000310263	-4.68152	downregulated	LTBP1
ENSG00000049449	0.408061	7.0488	6.31848	0.0119486	0.0308457	0.784572	ns	RCN1
ENSG00000049540	-3.39299	4.22986	25.9492	3.50528e-07	3.29449e-06	-21.9027	downregulated	ELN
ENSG00000049541	-0.843931	4.75114	14.7366	0.000123624	0.00061018	-3.298	ns	RFC2
ENSG00000049618	-1.0045	6.85516	31.4742	2.02105e-08	2.46451e-07	-7.72905	downregulated	ARID1B
ENSG00000049656	0.678656	6.11458	18.1318	2.06133e-05	0.000126524	3.18008	ns	CLPTM1L
ENSG00000049759	-0.770387	6.73803	13.5082	0.000237518	0.00108305	-2.79212	ns	NEDD4L
ENSG00000049769	0.207226	3.41236	0.676529	0.410785	0.531757	0.0800691	ns	PPP1R3F
ENSG00000049860	2.03322	7.30166	104.409	1.64549e-24	1.73005e-22	48.3575	upregulated	HEXB
ENSG00000049883	-0.416552	3.90802	3.14352	0.0762294	0.14181	-0.465654	ns	PTCD2
ENSG00000050030	-0.363419	0.635967	0.433725	0.510167	0.624453	-0.106223	ns	NEXMIF
ENSG00000050130	-0.202974	5.69344	1.28913	0.256208	0.370511	-0.12004	ns	JKAMP
ENSG00000050165	1.28205	5.96775	29.916	4.51176e-08	5.12888e-07	9.41748	upregulated	DKK3
ENSG00000050327	0.35002	3.34649	1.72446	0.189119	0.292409	0.253157	ns	ARHGEF5
ENSG00000050344	0.401047	4.37634	2.72125	0.0990203	0.1757	0.402762	ns	NFE2L3
ENSG00000050393	0.303461	5.95393	1.6586	0.197792	0.302473	0.213573	ns	MCUR1
ENSG00000050405	0.327717	7.56325	0.890848	0.345248	0.46698	0.151362	ns	LIMA1
ENSG00000050426	-0.593695	4.72253	9.19631	0.00242503	0.00801197	-1.55268	ns	LETMD1
ENSG00000050438	-0.522322	5.21426	8.45088	0.00364867	0.0113419	-1.27335	ns	SLC4A8
ENSG00000050555	-1.56435	2.33682	17.4943	2.88167e-05	0.000169673	-7.10269	downregulated	LAMC3
ENSG00000050628	-1.21579	2.90542	9.65031	0.0018932	0.00648902	-3.31035	downregulated	PTGER3
ENSG00000050730	1.67444	-0.385553	11.3291	0.000763008	0.00297919	5.22002	ns	TNIP3
ENSG00000050748	0.172396	6.23498	1.23795	0.265866	0.381341	0.0991856	ns	MAPK9
ENSG00000050767	-1.20633	4.61916	4.67747	0.0305608	0.0672555	-1.82739	ns	COL23A1
ENSG00000050820	0.779432	6.39033	16.2848	5.44983e-05	0.000297379	3.3232	ns	BCAR1
ENSG00000051009	0.211711	4.3389	0.870398	0.350845	0.472858	0.0963042	ns	FHIP1B
ENSG00000051108	-0.087524	4.75677	0.16707	0.682729	0.771867	-0.0145073	ns	HERPUD1
ENSG00000051128	-0.0332847	3.08804	0.0150417	0.902389	0.934981	-0.00148471	ns	HOMER3
ENSG00000051180	-3.18592	2.55925	57.2058	3.92505e-14	1.22862e-12	-42.7109	downregulated	RAD51
ENSG00000051341	-5.22145	4.25601	59.4868	1.23114e-14	4.22894e-13	-72.6288	downregulated	POLQ
ENSG00000051382	-0.08672	4.50491	0.161409	0.687863	0.776008	-0.0140919	ns	PIK3CB
ENSG00000051523	-0.205471	4.14403	0.826131	0.363394	0.48563	-0.0903299	ns	CYBA
ENSG00000051596	0.3642	4.38729	3.31069	0.0688307	0.13051	0.423279	ns	THOC3
ENSG00000051620	0.335384	6.10202	1.70581	0.19153	0.295285	0.240726	ns	HEBP2
ENSG00000051825	-1.93364	4.76268	90.318	2.02795e-21	1.55269e-19	-40.0127	downregulated	MPHOSPH9
ENSG00000052126	-0.310825	6.32063	4.28895	0.0383609	0.0809822	-0.440162	ns	PLEKHA5
ENSG00000052344	0.284362	5.14256	2.05223	0.151983	0.246289	0.232666	ns	PRSS8
ENSG00000052723	0.198236	6.97218	1.76182	0.184398	0.28673	0.145554	ns	SIKE1
ENSG00000052749	0.287362	4.81727	2.04096	0.153113	0.247663	0.234197	ns	RRP12
ENSG00000052795	1.04624	6.99944	32.8116	1.01537e-08	1.33444e-07	8.363	upregulated	FNIP2
ENSG00000052802	-0.975906	7.504	18.0783	2.12004e-05	0.000129693	-4.56105	ns	MSMO1
ENSG00000052841	-0.268489	6.96001	2.81103	0.0936184	0.168042	-0.276178	ns	TTC17
ENSG00000052850	-2.86531	4.40324	29.1992	6.53071e-08	7.19031e-07	-20.5873	downregulated	ALX4
ENSG00000053108	0.105104	1.67328	0.0786901	0.77908	0.846035	0.0113951	ns	FSTL4
ENSG00000053254	-0.104852	7.59165	0.307504	0.579216	0.68587	-0.0248667	ns	FOXN3
ENSG00000053328	-1.35162	4.56182	14.4235	0.000145971	0.000706667	-5.18446	downregulated	METTL24
ENSG00000053371	-0.182131	4.45363	0.813011	0.367231	0.48924	-0.0792381	ns	AKR7A2
ENSG00000053372	0.361178	5.20481	3.03787	0.0813428	0.14955	0.393568	ns	MRTO4
ENSG00000053438	-1.77314	6.51425	29.0048	7.22002e-08	7.86578e-07	-12.6628	downregulated	NNAT
ENSG00000053501	-0.143543	3.2223	0.312044	0.576429	0.68349	-0.0343434	ns	USE1
ENSG00000053524	-1.03595	1.80539	4.82411	0.0280644	0.0627224	-1.60764	ns	MCF2L2
ENSG00000053702	-1.37645	0.0187472	8.15475	0.00429486	0.0130551	-3.25813	downregulated	NRIP2
ENSG00000053747	2.23285	5.08859	16.1162	5.95734e-05	0.000321322	9.43367	upregulated	LAMA3
ENSG00000053770	0.0808344	6.14206	0.253336	0.614736	0.716844	0.0170812	ns	AP5M1
ENSG00000053900	-0.00113959	5.31319	4.31833e-05	0.994757	0.996871	-2.60177e-06	ns	ANAPC4
ENSG00000053918	-2.37368	0.0587666	11.9216	0.000554868	0.00226461	-7.72825	downregulated	KCNQ1
ENSG00000054116	0.264334	5.84113	2.56777	0.109061	0.189823	0.254377	ns	TRAPPC3
ENSG00000054118	-0.482205	7.9731	8.486	0.0035789	0.0111613	-1.17959	ns	THRAP3
ENSG00000054148	1.94366	6.46446	114.287	1.12756e-26	1.47482e-24	50.4338	upregulated	PHPT1
ENSG00000054179	-1.32382	-1.44835	5.86762	0.0154219	0.038188	-2.39858	ns	ENTPD2
ENSG00000054219	0.351654	1.92803	0.680837	0.409299	0.530427	0.136428	ns	LY75
ENSG00000054267	-0.0297683	6.65257	0.0369956	0.847474	0.896687	-0.00213956	ns	ARID4B
ENSG00000054277	-0.602641	4.65518	4.14336	0.0417981	0.0870094	-0.830948	ns	OPN3
ENSG00000054282	0.117945	4.31931	0.312665	0.576049	0.683188	0.0282527	ns	SDCCAG8
ENSG00000054356	1.73661	3.57291	10.1978	0.0014061	0.00502402	4.95279	upregulated	PTPRN
ENSG00000054392	1.54597	5.08459	71.6317	2.59355e-17	1.27496e-15	25.6416	upregulated	HHAT
ENSG00000054523	-0.403239	7.53985	6.81376	0.0090458	0.0244523	-0.824041	ns	KIF1B
ENSG00000054598	-0.271321	4.74552	0.806875	0.369046	0.491212	-0.11746	ns	FOXC1
ENSG00000054611	-0.0771121	4.00641	0.119448	0.729634	0.809036	-0.0105562	ns	TBC1D22A
ENSG00000054654	-0.972083	7.21225	19.0215	1.29252e-05	8.36823e-05	-4.75209	ns	SYNE2
ENSG00000054690	0.801761	4.92058	13.421	0.000248828	0.00112943	2.88963	ns	PLEKHH1
ENSG00000054793	-1.23626	6.65486	23.3504	1.35019e-06	1.10582e-05	-7.25639	downregulated	ATP9A
ENSG00000054803	-3.96141	-1.48274	12.6968	0.000366288	0.0015813	-13.6121	ns	CBLN4
ENSG00000054965	-0.598314	6.76938	6.7853	0.00919115	0.0247811	-1.21854	ns	FAM168A
ENSG00000054967	0.8041	2.84704	5.24627	0.0219939	0.0512669	1.33296	ns	RELT
ENSG00000054983	0.535725	6.44019	12.8932	0.000329783	0.00144269	1.86527	ns	GALC
ENSG00000055044	-0.0243081	6.38517	0.0206097	0.885847	0.922937	-0.00127961	ns	NOP58
ENSG00000055070	0.0757965	7.3171	0.193866	0.659718	0.753746	0.013692	ns	SZRD1
ENSG00000055118	-1.48617	3.91335	13.7496	0.000208861	0.000970916	-5.46932	downregulated	KCNH2
ENSG00000055130	-0.220973	6.96868	2.2245	0.135836	0.225755	-0.19158	ns	CUL1
ENSG00000055147	-0.0431324	5.01442	0.0429421	0.835834	0.888838	-0.00335914	ns	FAM114A2
ENSG00000055163	2.76951	7.21377	259.131	2.65383e-58	2.91576e-55	159.458	upregulated	CYFIP2
ENSG00000055208	-0.126542	7.61786	0.630474	0.427182	0.547313	-0.0467429	ns	TAB2
ENSG00000055211	0.562996	5.84992	11.3756	0.000744167	0.00291381	1.76124	ns	GINM1
ENSG00000055332	-0.368798	6.69326	4.16121	0.0413599	0.0861626	-0.510202	ns	EIF2AK2
ENSG00000055483	0.723294	5.57426	15.5036	8.23477e-05	0.000427477	2.95419	ns	USP36
ENSG00000055609	-0.164994	7.18047	0.463832	0.495839	0.611492	-0.0502671	ns	KMT2C
ENSG00000055732	2.23969	5.18946	39.9174	2.64937e-10	4.66485e-09	21.4492	upregulated	MCOLN3
ENSG00000055813	-0.137299	0.571353	0.118628	0.730527	0.809712	-0.0187226	ns	CCDC85A
ENSG00000055917	-0.438979	7.58763	7.1979	0.00729891	0.0204679	-0.937985	ns	PUM2
ENSG00000055950	0.233243	5.09618	1.76084	0.18452	0.286848	0.17119	ns	MRPL43
ENSG00000055955	-1.09816	-1.79905	3.1642	0.0752695	0.140334	-1.23365	ns	ITIH4
ENSG00000056050	-0.0799712	5.11054	0.175696	0.675098	0.765657	-0.0136457	ns	HPF1
ENSG00000056097	-0.156768	7.68213	1.02458	0.311436	0.432039	-0.0794236	ns	ZFR
ENSG00000056277	-0.306076	4.425	2.15042	0.142531	0.234552	-0.258968	ns	ZNF280C
ENSG00000056291	1.53544	1.43144	11.965	0.000542096	0.00222281	5.01461	upregulated	NPFFR2
ENSG00000056487	-0.934186	3.26441	5.31682	0.0211205	0.0496329	-1.56504	ns	PHF21B
ENSG00000056558	0.862749	2.81253	10.4159	0.00124932	0.00452865	2.50484	ns	TRAF1
ENSG00000056586	0.251571	7.22421	1.96847	0.160611	0.257197	0.199804	ns	RC3H2
ENSG00000056736	0.626005	2.96115	4.06458	0.0437915	0.090329	0.850496	ns	IL17RB
ENSG00000056972	-0.00371469	4.18704	0.000260702	0.987118	0.991721	-2.09177e-05	ns	TRAF3IP2
ENSG00000056998	-0.665536	6.30731	10.9119	0.0009555	0.00361131	-2.00976	ns	GYG2
ENSG00000057019	0.245847	7.26904	2.07082	0.150141	0.243969	0.202456	ns	DCBLD2
ENSG00000057149	0.682104	-0.0645395	0.285905	0.592857	0.697662	0.154872	ns	SERPINB3
ENSG00000057252	0.916319	6.33264	14.0175	0.000181117	0.000855885	3.4289	ns	SOAT1
ENSG00000057294	0.306029	6.35472	1.31015	0.252368	0.366429	0.182995	ns	PKP2
ENSG00000057468	1.04034	0.258546	3.53218	0.0601886	0.116816	1.26973	ns	MSH4
ENSG00000057593	-3.01342	0.810049	33.3314	7.77182e-09	1.04579e-07	-24.4372	downregulated	F7
ENSG00000057608	-0.316328	8.39879	4.41798	0.0355621	0.0762233	-0.458363	ns	GDI2
ENSG00000057657	1.95549	5.45407	55.9577	7.40475e-14	2.22893e-12	25.6766	upregulated	PRDM1
ENSG00000057663	0.36781	5.67222	4.21716	0.040017	0.0839058	0.514108	ns	ATG5
ENSG00000057704	-1.44893	2.81589	23.8933	1.01825e-06	8.55968e-06	-8.68217	downregulated	TMCC3
ENSG00000057757	0.714161	5.90771	4.74058	0.0294591	0.0652621	1.09322	ns	PITHD1
ENSG00000057935	-0.564277	6.53294	10.1478	0.00144475	0.00513621	-1.60266	ns	MTA3
ENSG00000058056	-1.54976	3.86005	38.562	5.30429e-10	8.86362e-09	-14.3746	downregulated	USP13
ENSG00000058063	-0.200544	6.73764	1.06235	0.302681	0.422615	-0.104085	ns	ATP11B
ENSG00000058085	0.77777	5.94987	14.4817	0.000141528	0.000687585	2.99376	ns	LAMC2
ENSG00000058091	-1.89408	5.73926	44.0405	3.21655e-11	6.57493e-10	-19.8739	downregulated	CDK14
ENSG00000058262	0.896707	8.53246	26.0963	3.24799e-07	3.08033e-06	5.81818	ns	SEC61A1
ENSG00000058272	-0.270302	7.26138	2.95766	0.0854713	0.155837	-0.288732	ns	PPP1R12A
ENSG00000058335	5.3639	2.4158	25.6719	4.04678e-07	3.75048e-06	34.2908	upregulated	RASGRF1
ENSG00000058404	0.531759	0.763631	2.14568	0.142972	0.235024	0.449203	ns	CAMK2B
ENSG00000058453	0.177045	4.63809	0.63977	0.423794	0.54427	0.0660104	ns	CROCC
ENSG00000058600	0.155311	5.5678	0.86251	0.353037	0.475084	0.0702283	ns	POLR3E
ENSG00000058668	-0.766997	8.01239	17.2496	3.27759e-05	0.000190131	-3.43956	ns	ATP2B4
ENSG00000058673	0.38983	0.252901	0.980987	0.321955	0.442968	0.191876	ns	ZC3H11A
ENSG00000058729	-0.73737	5.2201	10.5755	0.00114595	0.00421318	-2.16848	ns	RIOK2
ENSG00000058799	0.286205	5.02309	2.27394	0.131565	0.220133	0.252106	ns	YIPF1
ENSG00000058804	-0.735244	6.09344	17.0694	3.60377e-05	0.00020633	-3.26687	ns	NDC1
ENSG00000058866	1.19407	-0.412123	4.21889	0.0399763	0.0838446	1.66955	ns	DGKG
ENSG00000059122	0.640648	4.44608	7.53071	0.00606561	0.0175022	1.4204	ns	FLYWCH1
ENSG00000059145	-0.119008	4.297	0.190274	0.662689	0.756218	-0.0212656	ns	UNKL
ENSG00000059377	0.229281	1.12605	0.306521	0.579823	0.686515	0.0542719	ns	TBXAS1
ENSG00000059378	0.377657	2.46367	1.87279	0.171155	0.270359	0.289515	ns	PARP12
ENSG00000059573	-0.965197	6.70833	10.7765	0.00102796	0.00384155	-2.88403	ns	ALDH18A1
ENSG00000059588	0.238241	5.38424	1.09844	0.294608	0.41375	0.126448	ns	TARBP1
ENSG00000059691	0.51391	4.26206	5.23127	0.0221843	0.0516451	0.849984	ns	GATB
ENSG00000059728	1.68253	5.20023	18.1957	1.99328e-05	0.000122621	7.9086	upregulated	MXD1
ENSG00000059758	-0.0610867	5.82692	0.149456	0.699056	0.784648	-0.00949824	ns	CDK17
ENSG00000059769	1.01323	4.74063	17.7128	2.56886e-05	0.000153517	4.65098	upregulated	DNAJC25
ENSG00000059804	0.75962	7.73929	16.5228	4.80681e-05	0.000266326	3.28015	ns	SLC2A3
ENSG00000059915	-1.03167	4.11009	16.151	5.8489e-05	0.000316171	-4.36699	downregulated	PSD
ENSG00000060069	0.233819	4.52958	1.10121	0.294	0.41296	0.12431	ns	CTDP1
ENSG00000060138	2.70028	8.3917	101.145	8.54726e-24	7.95837e-22	62.2906	upregulated	YBX3
ENSG00000060140	1.44437	1.46367	4.80677	0.0283482	0.0632473	2.23513	ns	STYK1
ENSG00000060237	-0.276928	7.9392	2.59395	0.107272	0.187281	-0.268485	ns	WNK1
ENSG00000060339	-0.229073	7.407	2.45432	0.117202	0.20092	-0.213282	ns	CCAR1
ENSG00000060491	-0.203988	4.41115	1.06592	0.301869	0.421748	-0.106111	ns	OGFR
ENSG00000060566	-3.49532	0.383268	57.5679	3.2651e-14	1.03681e-12	-47.1382	downregulated	CREB3L3
ENSG00000060642	0.105263	3.69814	0.186872	0.665532	0.75837	0.0186137	ns	PIGV
ENSG00000060656	1.55097	5.93385	85.564	2.24319e-20	1.56318e-18	30.4753	upregulated	PTPRU
ENSG00000060688	-0.684845	5.3542	15.3295	9.0296e-05	0.000462617	-2.76974	ns	SNRNP40
ENSG00000060718	-0.306824	7.55375	0.734856	0.391314	0.513173	-0.125023	ns	COL11A1
ENSG00000060749	-0.840043	6.90939	28.6622	8.61674e-08	9.29525e-07	-5.93461	ns	QSER1
ENSG00000060762	-0.242334	4.0924	1.04882	0.305779	0.426047	-0.124703	ns	MPC1
ENSG00000060971	0.728784	5.60257	15.3141	9.10323e-05	0.000465846	2.94487	ns	ACAA1
ENSG00000060982	-1.25859	7.18162	18.4903	1.70775e-05	0.00010679	-6.00042	downregulated	BCAT1
ENSG00000061273	-0.167987	6.13809	1.12608	0.288612	0.406656	-0.0906603	ns	HDAC7
ENSG00000061337	0.387122	4.50603	2.31384	0.128227	0.215781	0.345321	ns	LZTS1
ENSG00000061455	-1.24493	4.97535	37.0606	1.14514e-09	1.79738e-08	-11.1311	downregulated	PRDM6
ENSG00000061656	1.8913	-0.171153	17.4609	2.93275e-05	0.000172173	8.57275	ns	SPAG4
ENSG00000061676	-0.0626466	8.60024	0.162677	0.686704	0.774979	-0.0102258	ns	NCKAP1
ENSG00000061794	0.145647	5.64509	0.823815	0.364067	0.486319	0.0639127	ns	MRPS35
ENSG00000061918	-1.15182	5.27029	6.65365	0.00989531	0.0263755	-2.30891	downregulated	GUCY1B1
ENSG00000061936	-0.217523	6.17158	1.77986	0.182167	0.284118	-0.160865	ns	SFSWAP
ENSG00000061938	0.167913	5.22901	0.941406	0.331916	0.453201	0.0804253	ns	TNK2
ENSG00000061987	0.309562	6.90207	3.27158	0.0704896	0.132968	0.356577	ns	MON2
ENSG00000062038	-0.0163689	7.07415	0.00826534	0.927561	0.95204	-0.000534567	ns	CDH3
ENSG00000062194	-0.2889	7.65251	3.52467	0.0604618	0.117283	-0.35203	ns	GPBP1
ENSG00000062282	-0.772309	2.16929	3.74931	0.0528293	0.105266	-0.986336	ns	DGAT2
ENSG00000062370	-1.09814	3.51591	12.3837	0.000433093	0.00183297	-3.69349	downregulated	ZNF112
ENSG00000062485	-0.609442	7.11102	16.4542	4.9839e-05	0.000275028	-2.62208	ns	CS
ENSG00000062524	1.11452	0.66996	3.28847	0.0697682	0.131833	1.28876	ns	LTK
ENSG00000062598	0.140026	6.12452	0.713262	0.398363	0.519657	0.0559712	ns	ELMO2
ENSG00000062650	-0.296048	6.85435	3.39983	0.0652033	0.124828	-0.351034	ns	WAPL
ENSG00000062716	1.87544	7.62775	82.1978	1.23125e-19	8.00459e-18	35.4639	upregulated	VMP1
ENSG00000062725	0.00875966	6.83077	0.0024217	0.960751	0.974257	0.000152322	ns	APPBP2
ENSG00000062822	-1.6895	4.1965	34.376	4.54296e-09	6.38689e-08	-14.095	downregulated	POLD1
ENSG00000063015	1.3136	2.17975	5.64939	0.0174615	0.0423742	2.3092	upregulated	SEZ6
ENSG00000063046	-1.06754	9.21456	41.7135	1.05679e-10	1.96795e-09	-10.6498	downregulated	EIF4B
ENSG00000063127	0.279772	2.95068	0.920594	0.337319	0.458756	0.132041	ns	SLC6A16
ENSG00000063169	-0.525985	4.11849	6.06635	0.0137781	0.0348161	-0.978758	ns	BICRA
ENSG00000063176	-0.78771	4.52768	12.0094	0.000529319	0.00217936	-2.58076	ns	SPHK2
ENSG00000063177	-0.463953	8.73299	7.28655	0.00694728	0.0196422	-1.0013	ns	RPL18
ENSG00000063180	0.861494	4.63385	8.84886	0.00293272	0.00942984	2.18193	ns	CA11
ENSG00000063241	0.179039	3.55119	0.477813	0.489414	0.60554	0.05556	ns	ISOC2
ENSG00000063244	-0.154914	7.60295	1.12543	0.288753	0.40676	-0.0835719	ns	U2AF2
ENSG00000063245	-0.0508298	5.78635	0.0889753	0.765484	0.835813	-0.0058995	ns	EPN1
ENSG00000063322	0.570062	5.79558	9.13201	0.00251176	0.00826372	1.48217	ns	MED29
ENSG00000063438	-0.797237	-1.2468	1.01836	0.312909	0.433617	-0.402271	ns	AHRR
ENSG00000063587	-0.309515	4.99951	2.75273	0.0970884	0.173055	-0.313487	ns	ZNF275
ENSG00000063601	0.55558	5.92192	9.59124	0.00195508	0.00667302	1.50498	ns	MTMR1
ENSG00000063660	2.10481	7.21584	157.839	3.35638e-36	1.02435e-33	74.6663	upregulated	GPC1
ENSG00000063761	0.665327	3.20137	6.44917	0.0111004	0.0290002	1.30049	ns	ADCK1
ENSG00000063854	0.807418	4.64733	17.0618	3.61819e-05	0.000207047	3.58616	ns	HAGH
ENSG00000063978	-0.0888211	5.88971	0.305817	0.580258	0.686845	-0.0209954	ns	RNF4
ENSG00000064012	0.667443	3.8257	7.50747	0.00614437	0.0176978	1.47606	ns	CASP8
ENSG00000064042	-1.78918	5.98968	32.2105	1.38339e-08	1.75614e-07	-14.0613	downregulated	LIMCH1
ENSG00000064102	-0.153807	4.83373	0.508169	0.475932	0.592764	-0.0495959	ns	INTS13
ENSG00000064115	1.48965	6.62725	94.3618	2.62813e-22	2.13891e-20	32.1472	upregulated	TM7SF3
ENSG00000064195	0.830049	2.83531	2.44004	0.118273	0.202425	0.769549	ns	DLX3
ENSG00000064199	-0.722477	2.5977	5.6053	0.0179062	0.0432481	-1.26216	ns	SPA17
ENSG00000064201	-2.99694	-1.56945	12.1636	0.000487307	0.00202997	-9.92644	ns	TSPAN32
ENSG00000064218	-2.64317	0.496065	11.0092	0.000906595	0.00346341	-8.04207	downregulated	DMRT3
ENSG00000064225	-0.411841	4.48905	1.76075	0.184531	0.286848	-0.302262	ns	ST3GAL6
ENSG00000064270	0.258002	1.93138	0.223854	0.636119	0.73449	0.0506874	ns	ATP2C2
ENSG00000064300	-1.27592	4.73899	6.74413	0.00940564	0.0252665	-2.5858	downregulated	NGFR
ENSG00000064309	-2.20434	5.91411	61.1209	5.36751e-15	1.9399e-13	-31.4565	downregulated	CDON
ENSG00000064313	-0.184054	6.16051	1.44346	0.22958	0.340865	-0.117622	ns	TAF2
ENSG00000064393	-0.696326	7.52019	17.5734	2.76433e-05	0.000163509	-3.17414	ns	HIPK2
ENSG00000064419	-0.324475	6.43408	4.34077	0.03721	0.0789546	-0.463784	ns	TNPO3
ENSG00000064490	-0.639572	4.2843	8.61784	0.00332886	0.0104767	-1.58467	ns	RFXANK
ENSG00000064545	-0.179391	3.07378	0.464532	0.495513	0.611194	-0.0547043	ns	TMEM161A
ENSG00000064547	-1.7815	3.78839	42.8519	5.90438e-11	1.14817e-09	-18.2227	downregulated	LPAR2
ENSG00000064601	1.80172	6.67501	28.6081	8.86123e-08	9.52626e-07	12.7066	upregulated	CTSA
ENSG00000064607	-0.243378	7.19259	2.50031	0.113824	0.196355	-0.229692	ns	SUGP2
ENSG00000064651	0.435229	6.96698	3.69954	0.0544275	0.107961	0.550209	ns	SLC12A2
ENSG00000064652	-0.254457	4.28971	1.357	0.244058	0.357416	-0.155856	ns	SNX24
ENSG00000064655	-1.04247	3.07835	13.7254	0.000211575	0.000981662	-3.83058	downregulated	EYA2
ENSG00000064666	-0.331881	7.37535	1.68317	0.194504	0.29859	-0.235991	ns	CNN2
ENSG00000064687	1.60694	4.54212	56.9262	4.52469e-14	1.41029e-12	21.4437	upregulated	ABCA7
ENSG00000064692	0.596277	5.79468	5.19602	0.0226387	0.0525081	0.980964	ns	SNCAIP
ENSG00000064703	-0.567497	5.4778	10.246	0.00136978	0.00491182	-1.62494	ns	DDX20
ENSG00000064726	0.420928	6.66893	7.2131	0.00723734	0.0203237	0.900964	ns	BTBD1
ENSG00000064763	0.444564	5.03803	3.20745	0.0733035	0.137321	0.504525	ns	FAR2
ENSG00000064787	-1.61833	0.0525267	17.5471	2.80281e-05	0.000165606	-7.36732	downregulated	BCAS1
ENSG00000064886	1.4408	0.27793	10.028	0.00154176	0.00543274	4.05151	upregulated	CHI3L2
ENSG00000064932	0.951377	4.81902	19.6052	9.52122e-06	6.38642e-05	4.77716	ns	SBNO2
ENSG00000064933	-0.986238	5.31596	24.7756	6.44073e-07	5.66341e-06	-6.10586	ns	PMS1
ENSG00000064961	-0.382787	4.82301	3.7705	0.052164	0.10414	-0.490973	ns	HMG20B
ENSG00000064989	-2.29509	4.43117	15.4537	8.45533e-05	0.000437216	-9.34761	downregulated	CALCRL
ENSG00000064995	0.408004	6.09752	7.31838	0.00682528	0.0193507	0.883688	ns	TAF11
ENSG00000064999	-0.503189	6.08004	10.7413	0.00104768	0.00390348	-1.49939	ns	ANKS1A
ENSG00000065000	0.355752	7.28518	4.95728	0.0259811	0.0588922	0.563989	ns	AP3D1
ENSG00000065029	0.250113	4.64308	1.64124	0.200155	0.305495	0.174737	ns	ZNF76
ENSG00000065054	-1.75761	4.23938	37.6256	8.57102e-10	1.37776e-08	-15.9362	downregulated	NHERF2
ENSG00000065057	-1.44278	2.65272	26.8836	2.1608e-07	2.13208e-06	-9.61668	downregulated	NTHL1
ENSG00000065060	-0.968873	5.43214	31.6889	1.80951e-08	2.23886e-07	-7.50144	ns	BLTP3A
ENSG00000065135	-0.0557379	7.3665	0.147235	0.701192	0.786445	-0.00859272	ns	GNAI3
ENSG00000065150	-0.553076	8.10744	11.3009	0.000774695	0.00301882	-1.72055	ns	IPO5
ENSG00000065154	0.173355	6.85267	1.2075	0.271827	0.388219	0.098068	ns	OAT
ENSG00000065183	-0.0717491	5.71452	0.183179	0.668655	0.760942	-0.0125416	ns	WDR3
ENSG00000065243	-0.318035	6.93203	2.77769	0.0955857	0.170917	-0.32427	ns	PKN2
ENSG00000065268	-0.468454	3.57322	3.26318	0.0708516	0.133559	-0.538559	ns	WDR18
ENSG00000065308	0.233491	6.08515	1.27918	0.258051	0.372514	0.137361	ns	TRAM2
ENSG00000065320	2.04608	4.79233	63.6414	1.49262e-15	5.7643e-14	30.3353	upregulated	NTN1
ENSG00000065325	-3.93078	0.999112	38.569	5.2853e-10	8.85208e-09	-36.4655	downregulated	GLP2R
ENSG00000065328	-3.84761	3.97202	58.8442	1.70661e-14	5.7517e-13	-52.9734	downregulated	MCM10
ENSG00000065357	2.03851	5.68249	64.0831	1.19278e-15	4.6804e-14	30.4215	upregulated	DGKA
ENSG00000065361	-1.6306	5.76651	27.7455	1.38367e-07	1.42278e-06	-11.1842	downregulated	ERBB3
ENSG00000065413	-2.06937	4.16869	48.1545	3.93927e-12	9.18913e-11	-23.6004	downregulated	ANKRD44
ENSG00000065427	0.137453	7.098	0.825571	0.363556	0.485795	0.0604006	ns	KARS1
ENSG00000065457	-0.0715524	5.44951	0.142185	0.706118	0.790559	-0.0108132	ns	ADAT1
ENSG00000065485	0.803537	4.84975	17.2077	3.35074e-05	0.000193659	3.59571	ns	PDIA5
ENSG00000065491	0.063355	4.43305	0.096708	0.755817	0.829337	0.00770293	ns	TBC1D22B
ENSG00000065518	0.213467	6.36528	2.00128	0.157166	0.252786	0.171551	ns	NDUFB4
ENSG00000065526	-0.604168	7.13324	10.8337	0.000996668	0.0037418	-1.81338	ns	SPEN
ENSG00000065534	-2.05304	5.2136	18.2327	1.95489e-05	0.000120428	-9.66751	downregulated	MYLK
ENSG00000065548	0.177127	6.62928	1.40926	0.23518	0.347161	0.111342	ns	ZC3H15
ENSG00000065559	0.232365	6.58884	2.47197	0.115893	0.199095	0.21748	ns	MAP2K4
ENSG00000065600	-0.0397875	4.35712	0.0340458	0.853609	0.90075	-0.00273502	ns	PACC1
ENSG00000065609	1.14063	3.21729	16.9062	3.92731e-05	0.000222879	5.0255	upregulated	SNAP91
ENSG00000065613	0.137377	7.15946	0.355331	0.551111	0.661212	0.0355478	ns	SLK
ENSG00000065615	0.840526	4.8915	10.4731	0.00121127	0.00441183	2.45161	ns	CYB5R4
ENSG00000065618	2.72329	6.94748	36.6057	1.44608e-09	2.23461e-08	24.0734	upregulated	COL17A1
ENSG00000065621	-1.4104	3.40829	20.6069	5.63925e-06	3.99732e-05	-7.40289	downregulated	GSTO2
ENSG00000065665	0.324108	5.04688	3.21107	0.0731417	0.137041	0.368133	ns	SEC61A2
ENSG00000065675	-0.0803644	2.6961	0.0720676	0.78835	0.853444	-0.00830011	ns	PRKCQ
ENSG00000065717	-2.14528	4.2631	34.2521	4.84153e-09	6.78061e-08	-17.838	downregulated	TLE2
ENSG00000065802	0.683477	5.93229	14.8628	0.000115622	0.000575156	2.69082	ns	ASB1
ENSG00000065809	1.03191	7.4727	16.48	4.91651e-05	0.00027165	4.44581	upregulated	FAM107B
ENSG00000065833	1.40559	5.65493	24.0485	9.39397e-07	7.97616e-06	8.47168	upregulated	ME1
ENSG00000065882	-0.691386	6.76821	15.8343	6.9137e-05	0.000366872	-2.87636	ns	TBC1D1
ENSG00000065883	-0.0378083	6.45758	0.0583758	0.809082	0.86874	-0.00347865	ns	CDK13
ENSG00000065911	1.16204	6.15783	25.1045	5.43047e-07	4.87655e-06	7.28039	upregulated	MTHFD2
ENSG00000065923	0.806996	4.57748	13.2199	0.000276998	0.00124295	2.87091	ns	SLC9A7
ENSG00000065970	0.127744	5.55821	0.343784	0.557653	0.66637	0.0324006	ns	FOXJ2
ENSG00000065978	0.329417	9.53806	4.24047	0.0394713	0.0829041	0.462409	ns	YBX1
ENSG00000065989	0.030923	2.14406	0.00761803	0.930448	0.954112	0.000968134	ns	PDE4A
ENSG00000066027	-0.499403	4.98709	4.94807	0.0261198	0.0591404	-0.790569	ns	PPP2R5A
ENSG00000066032	-0.915376	3.03268	2.5146	0.112797	0.195011	-0.867506	ns	CTNNA2
ENSG00000066044	-0.230802	7.186	2.52662	0.11194	0.193774	-0.219496	ns	ELAVL1
ENSG00000066056	-2.03807	1.97142	11.818	0.000586619	0.0023761	-6.58632	downregulated	TIE1
ENSG00000066084	-0.386847	6.75599	3.99985	0.0455042	0.0931448	-0.519129	ns	DIP2B
ENSG00000066117	-0.532756	6.88412	11.9392	0.000549639	0.00224661	-1.73674	ns	SMARCD1
ENSG00000066135	-0.307289	5.62988	3.10792	0.0779123	0.144367	-0.340597	ns	KDM4A
ENSG00000066136	0.213031	5.82371	1.2322	0.266979	0.382643	0.122178	ns	NFYC
ENSG00000066185	1.59016	-1.60727	6.55268	0.0104726	0.027656	3.14843	ns	ZMYND12
ENSG00000066230	0.331645	-1.17501	0.54473	0.460479	0.578965	0.111695	ns	SLC9A3
ENSG00000066248	0.413653	-0.768106	0.250869	0.616464	0.718439	0.0869055	ns	NGEF
ENSG00000066279	-6.10625	6.0889	79.0934	5.92407e-19	3.59601e-17	-111.301	downregulated	ASPM
ENSG00000066322	0.47757	5.27946	7.23016	0.00716887	0.0201676	1.02417	ns	ELOVL1
ENSG00000066379	-0.453931	4.1057	3.57179	0.0587689	0.114647	-0.558723	ns	POLR1H
ENSG00000066382	-2.97831	4.87477	19.3203	1.10524e-05	7.28013e-05	-14.7621	downregulated	MPPED2
ENSG00000066405	-0.282864	-0.689009	0.412125	0.520893	0.634238	-0.0801217	ns	CLDN18
ENSG00000066422	0.880179	6.16863	29.9609	4.40842e-08	5.0192e-07	6.47434	ns	ZBTB11
ENSG00000066427	0.164891	4.76058	0.798069	0.371671	0.493689	0.0708769	ns	ATXN3
ENSG00000066455	0.605268	6.19281	14.7614	0.000122008	0.00060342	2.36878	ns	GOLGA5
ENSG00000066468	-0.591783	7.56328	5.16242	0.0230807	0.0532972	-0.968601	ns	FGFR2
ENSG00000066557	-0.536843	5.69326	10.2681	0.00135351	0.00486378	-1.53995	ns	LRRC40
ENSG00000066583	-0.0723022	5.42483	0.161037	0.688204	0.776274	-0.0117334	ns	ISOC1
ENSG00000066629	-0.518858	5.59965	8.44628	0.0036579	0.0113674	-1.26434	ns	EML1
ENSG00000066651	-0.116163	4.77254	0.317866	0.572893	0.680326	-0.0281029	ns	TRMT11
ENSG00000066654	-0.557249	6.2536	12.8894	0.000330443	0.00144472	-1.93973	ns	THUMPD1
ENSG00000066697	1.16937	5.49903	28.5782	8.99911e-08	9.64616e-07	8.23916	upregulated	MSANTD3
ENSG00000066735	-1.65982	4.66193	10.0287	0.0015412	0.00543165	-4.66764	downregulated	KIF26A
ENSG00000066739	-0.118975	6.43667	0.447282	0.503628	0.618322	-0.0354415	ns	ATG2B
ENSG00000066777	-0.0404444	6.6967	0.0674464	0.795092	0.85834	-0.00402757	ns	ARFGEF1
ENSG00000066827	-0.506604	3.27589	3.65552	0.0558837	0.110264	-0.634631	ns	ZFAT
ENSG00000066855	-0.56234	5.02833	7.43466	0.00639793	0.0183487	-1.23375	ns	MTFR1
ENSG00000066923	0.57907	0.251189	2.44176	0.118144	0.202266	0.537139	ns	STAG3
ENSG00000066926	0.358436	5.10699	2.4335	0.118767	0.203018	0.331662	ns	FECH
ENSG00000066933	-0.191033	6.24646	0.96634	0.325595	0.446745	-0.0930948	ns	MYO9A
ENSG00000067057	1.4068	5.07027	29.199	6.53129e-08	7.19031e-07	10.1078	upregulated	PFKP
ENSG00000067064	-0.74895	7.12582	8.58641	0.00338681	0.0106362	-1.85006	ns	IDI1
ENSG00000067066	0.452109	2.7092	1.2921	0.25566	0.369938	0.267801	ns	SP100
ENSG00000067082	0.675142	7.58279	10.2334	0.00137921	0.00493999	1.93115	ns	KLF6
ENSG00000067113	1.10069	5.52482	21.2625	4.00488e-06	2.93442e-05	5.9409	upregulated	PLPP1
ENSG00000067141	-0.880148	8.01261	10.2457	0.00137005	0.00491197	-2.52009	ns	NEO1
ENSG00000067167	0.917083	8.15757	33.6375	6.64006e-09	9.07392e-08	7.49974	ns	TRAM1
ENSG00000067177	0.0264465	4.55947	0.0135214	0.907429	0.937772	0.00111571	ns	PHKA1
ENSG00000067182	1.10118	6.40935	28.4711	9.51071e-08	1.01352e-06	7.73227	upregulated	TNFRSF1A
ENSG00000067191	-1.05178	2.92195	10.153	0.00144065	0.00512497	-2.98857	downregulated	CACNB1
ENSG00000067208	-0.225201	5.69716	1.54636	0.213674	0.321682	-0.150941	ns	EVI5
ENSG00000067221	0.622793	2.94165	5.34402	0.0207934	0.0490357	1.04758	ns	STOML1
ENSG00000067225	1.7811	9.87388	29.1803	6.59474e-08	7.24927e-07	12.7897	upregulated	PKM
ENSG00000067248	-0.164876	6.10061	1.09323	0.295758	0.414978	-0.0872298	ns	DHX29
ENSG00000067334	0.314195	6.45253	2.44965	0.117551	0.201378	0.29213	ns	DNTTIP2
ENSG00000067365	0.176425	4.01415	0.677675	0.410388	0.531401	0.0682419	ns	METTL22
ENSG00000067369	-0.844628	7.6229	31.7683	1.73706e-08	2.15894e-07	-6.55447	ns	TP53BP1
ENSG00000067445	-0.742903	6.95414	11.8926	0.000563584	0.00229677	-2.41372	ns	TRO
ENSG00000067533	0.0796639	5.51509	0.194669	0.659058	0.753219	0.0144252	ns	RRP15
ENSG00000067560	-0.241127	8.0005	2.75462	0.0969741	0.172905	-0.244345	ns	RHOA
ENSG00000067596	-0.172258	6.3803	1.24107	0.265266	0.380728	-0.0992756	ns	DHX8
ENSG00000067606	-0.632611	3.92594	5.99451	0.0143504	0.0359604	-1.16599	ns	PRKCZ
ENSG00000067704	0.125469	7.21466	0.709289	0.39968	0.521004	0.0499729	ns	IARS2
ENSG00000067715	-0.0636094	4.55238	0.0985795	0.753541	0.828113	-0.00781715	ns	SYT1
ENSG00000067798	-1.26472	3.61504	7.73045	0.00542972	0.0159339	-2.86487	downregulated	NAV3
ENSG00000067829	-0.480593	4.55007	5.97193	0.0145354	0.0363605	-0.883125	ns	IDH3G
ENSG00000067836	-0.453504	2.02502	2.47167	0.115915	0.199117	-0.424417	ns	ROGDI
ENSG00000067840	-0.97654	3.69493	6.12212	0.01335	0.0338863	-1.83054	ns	PDZD4
ENSG00000067842	-1.8672	-0.356035	6.69973	0.00964275	0.0258056	-3.7639	ns	ATP2B3
ENSG00000067900	-0.382047	6.81584	5.64695	0.0174858	0.0424192	-0.671377	ns	ROCK1
ENSG00000067955	-0.0418253	6.34447	0.0587496	0.808483	0.86831	-0.00386169	ns	CBFB
ENSG00000067992	-0.394698	5.62369	4.84859	0.0276687	0.0620148	-0.614944	ns	PDK3
ENSG00000068001	-0.424154	4.61829	3.5998	0.0577866	0.113173	-0.525176	ns	HYAL2
ENSG00000068024	-1.37196	4.90399	44.7139	2.28031e-11	4.76307e-10	-14.6004	downregulated	HDAC4
ENSG00000068028	0.190664	3.32826	0.402998	0.525545	0.638241	0.0532697	ns	RASSF1
ENSG00000068078	0.061593	5.14247	0.0785525	0.779269	0.846114	0.00667131	ns	FGFR3
ENSG00000068079	0.812408	0.305623	2.52449	0.112091	0.193975	0.772135	ns	IFI35
ENSG00000068097	0.0638664	5.12329	0.105273	0.745591	0.821646	0.00814293	ns	HEATR6
ENSG00000068120	0.025531	5.29312	0.014882	0.902906	0.935234	0.00113249	ns	COASY
ENSG00000068137	-0.240462	2.9445	0.809696	0.36821	0.490367	-0.104338	ns	PLEKHH3
ENSG00000068305	0.0369308	6.28019	0.0611083	0.804753	0.865741	0.00348396	ns	MEF2A
ENSG00000068308	0.36548	5.78005	5.42927	0.019802	0.0470817	0.622519	ns	OTUD5
ENSG00000068323	0.963516	6.2187	32.8897	9.75363e-09	1.28879e-07	7.71857	ns	TFE3
ENSG00000068354	-0.306723	3.29565	1.40998	0.235059	0.34703	-0.192874	ns	TBC1D25
ENSG00000068366	-0.833731	6.70691	14.6892	0.000126767	0.000623173	-3.24904	ns	ACSL4
ENSG00000068383	-0.251238	5.20965	1.87363	0.17106	0.270248	-0.192662	ns	INPP5A
ENSG00000068394	0.132857	4.33151	0.433059	0.510492	0.624654	0.0387959	ns	GPKOW
ENSG00000068400	0.532314	5.43123	10.0634	0.00151247	0.00534458	1.50129	ns	GRIPAP1
ENSG00000068438	0.0207769	4.79372	0.0114124	0.914925	0.942549	0.000802292	ns	FTSJ1
ENSG00000068489	-4.32015	4.81317	129.495	5.28368e-30	9.16249e-28	-126.481	downregulated	PRR11
ENSG00000068615	-0.610907	3.47866	4.36573	0.0366687	0.0780622	-0.877081	ns	REEP1
ENSG00000068650	-0.997034	6.17559	25.2693	4.98569e-07	4.53458e-06	-6.28358	ns	ATP11A
ENSG00000068654	-0.467029	6.27152	7.74066	0.00539909	0.0158609	-1.05907	ns	POLR1A
ENSG00000068697	-0.0227696	8.59855	0.0214144	0.883656	0.921394	-0.00122311	ns	LAPTM4A
ENSG00000068724	0.684592	4.12617	8.33653	0.00388557	0.0119498	1.65024	ns	TTC7A
ENSG00000068745	0.1759	7.01345	1.29432	0.255253	0.369532	0.104314	ns	IP6K2
ENSG00000068784	0.270852	5.21678	2.22905	0.135437	0.225276	0.23517	ns	SRBD1
ENSG00000068796	-0.0227833	7.28131	0.0215538	0.88328	0.921133	-0.00122805	ns	KIF2A
ENSG00000068831	-2.13038	-0.0368718	12.9338	0.000322706	0.00141747	-7.43757	ns	RASGRP2
ENSG00000068878	0.656837	7.34336	18.5158	1.68505e-05	0.000105642	3.13534	ns	PSME4
ENSG00000068885	-0.720314	4.65487	10.9287	0.000946844	0.00358538	-2.17803	ns	IFT80
ENSG00000068903	0.339227	5.10946	2.48775	0.114735	0.197632	0.318976	ns	SIRT2
ENSG00000068912	0.176902	6.39309	1.22347	0.268681	0.384425	0.100969	ns	ERLEC1
ENSG00000068971	0.740593	4.23354	9.50704	0.00204685	0.00694633	1.99139	ns	PPP2R5B
ENSG00000068976	-1.04808	0.00826135	4.00469	0.045374	0.0929302	-1.40777	ns	PYGM
ENSG00000069011	-0.275579	4.78373	1.76307	0.184242	0.286553	-0.202444	ns	PITX1
ENSG00000069020	0.751728	5.44273	6.78185	0.00920894	0.02482	1.53036	ns	MAST4
ENSG00000069122	-2.61496	2.99679	13.4918	0.000239607	0.00109122	-9.46748	downregulated	ADGRF5
ENSG00000069188	-0.299235	5.4525	3.19268	0.0739688	0.138355	-0.33842	ns	SDK2
ENSG00000069248	0.0817147	6.57828	0.263364	0.607818	0.711344	0.0176689	ns	NUP133
ENSG00000069275	-0.679194	9.7708	19.3572	1.08407e-05	7.15742e-05	-3.37216	ns	NUCKS1
ENSG00000069329	0.501368	7.86988	8.26685	0.00403755	0.0123693	1.20022	ns	VPS35
ENSG00000069345	0.326072	6.57798	3.58263	0.0583867	0.114084	0.402271	ns	DNAJA2
ENSG00000069399	1.42451	3.00412	15.4535	8.45621e-05	0.000437216	5.80179	upregulated	BCL3
ENSG00000069424	-0.612585	3.21912	4.13949	0.0418937	0.0871507	-0.844051	ns	KCNAB2
ENSG00000069431	-0.517646	3.0864	0.947945	0.330243	0.451516	-0.249074	ns	ABCC9
ENSG00000069482	-0.135821	2.87758	0.0244898	0.875645	0.915735	-0.00783308	ns	GAL
ENSG00000069493	-0.0509483	3.44359	0.0432061	0.835338	0.888509	-0.003981	ns	CLEC2D
ENSG00000069509	0.514803	5.17111	8.53398	0.00348577	0.0109049	1.26523	ns	FUNDC1
ENSG00000069535	1.67578	4.0552	11.9964	0.000533038	0.00219221	5.48523	upregulated	MAOB
ENSG00000069667	0.100018	4.44049	0.208857	0.647665	0.744341	0.0188683	ns	RORA
ENSG00000069696	0.931981	-1.2692	1.72733	0.188753	0.292022	0.674854	ns	DRD4
ENSG00000069702	-1.08287	6.30579	37.2883	1.01896e-09	1.61315e-08	-9.73698	downregulated	TGFBR3
ENSG00000069812	2.76586	2.60196	34.4641	4.34184e-09	6.1316e-08	23.1291	upregulated	HES2
ENSG00000069849	0.25486	7.32154	1.03029	0.310091	0.430663	0.129599	ns	ATP1B3
ENSG00000069869	0.52411	6.11267	4.08293	0.0433186	0.0895131	0.714533	ns	NEDD4
ENSG00000069943	-0.838802	2.5023	9.89471	0.00165754	0.00577785	-2.33232	ns	PIGB
ENSG00000069956	0.635859	7.30879	11.9738	0.000539547	0.00221484	2.07797	ns	MAPK6
ENSG00000069966	0.926454	4.80751	18.0522	2.14926e-05	0.000131225	4.32442	ns	GNB5
ENSG00000069974	1.42078	5.68589	26.4214	2.74484e-07	2.64424e-06	9.32242	upregulated	RAB27A
ENSG00000069998	-0.571825	4.33817	5.94477	0.014761	0.0368296	-1.04695	ns	HDHD5
ENSG00000070010	0.502053	5.97796	7.8815	0.00499431	0.0148264	1.15549	ns	UFD1
ENSG00000070018	-1.04399	7.25609	19.3071	1.1129e-05	7.31963e-05	-5.17144	downregulated	LRP6
ENSG00000070019	-1.83796	3.10307	23.9218	1.00327e-06	8.44342e-06	-11.0252	downregulated	GUCY2C
ENSG00000070047	-0.212017	5.51332	1.42474	0.232624	0.344398	-0.13428	ns	PHRF1
ENSG00000070061	-1.05499	6.45566	39.7969	2.81797e-10	4.91835e-09	-10.0752	downregulated	ELP1
ENSG00000070081	0.473636	5.77966	4.89522	0.0269312	0.0606649	0.743487	ns	NUCB2
ENSG00000070087	0.167536	7.89403	1.1647	0.280494	0.397337	0.0924929	ns	PFN2
ENSG00000070159	1.47159	4.01988	24.018	9.54383e-07	8.08466e-06	8.85938	upregulated	PTPN3
ENSG00000070182	0.418707	1.78736	0.941256	0.331955	0.453201	0.200527	ns	SPTB
ENSG00000070190	1.7509	-0.652942	15.4728	8.3703e-05	0.00043359	7.13887	ns	DAPP1
ENSG00000070193	-1.54663	4.30927	6.55116	0.0104816	0.0276762	-3.06167	downregulated	FGF10
ENSG00000070214	-0.635263	6.67901	13.1031	0.0002948	0.00131182	-2.24278	ns	SLC44A1
ENSG00000070269	-0.0019447	5.08644	0.000111793	0.991564	0.995051	-7.15507e-06	ns	TMEM260
ENSG00000070366	0.000150432	5.90102	6.86425e-07	0.999339	0.99943	4.32022e-08	ns	SMG6
ENSG00000070367	-0.171868	7.20554	1.35127	0.245056	0.358464	-0.104966	ns	EXOC5
ENSG00000070371	-0.530753	3.15579	2.83197	0.092405	0.166312	-0.54896	ns	CLTCL1
ENSG00000070404	-0.21151	3.33068	0.274053	0.600626	0.704916	-0.0468275	ns	FSTL3
ENSG00000070413	-0.483339	6.10713	8.91477	0.00282874	0.00914637	-1.23175	ns	DGCR2
ENSG00000070423	0.0103499	4.52546	0.00219915	0.962597	0.975021	0.000171349	ns	RNF126
ENSG00000070444	0.185373	4.46194	0.805772	0.369373	0.491528	0.0801804	ns	MNT
ENSG00000070476	0.458236	4.75123	4.28073	0.0385467	0.081293	0.647951	ns	ZXDC
ENSG00000070495	-0.116378	4.26328	0.207707	0.648571	0.745148	-0.0218839	ns	JMJD6
ENSG00000070501	-0.00972388	5.06301	0.00245828	0.960456	0.974173	-0.000170386	ns	POLB
ENSG00000070526	-0.0949042	1.74192	0.0349703	0.851658	0.899382	-0.00661812	ns	ST6GALNAC1
ENSG00000070540	0.546552	4.79765	3.34396	0.0674519	0.128417	0.640016	ns	WIPI1
ENSG00000070601	-0.669594	-1.35756	0.47478	0.490796	0.606943	-0.206971	ns	FRMPD1
ENSG00000070610	0.274495	6.6089	3.28731	0.0698172	0.131903	0.317326	ns	GBA2
ENSG00000070614	-0.887229	7.54442	16.336	5.30472e-05	0.000290833	-3.7932	ns	NDST1
ENSG00000070669	-0.249672	-0.129899	0.486037	0.4857	0.60186	-0.0783052	ns	ASNS
ENSG00000070718	-0.0263711	5.3209	0.0144208	0.904415	0.935933	-0.00115063	ns	AP3M2
ENSG00000070731	2.26434	1.40987	12.89	0.000330347	0.00144458	7.88223	upregulated	ST6GALNAC2
ENSG00000070748	-0.314603	0.89015	0.260246	0.609951	0.713119	-0.0675468	ns	CHAT
ENSG00000070756	-0.801081	9.41062	25.7251	3.93665e-07	3.66077e-06	-5.13082	ns	PABPC1
ENSG00000070759	-0.574043	3.1177	4.75691	0.0291809	0.0647763	-0.8811	ns	TESK2
ENSG00000070761	0.182162	5.2282	0.953806	0.328752	0.450178	0.0880083	ns	CFAP20
ENSG00000070770	-0.104296	6.54172	0.326261	0.567869	0.675674	-0.0256311	ns	CSNK2A2
ENSG00000070778	0.142695	5.59883	0.237406	0.626086	0.726263	0.0290194	ns	PTPN21
ENSG00000070785	-0.357737	4.14015	1.86321	0.172254	0.271705	-0.27325	ns	EIF2B3
ENSG00000070808	-0.485417	2.60821	2.7262	0.0987138	0.175227	-0.488146	ns	CAMK2A
ENSG00000070814	-0.430889	6.25832	6.45564	0.0110601	0.0289016	-0.842923	ns	TCOF1
ENSG00000070831	0.973685	2.3018	8.98981	0.00271489	0.00882368	2.49872	ns	CDC42
ENSG00000070882	2.76602	6.2567	77.3751	1.41388e-18	8.1545e-17	49.3724	upregulated	OSBPL3
ENSG00000070950	-1.1626	4.23714	24.6042	7.03971e-07	6.13121e-06	-7.15281	downregulated	RAD18
ENSG00000070961	-0.349499	8.29986	3.7422	0.0530547	0.105638	-0.445708	ns	ATP2B1
ENSG00000071051	-0.396467	6.14836	4.04288	0.0443582	0.091258	-0.536431	ns	NCK2
ENSG00000071054	0.151908	8.71123	0.624064	0.429541	0.549516	0.0557495	ns	MAP4K4
ENSG00000071073	0.137401	4.73607	0.423494	0.515199	0.629118	0.0395749	ns	MGAT4A
ENSG00000071082	-0.520647	9.14943	6.67594	0.00977229	0.0260982	-1.0465	ns	RPL31
ENSG00000071127	1.2597	8.26896	57.0244	4.30432e-14	1.34351e-12	16.8372	upregulated	WDR1
ENSG00000071189	-0.187225	6.74984	1.26423	0.260852	0.375916	-0.109265	ns	SNX13
ENSG00000071205	0.618793	4.83084	9.20313	0.00241602	0.00799181	1.61932	ns	ARHGAP10
ENSG00000071242	-1.03133	5.30739	6.03319	0.0140393	0.0353298	-1.9107	downregulated	RPS6KA2
ENSG00000071243	-0.6069	4.94944	7.93959	0.00483648	0.014433	-1.40526	ns	ING3
ENSG00000071246	-1.00174	5.27417	13.7677	0.000206863	0.00096244	-3.69071	downregulated	VASH1
ENSG00000071282	-0.432993	4.33673	1.02161	0.312138	0.432685	-0.218944	ns	LMCD1
ENSG00000071462	0.445641	5.02185	4.59237	0.0321146	0.0701129	0.665475	ns	BUD23
ENSG00000071537	0.0253668	7.13854	0.0273068	0.868749	0.911134	0.00155005	ns	SEL1L
ENSG00000071539	-2.95083	3.67529	99.4333	2.02887e-23	1.79045e-21	-66.9624	downregulated	TRIP13
ENSG00000071553	0.803688	6.90797	26.795	2.26219e-07	2.22413e-06	5.34089	ns	ATP6AP1
ENSG00000071564	-1.29303	7.10409	56.4855	5.6614e-14	1.74235e-12	-17.1289	downregulated	TCF3
ENSG00000071575	-0.131843	7.27828	0.498612	0.480111	0.59672	-0.042013	ns	TRIB2
ENSG00000071626	-0.375783	6.66413	6.19544	0.012808	0.0327222	-0.711176	ns	DAZAP1
ENSG00000071655	-0.173889	5.19596	0.879888	0.348232	0.469999	-0.0796642	ns	MBD3
ENSG00000071794	-0.649422	5.96591	11.3354	0.000760428	0.00297219	-2.02551	ns	HLTF
ENSG00000071859	1.13605	5.89662	38.4924	5.49669e-10	9.16422e-09	10.5197	upregulated	FAM50A
ENSG00000071889	0.43237	4.10859	4.19245	0.0406044	0.0848702	0.601611	ns	FAM3A
ENSG00000071894	-0.193686	7.03196	1.69172	0.193374	0.297438	-0.138215	ns	CPSF1
ENSG00000071909	-0.504532	1.80506	0.349713	0.554276	0.663725	-0.129299	ns	MYO3B
ENSG00000071967	0.0366236	5.75614	0.031491	0.859149	0.904467	0.00241464	ns	CYBRD1
ENSG00000071994	0.117903	6.00043	0.450789	0.50196	0.616895	0.0352921	ns	PDCD2
ENSG00000072041	-0.0532443	3.31143	0.00695801	0.933522	0.956174	-0.0015907	ns	SLC6A15
ENSG00000072042	-0.000280133	6.23977	2.58333e-06	0.998718	0.999218	-1.5612e-07	ns	RDH11
ENSG00000072062	0.429951	6.88994	7.94583	0.00481984	0.014396	0.996183	ns	PRKACA
ENSG00000072071	-1.07417	6.49292	28.2587	1.06137e-07	1.12074e-06	-7.49138	downregulated	ADGRL1
ENSG00000072110	0.725679	8.02069	9.76896	0.00177483	0.00613513	1.99623	ns	ACTN1
ENSG00000072121	0.435646	6.08004	4.74707	0.0293482	0.0650557	0.667592	ns	ZFYVE26
ENSG00000072133	-0.272988	5.39277	2.1933	0.138612	0.229495	-0.234278	ns	RPS6KA6
ENSG00000072134	-0.580199	5.56556	8.48072	0.0035893	0.0111906	-1.41858	ns	EPN2
ENSG00000072135	-0.615803	3.44414	4.71507	0.0298993	0.0660176	-0.938693	ns	PTPN18
ENSG00000072163	-0.177896	1.24608	0.063102	0.801659	0.863131	-0.0170799	ns	LIMS2
ENSG00000072182	-1.23654	-1.08167	2.26124	0.132648	0.221588	-1.08482	ns	ASIC4
ENSG00000072195	-1.64215	4.97483	32.2756	1.33783e-08	1.70519e-07	-12.9296	downregulated	SPEG
ENSG00000072201	0.0964972	3.54286	0.12974	0.718702	0.800079	0.0138426	ns	LNX1
ENSG00000072210	-0.331269	6.33996	3.38379	0.0658405	0.125818	-0.391396	ns	ALDH3A2
ENSG00000072274	1.38143	6.80958	32.5011	1.19127e-08	1.5362e-07	10.9465	upregulated	TFRC
ENSG00000072310	-0.569378	4.62984	7.39349	0.00654604	0.0187052	-1.24353	ns	SREBF1
ENSG00000072315	-2.48735	0.856648	7.66757	0.00562221	0.0163871	-5.59677	downregulated	TRPC5
ENSG00000072364	0.14573	8.17923	0.638653	0.424199	0.544662	0.0542745	ns	AFF4
ENSG00000072401	0.230298	5.78958	1.91916	0.16595	0.263881	0.179638	ns	UBE2D1
ENSG00000072415	-0.293433	5.66145	3.10538	0.0780341	0.144556	-0.32504	ns	PALS1
ENSG00000072422	-0.0984548	6.50989	0.349577	0.554353	0.663725	-0.0252255	ns	RHOBTB1
ENSG00000072501	-0.627595	7.30773	17.6988	2.58789e-05	0.000154486	-2.87881	ns	SMC1A
ENSG00000072506	0.0888911	5.43228	0.277189	0.59855	0.702818	0.0198138	ns	HSD17B10
ENSG00000072518	-0.0329563	5.70614	0.0381853	0.845071	0.894834	-0.00240932	ns	MARK2
ENSG00000072571	-3.84054	4.09694	69.321	8.36745e-17	3.82259e-15	-61.7458	downregulated	HMMR
ENSG00000072609	0.653849	5.23149	13.2271	0.000275932	0.00123904	2.32718	ns	CHFR
ENSG00000072657	-1.42756	4.34385	19.3059	1.11364e-05	7.32227e-05	-7.07108	downregulated	TRHDE
ENSG00000072682	2.34795	6.27119	126.232	2.73572e-29	4.42021e-27	67.0643	upregulated	P4HA2
ENSG00000072736	-0.286545	5.58968	2.17564	0.140211	0.231572	-0.244485	ns	NFATC3
ENSG00000072756	0.619757	5.43101	13.0657	0.000300749	0.00133454	2.18266	ns	TRNT1
ENSG00000072778	1.41137	8.03982	62.2565	3.01507e-15	1.11725e-13	20.4941	upregulated	ACADVL
ENSG00000072786	0.311182	4.67116	2.63428	0.10458	0.183432	0.30513	ns	STK10
ENSG00000072803	-0.0103492	7.0133	0.00448118	0.946628	0.964895	-0.000246523	ns	FBXW11
ENSG00000072818	0.784514	-0.496042	4.68728	0.0303867	0.0669525	1.19036	ns	ACAP1
ENSG00000072832	-1.27307	4.94605	6.7917	0.00915825	0.0247167	-2.59476	downregulated	CRMP1
ENSG00000072840	-1.76778	5.12422	24.5016	7.42497e-07	6.42601e-06	-10.8353	downregulated	EVC
ENSG00000072849	0.0519964	5.89781	0.112132	0.73773	0.815454	0.00686887	ns	DERL2
ENSG00000072858	1.37601	0.192021	8.77051	0.00306139	0.00976499	3.45941	upregulated	SIDT1
ENSG00000072864	-1.28748	4.58698	32.7768	1.03373e-08	1.35452e-07	-10.2813	downregulated	NDE1
ENSG00000072952	-0.0830113	4.83748	0.123893	0.72485	0.805129	-0.011601	ns	IRAG1
ENSG00000072954	0.937164	3.08481	11.8329	0.000581927	0.00236058	3.03185	ns	TMEM38A
ENSG00000072958	0.193993	5.75006	1.4111	0.234874	0.346879	0.122054	ns	AP1M1
ENSG00000073008	0.164473	5.05401	0.764495	0.381926	0.503717	0.0687532	ns	PVR
ENSG00000073050	-0.939583	4.69601	22.3006	2.33133e-06	1.8051e-05	-5.2921	ns	XRCC1
ENSG00000073060	-0.0359889	4.8955	0.031958	0.85812	0.903903	-0.00239154	ns	SCARB1
ENSG00000073067	-3.53459	1.03422	44.8727	2.10267e-11	4.40879e-10	-37.7396	downregulated	CYP2W1
ENSG00000073111	-2.45371	5.54325	105.669	8.71542e-25	9.43412e-23	-59.0356	downregulated	MCM2
ENSG00000073146	1.95417	2.47078	8.51608	0.00352022	0.0110049	4.79441	upregulated	MOV10L1
ENSG00000073150	1.39725	1.91061	11.8778	0.000568059	0.00231201	4.53492	upregulated	PANX2
ENSG00000073169	0.407673	3.31273	2.23921	0.13455	0.22412	0.355131	ns	SELENOO
ENSG00000073282	-0.281737	5.31604	0.822258	0.364521	0.486574	-0.123479	ns	TP63
ENSG00000073331	-1.63139	3.74351	11.9439	0.00054828	0.00224231	-5.31996	downregulated	ALPK1
ENSG00000073350	0.135361	4.08954	0.340937	0.559289	0.667743	0.0341601	ns	LLGL2
ENSG00000073417	0.984586	4.45394	19.8358	8.43862e-06	5.72139e-05	4.99552	ns	PDE8A
ENSG00000073464	0.155047	4.47509	0.40479	0.524626	0.637398	0.0434365	ns	CLCN4
ENSG00000073536	-1.07724	3.84055	14.5438	0.00013694	0.000668248	-4.16189	downregulated	NLE1
ENSG00000073578	0.550873	1.92227	2.87246	0.0901068	0.162925	0.575796	ns	SDHA
ENSG00000073584	-0.987897	4.52685	17.6433	2.66452e-05	0.000158587	-4.51902	ns	SMARCE1
ENSG00000073605	0.608759	4.18291	8.52782	0.00349758	0.0109388	1.49525	ns	GSDMB
ENSG00000073614	-0.17825	6.91897	1.17165	0.279063	0.396069	-0.0988038	ns	KDM5A
ENSG00000073670	-0.187674	2.78205	0.135133	0.713168	0.795611	-0.027552	ns	ADAM11
ENSG00000073711	-0.544818	6.12593	7.69713	0.00553087	0.0161638	-1.22977	ns	PPP2R3A
ENSG00000073712	-0.360067	7.30611	2.17749	0.140043	0.231359	-0.307403	ns	FERMT2
ENSG00000073737	2.27943	-1.23583	6.00218	0.0142882	0.0358534	4.20561	ns	DHRS9
ENSG00000073756	1.55302	3.84196	13.0954	0.000296018	0.00131594	5.4801	upregulated	PTGS2
ENSG00000073792	-0.568979	7.91432	13.4105	0.000250214	0.00113506	-2.04928	ns	IGF2BP2
ENSG00000073803	-0.712487	4.8698	9.6167	0.00192816	0.00659138	-1.9343	ns	MAP3K13
ENSG00000073849	-0.0060502	6.11308	0.00081758	0.977189	0.985187	-6.06319e-05	ns	ST6GAL1
ENSG00000073905	0.685081	-0.714166	1.62821	0.201951	0.30768	0.475963	ns	NA
ENSG00000073910	-0.760404	3.67872	7.45705	0.00631886	0.0181457	-1.6724	ns	FRY
ENSG00000073921	0.216565	7.81912	2.01394	0.155861	0.251312	0.174825	ns	PICALM
ENSG00000073969	1.09277	5.67215	37.6235	8.58039e-10	1.37826e-08	9.90759	upregulated	NSF
ENSG00000074047	-2.2569	4.99509	39.033	4.16707e-10	7.10925e-09	-21.1701	downregulated	GLI2
ENSG00000074054	-0.913143	7.08279	29.5324	5.49887e-08	6.16806e-07	-6.62917	ns	CLASP1
ENSG00000074071	0.0148059	4.87643	0.00552412	0.940752	0.961004	0.000392723	ns	MRPS34
ENSG00000074181	-1.09434	7.01321	26.4437	2.71331e-07	2.61846e-06	-7.186	downregulated	NOTCH3
ENSG00000074201	-0.445753	6.4506	6.44044	0.0111551	0.0291327	-0.870344	ns	CLNS1A
ENSG00000074211	2.23147	1.85343	15.4563	8.44345e-05	0.000436864	9.08986	upregulated	PPP2R2C
ENSG00000074219	-1.71034	6.87741	46.1673	1.08576e-11	2.38584e-10	-18.7526	downregulated	TEAD2
ENSG00000074266	0.864667	5.37297	23.5634	1.20868e-06	1.00149e-05	5.11683	ns	EED
ENSG00000074276	-0.774329	1.10794	3.38978	0.0656016	0.125449	-0.916097	ns	CDHR2
ENSG00000074319	0.811862	6.50338	24.0223	9.52251e-07	8.06971e-06	4.88842	ns	TSG101
ENSG00000074356	-0.22271	6.89283	2.14538	0.143	0.235024	-0.188115	ns	NCBP3
ENSG00000074370	-1.08613	2.09367	5.88025	0.0153116	0.0379531	-1.9713	downregulated	ATP2A3
ENSG00000074410	-0.523372	2.16693	1.82613	0.176585	0.277129	-0.394124	ns	CA12
ENSG00000074416	2.18878	2.45854	9.84723	0.00170088	0.00591097	6.06144	upregulated	MGLL
ENSG00000074527	1.86854	4.60344	18.5482	1.6566e-05	0.000104185	8.93309	upregulated	NTN4
ENSG00000074582	0.0541384	4.17369	0.0602363	0.806123	0.866664	0.00506728	ns	BCS1L
ENSG00000074590	0.811765	5.60693	12.1103	0.000501448	0.0020802	2.67864	ns	NUAK1
ENSG00000074603	0.523661	6.15192	10.5272	0.00117629	0.00430725	1.53406	ns	DPP8
ENSG00000074621	-1.6299	3.46761	19.0226	1.2918e-05	8.36605e-05	-7.96827	downregulated	SLC24A1
ENSG00000074657	-0.99592	7.79445	23.8583	1.03696e-06	8.70363e-06	-5.95982	ns	ZNF532
ENSG00000074660	-0.972319	1.3493	4.36256	0.0367371	0.0781623	-1.39518	ns	SCARF1
ENSG00000074695	0.189815	7.7101	1.06973	0.301007	0.420865	0.0989742	ns	LMAN1
ENSG00000074696	-0.879439	8.05903	31.7133	1.7869e-08	2.21587e-07	-6.8138	ns	HACD3
ENSG00000074706	-0.477099	0.209051	1.73886	0.187283	0.290387	-0.34709	ns	IPCEF1
ENSG00000074755	0.387991	6.17991	4.38727	0.0362083	0.0772841	0.559169	ns	ZZEF1
ENSG00000074800	0.335857	8.97163	2.48096	0.115232	0.198224	0.315177	ns	ENO1
ENSG00000074842	0.898958	5.18001	18.5429	1.66125e-05	0.000104417	4.29663	ns	MYDGF
ENSG00000074855	-0.842627	4.45459	11.413	0.0007293	0.00286767	-2.6434	ns	ANO8
ENSG00000074935	-1.11392	4.42563	16.061	6.13331e-05	0.000329665	-4.69217	downregulated	TUBE1
ENSG00000074964	-0.358199	4.25072	1.70017	0.192265	0.29621	-0.256506	ns	ARHGEF10L
ENSG00000074966	1.25596	0.261085	5.78355	0.0161769	0.0396863	2.24955	upregulated	TXK
ENSG00000075035	-1.78448	3.21869	6.22705	0.0125813	0.0322216	-3.391	downregulated	WSCD2
ENSG00000075043	-1.99203	2.5871	5.21823	0.0223512	0.0519676	-3.28825	ns	KCNQ2
ENSG00000075089	-0.136659	4.88053	0.451032	0.501845	0.616788	-0.0409198	ns	ACTR6
ENSG00000075131	-1.21013	2.59527	17.9631	2.25228e-05	0.000136869	-5.62394	downregulated	TIPIN
ENSG00000075142	0.0610226	5.84375	0.100373	0.751383	0.826536	0.00757527	ns	SRI
ENSG00000075151	-0.391279	7.746	4.31123	0.0378616	0.0801127	-0.556322	ns	EIF4G3
ENSG00000075188	0.0446708	4.41785	0.0410156	0.839508	0.890746	0.00339387	ns	NUP37
ENSG00000075213	-0.874078	7.0283	10.6898	0.0010773	0.00399739	-2.59397	ns	SEMA3A
ENSG00000075218	-5.77954	4.23021	61.3733	4.72171e-15	1.7093e-13	-82.7971	downregulated	GTSE1
ENSG00000075223	-0.313529	6.80822	1.68374	0.194429	0.298538	-0.222994	ns	SEMA3C
ENSG00000075234	-1.38745	4.13759	29.9788	4.36797e-08	4.9797e-07	-10.2112	downregulated	TTC38
ENSG00000075239	0.219959	4.9228	1.20161	0.273	0.38959	0.124021	ns	ACAT1
ENSG00000075240	-0.623983	4.70507	8.94504	0.00278224	0.00901592	-1.59465	ns	GRAMD4
ENSG00000075275	0.22351	4.44165	0.976178	0.323144	0.444215	0.109655	ns	CELSR1
ENSG00000075292	-0.742358	7.74425	22.217	2.43514e-06	1.87359e-05	-4.16721	ns	ZNF638
ENSG00000075303	-1.45579	4.71011	55.8998	7.62601e-14	2.28926e-12	-19.0966	downregulated	SLC25A40
ENSG00000075336	0.934969	5.11253	20.3458	6.46363e-06	4.51176e-05	4.85204	ns	TIMM21
ENSG00000075340	-2.63083	4.00696	8.7291	0.00313171	0.00995029	-6.58817	downregulated	ADD2
ENSG00000075391	0.0867069	5.84081	0.159898	0.68925	0.777135	0.0140138	ns	RASAL2
ENSG00000075399	0.117103	4.05409	0.292716	0.588485	0.693855	0.0269647	ns	VPS9D1
ENSG00000075407	0.702488	5.90378	20.0437	7.56936e-06	5.19454e-05	3.5974	ns	ZNF37A
ENSG00000075413	-0.313976	6.73471	4.0927	0.0430688	0.0890808	-0.428841	ns	MARK3
ENSG00000075415	-0.601189	8.53168	15.7517	7.22246e-05	0.000381506	-2.48971	ns	SLC25A3
ENSG00000075420	0.388786	7.13792	4.13152	0.0420914	0.087413	0.534894	ns	FNDC3B
ENSG00000075426	2.16296	7.34613	37.1741	1.08039e-09	1.7055e-08	19.394	upregulated	FOSL2
ENSG00000075461	0.376358	4.00206	0.727871	0.393574	0.515	0.152415	ns	CACNG4
ENSG00000075539	-0.590076	6.11949	10.7375	0.00104987	0.00390881	-1.75776	ns	FRYL
ENSG00000075568	0.328579	7.38948	3.02385	0.0820484	0.150659	0.356814	ns	TMEM131
ENSG00000075618	0.719879	8.069	19.1884	1.18429e-05	7.74744e-05	3.54651	ns	FSCN1
ENSG00000075624	-0.0818686	11.0944	0.26037	0.609866	0.713095	-0.0175826	ns	ACTB
ENSG00000075643	0.994346	1.43924	2.63522	0.104518	0.183338	0.975265	ns	MOCOS
ENSG00000075651	0.570238	4.87058	6.96719	0.00830179	0.0227489	1.18657	ns	PLD1
ENSG00000075673	2.63379	4.20158	50.0597	1.4914e-12	3.73683e-11	31.1483	upregulated	ATP12A
ENSG00000075702	-3.17854	3.31011	50.2361	1.36317e-12	3.45894e-11	-37.7149	downregulated	WDR62
ENSG00000075711	-0.129544	7.3556	0.649074	0.420444	0.540947	-0.0487463	ns	DLG1
ENSG00000075785	1.10001	8.2715	40.8022	1.68444e-10	3.07168e-09	10.751	upregulated	RAB7A
ENSG00000075790	-0.153776	-1.1845	0.0472261	0.827962	0.883055	-0.012608	ns	BCAP29
ENSG00000075826	0.465659	3.88935	2.91304	0.0878659	0.159541	0.491819	ns	SEC31B
ENSG00000075856	-0.416474	6.61872	5.96318	0.0146077	0.0365092	-0.764404	ns	SART3
ENSG00000075884	-0.305264	-0.573484	0.469979	0.492997	0.609168	-0.0937637	ns	ARHGAP15
ENSG00000075891	-1.88471	-1.08899	3.46043	0.0628541	0.120984	-2.26479	ns	PAX2
ENSG00000075914	0.010201	4.10675	0.001857	0.965627	0.977055	0.000154957	ns	EXOSC7
ENSG00000075945	-0.259872	6.00514	1.34241	0.246609	0.360018	-0.158	ns	KIFAP3
ENSG00000075975	0.275311	5.70139	2.79205	0.094733	0.169682	0.281781	ns	MKRN2
ENSG00000076003	-3.44962	5.9943	133.027	8.91997e-31	1.73458e-28	-103.66	downregulated	MCM6
ENSG00000076043	1.31439	5.16878	44.1236	3.08281e-11	6.32509e-10	13.8156	upregulated	REXO2
ENSG00000076053	0.0741782	5.34995	0.186563	0.665793	0.758588	0.0131044	ns	RBM7
ENSG00000076067	-0.822605	5.93746	5.94246	0.0147803	0.0368569	-1.50563	ns	RBMS2
ENSG00000076108	-0.393328	7.38909	7.03122	0.00801007	0.0220928	-0.824558	ns	BAZ2A
ENSG00000076201	0.583969	5.71014	10.3732	0.00127854	0.00462465	1.68959	ns	PTPN23
ENSG00000076242	0.0712098	5.93335	0.179472	0.671827	0.763287	0.0123009	ns	MLH1
ENSG00000076248	-1.61927	5.35901	34.8032	3.64775e-09	5.22527e-08	-13.6634	downregulated	UNG
ENSG00000076258	-0.0471705	2.58647	0.0137114	0.906784	0.937414	-0.00200456	ns	FMO4
ENSG00000076321	-0.218683	5.27591	1.05173	0.30511	0.425331	-0.112741	ns	KLHL20
ENSG00000076351	0.545372	4.45306	3.12512	0.0770943	0.143213	0.606986	ns	SLC46A1
ENSG00000076356	0.345664	6.64126	1.11592	0.290799	0.409197	0.185416	ns	PLXNA2
ENSG00000076382	-4.40465	5.08668	106.715	5.13893e-25	5.67451e-23	-106.985	downregulated	SPAG5
ENSG00000076513	0.70746	5.79212	15.892	6.70617e-05	0.000356893	2.9526	ns	ANKRD13A
ENSG00000076554	-0.479274	5.04268	4.50433	0.033809	0.0732446	-0.704996	ns	TPD52
ENSG00000076555	-0.88587	3.5698	11.3793	0.000742657	0.00291092	-2.77208	ns	ACACB
ENSG00000076604	1.24126	6.8768	47.2492	6.25111e-12	1.43085e-10	13.9071	upregulated	TRAF4
ENSG00000076641	0.0777146	5.71873	0.0628283	0.80208	0.863416	0.00744368	ns	PAG1
ENSG00000076650	-0.27232	4.05033	1.49393	0.221608	0.331244	-0.17821	ns	GPATCH1
ENSG00000076662	0.414596	0.700107	1.47974	0.223815	0.333748	0.269533	ns	ICAM3
ENSG00000076685	-0.280497	6.84755	2.7247	0.0988069	0.175364	-0.281959	ns	NT5C2
ENSG00000076706	-0.925482	4.88197	11.3978	0.000735311	0.00288608	-2.90002	ns	MCAM
ENSG00000076716	-0.733576	6.96396	7.99689	0.00468577	0.0140567	-1.70866	ns	GPC4
ENSG00000076770	-0.0652324	6.6656	0.0410763	0.839391	0.890746	-0.00496	ns	MBNL3
ENSG00000076826	0.0331394	4.20849	0.0147756	0.903252	0.9354	0.00146447	ns	CAMSAP3
ENSG00000076864	0.206948	2.68072	0.485733	0.485837	0.601995	0.0648802	ns	RAP1GAP
ENSG00000076924	0.118034	5.29366	0.406685	0.523657	0.636743	0.0331621	ns	XAB2
ENSG00000076928	-0.163179	5.128	0.693741	0.404895	0.526023	-0.0640736	ns	ARHGEF1
ENSG00000076944	2.03888	0.94603	17.8314	2.41364e-05	0.000145347	9.4142	upregulated	STXBP2
ENSG00000076984	-0.747247	5.16433	16.31	5.37786e-05	0.000294182	-3.19029	ns	MAP2K7
ENSG00000077009	0.918582	0.558806	0.565093	0.452216	0.571388	0.316593	ns	NMRK2
ENSG00000077044	0.415237	5.55337	2.79303	0.0946753	0.169612	0.425105	ns	DGKD
ENSG00000077063	-1.46875	5.38321	21.4719	3.59047e-06	2.67086e-05	-7.99713	downregulated	CTTNBP2
ENSG00000077092	-0.0751227	4.12866	0.0433532	0.835062	0.888301	-0.00588072	ns	RARB
ENSG00000077097	-1.08071	8.46792	33.7027	6.42103e-09	8.81297e-08	-8.85362	downregulated	TOP2B
ENSG00000077147	0.204619	8.67869	1.92645	0.165148	0.262872	0.160039	ns	TM9SF3
ENSG00000077150	0.87624	5.31413	10.5428	0.00116639	0.00427669	2.57015	ns	NFKB2
ENSG00000077152	-3.4913	3.51106	80.7776	2.52604e-19	1.60426e-17	-64.9296	downregulated	UBE2T
ENSG00000077157	-1.43304	6.02385	27.6628	1.44414e-07	1.47942e-06	-9.80257	downregulated	PPP1R12B
ENSG00000077232	-0.0298125	7.96274	0.0364971	0.848493	0.897126	-0.00212718	ns	DNAJC10
ENSG00000077235	0.0993659	7.35245	0.381386	0.536862	0.648881	0.0268424	ns	GTF3C1
ENSG00000077238	1.41705	4.9762	24.2567	8.43145e-07	7.22029e-06	8.60727	upregulated	IL4R
ENSG00000077254	-0.301814	6.95401	4.18689	0.0407377	0.0850875	-0.419523	ns	USP33
ENSG00000077264	-0.949122	4.61161	6.86266	0.00880154	0.0238772	-1.95086	ns	PAK3
ENSG00000077274	-1.61064	6.91238	19.8975	8.17091e-06	5.56219e-05	-8.19451	downregulated	CAPN6
ENSG00000077279	-3.94313	6.54931	29.3648	5.99574e-08	6.67429e-07	-28.4779	downregulated	DCX
ENSG00000077312	-1.55495	5.70169	76.7325	1.95754e-18	1.09175e-16	-27.5355	downregulated	SNRPA
ENSG00000077348	-0.137217	2.15861	0.112162	0.737696	0.815454	-0.0181295	ns	EXOSC5
ENSG00000077380	0.0463161	7.34604	0.09739	0.754985	0.828813	0.00565344	ns	DYNC1I2
ENSG00000077420	-1.20817	0.896899	8.04409	0.00456523	0.0137401	-2.82777	downregulated	APBB1IP
ENSG00000077454	0.168158	2.52975	0.295332	0.586823	0.692267	0.0389274	ns	LRCH4
ENSG00000077458	0.208046	5.65678	1.66311	0.197185	0.301899	0.146699	ns	FAM76B
ENSG00000077463	0.601532	3.17664	4.11831	0.0424215	0.0879324	0.825551	ns	SIRT6
ENSG00000077514	-1.59421	4.53301	32.4303	1.23544e-08	1.58479e-07	-12.6073	downregulated	POLD3
ENSG00000077522	0.891731	0.497579	3.63142	0.0566985	0.111511	1.11148	ns	ACTN2
ENSG00000077549	-0.0707995	7.43955	0.230834	0.630906	0.730001	-0.0141624	ns	CAPZB
ENSG00000077585	0.579163	3.98637	4.36536	0.0366768	0.0780719	0.83145	ns	GPR137B
ENSG00000077616	-0.917304	5.43533	12.8828	0.000331617	0.0014487	-3.19163	ns	NAALAD2
ENSG00000077684	-0.862316	5.40822	9.31621	0.00227136	0.00758667	-2.27972	ns	JADE1
ENSG00000077713	0.221767	3.45634	0.668888	0.413439	0.534061	0.085067	ns	SLC25A43
ENSG00000077721	0.354224	6.30811	4.26308	0.0389492	0.0820191	0.499279	ns	UBE2A
ENSG00000077782	-0.51313	7.58293	7.36533	0.00664936	0.0189437	-1.1172	ns	FGFR1
ENSG00000077942	0.717186	8.78566	20.4807	6.02367e-06	4.24244e-05	3.74381	ns	FBLN1
ENSG00000077943	-2.09754	5.69548	11.1998	0.000818078	0.00316766	-6.47554	downregulated	ITGA8
ENSG00000078018	-0.0250132	5.82404	0.0102893	0.919204	0.94545	-0.000915184	ns	MAP2
ENSG00000078043	0.00180818	5.52432	0.000114206	0.991473	0.995005	6.7245e-06	ns	PIAS2
ENSG00000078053	-0.872765	1.94375	5.02037	0.0250509	0.0570255	-1.39745	ns	AMPH
ENSG00000078061	-0.18493	4.93592	0.955985	0.328201	0.449647	-0.0894802	ns	ARAF
ENSG00000078070	-0.274078	4.67435	1.36259	0.243088	0.356346	-0.168348	ns	MCCC1
ENSG00000078081	2.95679	2.32135	27.9233	1.26219e-07	1.31323e-06	20.3985	upregulated	LAMP3
ENSG00000078098	1.649	2.15309	7.85895	0.00505697	0.0149841	3.78628	upregulated	FAP
ENSG00000078114	-0.006208	5.39603	0.000366443	0.984727	0.990439	-4.14945e-05	ns	NEBL
ENSG00000078124	-0.123537	5.33427	0.436355	0.508887	0.62342	-0.0362431	ns	ACER3
ENSG00000078140	-0.400984	7.17191	6.9656	0.00830917	0.0227663	-0.834224	ns	UBE2K
ENSG00000078142	0.128463	6.17873	0.669592	0.413194	0.533876	0.0493102	ns	PIK3C3
ENSG00000078177	-0.73921	7.1525	13.0805	0.000298382	0.00132511	-2.60588	ns	N4BP2
ENSG00000078237	3.17314	6.16706	314.394	2.41039e-70	4.07431e-67	220.907	upregulated	TIGAR
ENSG00000078246	-0.453805	5.2386	5.89414	0.0151914	0.0377135	-0.825201	ns	TULP3
ENSG00000078269	1.26659	5.4049	16.1842	5.74722e-05	0.000311441	5.37103	upregulated	SYNJ2
ENSG00000078295	-0.538076	2.02277	2.47866	0.115401	0.198436	-0.504603	ns	ADCY2
ENSG00000078304	-0.447865	7.09743	8.25754	0.00405831	0.0124254	-1.07114	ns	PPP2R5C
ENSG00000078328	-1.88224	1.58599	26.8224	2.23033e-07	2.19575e-06	-12.52	downregulated	RBFOX1
ENSG00000078369	-0.218599	8.38625	1.70421	0.191738	0.295543	-0.156799	ns	GNB1
ENSG00000078399	-0.0460665	4.65855	0.0418708	0.837866	0.889949	-0.00353907	ns	HOXA9
ENSG00000078401	0.888836	3.48395	7.36822	0.00663864	0.0189165	1.93582	ns	EDN1
ENSG00000078403	-0.708573	6.00411	17.1025	3.5416e-05	0.0002033	-3.15372	ns	MLLT10
ENSG00000078487	-0.165675	1.45132	0.252325	0.615442	0.717401	-0.0349264	ns	ZCWPW1
ENSG00000078549	0.554593	3.44639	4.28588	0.0384302	0.081105	0.78493	ns	ADCYAP1R1
ENSG00000078579	1.22208	-0.637928	4.59214	0.0321188	0.0701152	1.82486	ns	FGF20
ENSG00000078596	2.75931	6.74883	124.413	6.84165e-29	1.08157e-26	77.7156	upregulated	ITM2A
ENSG00000078618	0.13172	7.76164	0.77526	0.378595	0.500466	0.055563	ns	NRDC
ENSG00000078668	-0.239072	6.85236	2.60887	0.106267	0.18589	-0.23276	ns	VDAC3
ENSG00000078674	-0.119351	7.83977	0.564709	0.452369	0.571482	-0.0411174	ns	PCM1
ENSG00000078687	-0.917361	5.23792	15.9564	6.48193e-05	0.00034647	-3.84218	ns	TNRC6C
ENSG00000078699	-0.830423	6.03254	15.1981	9.68025e-05	0.000490916	-3.33341	ns	CBFA2T2
ENSG00000078725	-0.467085	1.86321	1.00516	0.316066	0.436944	-0.233647	ns	BRINP1
ENSG00000078747	0.304815	5.52523	3.02672	0.0819036	0.15043	0.331241	ns	ITCH
ENSG00000078795	-0.0354197	-0.666958	0.00451997	0.946398	0.964767	-0.000847457	ns	PKD2L2
ENSG00000078804	1.51197	4.68398	34.4722	4.32383e-09	6.11008e-08	12.6463	upregulated	TP53INP2
ENSG00000078808	0.656864	6.52262	13.7367	0.000210303	0.000976376	2.41539	ns	SDF4
ENSG00000078814	0.764906	-0.430358	1.66572	0.196833	0.301513	0.539949	ns	MYH7B
ENSG00000078900	-0.684072	1.59736	5.3237	0.0210373	0.0494887	-1.1472	ns	TP73
ENSG00000078902	0.563438	5.43376	8.87029	0.00289849	0.00934028	1.42991	ns	TOLLIP
ENSG00000078967	-0.965297	2.38251	10.4674	0.00121499	0.00442242	-2.81425	ns	UBE2D4
ENSG00000079101	-0.935786	1.90742	6.35878	0.0116802	0.0302522	-1.80845	ns	CLUL1
ENSG00000079102	-1.92153	5.95119	33.0234	9.10558e-09	1.20898e-07	-15.4504	downregulated	RUNX1T1
ENSG00000079112	0.302552	7.39215	1.35365	0.244641	0.358002	0.185002	ns	CDH17
ENSG00000079134	-0.474434	5.70024	7.72776	0.00543782	0.0159498	-1.07439	ns	THOC1
ENSG00000079150	-1.69136	5.46676	26.0888	3.26072e-07	3.08974e-06	-10.9713	downregulated	FKBP7
ENSG00000079156	-0.0303787	3.30368	0.0145819	0.903885	0.935649	-0.00133323	ns	OSBPL6
ENSG00000079215	1.38674	5.6597	23.9855	9.70654e-07	8.19815e-06	8.33838	upregulated	SLC1A3
ENSG00000079246	-0.389052	8.87076	6.46286	0.0110152	0.0288157	-0.761766	ns	XRCC5
ENSG00000079257	-0.816372	2.47874	7.27415	0.00699539	0.0197569	-1.75943	ns	LXN
ENSG00000079263	1.72769	-1.11557	3.92759	0.0475	0.0965836	2.28626	ns	SP140
ENSG00000079277	0.980244	4.50893	15.7726	7.14278e-05	0.000377842	4.06422	ns	MKNK1
ENSG00000079308	-2.55025	5.89495	31.2679	2.24761e-08	2.72415e-07	-19.505	downregulated	TNS1
ENSG00000079313	0.32425	5.03977	2.87966	0.0897047	0.162343	0.339549	ns	REXO1
ENSG00000079332	0.265935	7.58641	3.14666	0.0760825	0.141585	0.297506	ns	SAR1A
ENSG00000079335	0.100311	3.60721	0.170193	0.67994	0.769639	0.016805	ns	CDC14A
ENSG00000079337	-2.37032	2.2085	25.4472	4.54655e-07	4.18016e-06	-15.0333	downregulated	RAPGEF3
ENSG00000079385	0.424041	2.65203	0.74208	0.388995	0.510834	0.173881	ns	CEACAM1
ENSG00000079387	-0.806656	5.59108	20.8664	4.9246e-06	3.53523e-05	-4.28143	ns	SENP1
ENSG00000079432	-0.920958	6.43522	33.6169	6.71062e-09	9.16465e-08	-7.52721	ns	CIC
ENSG00000079435	-1.44273	1.7295	12.9821	0.000314483	0.00138709	-5.05302	downregulated	LIPE
ENSG00000079459	-1.18188	7.73879	24.8804	6.10004e-07	5.41148e-06	-7.34498	downregulated	FDFT1
ENSG00000079462	-1.16889	4.94115	33.3347	7.75859e-09	1.04465e-07	-9.47995	downregulated	PAFAH1B3
ENSG00000079482	-1.42756	4.38085	20.0367	7.59713e-06	5.21197e-05	-7.3082	downregulated	OPHN1
ENSG00000079616	-3.01539	5.3113	131.689	1.74984e-30	3.23117e-28	-89.729	downregulated	KIF22
ENSG00000079689	-0.0724154	0.40592	0.0125171	0.910919	0.940052	-0.00293431	ns	SCGN
ENSG00000079691	-0.532451	5.42278	6.93413	0.00845662	0.0231069	-1.10367	ns	CARMIL1
ENSG00000079739	-0.84562	5.14943	20.2897	6.65575e-06	4.62535e-05	-4.37761	ns	PGM1
ENSG00000079785	-0.0946166	7.50819	0.375512	0.540015	0.651744	-0.0253188	ns	DDX1
ENSG00000079805	-0.034348	6.70346	0.0530988	0.817756	0.875871	-0.00300119	ns	DNM2
ENSG00000079819	-1.17444	7.60605	18.3082	1.87893e-05	0.000116303	-5.55053	downregulated	EPB41L2
ENSG00000079841	-1.93597	1.78649	18.342	1.84588e-05	0.000114482	-9.1645	downregulated	RIMS1
ENSG00000079931	0.780641	5.91677	10.2584	0.00136063	0.00488377	2.23752	ns	MOXD1
ENSG00000079950	0.340476	6.52632	5.04286	0.0247276	0.0564184	0.547082	ns	STX7
ENSG00000079974	1.035	5.2959	34.8688	3.52693e-09	5.06873e-08	8.74842	upregulated	RABL2B
ENSG00000079999	-0.169572	5.53956	0.648304	0.42072	0.541119	-0.0637603	ns	KEAP1
ENSG00000080031	0.85697	0.554833	5.13316	0.023473	0.0540213	1.39637	ns	PTPRH
ENSG00000080166	-4.04706	2.04158	8.82038	0.00297884	0.00955857	-10.2227	downregulated	DCT
ENSG00000080189	-0.0415554	4.64325	0.0483594	0.825943	0.881589	-0.00345117	ns	SLC35C2
ENSG00000080200	0.0702564	5.18159	0.129533	0.718917	0.800196	0.0100693	ns	CRYBG3
ENSG00000080224	-2.11612	2.79513	27.145	1.88748e-07	1.89213e-06	-14.229	downregulated	EPHA6
ENSG00000080293	-1.11339	-0.245238	1.38599	0.239084	0.351766	-0.691918	ns	SCTR
ENSG00000080298	0.0182019	5.33768	0.00607734	0.937862	0.959163	0.000507123	ns	RFX3
ENSG00000080345	-0.654888	7.16428	19.5067	1.00249e-05	6.68142e-05	-3.27373	ns	RIF1
ENSG00000080371	1.11745	6.62791	34.3831	4.52648e-09	6.36779e-08	9.32425	upregulated	RAB21
ENSG00000080493	-1.0332	2.67041	5.17283	0.0229428	0.0530512	-1.69378	ns	SLC4A4
ENSG00000080503	0.0730195	6.89977	0.0943173	0.758759	0.831486	0.00875477	ns	SMARCA2
ENSG00000080546	2.25633	6.6527	122.213	2.073e-28	3.09878e-26	62.463	upregulated	SESN1
ENSG00000080561	0.530051	5.17985	7.77753	0.00529002	0.0155863	1.20668	ns	MID2
ENSG00000080573	1.96035	2.875	5.99621	0.0143367	0.0359481	3.61401	upregulated	COL5A3
ENSG00000080603	0.00820918	2.32232	0.000653579	0.979604	0.987016	7.34671e-05	ns	SRCAP
ENSG00000080608	0.677374	5.06665	14.3657	0.000150521	0.000725978	2.58919	ns	PUM3
ENSG00000080618	-1.28417	-1.29982	7.09082	0.00774799	0.0215267	-2.71064	ns	CPB2
ENSG00000080644	1.19142	4.97363	7.08362	0.00777916	0.0215969	2.51278	upregulated	CHRNA3
ENSG00000080709	-0.938209	4.49578	3.15021	0.0759173	0.141338	-1.05047	ns	KCNN2
ENSG00000080802	-0.48682	5.11921	6.85452	0.00884175	0.0239744	-0.999666	ns	CNOT4
ENSG00000080815	0.338811	6.97103	5.21016	0.0224553	0.0521765	0.558591	ns	PSEN1
ENSG00000080819	0.374109	5.11679	3.60092	0.0577475	0.113124	0.463322	ns	CPOX
ENSG00000080822	0.494899	6.76832	7.36878	0.0066366	0.0189165	1.07792	ns	CLDND1
ENSG00000080823	-1.25323	2.75052	15.7864	7.09116e-05	0.000375473	-5.20001	downregulated	MOK
ENSG00000080824	0.235624	10.1932	1.54863	0.213337	0.321285	0.158088	ns	HSP90AA1
ENSG00000080839	-2.11018	4.32202	72.7151	1.49787e-17	7.60141e-16	-35.5028	downregulated	RBL1
ENSG00000080845	-0.161001	6.27699	0.792807	0.373253	0.494979	-0.0689081	ns	DLGAP4
ENSG00000080854	-0.0121825	4.19915	0.000795767	0.977495	0.985388	-0.000120428	ns	IGSF9B
ENSG00000080947	-0.0509562	-1.43274	0.00669041	0.93481	0.956885	-0.00149183	ns	CROCCP3
ENSG00000080986	-5.43448	4.33418	118.154	1.60409e-27	2.24512e-25	-145.616	downregulated	NDC80
ENSG00000081014	0.676166	5.33727	10.1054	0.00147832	0.00523522	1.91371	ns	AP4E1
ENSG00000081019	-1.14754	5.74787	38.0144	7.02261e-10	1.14732e-08	-10.504	downregulated	RSBN1
ENSG00000081026	-0.984752	5.29027	28.5817	8.98282e-08	9.63341e-07	-6.93914	ns	MAGI3
ENSG00000081041	2.84279	4.73331	38.8727	4.52373e-10	7.65239e-09	26.5645	upregulated	CXCL2
ENSG00000081051	-0.199594	10.9717	0.219816	0.63918	0.737404	-0.0387964	ns	AFP
ENSG00000081052	1.33617	2.88652	10.5305	0.00117422	0.00430183	3.91531	upregulated	COL4A4
ENSG00000081059	0.864628	3.68933	5.45088	0.0195585	0.0465914	1.47736	ns	TCF7
ENSG00000081087	2.45334	6.58382	104.479	1.58831e-24	1.67795e-22	58.3871	upregulated	OSTM1
ENSG00000081138	-1.97354	3.94514	28.9967	7.25001e-08	7.89063e-07	-14.0904	downregulated	CDH7
ENSG00000081148	-0.646151	0.864425	2.17987	0.139827	0.231082	-0.552078	ns	IMPG2
ENSG00000081154	0.772298	7.98817	27.1622	1.87078e-07	1.87624e-06	5.196	ns	PCNP
ENSG00000081177	-0.59672	5.07999	10.2125	0.00139492	0.00498975	-1.7039	ns	EXD2
ENSG00000081181	0.354551	5.46567	2.34437	0.125736	0.212582	0.319287	ns	ARG2
ENSG00000081189	-1.20466	3.83971	12.0459	0.000519066	0.00214236	-3.95704	downregulated	MEF2C
ENSG00000081237	0.936569	-1.09003	3.51072	0.0609728	0.118102	1.1378	ns	PTPRC
ENSG00000081277	1.92847	2.36988	13.152	0.00028722	0.0012815	6.83023	upregulated	PKP1
ENSG00000081307	0.0630345	6.15455	0.145918	0.702468	0.787472	0.00966784	ns	UBA5
ENSG00000081320	0.842751	4.83739	12.4807	0.000411182	0.00175273	2.85353	ns	STK17B
ENSG00000081377	-1.0249	5.67954	25.8717	3.64874e-07	3.41762e-06	-6.59816	downregulated	CDC14B
ENSG00000081386	-1.00688	5.15921	28.0108	1.20643e-07	1.26058e-06	-6.96611	downregulated	ZNF510
ENSG00000081479	0.924762	5.82005	2.70821	0.0998328	0.176657	0.925434	ns	LRP2
ENSG00000081665	-0.477363	5.05078	5.09213	0.0240346	0.0550773	-0.772929	ns	ZNF506
ENSG00000081692	0.610653	3.87998	5.7687	0.0163141	0.0399561	1.0915	ns	JMJD4
ENSG00000081721	-0.0341325	4.64479	0.0311687	0.859865	0.905047	-0.00223806	ns	DUSP12
ENSG00000081760	0.0119445	4.89439	0.00381412	0.950755	0.967441	0.000261959	ns	AACS
ENSG00000081791	-0.789154	5.34298	20.9193	4.79051e-06	3.45023e-05	-4.198	ns	DELE1
ENSG00000081803	-0.779653	4.18577	7.56071	0.00596544	0.0172412	-1.73423	ns	CADPS2
ENSG00000081818	-1.09646	1.20241	8.98318	0.00272475	0.00885128	-2.81207	downregulated	PCDHB4
ENSG00000081842	-0.0202761	-0.733152	0.00204225	0.963955	0.975947	-0.000323267	ns	PCDHA6
ENSG00000081853	-0.752587	-0.401998	2.1766	0.140124	0.231475	-0.642324	ns	PCDHGA2
ENSG00000081870	-0.122651	4.22598	0.309428	0.578031	0.684922	-0.029197	ns	IFT25
ENSG00000081913	-0.648684	4.8093	10.0053	0.00156092	0.00549059	-1.82061	ns	PHLPP1
ENSG00000081923	-0.228341	4.52441	0.788946	0.374419	0.496022	-0.0974198	ns	ATP8B1
ENSG00000081985	-0.0173027	0.435697	0.0013823	0.970342	0.97993	-0.000226235	ns	IL12RB2
ENSG00000082014	-0.481941	5.05906	3.65898	0.0557679	0.110093	-0.604169	ns	SMARCD3
ENSG00000082068	-0.809283	5.17493	9.31006	0.002279	0.0076081	-2.13833	ns	WDR70
ENSG00000082074	2.61078	1.58729	5.16781	0.0230093	0.053188	4.27672	ns	FYB1
ENSG00000082126	1.45159	-0.91953	4.98346	0.0255907	0.058086	2.3108	ns	MPP4
ENSG00000082146	-0.258352	5.24436	1.41069	0.234942	0.346903	-0.162514	ns	STRADB
ENSG00000082153	0.217499	8.16611	1.72724	0.188763	0.292022	0.157487	ns	BZW1
ENSG00000082175	0.0141777	0.207341	0.000735955	0.978357	0.986046	0.000134724	ns	PGR
ENSG00000082196	-1.91479	2.74366	19.072	1.25881e-05	8.1765e-05	-9.38254	downregulated	C1QTNF3
ENSG00000082212	0.0315268	5.99352	0.0406787	0.840159	0.891152	0.00238464	ns	ME2
ENSG00000082213	0.372762	5.33752	4.23308	0.0396434	0.0832259	0.522548	ns	C5orf22
ENSG00000082258	-0.375769	6.43141	4.8984	0.0268816	0.0605655	-0.590162	ns	CCNT2
ENSG00000082269	0.0501682	5.88752	0.0932191	0.760124	0.832443	0.00597581	ns	FAM135A
ENSG00000082293	-0.375328	4.1496	1.42337	0.23285	0.344625	-0.237554	ns	COL19A1
ENSG00000082397	-1.03032	6.44218	18.5003	1.69878e-05	0.00010629	-4.91449	downregulated	EPB41L3
ENSG00000082438	1.4059	6.51702	42.2329	8.10253e-11	1.53619e-09	14.1875	upregulated	COBLL1
ENSG00000082458	-0.843921	5.56897	22.814	1.7846e-06	1.4198e-05	-4.85124	ns	DLG3
ENSG00000082482	-1.37311	3.64282	6.60023	0.0101965	0.0270799	-2.73461	downregulated	KCNK2
ENSG00000082497	-0.523483	5.82577	3.68335	0.0549585	0.108798	-0.659571	ns	SERTAD4
ENSG00000082512	-0.174119	4.81216	0.851551	0.356114	0.478258	-0.0780767	ns	TRAF5
ENSG00000082515	-0.0533103	5.04516	0.0892516	0.765131	0.835552	-0.00619809	ns	MRPL22
ENSG00000082516	-0.345943	5.20332	3.54718	0.0596466	0.115958	-0.423577	ns	GEMIN5
ENSG00000082556	-0.925341	1.97268	6.86488	0.00879062	0.0238534	-1.90248	ns	OPRK1
ENSG00000082641	0.165527	7.64713	1.28973	0.256097	0.370375	0.0979248	ns	NFE2L1
ENSG00000082684	0.579726	3.48394	4.87882	0.0271883	0.0611562	0.907629	ns	SEMA5B
ENSG00000082701	-0.440084	7.43662	6.43167	0.0112103	0.0292386	-0.858333	ns	GSK3B
ENSG00000082781	0.398936	6.7859	6.83239	0.00895193	0.0242313	0.817055	ns	ITGB5
ENSG00000082805	-0.87531	6.57671	17.5178	2.84637e-05	0.000167999	-3.9789	ns	ERC1
ENSG00000082898	0.121985	8.86104	0.421353	0.516263	0.629951	0.0350254	ns	XPO1
ENSG00000082996	1.41518	5.82203	72.5129	1.65943e-17	8.38262e-16	23.7467	upregulated	RNF13
ENSG00000083067	-3.39252	1.96873	36.2904	1.70003e-09	2.5888e-08	-29.7509	downregulated	TRPM3
ENSG00000083093	-0.481321	4.82766	5.80761	0.015957	0.0392741	-0.864958	ns	PALB2
ENSG00000083097	-0.0314584	5.94644	0.0320899	0.857831	0.903659	-0.00209508	ns	DOP1A
ENSG00000083099	-0.186499	5.78647	1.25348	0.262889	0.378355	-0.108212	ns	LYRM2
ENSG00000083123	-0.0932713	5.06284	0.195003	0.658785	0.753084	-0.016906	ns	BCKDHB
ENSG00000083168	-0.439197	7.30874	4.28252	0.0385062	0.0812339	-0.621231	ns	KAT6A
ENSG00000083223	0.454306	5.75807	7.30354	0.00688187	0.0194799	0.982343	ns	TUT7
ENSG00000083290	-1.20322	5.41604	33.1986	8.32085e-09	1.11083e-07	-9.72181	downregulated	ULK2
ENSG00000083307	0.218829	5.15073	0.909025	0.340373	0.462031	0.102422	ns	GRHL2
ENSG00000083312	-0.153522	8.69575	0.991416	0.319397	0.440247	-0.0760964	ns	TNPO1
ENSG00000083444	-0.858443	7.19078	10.5215	0.00117996	0.00431782	-2.51363	ns	PLOD1
ENSG00000083454	-0.572276	-0.956937	1.33445	0.248016	0.361711	-0.346525	ns	P2RX5
ENSG00000083457	-0.147023	3.81014	0.373789	0.540946	0.652545	-0.0392325	ns	ITGAE
ENSG00000083520	0.313513	6.91844	4.56503	0.0326312	0.0710874	0.465996	ns	DIS3
ENSG00000083535	-0.783212	5.05654	13.0827	0.000298031	0.00132409	-2.7614	ns	PIBF1
ENSG00000083544	-1.15806	4.68624	23.7637	1.08918e-06	9.10821e-06	-6.9054	downregulated	TDRD3
ENSG00000083635	-0.17046	4.28946	0.64827	0.420732	0.541119	-0.0640919	ns	NUFIP1
ENSG00000083642	-0.97497	7.03076	25.9835	3.44356e-07	3.24341e-06	-6.30123	ns	PDS5B
ENSG00000083720	-0.180662	4.73649	0.714032	0.398108	0.51948	-0.0722645	ns	OXCT1
ENSG00000083750	0.0927096	4.86134	0.21864	0.640078	0.738169	0.0179641	ns	RRAGB
ENSG00000083782	-2.18309	1.94756	4.00331	0.0454111	0.0929889	-2.93153	ns	EPYC
ENSG00000083799	0.244766	5.80817	1.34722	0.245765	0.359167	0.14918	ns	CYLD
ENSG00000083807	-1.43708	1.1779	12.1524	0.000490248	0.00203874	-4.75614	downregulated	SLC27A5
ENSG00000083812	0.23553	3.62301	0.772894	0.379323	0.501162	0.0991557	ns	ZNF324
ENSG00000083814	-0.546477	3.48546	4.30765	0.0379413	0.0802517	-0.776482	ns	ZNF671
ENSG00000083817	-0.273918	3.5029	0.783708	0.37601	0.497737	-0.116361	ns	ZNF416
ENSG00000083828	-0.121788	3.97698	0.271516	0.602317	0.706335	-0.0268146	ns	ZNF586
ENSG00000083838	-0.106342	2.88041	0.163066	0.686349	0.774738	-0.0173821	ns	ZNF446
ENSG00000083844	0.0673192	5.37902	0.132964	0.715378	0.797753	0.00979253	ns	ZNF264
ENSG00000083845	-0.668015	7.82784	8.7942	0.0030219	0.00967171	-1.68321	ns	RPS5
ENSG00000083857	1.41719	9.02807	44.5298	2.50519e-11	5.19821e-10	15.0239	upregulated	FAT1
ENSG00000083896	-0.298821	7.44933	3.40082	0.065164	0.124775	-0.354399	ns	YTHDC1
ENSG00000083937	0.372794	6.36303	6.27889	0.0122184	0.0314352	0.713149	ns	CHMP2B
ENSG00000084070	0.772307	5.24765	18.3916	1.7985e-05	0.000111829	3.66467	ns	SMAP2
ENSG00000084072	0.390528	5.11351	3.88898	0.048604	0.0983902	0.512891	ns	PPIE
ENSG00000084073	0.395711	6.61687	6.60292	0.0101812	0.0270517	0.788336	ns	ZMPSTE24
ENSG00000084090	-0.518329	7.02693	10.9339	0.000944216	0.00357964	-1.56791	ns	STARD7
ENSG00000084092	-0.328743	4.52726	1.76178	0.184403	0.28673	-0.241374	ns	NOA1
ENSG00000084093	-0.579755	7.02617	12.8596	0.000335752	0.00146414	-2.01406	ns	REST
ENSG00000084110	-0.126875	-0.040216	0.123261	0.725524	0.805633	-0.0176798	ns	HAL
ENSG00000084112	0.220687	6.53554	1.9959	0.157725	0.253408	0.177013	ns	SSH1
ENSG00000084207	1.67505	8.86776	58.2067	2.35976e-14	7.69337e-13	22.8261	upregulated	GSTP1
ENSG00000084234	1.52084	9.93471	54.7089	1.39774e-13	4.06807e-12	19.5498	upregulated	APLP2
ENSG00000084444	-0.862773	4.02579	5.20957	0.0224629	0.0521831	-1.42231	ns	FAM234B
ENSG00000084453	-0.785417	2.67821	4.17428	0.041042	0.0856465	-1.08919	ns	SLCO1A2
ENSG00000084463	-0.636858	6.66077	16.3469	5.27432e-05	0.000289528	-2.72437	ns	WBP11
ENSG00000084623	0.3141	7.03274	4.12435	0.0422703	0.0877017	0.431563	ns	EIF3I
ENSG00000084628	-2.17719	2.6585	26.1891	3.09563e-07	2.95626e-06	-14.1719	downregulated	NKAIN1
ENSG00000084636	0.867023	7.02788	9.2358	0.00237329	0.00787416	2.27563	ns	COL16A1
ENSG00000084652	0.368846	6.56301	5.97302	0.0145263	0.0363432	0.677882	ns	TXLNA
ENSG00000084674	-2.59968	7.8799	14.4827	0.000141456	0.000687384	-10.0071	downregulated	APOB
ENSG00000084676	-0.464297	6.43819	6.2095	0.0127066	0.0325085	-0.880293	ns	NCOA1
ENSG00000084693	0.479168	5.87115	8.27874	0.00401121	0.0122932	1.14843	ns	AGBL5
ENSG00000084710	-1.09705	4.12361	21.1577	4.22991e-06	3.08388e-05	-5.89519	downregulated	EFR3B
ENSG00000084731	-0.679332	5.55326	13.234	0.00027492	0.00123514	-2.41896	ns	KIF3C
ENSG00000084733	-0.50035	6.9436	11.0594	0.000882368	0.00338202	-1.52824	ns	RAB10
ENSG00000084734	-0.382427	-1.62033	0.511636	0.474431	0.591364	-0.12384	ns	GCKR
ENSG00000084754	-0.331299	7.56048	5.09835	0.0239486	0.0549031	-0.536944	ns	HADHA
ENSG00000084764	1.61311	4.61326	54.0333	1.97124e-13	5.62545e-12	20.4949	upregulated	MAPRE3
ENSG00000084774	-0.410027	6.03914	5.57646	0.0182035	0.0438386	-0.713384	ns	CAD
ENSG00000085063	1.50432	7.34194	30.3583	3.59166e-08	4.16921e-07	11.1993	upregulated	CD59
ENSG00000085117	0.446648	3.42129	2.14773	0.142781	0.23484	0.377564	ns	CD82
ENSG00000085185	-0.825608	4.91372	19.1427	1.21299e-05	7.921e-05	-4.05881	ns	BCORL1
ENSG00000085224	-0.491276	8.19443	5.73743	0.016607	0.040565	-0.874328	ns	ATRX
ENSG00000085231	1.08032	4.40797	25.3627	4.75025e-07	4.34382e-06	6.83115	upregulated	AK6
ENSG00000085274	-0.145925	5.49807	0.798812	0.371449	0.493624	-0.0627626	ns	MYNN
ENSG00000085276	-1.1139	6.02808	13.3335	0.000260705	0.00117875	-3.99204	downregulated	MECOM
ENSG00000085365	-0.0111085	6.22683	0.00470025	0.945341	0.96412	-0.000271174	ns	SCAMP1
ENSG00000085377	-0.559204	5.93453	10.3823	0.00127232	0.00460289	-1.61912	ns	PREP
ENSG00000085382	0.00124281	5.30309	4.29991e-05	0.994768	0.996871	2.83136e-06	ns	HACE1
ENSG00000085415	-0.104131	5.25817	0.296688	0.585967	0.691442	-0.0241716	ns	SEH1L
ENSG00000085433	0.364294	4.68852	2.59123	0.107457	0.187565	0.352916	ns	WDR47
ENSG00000085449	0.276455	6.92186	2.20586	0.137488	0.228	0.238232	ns	WDFY1
ENSG00000085465	0.648156	2.4441	4.6789	0.0305353	0.0672182	0.982084	ns	OVGP1
ENSG00000085491	-0.224386	6.73289	2.04272	0.152936	0.247522	-0.182985	ns	SLC25A24
ENSG00000085511	-0.956233	5.28015	28.2414	1.07088e-07	1.12969e-06	-6.66519	ns	MAP3K4
ENSG00000085514	-0.212573	0.156623	0.368561	0.54379	0.655291	-0.0562402	ns	PILRA
ENSG00000085552	-1.32558	4.3316	15.6109	7.78032e-05	0.000407544	-5.44682	downregulated	IGSF9
ENSG00000085563	1.70006	2.01229	16.9357	3.86671e-05	0.000219667	7.50178	upregulated	ABCB1
ENSG00000085644	-0.210926	3.16099	0.675689	0.411075	0.532039	-0.0814342	ns	ZNF213
ENSG00000085662	1.23925	7.31427	7.66841	0.00561961	0.0163817	2.78867	upregulated	AKR1B1
ENSG00000085719	0.133949	6.96695	0.760904	0.383046	0.504831	0.055823	ns	CPNE3
ENSG00000085721	0.246445	5.83014	1.9138	0.166542	0.264555	0.191852	ns	RRN3
ENSG00000085733	1.32549	7.81477	48.7298	2.93763e-12	7.02411e-11	15.2856	upregulated	CTTN
ENSG00000085741	-0.891452	1.69172	6.76296	0.00930694	0.0250534	-1.81071	ns	WNT11
ENSG00000085760	0.320229	4.95767	2.33956	0.126125	0.213122	0.28795	ns	MTIF2
ENSG00000085788	-0.419238	6.21538	7.52859	0.00607275	0.0175178	-0.929289	ns	DDHD2
ENSG00000085831	2.08189	4.04498	21.2678	3.99383e-06	2.92925e-05	11.2393	upregulated	TTC39A
ENSG00000085832	-0.12384	6.11696	0.355555	0.550985	0.661098	-0.0320572	ns	EPS15
ENSG00000085840	-3.19527	3.32491	39.8592	2.72947e-10	4.78211e-09	-30.5593	downregulated	ORC1
ENSG00000085871	0.57242	4.04819	5.38324	0.0203311	0.0481367	0.968443	ns	MGST2
ENSG00000085872	-0.18371	5.29553	0.957661	0.327777	0.44915	-0.0889929	ns	CHERP
ENSG00000085978	0.542916	5.22525	4.64152	0.0312073	0.0684704	0.817493	ns	ATG16L1
ENSG00000085982	-0.13988	5.46307	0.465889	0.494885	0.610658	-0.0427328	ns	USP40
ENSG00000085998	0.426093	6.17392	7.21479	0.00723051	0.0203098	0.912194	ns	POMGNT1
ENSG00000085999	-4.0065	3.46565	97.8202	4.5815e-23	3.91727e-21	-89.5013	downregulated	RAD54L
ENSG00000086015	-0.431451	6.3132	5.97922	0.0144754	0.0362198	-0.793599	ns	MAST2
ENSG00000086061	0.374205	8.44906	5.22558	0.022257	0.051787	0.618386	ns	DNAJA1
ENSG00000086062	0.648848	6.93144	12.304	0.000451996	0.0018998	2.17031	ns	B4GALT1
ENSG00000086065	0.701006	6.52313	19.849	8.38056e-06	5.68729e-05	3.55881	ns	CHMP5
ENSG00000086102	0.606286	5.88004	14.5704	0.000135019	0.000660134	2.34609	ns	NFX1
ENSG00000086159	0.181814	-1.11377	0.0918367	0.761855	0.833726	0.0214772	ns	AQP6
ENSG00000086189	0.321668	5.11067	2.56313	0.109382	0.190276	0.30914	ns	DIMT1
ENSG00000086200	-0.130044	5.06229	0.401009	0.526569	0.639298	-0.0362231	ns	IPO11
ENSG00000086232	-0.216804	7.0845	1.8076	0.178796	0.280053	-0.162091	ns	EIF2AK1
ENSG00000086289	0.972156	2.03175	3.04574	0.0809491	0.149014	1.06139	ns	EPDR1
ENSG00000086300	-1.28538	2.8634	4.75415	0.0292277	0.0648426	-1.97203	ns	SNX10
ENSG00000086475	-1.31099	7.0953	64.8305	8.16265e-16	3.28509e-14	-19.7804	downregulated	SEPHS1
ENSG00000086504	0.0657967	4.88961	0.131192	0.717199	0.799094	0.00949843	ns	MRPL28
ENSG00000086544	1.01356	5.10485	27.9444	1.24849e-07	1.30021e-06	6.99721	upregulated	ITPKC
ENSG00000086548	-0.811692	2.09703	0.532819	0.465424	0.58338	-0.269605	ns	CEACAM6
ENSG00000086570	2.01778	3.96785	11.2708	0.000787373	0.00306388	6.26281	upregulated	FAT2
ENSG00000086589	0.207462	6.36864	1.85102	0.173665	0.273439	0.157731	ns	RBM22
ENSG00000086598	0.345731	7.85692	5.53991	0.0185875	0.0446041	0.598384	ns	TMED2
ENSG00000086619	1.51366	4.47011	18.0406	2.16242e-05	0.000131882	7.0613	upregulated	ERO1B
ENSG00000086666	0.135732	6.28813	0.822314	0.364504	0.486574	0.0594908	ns	ZFAND6
ENSG00000086696	0.337423	2.43549	1.18076	0.277201	0.39433	0.188014	ns	HSD17B2
ENSG00000086712	0.0819222	6.03402	0.142328	0.705977	0.790479	0.0123874	ns	TXLNG
ENSG00000086717	0.441965	1.36849	1.55074	0.213027	0.320928	0.296809	ns	PPEF1
ENSG00000086730	1.26842	-0.842662	9.09355	0.00256513	0.00841662	3.28635	ns	LAT2
ENSG00000086758	-0.155185	8.42984	0.784342	0.375816	0.497571	-0.0659574	ns	HUWE1
ENSG00000086827	-0.499376	5.0498	7.03901	0.0079753	0.0220186	-1.04782	ns	ZW10
ENSG00000086848	-0.0697848	4.35931	0.12331	0.725472	0.805633	-0.00972656	ns	ALG9
ENSG00000086967	-0.984149	-0.332763	0.906772	0.340972	0.462559	-0.459874	ns	MYBPC2
ENSG00000086991	-0.418236	3.43695	1.61211	0.204195	0.310218	-0.288564	ns	NOX4
ENSG00000087008	-0.492554	3.6558	3.14331	0.0762388	0.141816	-0.550589	ns	ACOX3
ENSG00000087053	0.550632	6.75105	11.1191	0.000854427	0.00329043	1.68952	ns	MTMR2
ENSG00000087074	2.25482	7.00543	100.83	1.00231e-23	9.21542e-22	51.8585	upregulated	PPP1R15A
ENSG00000087076	0.431127	4.35436	2.18544	0.139321	0.230409	0.369037	ns	HSD17B14
ENSG00000087077	0.805443	5.97449	25.2243	5.10346e-07	4.62829e-06	5.06796	ns	TRIP6
ENSG00000087085	2.801	4.48381	133.367	7.51557e-31	1.50134e-28	84.3774	upregulated	ACHE
ENSG00000087086	2.63023	11.246	100.379	1.25836e-23	1.14261e-21	60.2329	upregulated	FTL
ENSG00000087087	-0.213764	7.10224	1.79722	0.180049	0.281659	-0.15917	ns	SRRT
ENSG00000087088	1.35944	5.78046	37.6201	8.59554e-10	1.37921e-08	12.3243	upregulated	BAX
ENSG00000087095	-0.235526	5.14191	1.63268	0.201333	0.306973	-0.163946	ns	NLK
ENSG00000087111	0.007774	5.40944	0.00191704	0.965077	0.976677	0.000120017	ns	PIGS
ENSG00000087116	-1.6769	3.43696	16.5352	4.77559e-05	0.00026473	-7.24586	downregulated	ADAMTS2
ENSG00000087128	0.104262	2.04935	0.0304016	0.861582	0.906049	0.0067461	ns	TMPRSS11E
ENSG00000087152	-0.449368	7.18214	8.72585	0.0031373	0.00996228	-1.12497	ns	ATXN7L3
ENSG00000087157	0.574619	5.41733	10.4649	0.00121662	0.00442688	1.67493	ns	PGS1
ENSG00000087191	0.622659	6.87355	13.8192	0.000201273	0.000939616	2.30148	ns	PSMC5
ENSG00000087206	-0.505298	5.47559	9.258	0.00234469	0.00779812	-1.32889	ns	UIMC1
ENSG00000087245	1.48437	8.72754	57.5743	3.25451e-14	1.03494e-12	20.0204	upregulated	MMP2
ENSG00000087253	0.489958	4.79677	3.90164	0.0482389	0.0977951	0.64508	ns	LPCAT2
ENSG00000087258	0.382416	3.91097	1.94618	0.163	0.260207	0.301273	ns	GNAO1
ENSG00000087263	0.162507	5.7564	0.828657	0.362661	0.484917	0.0715842	ns	OGFOD1
ENSG00000087266	-0.0998488	5.57997	0.370138	0.542929	0.65447	-0.0264856	ns	SH3BP2
ENSG00000087269	0.387356	5.39735	4.33927	0.0372428	0.078986	0.553516	ns	NOP14
ENSG00000087274	-0.326063	8.0316	4.20655	0.0402681	0.0842795	-0.45487	ns	ADD1
ENSG00000087299	-0.872751	3.72712	10.5877	0.00113843	0.00418956	-2.56911	ns	L2HGDH
ENSG00000087301	-0.400524	5.62919	2.96201	0.0852419	0.155509	-0.4283	ns	TXNDC16
ENSG00000087302	-0.00373958	6.98876	0.000636378	0.979874	0.987128	-3.30192e-05	ns	RTRAF
ENSG00000087303	-0.145395	7.68199	0.200651	0.654196	0.749499	-0.0267952	ns	NID2
ENSG00000087338	-0.219467	5.7505	1.57402	0.209624	0.316895	-0.148921	ns	GMCL1
ENSG00000087365	0.0340993	7.83335	0.0513644	0.820706	0.87803	0.00292614	ns	SF3B2
ENSG00000087448	-0.316701	6.2201	3.17458	0.0747924	0.139634	-0.356651	ns	KLHL42
ENSG00000087460	-0.217011	10.2285	1.86696	0.171823	0.271142	-0.165996	ns	GNAS
ENSG00000087470	-0.327234	7.06631	4.84859	0.0276688	0.0620148	-0.509833	ns	DNM1L
ENSG00000087494	0.874556	3.09875	2.36754	0.123882	0.210046	0.793214	ns	PTHLH
ENSG00000087495	-1.83902	1.06294	5.65509	0.0174047	0.0422599	-3.23544	downregulated	PHACTR3
ENSG00000087502	0.245349	5.99252	2.07133	0.150091	0.243942	0.202081	ns	ERGIC2
ENSG00000087510	0.63777	5.00613	6.63752	0.00998531	0.026575	1.27595	ns	TFAP2C
ENSG00000087586	-2.58613	4.14654	30.9253	2.68151e-08	3.21284e-07	-19.5812	downregulated	AURKA
ENSG00000087589	0.0588765	-1.42096	0.00347401	0.952999	0.969141	0.00123096	ns	CASS4
ENSG00000087842	-0.276526	4.39335	1.37321	0.241262	0.354355	-0.170758	ns	PIR
ENSG00000087884	-0.617195	3.29155	5.7158	0.0168129	0.040986	-1.09512	ns	AAMDC
ENSG00000087903	-1.52384	2.64219	17.1265	3.49715e-05	0.000201221	-6.79069	downregulated	RFX2
ENSG00000087995	-0.221177	4.67402	1.34207	0.246668	0.360074	-0.13445	ns	METTL2A
ENSG00000088002	-0.451653	-1.87132	0.848972	0.356843	0.479004	-0.202125	ns	SULT2B1
ENSG00000088035	-0.182082	4.42645	0.690244	0.406081	0.527047	-0.0712644	ns	ALG6
ENSG00000088038	-0.309687	5.51649	3.38798	0.0656735	0.125564	-0.366238	ns	CNOT3
ENSG00000088179	-0.897102	5.26685	15.3454	8.95375e-05	0.000459803	-3.63147	ns	PTPN4
ENSG00000088205	0.232301	7.03787	2.48108	0.115223	0.198224	0.218005	ns	DDX18
ENSG00000088247	-0.0321073	7.92856	0.0413983	0.838771	0.890351	-0.00245161	ns	KHSRP
ENSG00000088256	0.196216	6.2703	1.20922	0.271487	0.387783	0.111107	ns	GNA11
ENSG00000088280	-0.21373	5.85081	1.23733	0.265987	0.381489	-0.122925	ns	ASAP3
ENSG00000088298	0.520924	4.00821	5.59048	0.0180583	0.0435629	0.908138	ns	EDEM2
ENSG00000088305	-2.56512	5.64327	6.72937	0.00948382	0.0254454	-5.18928	downregulated	DNMT3B
ENSG00000088325	-5.31592	6.81171	88.865	4.22696e-21	3.1593e-19	-108.306	downregulated	TPX2
ENSG00000088356	-0.152326	4.84688	0.541675	0.461739	0.580018	-0.0511211	ns	PDRG1
ENSG00000088367	0.358856	6.23151	3.92746	0.0475036	0.0965836	0.474865	ns	EPB41L1
ENSG00000088386	0.392988	1.48245	0.672986	0.412013	0.532827	0.151336	ns	SLC15A1
ENSG00000088387	-0.545329	5.38975	3.19995	0.0736406	0.137835	-0.617793	ns	DOCK9
ENSG00000088448	0.155132	7.28753	0.9677	0.325254	0.446389	0.0756699	ns	ANKRD10
ENSG00000088451	0.20432	4.17523	0.870706	0.35076	0.472772	0.0929635	ns	TGDS
ENSG00000088538	0.988707	3.54678	6.89154	0.00866047	0.0235643	2.03917	ns	DOCK3
ENSG00000088543	-0.655945	3.40188	5.93585	0.0148359	0.0369746	-1.19952	ns	C3orf18
ENSG00000088682	0.635263	4.656	9.38609	0.00218638	0.00733938	1.68997	ns	COQ9
ENSG00000088726	3.51205	3.25877	57.8849	2.77917e-14	8.92828e-13	47.6096	upregulated	TMEM40
ENSG00000088727	-0.00409128	0.969771	0.000152629	0.990143	0.993942	-1.76011e-05	ns	KIF9
ENSG00000088756	-2.66225	7.89747	54.0348	1.96971e-13	5.62545e-12	-33.8255	downregulated	ARHGAP28
ENSG00000088766	0.932906	0.687343	7.90586	0.0049275	0.0146538	2.15256	ns	CRLS1
ENSG00000088808	0.122453	4.03184	0.267606	0.604942	0.708695	0.0267299	ns	PPP1R13B
ENSG00000088812	0.141758	6.91943	0.587639	0.443334	0.562603	0.0500788	ns	ATRN
ENSG00000088826	0.529353	4.16886	6.29733	0.012092	0.0311537	1.01504	ns	SMOX
ENSG00000088832	0.373513	7.5995	6.12507	0.0133278	0.0338377	0.700427	ns	FKBP1A
ENSG00000088833	-0.110428	6.11176	0.529941	0.466632	0.584493	-0.0365544	ns	NSFL1C
ENSG00000088836	4.89138	4.18754	69.3903	8.07848e-17	3.69826e-15	78.7153	upregulated	SLC4A11
ENSG00000088854	-1.08191	4.96342	21.3566	3.81306e-06	2.81105e-05	-5.86256	downregulated	DNAAF9
ENSG00000088876	-0.0526581	3.5352	0.048522	0.825655	0.881539	-0.00438121	ns	ZNF343
ENSG00000088881	-0.686069	4.39665	8.35244	0.00385171	0.0118706	-1.65641	ns	EBF4
ENSG00000088882	-1.17984	6.61329	23.1313	1.51311e-06	1.226e-05	-6.86683	downregulated	CPXM1
ENSG00000088888	0.313829	7.06444	3.02012	0.0822376	0.150943	0.340483	ns	MAVS
ENSG00000088899	-0.439299	4.51769	4.68415	0.0304421	0.0670477	-0.666208	ns	LZTS3
ENSG00000088926	1.76462	-1.15048	17.7	2.58631e-05	0.000154475	8.09489	ns	F11
ENSG00000088930	-0.49508	7.43034	8.9498	0.002775	0.00899512	-1.26579	ns	XRN2
ENSG00000088970	-1.09538	4.09123	21.6512	3.27002e-06	2.45073e-05	-6.00866	downregulated	KIZ
ENSG00000088986	0.33484	7.63666	4.77901	0.0288087	0.0640796	0.515813	ns	DYNLL1
ENSG00000088992	-0.634126	-0.720383	0.838823	0.359733	0.481866	-0.281564	ns	TESC
ENSG00000089006	-0.137779	6.76655	0.683664	0.408328	0.529419	-0.0535947	ns	SNX5
ENSG00000089009	-0.410479	9.99719	5.33228	0.0209339	0.0493088	-0.689256	ns	RPL6
ENSG00000089022	-0.14931	5.63294	0.876291	0.34922	0.471129	-0.06822	ns	MAPKAPK5
ENSG00000089041	0.802257	0.864612	1.32968	0.248862	0.362464	0.484596	ns	P2RX7
ENSG00000089048	0.121776	5.45303	0.532329	0.465629	0.58357	0.0404246	ns	ESF1
ENSG00000089050	-0.562122	5.48868	9.33401	0.0022494	0.00752448	-1.48846	ns	RBBP9
ENSG00000089053	-0.178721	6.95045	0.861298	0.353376	0.475423	-0.0807394	ns	ANAPC5
ENSG00000089057	-0.217531	5.58338	1.14371	0.28487	0.402375	-0.118631	ns	SLC23A2
ENSG00000089060	0.900238	3.91015	7.5874	0.00587776	0.0170156	2.00824	ns	SLC8B1
ENSG00000089063	0.356746	6.71709	5.61294	0.0178284	0.0430988	0.623909	ns	TMEM230
ENSG00000089091	-0.288036	3.13089	1.30225	0.253802	0.367879	-0.171527	ns	DZANK1
ENSG00000089094	-0.666387	5.7411	13.3693	0.000255776	0.00115814	-2.39375	ns	KDM2B
ENSG00000089101	-0.43693	-1.36076	0.715779	0.397532	0.518943	-0.175047	ns	CFAP61
ENSG00000089123	0.381141	3.27174	2.04049	0.15316	0.247703	0.310575	ns	TASP1
ENSG00000089127	-1.55793	-1.40688	3.60761	0.0575158	0.112763	-1.93217	ns	OAS1
ENSG00000089154	0.0888039	7.34467	0.348055	0.555216	0.664433	0.0226928	ns	GCN1
ENSG00000089157	-0.540419	10.055	6.8386	0.00892088	0.0241651	-1.10764	ns	RPLP0
ENSG00000089159	0.681556	6.64858	14.4467	0.000144184	0.000698939	2.61791	ns	PXN
ENSG00000089163	0.251256	1.1411	0.40896	0.522498	0.635558	0.070833	ns	SIRT4
ENSG00000089169	-0.352827	2.56782	0.692697	0.405249	0.526327	-0.138407	ns	RPH3A
ENSG00000089177	-0.552805	4.26308	5.31801	0.0211061	0.0496175	-0.926275	ns	KIF16B
ENSG00000089195	0.371889	4.99586	2.7804	0.0954245	0.170726	0.379453	ns	TRMT6
ENSG00000089199	0.115922	5.36945	0.0431848	0.835378	0.888509	0.00905551	ns	CHGB
ENSG00000089220	-0.648167	7.53505	18.0419	2.161e-05	0.000131832	-3.02392	ns	PEBP1
ENSG00000089225	-6.04663	1.40735	34.1111	5.20548e-09	7.24874e-08	-50.0875	downregulated	TBX5
ENSG00000089234	0.358841	5.30961	2.55865	0.109692	0.19074	0.344425	ns	BRAP
ENSG00000089248	0.457797	6.98972	5.25479	0.0218865	0.0511033	0.759863	ns	ERP29
ENSG00000089250	-3.14964	-0.455884	26.151	3.15735e-07	3.00605e-06	-20.4748	ns	NOS1
ENSG00000089280	-0.347251	8.76022	5.22623	0.0222487	0.0517731	-0.5739	ns	FUS
ENSG00000089289	-0.667426	5.57755	15.1561	9.89788e-05	0.000500912	-2.67268	ns	IGBP1
ENSG00000089327	-0.270864	2.52925	0.421606	0.516137	0.629878	-0.0778016	ns	FXYD5
ENSG00000089335	-0.658256	6.01466	10.9145	0.000954121	0.00360849	-1.9882	ns	ZNF302
ENSG00000089351	-0.232612	5.50847	1.73324	0.187997	0.291145	-0.168841	ns	GRAMD1A
ENSG00000089356	4.31819	-1.37257	35.1931	2.98587e-09	4.34801e-08	36.8122	ns	FXYD3
ENSG00000089472	-1.14965	7.63914	5.18717	0.0227542	0.0527261	-1.88881	ns	HEPH
ENSG00000089486	1.92937	6.0929	101.584	6.84879e-24	6.40406e-22	44.6926	upregulated	CDIP1
ENSG00000089505	-0.924618	0.73258	8.36136	0.00383283	0.0118257	-2.23432	ns	CMTM1
ENSG00000089597	0.509589	8.83442	9.14272	0.0024971	0.00822041	1.32624	ns	GANAB
ENSG00000089639	0.104878	3.5818	0.198765	0.65572	0.750752	0.0192222	ns	GMIP
ENSG00000089682	0.253258	5.70069	1.83469	0.175575	0.275892	0.191346	ns	RBM41
ENSG00000089685	-6.15355	4.65648	51.3143	7.86991e-13	2.07106e-11	-74.4828	downregulated	BIRC5
ENSG00000089692	-1.39056	-0.244155	12.8212	0.000342719	0.00149095	-4.81838	ns	LAG3
ENSG00000089693	1.13097	7.81086	40.3146	2.16192e-10	3.86542e-09	10.931	upregulated	MLF2
ENSG00000089723	-0.0968018	3.17249	0.138556	0.709721	0.792933	-0.014415	ns	OTUB2
ENSG00000089737	0.305126	7.19054	3.87672	0.0489602	0.0990075	0.399763	ns	DDX24
ENSG00000089775	0.652187	4.48566	9.5088	0.00204489	0.00694075	1.75395	ns	ZBTB25
ENSG00000089818	0.654253	4.90563	10.7853	0.00102311	0.00382734	1.95627	ns	NECAP1
ENSG00000089820	-0.498049	2.86113	2.10427	0.146889	0.239855	-0.414881	ns	ARHGAP4
ENSG00000089847	-0.540813	-0.821449	0.390953	0.531799	0.643914	-0.148319	ns	ANKRD24
ENSG00000089876	0.896892	6.07404	19.1015	1.23948e-05	8.06857e-05	4.40083	ns	DHX32
ENSG00000089902	-0.428187	6.3693	6.68818	0.00970544	0.0259406	-0.861934	ns	RCOR1
ENSG00000089916	-0.254733	6.53571	2.94458	0.0861659	0.156908	-0.271205	ns	GPATCH2L
ENSG00000090006	-1.17179	6.51783	21.3191	3.88843e-06	2.8615e-05	-6.33963	downregulated	LTBP4
ENSG00000090013	1.78506	3.91607	37.6024	8.67379e-10	1.39021e-08	16.1758	upregulated	BLVRB
ENSG00000090020	1.74642	5.69972	66.6959	3.16793e-16	1.33356e-14	27.0682	upregulated	SLC9A1
ENSG00000090054	0.782291	7.19685	26.7376	2.33042e-07	2.29019e-06	5.1886	ns	SPTLC1
ENSG00000090060	-0.00905453	8.54665	0.00285738	0.95737	0.972022	-0.000171314	ns	PAPOLA
ENSG00000090061	0.977931	6.49629	31.931	1.59745e-08	2.007e-07	7.62451	ns	CCNK
ENSG00000090097	0.284098	5.46225	2.31189	0.128388	0.215925	0.253267	ns	PCBP4
ENSG00000090104	-1.44996	2.57662	12.0782	0.00051015	0.00211112	-4.77372	downregulated	RGS1
ENSG00000090238	0.707642	4.38448	10.9396	0.00094129	0.00357112	2.14152	ns	YPEL3
ENSG00000090263	0.0832211	5.01046	0.211796	0.645364	0.742432	0.0158283	ns	MRPS33
ENSG00000090266	0.755875	5.33017	14.4164	0.000146517	0.000709156	2.89811	ns	NDUFB2
ENSG00000090273	-0.0115677	6.36877	0.00457785	0.946056	0.964513	-0.000278584	ns	NUDC
ENSG00000090316	0.215084	6.08986	1.72185	0.189455	0.292861	0.155397	ns	MAEA
ENSG00000090339	3.64176	5.43377	102.99	3.36885e-24	3.33456e-22	85.4813	upregulated	ICAM1
ENSG00000090372	-0.419455	6.4257	6.97037	0.00828705	0.0227199	-0.873137	ns	STRN4
ENSG00000090376	0.765444	3.71011	8.27937	0.0040098	0.0122906	1.83468	ns	IRAK3
ENSG00000090382	0.347195	1.92746	0.24277	0.622213	0.722801	0.0715435	ns	LYZ
ENSG00000090402	-2.97471	5.54283	6.65733	0.00987486	0.0263306	-5.96569	downregulated	SI
ENSG00000090432	0.479956	4.9846	5.40118	0.0201232	0.0477059	0.814151	ns	MUL1
ENSG00000090447	-1.72645	3.34082	35.8554	2.12514e-09	3.16811e-08	-14.9729	downregulated	TFAP4
ENSG00000090470	-0.0224611	4.94818	0.0128488	0.909751	0.939465	-0.000922641	ns	PDCD7
ENSG00000090487	0.347627	6.67928	4.20059	0.0404099	0.08452	0.484423	ns	SPG21
ENSG00000090512	-2.41595	0.334908	24.1515	8.90471e-07	7.59597e-06	-14.6174	downregulated	FETUB
ENSG00000090520	0.580217	5.40369	9.21672	0.00239815	0.00794226	1.52024	ns	DNAJB11
ENSG00000090530	0.98462	5.892	29.3627	6.00227e-08	6.67817e-07	7.11061	ns	P3H2
ENSG00000090534	1.53874	0.909395	8.97706	0.0027339	0.0088763	3.94412	upregulated	THPO
ENSG00000090539	3.43808	4.86865	85.9009	1.89185e-20	1.32393e-18	67.8097	upregulated	CHRD
ENSG00000090565	-0.673133	4.93329	12.2087	0.000475677	0.00198793	-2.23661	ns	RAB11FIP3
ENSG00000090581	1.1911	5.27916	23.7896	1.07463e-06	8.99925e-06	7.10938	upregulated	GNPTG
ENSG00000090612	-0.493419	5.0966	5.99044	0.0143836	0.0360189	-0.908942	ns	ZNF268
ENSG00000090615	0.612796	6.84965	11.9651	0.000542075	0.00222281	2.00135	ns	GOLGA3
ENSG00000090621	-0.0672173	7.21105	0.214997	0.642879	0.740272	-0.012897	ns	PABPC4
ENSG00000090661	-0.0725311	4.9097	0.0977008	0.754606	0.828813	-0.00886907	ns	CERS4
ENSG00000090674	1.59685	4.18691	16.6921	4.39631e-05	0.000245852	6.95735	upregulated	MCOLN1
ENSG00000090686	-0.0411041	6.5678	0.0659211	0.797371	0.85999	-0.00404216	ns	USP48
ENSG00000090776	0.86774	7.01103	17.8777	2.35569e-05	0.000142522	4.0158	ns	EFNB1
ENSG00000090857	-0.379528	6.4919	5.91517	0.015011	0.0373389	-0.692104	ns	PDPR
ENSG00000090861	-0.368824	6.76527	4.86183	0.0274572	0.0616476	-0.575861	ns	AARS1
ENSG00000090863	-0.36892	8.21725	4.78159	0.0287656	0.0640097	-0.568553	ns	GLG1
ENSG00000090889	-5.88357	4.80101	56.2317	6.44161e-14	1.9605e-12	-77.6102	downregulated	KIF4A
ENSG00000090905	-0.680824	6.90381	14.7904	0.000120144	0.000595412	-2.66903	ns	TNRC6A
ENSG00000090924	-0.137928	6.51938	0.579487	0.446514	0.565711	-0.0482977	ns	PLEKHG2
ENSG00000090932	-0.77701	0.637633	2.33802	0.12625	0.213253	-0.698353	ns	DLL3
ENSG00000090971	-0.321193	3.83892	1.98463	0.158904	0.254984	-0.25659	ns	NAT14
ENSG00000090975	0.933585	3.06425	8.47745	0.00359575	0.0112075	2.28188	ns	PITPNM2
ENSG00000090989	0.424997	5.76429	6.4118	0.0113365	0.0295116	0.826841	ns	EXOC1
ENSG00000091009	-0.467415	5.18602	6.78991	0.00916743	0.0247263	-0.952477	ns	RBM27
ENSG00000091039	0.237225	7.76525	2.36717	0.123911	0.210078	0.215137	ns	OSBPL8
ENSG00000091073	0.430847	3.13727	2.597	0.107066	0.187017	0.418071	ns	DTX2
ENSG00000091127	-0.131079	4.47587	0.249297	0.61757	0.719326	-0.0274366	ns	PUS7
ENSG00000091128	1.16241	1.18422	2.92344	0.0873015	0.158621	1.23097	ns	LAMB4
ENSG00000091129	1.21343	5.14678	20.7958	5.10946e-06	3.65004e-05	6.42103	upregulated	NRCAM
ENSG00000091136	0.424985	9.25322	6.56424	0.0104048	0.0275099	0.842647	ns	LAMB1
ENSG00000091138	-1.79984	-1.13116	8.99775	0.00270312	0.00879585	-4.62222	ns	SLC26A3
ENSG00000091140	-0.0721181	6.86535	0.176256	0.674611	0.7654	-0.0123283	ns	DLD
ENSG00000091157	-0.354408	5.06969	3.31927	0.0684721	0.12992	-0.412703	ns	WDR7
ENSG00000091164	0.0546441	6.65847	0.119427	0.729657	0.809036	0.00747976	ns	TXNL1
ENSG00000091262	-1.30816	2.78591	16.0008	6.33152e-05	0.000339256	-5.49229	downregulated	ABCC6
ENSG00000091317	0.343323	7.74589	4.45409	0.0348177	0.0749496	0.500634	ns	CMTM6
ENSG00000091409	1.05276	6.99539	26.6721	2.4108e-07	2.35969e-06	6.96697	upregulated	ITGA6
ENSG00000091428	0.0175874	3.76241	0.00335814	0.953789	0.969734	0.000361382	ns	RAPGEF4
ENSG00000091436	-0.8884	6.10381	11.9394	0.000549595	0.00224661	-2.89615	ns	MAP3K20
ENSG00000091483	0.165935	6.08692	1.03593	0.30877	0.429261	0.0846876	ns	FH
ENSG00000091490	0.618843	4.81889	7.7029	0.00551322	0.0161251	1.39772	ns	SEL1L3
ENSG00000091513	-1.48337	7.24614	19.0469	1.27545e-05	8.27234e-05	-7.26013	downregulated	TF
ENSG00000091527	0.453331	8.02125	7.34088	0.00674037	0.0191633	0.984325	ns	CDV3
ENSG00000091536	-0.703419	1.00101	2.40865	0.120666	0.20564	-0.64603	ns	MYO15A
ENSG00000091542	0.0347982	6.00854	0.0307726	0.860749	0.905717	0.00226618	ns	ALKBH5
ENSG00000091583	-2.00413	2.64463	23.7719	1.08452e-06	9.07511e-06	-11.9541	downregulated	APOH
ENSG00000091592	-0.357796	-0.197269	0.243181	0.621918	0.722714	-0.0738015	ns	NLRP1
ENSG00000091622	-0.319452	2.11141	1.11114	0.291834	0.41039	-0.170863	ns	PITPNM3
ENSG00000091640	-0.625554	5.02122	12.0663	0.000513419	0.00212265	-2.05778	ns	SPAG7
ENSG00000091651	-2.55471	4.06755	46.9911	7.13113e-12	1.62047e-10	-28.477	downregulated	ORC6
ENSG00000091656	-2.3671	7.35888	31.7934	1.71472e-08	2.13601e-07	-18.3824	downregulated	ZFHX4
ENSG00000091704	0.72301	-1.00325	0.616102	0.4325	0.552351	0.263186	ns	CPA1
ENSG00000091732	-0.0108478	4.52729	0.00297911	0.956472	0.971729	-0.000209664	ns	ZC3HC1
ENSG00000091831	1.43288	-0.770261	4.01735	0.0450343	0.0923292	1.92931	ns	ESR1
ENSG00000091844	1.0939	2.98081	13.9665	0.000186095	0.000876208	4.08055	upregulated	RGS17
ENSG00000091879	-1.00465	4.4626	10.517	0.0011828	0.00432603	-2.94069	downregulated	ANGPT2
ENSG00000091947	-0.29765	3.89403	1.31578	0.25135	0.365372	-0.178507	ns	TMEM101
ENSG00000091972	-1.7624	5.20282	17.2906	3.20775e-05	0.000186474	-7.91988	downregulated	CD200
ENSG00000091986	-0.53249	7.03775	1.31756	0.251031	0.364994	-0.319639	ns	CCDC80
ENSG00000092010	-0.61163	5.25587	8.05213	0.00454501	0.0136876	-1.43272	ns	PSME1
ENSG00000092020	0.55463	5.03369	7.4025	0.00651334	0.0186287	1.21253	ns	PPP2R3C
ENSG00000092036	-1.67965	2.91064	35.3334	2.77829e-09	4.07239e-08	-14.3714	downregulated	HAUS4
ENSG00000092051	-0.695249	3.94517	7.29082	0.0069308	0.0196057	-1.50119	ns	JPH4
ENSG00000092068	0.649667	6.50256	11.6084	0.000656532	0.00262017	2.06773	ns	SLC7A8
ENSG00000092094	-0.00546557	4.93322	0.000852575	0.976706	0.984818	-5.59464e-05	ns	OSGEP
ENSG00000092096	0.0860928	5.23087	0.096352	0.756252	0.829667	0.0104459	ns	SLC22A17
ENSG00000092098	0.245929	-0.00226548	0.521612	0.470155	0.5874	0.0806054	ns	RNF31
ENSG00000092108	0.355667	6.51555	5.18858	0.0227358	0.0526945	0.584463	ns	SCFD1
ENSG00000092140	-1.79749	5.52126	92.1058	8.2164e-22	6.42516e-20	-37.9006	downregulated	G2E3
ENSG00000092148	-0.416891	7.94628	5.59527	0.018009	0.0434487	-0.72727	ns	HECTD1
ENSG00000092199	-0.0240046	9.53884	0.0235627	0.878003	0.917213	-0.00135636	ns	HNRNPC
ENSG00000092201	-0.361629	8.21165	5.52737	0.0187213	0.0448616	-0.624774	ns	SUPT16H
ENSG00000092203	0.541542	6.35472	10.5373	0.00116989	0.0042881	1.58772	ns	TOX4
ENSG00000092208	-1.21958	3.36156	17.98	2.23244e-05	0.00013585	-5.67252	downregulated	GEMIN2
ENSG00000092295	0.250229	0.531885	0.562639	0.453199	0.57201	0.0860066	ns	TGM1
ENSG00000092330	0.827314	5.48718	21.4079	3.71232e-06	2.75125e-05	4.49261	ns	TINF2
ENSG00000092421	-0.966232	7.3102	26.0678	3.29628e-07	3.1194e-06	-6.2631	ns	SEMA6A
ENSG00000092439	0.288239	6.99864	2.73845	0.09796	0.174227	0.290819	ns	TRPM7
ENSG00000092445	-0.752713	6.04874	17.9713	2.24261e-05	0.000136319	-3.49955	ns	TYRO3
ENSG00000092470	-3.97935	3.56804	84.5918	3.66775e-20	2.4952e-18	-77.341	downregulated	WDR76
ENSG00000092529	1.28177	0.198838	13.5947	0.000226821	0.00104162	4.67116	upregulated	CAPN3
ENSG00000092531	-0.599711	6.29784	9.23125	0.0023792	0.00788833	-1.57338	ns	SNAP23
ENSG00000092607	-0.636058	3.23296	1.69725	0.192648	0.296658	-0.454931	ns	TBX15
ENSG00000092621	-2.08301	6.22557	104.617	1.4821e-24	1.58096e-22	-49.6363	downregulated	PHGDH
ENSG00000092758	-1.4322	4.27467	6.48657	0.0108692	0.0284945	-2.81256	downregulated	COL9A3
ENSG00000092820	0.548364	7.56172	13.8901	0.000193817	0.000907506	2.03586	ns	EZR
ENSG00000092841	0.912325	8.52846	25.0025	5.72572e-07	5.11036e-06	5.69489	ns	MYL6
ENSG00000092847	-0.696118	6.23139	18.6027	1.60994e-05	0.000101628	-3.33662	ns	AGO1
ENSG00000092850	-0.678784	0.75025	3.72301	0.0536675	0.106665	-0.862252	ns	TEKT2
ENSG00000092853	-4.41449	4.49999	105.341	1.02816e-24	1.10749e-22	-105.894	downregulated	CLSPN
ENSG00000092871	-0.248992	4.36309	1.48031	0.223726	0.333683	-0.161916	ns	RFFL
ENSG00000092929	-0.0393089	0.574838	0.0076437	0.930331	0.954081	-0.00123282	ns	UNC13D
ENSG00000092931	-0.0458011	4.62308	0.0406751	0.840166	0.891152	-0.00346415	ns	MFSD11
ENSG00000092964	-1.93146	6.48156	82.996	8.22199e-20	5.40928e-18	-36.862	downregulated	DPYSL2
ENSG00000092969	-0.953047	6.48852	6.6407	0.00996747	0.0265389	-1.90744	ns	TGFB2
ENSG00000092978	-0.121305	5.32759	0.374669	0.54047	0.65215	-0.0324162	ns	GPATCH2
ENSG00000093000	-0.126969	6.83369	0.465967	0.494849	0.610658	-0.0387924	ns	NUP50
ENSG00000093009	-4.17844	2.67409	89.8117	2.61936e-21	1.98475e-19	-85.9998	downregulated	CDC45
ENSG00000093010	0.306754	3.51266	1.58714	0.207735	0.314422	0.209357	ns	COMT
ENSG00000093072	-0.256046	4.65503	0.731278	0.392469	0.514028	-0.104005	ns	ADA2
ENSG00000093100	-0.649655	-1.73202	0.550999	0.45791	0.576625	-0.220376	ns	NA
ENSG00000093144	0.108347	6.31788	0.520905	0.470456	0.587642	0.0354816	ns	ECHDC1
ENSG00000093167	0.430576	5.63822	6.6574	0.00987451	0.0263306	0.863513	ns	LRRFIP2
ENSG00000093183	-0.504689	5.5791	9.78969	0.00175493	0.00607671	-1.39079	ns	SEC22C
ENSG00000093217	-0.206946	2.70984	0.236599	0.626673	0.726676	-0.0420015	ns	XYLB
ENSG00000094631	-0.199131	6.43053	1.6394	0.200408	0.305838	-0.139011	ns	HDAC6
ENSG00000094755	-0.868079	4.94568	2.15303	0.142289	0.234294	-0.735114	ns	GABRP
ENSG00000094804	-3.51937	4.40888	62.3171	2.92374e-15	1.08524e-13	-51.1507	downregulated	CDC6
ENSG00000094841	-0.0726288	4.14541	0.111885	0.738009	0.815539	-0.00958254	ns	UPRT
ENSG00000094880	-0.385027	6.07722	6.43451	0.0111924	0.0292093	-0.751217	ns	CDC23
ENSG00000094914	-0.908397	4.96969	21.5376	3.46951e-06	2.58788e-05	-4.95961	ns	AAAS
ENSG00000094916	-1.68738	8.6729	113.025	2.13076e-26	2.72217e-24	-43.3174	downregulated	CBX5
ENSG00000094963	-2.98589	0.947025	8.29361	0.00397847	0.0122031	-7.16698	downregulated	FMO2
ENSG00000094975	0.566456	7.80359	10.279	0.00134549	0.00483893	1.62636	ns	SUCO
ENSG00000095002	-1.45033	6.30167	57.4627	3.44452e-14	1.09063e-12	-19.5256	downregulated	MSH2
ENSG00000095015	0.552421	7.18991	8.81561	0.00298664	0.00958038	1.39476	ns	MAP3K1
ENSG00000095059	-0.0957126	0.913038	0.0894678	0.764855	0.835408	-0.011143	ns	DHPS
ENSG00000095066	0.458652	4.59285	3.6087	0.057478	0.112699	0.568957	ns	HOOK2
ENSG00000095110	-0.71715	0.540245	1.5147	0.218423	0.327485	-0.473823	ns	NXPE1
ENSG00000095139	0.304832	8.37741	3.42855	0.0640785	0.123039	0.363752	ns	ARCN1
ENSG00000095203	1.91232	4.62823	59.4652	1.24473e-14	4.26705e-13	26.5907	upregulated	EPB41L4B
ENSG00000095209	0.848237	5.25702	7.83546	0.00512312	0.0151637	1.94286	ns	TMEM38B
ENSG00000095261	0.278139	6.18252	3.32664	0.0681661	0.129445	0.324431	ns	PSMD5
ENSG00000095303	-1.09989	1.01886	4.61338	0.0317235	0.0694039	-1.64831	ns	PTGS1
ENSG00000095319	0.0648963	6.26167	0.187179	0.665275	0.758116	0.0114866	ns	NUP188
ENSG00000095321	-0.164626	3.91174	0.349675	0.554297	0.663725	-0.0421866	ns	CRAT
ENSG00000095370	-1.32852	2.7473	5.6448	0.0175072	0.0424617	-2.33392	downregulated	SH2D3C
ENSG00000095380	0.600489	4.69732	7.08073	0.00779171	0.0216235	1.26605	ns	NANS
ENSG00000095383	2.36721	3.27762	56.6492	5.2093e-14	1.61452e-12	31.4441	upregulated	TBC1D2
ENSG00000095397	1.60322	4.79833	41.7224	1.05194e-10	1.96112e-09	15.997	upregulated	WHRN
ENSG00000095485	-0.424697	4.35344	3.41166	0.0647372	0.124082	-0.504899	ns	CWF19L1
ENSG00000095539	-0.729118	4.20195	3.59035	0.0581158	0.113656	-0.900975	ns	SEMA4G
ENSG00000095564	-0.15958	6.64224	0.879357	0.348378	0.470109	-0.0730797	ns	BTAF1
ENSG00000095574	0.140366	5.0661	0.599231	0.438872	0.558153	0.0502037	ns	IKZF5
ENSG00000095585	3.44788	2.46066	66.5743	3.36948e-16	1.40762e-14	53.3471	upregulated	BLNK
ENSG00000095587	1.2911	0.614602	12.2378	0.000468307	0.00195937	4.29867	upregulated	TLL2
ENSG00000095596	-0.24067	0.0598506	0.014799	0.903175	0.9354	-0.0106443	ns	CYP26A1
ENSG00000095637	-0.969181	5.99293	21.3564	3.81347e-06	2.81105e-05	-5.25168	ns	SORBS1
ENSG00000095713	6.85048	6.29325	567.498	1.9664e-125	4.32097e-121	854.298	upregulated	CRTAC1
ENSG00000095739	0.23295	6.60744	1.8593	0.172705	0.272201	0.17767	ns	BAMBI
ENSG00000095752	2.18769	2.08603	45.5749	1.46911e-11	3.16492e-10	23.6991	upregulated	IL11
ENSG00000095777	-0.604464	1.40848	2.05341	0.151865	0.246185	-0.494778	ns	MYO3A
ENSG00000095787	-0.45462	7.70667	8.87986	0.00288333	0.00929962	-1.15478	ns	WAC
ENSG00000095794	1.61355	5.75768	21.9755	2.76148e-06	2.10332e-05	8.96951	upregulated	CREM
ENSG00000095906	0.148738	4.18327	0.499691	0.479636	0.596397	0.0474604	ns	NUBP2
ENSG00000095932	-3.27112	1.91502	28.4076	9.82778e-08	1.04377e-06	-22.9225	downregulated	SMIM24
ENSG00000095951	0.27943	5.90728	2.00811	0.156461	0.25191	0.225108	ns	HIVEP1
ENSG00000095970	5.34614	-0.564517	35.3749	2.71972e-09	3.99219e-08	45.7923	ns	TREM2
ENSG00000096060	0.214094	5.57719	0.364741	0.545885	0.656916	0.056285	ns	FKBP5
ENSG00000096063	-0.169123	7.02122	1.09817	0.294669	0.413794	-0.0897476	ns	SRPK1
ENSG00000096070	0.462697	6.51491	5.40144	0.0201201	0.0477039	0.784905	ns	BRPF3
ENSG00000096080	0.248541	4.27682	1.24654	0.264214	0.37969	0.143668	ns	MRPS18A
ENSG00000096092	-0.182269	3.98662	0.434724	0.50968	0.624113	-0.0533505	ns	TMEM14A
ENSG00000096093	0.113541	4.70432	0.33557	0.562398	0.670642	0.0283804	ns	EFHC1
ENSG00000096384	-0.561216	10.3889	10.399	0.00126085	0.00456514	-1.62716	ns	HSP90AB1
ENSG00000096395	0.76443	-1.74669	0.632645	0.426387	0.546717	0.282989	ns	MLN
ENSG00000096401	-0.290683	6.57438	3.73727	0.0532112	0.105873	-0.370329	ns	CDC5L
ENSG00000096433	0.979112	5.53988	7.69516	0.00553691	0.0161771	2.20959	ns	ITPR3
ENSG00000096654	-1.41736	4.63517	49.9783	1.55455e-12	3.89063e-11	-16.7367	downregulated	ZNF184
ENSG00000096696	1.03776	8.97545	25.4214	4.60775e-07	4.23096e-06	6.57577	upregulated	DSP
ENSG00000096717	0.0242644	6.3879	0.0143163	0.90476	0.936038	0.0010547	ns	SIRT1
ENSG00000096746	-0.460195	8.12546	9.37225	0.00220295	0.00738824	-1.22273	ns	HNRNPH3
ENSG00000096872	0.540471	4.85167	7.73967	0.00540206	0.0158675	1.22549	ns	IFT74
ENSG00000096968	-0.0919989	4.49742	0.169894	0.680206	0.769847	-0.0153969	ns	JAK2
ENSG00000097007	-1.09491	7.27509	31.8831	1.63735e-08	2.05127e-07	-8.52479	downregulated	ABL1
ENSG00000097021	0.0555714	3.8768	0.0512729	0.820863	0.878086	0.0047641	ns	ACOT7
ENSG00000097033	-0.0039552	7.1314	0.000715654	0.978658	0.986288	-3.70569e-05	ns	SH3GLB1
ENSG00000097046	-1.15332	5.64569	27.8814	1.28986e-07	1.33821e-06	-7.94575	downregulated	CDC7
ENSG00000097096	-0.143978	4.16345	0.437348	0.508405	0.623003	-0.0422994	ns	SYDE2
ENSG00000099139	-0.024486	4.6001	0.0120041	0.912756	0.941098	-0.000970758	ns	PCSK5
ENSG00000099194	-2.36039	9.43209	60.2169	8.49575e-15	2.94457e-13	-33.2126	downregulated	SCD
ENSG00000099203	-0.117282	4.01683	0.238927	0.624982	0.725404	-0.023941	ns	TMED1
ENSG00000099204	0.188438	7.12331	0.892744	0.344735	0.466396	0.0871556	ns	ABLIM1
ENSG00000099219	0.467399	5.99254	8.39978	0.00375267	0.0116159	1.13375	ns	ERMP1
ENSG00000099246	0.488299	7.25762	9.24732	0.0023584	0.00783898	1.28295	ns	RAB18
ENSG00000099250	0.373205	7.20677	3.62785	0.0568203	0.111709	0.464825	ns	NRP1
ENSG00000099256	0.146416	4.53757	0.503897	0.477793	0.594509	0.0469646	ns	PRTFDC1
ENSG00000099260	-0.749948	1.63489	1.03828	0.308221	0.428729	-0.383326	ns	PALMD
ENSG00000099282	-0.266015	3.48635	1.01629	0.313402	0.43419	-0.134045	ns	TSPAN15
ENSG00000099284	-1.19461	6.72752	36.1512	1.82588e-09	2.76703e-08	-10.4391	downregulated	MACROH2A2
ENSG00000099290	0.712159	6.5797	8.99592	0.00270584	0.00880117	1.82861	ns	WASHC2A
ENSG00000099308	-0.491005	3.13813	3.18573	0.0742839	0.138908	-0.554396	ns	MAST3
ENSG00000099326	-0.140668	3.93998	0.373079	0.541331	0.652973	-0.0374933	ns	MZF1
ENSG00000099330	-0.856382	1.57668	6.49824	0.0107981	0.0283351	-1.6842	ns	OCEL1
ENSG00000099331	0.166364	6.73041	0.653141	0.418992	0.539553	0.0628514	ns	MYO9B
ENSG00000099337	0.844577	3.56005	8.36429	0.00382667	0.01181	2.04149	ns	KCNK6
ENSG00000099338	2.46716	3.3937	25.7433	3.8998e-07	3.62958e-06	15.8119	upregulated	CATSPERG
ENSG00000099341	0.969513	6.77035	29.08	6.9452e-08	7.59272e-07	6.94008	ns	PSMD8
ENSG00000099364	-0.782845	5.27782	20.8304	5.01807e-06	3.59376e-05	-4.14866	ns	FBXL19
ENSG00000099365	-1.63008	2.39072	13.5646	0.00023049	0.00105605	-5.92915	downregulated	STX1B
ENSG00000099377	-0.11964	1.0268	0.108271	0.742121	0.818726	-0.0154964	ns	HSD3B7
ENSG00000099381	-0.463904	5.56835	6.97473	0.00826689	0.0226731	-0.966153	ns	SETD1A
ENSG00000099385	0.407655	4.98463	3.74823	0.0528636	0.105305	0.520511	ns	BCL7C
ENSG00000099617	-3.84665	3.09787	29.2422	6.38736e-08	7.06949e-07	-27.6754	downregulated	EFNA2
ENSG00000099622	0.114296	7.86149	0.477943	0.489356	0.605522	0.0354746	ns	CIRBP
ENSG00000099624	-0.333113	3.68483	2.0637	0.150843	0.244893	-0.273644	ns	ATP5F1D
ENSG00000099625	0.723924	2.64314	4.52224	0.033457	0.0726467	1.06816	ns	CBARP
ENSG00000099783	-0.690947	7.98497	17.4354	2.97231e-05	0.000174169	-3.12785	ns	HNRNPM
ENSG00000099785	1.93267	3.79945	59.3206	1.33967e-14	4.564e-13	26.812	upregulated	MARCHF2
ENSG00000099795	0.201784	3.36688	0.411172	0.521375	0.634667	0.0570745	ns	NDUFB7
ENSG00000099797	-0.592791	5.63704	9.92489	0.00163059	0.00570247	-1.6525	ns	TECR
ENSG00000099800	0.179319	4.51123	0.604315	0.436936	0.556626	0.0644797	ns	TIMM13
ENSG00000099804	0.154964	5.90554	0.682922	0.408582	0.529655	0.0602378	ns	CDC34
ENSG00000099810	-0.082625	5.84383	0.280103	0.596634	0.70098	-0.0185321	ns	MTAP
ENSG00000099812	-2.18866	2.42202	24.3394	8.07701e-07	6.94111e-06	-13.3349	downregulated	MISP
ENSG00000099814	1.47411	5.56823	53.0496	3.25229e-13	9.04631e-12	18.4084	upregulated	CEP170B
ENSG00000099817	-0.0976327	5.83401	0.365298	0.545578	0.656716	-0.0256914	ns	POLR2E
ENSG00000099821	-0.327828	4.13225	1.89461	0.168682	0.267221	-0.253388	ns	POLRMT
ENSG00000099822	2.28426	1.36969	31.5147	1.97941e-08	2.4218e-07	17.5967	upregulated	HCN2
ENSG00000099834	-0.942036	1.9505	3.57757	0.0585646	0.114346	-1.16093	ns	CDHR5
ENSG00000099840	-0.198265	0.148857	0.0968959	0.755587	0.829168	-0.024132	ns	IZUMO4
ENSG00000099849	0.469845	2.12678	2.33355	0.126613	0.213751	0.421697	ns	RASSF7
ENSG00000099860	2.63362	4.32893	102.525	4.25977e-24	4.10544e-22	61.5493	upregulated	GADD45B
ENSG00000099864	-1.63798	5.1642	26.5838	2.52348e-07	2.45902e-06	-10.8074	downregulated	PALM
ENSG00000099866	-4.11919	1.62377	71.111	3.37675e-17	1.64891e-15	-67.8492	downregulated	MADCAM1
ENSG00000099869	-0.0907258	3.12392	0.079975	0.777331	0.844803	-0.00992485	ns	IGF2-AS
ENSG00000099875	0.365054	6.23497	5.66084	0.0173478	0.0421495	0.642771	ns	MKNK2
ENSG00000099889	0.493894	5.10258	3.2955	0.0694699	0.131405	0.572029	ns	ARVCF
ENSG00000099899	0.129209	4.61313	0.435282	0.509408	0.62385	0.0378496	ns	TRMT2A
ENSG00000099901	-1.07412	6.48525	43.5221	4.19208e-11	8.37425e-10	-11.1468	downregulated	RANBP1
ENSG00000099904	-0.0210403	4.87587	0.0123723	0.911433	0.940271	-0.000847399	ns	ZDHHC8
ENSG00000099910	-0.111261	4.5198	0.278805	0.597486	0.701756	-0.024886	ns	KLHL22
ENSG00000099917	0.696776	5.24893	11.1753	0.000828947	0.00320072	2.1471	ns	MED15
ENSG00000099937	-0.356653	1.73203	0.306249	0.579991	0.68664	-0.0843765	ns	SERPIND1
ENSG00000099940	0.393058	5.94438	2.33848	0.126213	0.213223	0.353318	ns	SNAP29
ENSG00000099942	-0.618824	7.26807	14.2839	0.0001572	0.000753231	-2.35373	ns	CRKL
ENSG00000099949	-0.043774	3.76977	0.0363528	0.848789	0.897257	-0.00311673	ns	LZTR1
ENSG00000099953	0.208354	4.21323	0.416159	0.51886	0.632288	0.0593705	ns	MMP11
ENSG00000099954	-1.98282	5.24082	16.2266	5.61998e-05	0.000305601	-8.42751	downregulated	CECR2
ENSG00000099956	-0.651144	6.80102	13.1703	0.000284414	0.00127078	-2.30899	ns	SMARCB1
ENSG00000099957	-0.590436	-0.23326	0.466077	0.494798	0.610653	-0.180421	ns	P2RX6
ENSG00000099958	-1.49672	-0.116779	3.60089	0.0577487	0.113124	-1.85363	ns	DERL3
ENSG00000099968	0.391448	5.6427	4.82115	0.0281125	0.0628143	0.607176	ns	BCL2L13
ENSG00000099977	0.0462581	2.38047	0.0288693	0.865081	0.908343	0.00291163	ns	DDT
ENSG00000099991	-0.516555	6.0194	9.84469	0.00170322	0.00591726	-1.4302	ns	CABIN1
ENSG00000099992	0.471813	2.3697	2.68492	0.101302	0.178638	0.469162	ns	TBC1D10A
ENSG00000099994	-1.35412	-0.04111	5.3795	0.0203747	0.0482138	-2.28969	ns	SUSD2
ENSG00000099995	-0.243252	6.57717	2.02758	0.154466	0.249393	-0.197317	ns	SF3A1
ENSG00000099998	-1.74613	-0.686765	6.87681	0.00873214	0.0237294	-3.59507	ns	GGT5
ENSG00000099999	-0.0498009	4.02435	0.0495215	0.823898	0.8802	-0.00418958	ns	RNF215
ENSG00000100003	0.641291	1.75284	3.25039	0.0714063	0.134408	0.735088	ns	SEC14L2
ENSG00000100014	0.050115	5.54076	0.087236	0.767721	0.83741	0.00575304	ns	SPECC1L
ENSG00000100023	-0.107696	5.39926	0.348151	0.555161	0.664415	-0.0275251	ns	PPIL2
ENSG00000100024	-0.244913	-0.665116	0.231929	0.630098	0.7293	-0.0491277	ns	UPB1
ENSG00000100027	-2.20049	3.91641	44.5714	2.45252e-11	5.09854e-10	-23.348	downregulated	YPEL1
ENSG00000100028	-0.393178	5.96642	6.56963	0.0103733	0.02744	-0.780096	ns	SNRPD3
ENSG00000100029	0.611038	5.78574	10.4549	0.00122325	0.00444585	1.77964	ns	PES1
ENSG00000100030	0.295168	7.46927	3.50412	0.0612165	0.118455	0.358077	ns	MAPK1
ENSG00000100031	-0.143845	-0.46737	0.0909857	0.762928	0.834187	-0.0169042	ns	GGT1
ENSG00000100033	0.398642	1.13398	1.19649	0.274024	0.390772	0.224121	ns	PRODH
ENSG00000100034	0.100322	5.55817	0.353425	0.552181	0.661859	0.0258749	ns	PPM1F
ENSG00000100036	0.780308	1.81273	6.0988	0.0135274	0.0342732	1.45823	ns	SLC35E4
ENSG00000100038	0.177165	4.90969	0.648587	0.420618	0.541108	0.066634	ns	TOP3B
ENSG00000100056	-0.756515	4.10092	12.7955	0.00034745	0.00150857	-2.61687	ns	ESS2
ENSG00000100060	0.440547	-0.0384708	0.449131	0.502748	0.617406	0.131569	ns	MFNG
ENSG00000100065	0.942716	2.84721	10.878	0.000973151	0.00366919	2.83929	ns	CARD10
ENSG00000100075	-0.628542	5.85055	10.8521	0.00098683	0.00371312	-1.88925	ns	SLC25A1
ENSG00000100077	-0.205645	5.9403	1.07157	0.300592	0.420446	-0.107351	ns	GRK3
ENSG00000100078	-4.13048	1.29004	25.4048	4.64772e-07	4.25892e-06	-26.1574	downregulated	PLA2G3
[truncated: 19,975 more rows]
