# Supplementary material for: In vitro modeling of renal injury-induced cardiac effects using human iPSC-derived organoids
Source: Cell Commun Signal. 2026 May 6;24:380. doi: 10.1186/s12964-026-02902-3 (PMC13317422; doi:10.1186/s12964-026-02902-3)
Supplement: Supplementary file 4 — Supplementary Material 4. Supplementary Table 2 [file 12964_2026_2902_MOESM4_ESM.xlsx]

## Sheet: Sheet1
ensembl	logFC	logCPM	LR	PValue	padj	t	sig	gene
ENSG00000000003	-0.00134522	7.67629	0.000243303	0.987555	0.996591	-7.31626e-06	ns	TSPAN6
ENSG00000000005	-0.636297	2.40554	7.14496	0.00751751	0.140399	-1.35145	ns	TNMD
ENSG00000000419	0.0214232	5.82649	0.0578028	0.810003	0.94564	0.00196051	ns	DPM1
ENSG00000000457	-0.176765	4.753	2.64233	0.104051	0.475704	-0.173717	ns	SCYL3
ENSG00000000460	0.0881828	4.38975	0.511409	0.47453	0.808118	0.028548	ns	FIRRM
ENSG00000000971	-0.265446	-0.727619	0.418442	0.517715	0.831358	-0.0758935	ns	CFH
ENSG00000001036	0.0657053	5.96797	0.587014	0.443576	0.789788	0.0231961	ns	FUCA2
ENSG00000001084	0.00532715	6.17288	0.00187177	0.965491	0.991358	8.12482e-05	ns	GCLC
ENSG00000001167	-0.162551	7.47602	3.10164	0.0782132	0.422489	-0.179899	ns	NFYA
ENSG00000001460	-0.219322	3.31748	1.8411	0.174822	0.576193	-0.166115	ns	STPG1
ENSG00000001461	-0.110568	4.80984	1.06163	0.302843	0.698976	-0.0573606	ns	NIPAL3
ENSG00000001497	0.00695313	5.29402	0.00548655	0.940954	0.985059	0.000183783	ns	LAS1L
ENSG00000001561	0.0486948	3.11029	0.0511344	0.821101	0.949307	0.00416844	ns	ENPP4
ENSG00000001617	-0.108951	6.08512	0.83291	0.361432	0.742423	-0.0481534	ns	SEMA3F
ENSG00000001626	0.280164	6.28978	3.95099	0.0468438	0.339712	0.372436	ns	CFTR
ENSG00000001629	-0.088536	6.7486	1.19283	0.27476	0.679606	-0.0496728	ns	ANKIB1
ENSG00000001630	0.317589	0.682061	0.838019	0.359964	0.741114	0.140927	ns	CYP51A1
ENSG00000001631	0.0109637	3.7152	0.00460163	0.945917	0.986659	0.000264742	ns	KRIT1
ENSG00000002016	0.00577511	4.61153	0.00164177	0.96768	0.991647	8.24016e-05	ns	RAD52
ENSG00000002330	0.059312	4.02345	0.118435	0.730738	0.922648	0.00808057	ns	BAD
ENSG00000002549	0.0591694	5.24621	0.395504	0.52942	0.838816	0.0163426	ns	LAP3
ENSG00000002586	-0.059638	8.03531	0.428663	0.512646	0.828794	-0.0173059	ns	CD99
ENSG00000002587	-0.248396	2.29159	1.70112	0.192142	0.596573	-0.177945	ns	HS3ST1
ENSG00000002745	-0.892568	-0.57315	3.94783	0.0469319	0.339927	-1.18581	ns	WNT16
ENSG00000002746	0.127813	-0.992326	0.095645	0.75712	0.931978	0.0154443	ns	HECW1
ENSG00000002822	-0.636389	-1.58666	1.03029	0.31009	0.70557	-0.323611	ns	MAD1L1
ENSG00000002834	-0.0179997	8.03034	0.0329088	0.856048	0.959707	-0.00121501	ns	LASP1
ENSG00000002919	0.102189	3.77164	0.47635	0.49008	0.816534	0.0316512	ns	SNX11
ENSG00000002933	-0.39546	1.94427	1.92858	0.164914	0.564457	-0.309543	ns	TMEM176A
ENSG00000003056	-0.0753609	6.25443	0.752317	0.385744	0.756479	-0.0311769	ns	M6PR
ENSG00000003096	0.0526264	5.05102	0.151972	0.696657	0.910591	0.00826133	ns	KLHL13
ENSG00000003137	-0.0962511	2.66582	0.0534027	0.817245	0.948092	-0.00843621	ns	CYP26B1
ENSG00000003147	0.0406563	4.68121	0.0346662	0.852297	0.959225	0.00282192	ns	ICA1
ENSG00000003249	-0.133235	3.69623	0.680069	0.409563	0.769148	-0.0516526	ns	DBNDD1
ENSG00000003393	-0.0410744	6.47647	0.235973	0.62713	0.886615	-0.00832342	ns	ALS2
ENSG00000003400	-0.576059	1.57919	7.45477	0.00632685	0.128613	-1.26664	ns	CASP10
ENSG00000003402	-0.0293122	6.14106	0.125557	0.723084	0.920172	-0.00412749	ns	CFLAR
ENSG00000003436	-0.435759	6.43013	22.4893	2.11318e-06	0.000564652	-2.47296	ns	TFPI
ENSG00000003509	0.107531	4.63468	0.614158	0.433226	0.783759	0.0390642	ns	NDUFAF7
ENSG00000003756	-0.0430605	7.58941	0.218065	0.640518	0.89183	-0.00833085	ns	RBM5
ENSG00000003987	0.109535	2.919	0.219465	0.639448	0.89165	0.0212711	ns	MTMR7
ENSG00000003989	-0.0285552	6.42047	0.0394079	0.842643	0.956551	-0.00212326	ns	SLC7A2
ENSG00000004059	0.20657	5.39178	2.46333	0.116532	0.497641	0.192844	ns	ARF5
ENSG00000004139	0.25056	4.58164	4.06227	0.0438516	0.330039	0.340264	ns	SARM1
ENSG00000004142	0.112233	6.42284	1.56734	0.210593	0.618664	0.0759316	ns	POLDIP2
ENSG00000004399	-0.52534	6.07158	12.5665	0.000392727	0.0253675	-1.78926	ns	PLXND1
ENSG00000004455	-0.072862	6.72605	0.861224	0.353396	0.737375	-0.0329145	ns	AK2
ENSG00000004478	0.0565037	7.12922	0.449842	0.50241	0.823485	0.0168913	ns	FKBP4
ENSG00000004487	-0.0107004	8.2618	0.0195729	0.888737	0.968261	-0.00054815	ns	KDM1A
ENSG00000004534	0.00452075	7.53384	0.00201195	0.964223	0.990996	7.15295e-05	ns	RBM6
ENSG00000004660	0.107514	2.85847	0.456135	0.499436	0.822446	0.0324176	ns	CAMKK1
ENSG00000004700	-0.123776	6.01683	1.99752	0.157557	0.553226	-0.0993382	ns	RECQL
ENSG00000004766	0.0964265	5.3201	0.806641	0.369115	0.747335	0.041737	ns	VPS50
ENSG00000004776	0.0331443	3.26454	0.0218864	0.88239	0.966601	0.00180104	ns	HSPB6
ENSG00000004777	0.0648962	4.02203	0.268015	0.604666	0.874589	0.0141788	ns	ARHGAP33
ENSG00000004779	-0.0848698	5.48439	0.697127	0.403751	0.766774	-0.0334291	ns	NDUFAB1
ENSG00000004799	0.397886	3.53986	7.28047	0.00697084	0.135376	0.858126	ns	PDK4
ENSG00000004838	0.997181	-1.04052	8.39516	0.00376221	0.0992323	2.41772	ns	ZMYND10
ENSG00000004864	0.0124346	6.12097	0.0202182	0.886929	0.967597	0.000647978	ns	SLC25A13
ENSG00000004866	0.0411974	4.3703	0.131566	0.716814	0.917293	0.00595688	ns	ST7
ENSG00000004897	-0.0957055	7.27622	1.51341	0.218619	0.627317	-0.0631955	ns	CDC27
ENSG00000004961	-0.0962895	4.60414	0.810475	0.36798	0.746529	-0.0418066	ns	HCCS
ENSG00000004975	0.165022	6.14287	2.34128	0.125986	0.510661	0.148467	ns	DVL2
ENSG00000005001	0.414605	2.63674	5.3986	0.0201529	0.230765	0.703029	ns	PRSS22
ENSG00000005007	0.130939	6.82421	1.71211	0.190711	0.594462	0.094227	ns	UPF1
ENSG00000005020	0.163598	3.73642	1.35354	0.24466	0.652844	0.10003	ns	SKAP2
ENSG00000005022	-0.207795	7.35788	5.62748	0.0176811	0.216965	-0.36416	ns	SLC25A5
ENSG00000005059	-0.378126	1.65021	2.95486	0.0856196	0.437979	-0.403622	ns	MCUB
ENSG00000005073	0.105045	5.46301	1.11713	0.290537	0.690213	0.0563879	ns	HOXA11
ENSG00000005075	0.115228	4.26805	0.812393	0.367414	0.746255	0.0501064	ns	POLR2J
ENSG00000005100	-0.045497	5.44405	0.211777	0.645378	0.893727	-0.0086529	ns	DHX33
ENSG00000005102	-0.00391507	4.10361	0.000532144	0.981596	0.99531	-3.1584e-05	ns	MEOX1
ENSG00000005108	0.113279	5.8421	0.712867	0.398494	0.763392	0.0452639	ns	THSD7A
ENSG00000005156	-0.0850774	6.35744	1.05815	0.303637	0.699862	-0.0440399	ns	LIG3
ENSG00000005175	0.0860309	6.12937	0.956683	0.328024	0.719292	0.0416471	ns	RPAP3
ENSG00000005187	-0.00842494	3.53061	0.00325252	0.954521	0.989096	-0.000170308	ns	ACSM3
ENSG00000005189	-0.177168	2.39136	0.734681	0.39137	0.760855	-0.0721803	ns	REXO5
ENSG00000005194	0.000562052	5.7584	4.11319e-05	0.994883	0.998179	1.25228e-06	ns	CIAPIN1
ENSG00000005206	0.189912	4.87354	2.41378	0.120271	0.50085	0.174689	ns	SPPL2B
ENSG00000005238	-0.131122	3.54567	0.567358	0.451311	0.7944	-0.0453059	ns	ATOSB
ENSG00000005243	0.0820048	2.44098	0.177662	0.67339	0.903209	0.014083	ns	COPZ2
ENSG00000005249	-0.21552	5.56971	3.47178	0.0624242	0.382126	-0.259625	ns	PRKAR2B
ENSG00000005302	0.0270274	5.30541	0.0813517	0.775474	0.935933	0.00298471	ns	MSL3
ENSG00000005339	0.0396289	7.65319	0.207458	0.648767	0.895277	0.0074467	ns	CREBBP
ENSG00000005379	0.0543479	5.34628	0.245242	0.620446	0.883189	0.0112661	ns	TSPOAP1
ENSG00000005436	-0.0669858	5.49325	0.531435	0.466004	0.802909	-0.0222132	ns	GCFC2
ENSG00000005448	0.0125601	3.05566	0.00583173	0.939128	0.98422	0.000342579	ns	WDR54
ENSG00000005469	0.121673	5.32689	0.954619	0.328546	0.719656	0.0588171	ns	CROT
ENSG00000005471	-0.0832135	0.437493	0.103268	0.747943	0.928956	-0.0104959	ns	ABCB4
ENSG00000005483	-0.246588	7.53127	10.3411	0.00130098	0.0516155	-0.711586	ns	KMT2E
ENSG00000005486	-0.0318978	4.98691	0.057	0.811302	0.945937	-0.00289687	ns	RHBDD2
ENSG00000005513	-0.169384	4.36587	1.12007	0.289903	0.689845	-0.0910858	ns	SOX8
ENSG00000005700	0.0295844	6.61646	0.122661	0.726166	0.921087	0.00411117	ns	IBTK
ENSG00000005801	-0.0190696	5.96132	0.0276521	0.867929	0.962363	-0.00117308	ns	ZNF195
ENSG00000005810	-0.15718	7.38441	3.40216	0.0651111	0.390596	-0.18647	ns	MYCBP2
ENSG00000005812	0.15024	6.14035	2.46407	0.116477	0.497641	0.140288	ns	FBXL3
ENSG00000005882	0.194801	5.32647	2.2773	0.13128	0.519048	0.171776	ns	PDK2
ENSG00000005884	-0.0763531	4.31686	0.202028	0.653089	0.896491	-0.0141274	ns	ITGA3
ENSG00000005889	0.0767195	7.14789	0.85631	0.354773	0.73824	0.0345275	ns	ZFX
ENSG00000005893	0.0167101	7.52547	0.0497143	0.823561	0.949818	0.00140873	ns	LAMP2
ENSG00000005961	-0.141986	1.60593	0.193164	0.660296	0.898501	-0.0255946	ns	ITGA2B
ENSG00000005981	-0.877273	0.964839	3.78011	0.0518653	0.353711	-1.1274	ns	ASB4
ENSG00000006007	-0.0800343	6.42996	0.933351	0.333994	0.724901	-0.0381172	ns	GDE1
ENSG00000006015	0.167155	2.53746	0.538359	0.463114	0.80159	0.0558822	ns	REX1BD
ENSG00000006016	-0.484633	0.2739	2.87116	0.0901797	0.44803	-0.506389	ns	CRLF1
ENSG00000006025	0.0543271	2.84041	0.114813	0.73473	0.92433	0.0072729	ns	OSBPL7
ENSG00000006042	-0.0020015	7.31811	0.000403557	0.983973	0.995796	-1.40445e-05	ns	TMEM98
ENSG00000006047	-0.214488	2.80985	1.3536	0.24465	0.652844	-0.13115	ns	YBX2
ENSG00000006062	-0.0447326	2.79691	0.0542878	0.815763	0.947554	-0.00395596	ns	MAP3K14
ENSG00000006071	-0.552292	0.577896	0.938459	0.332675	0.723797	-0.263985	ns	ABCC8
ENSG00000006118	0.280466	6.4817	5.78662	0.0161486	0.206116	0.502558	ns	TMEM132A
ENSG00000006125	-0.108356	8.1268	1.84304	0.174595	0.575867	-0.0821303	ns	AP2B1
ENSG00000006128	0.585086	-0.0137092	0.776098	0.378337	0.75242	0.246977	ns	TAC1
ENSG00000006194	0.112521	3.91148	0.794007	0.372891	0.749493	0.0482061	ns	ZNF263
ENSG00000006210	-0.307927	3.54847	3.29461	0.0695076	0.402175	-0.35657	ns	CX3CL1
ENSG00000006282	0.323526	6.01897	11.7338	0.000613741	0.0334275	1.03917	ns	SPATA20
ENSG00000006283	-0.525565	5.56716	3.39722	0.0653063	0.390821	-0.622818	ns	CACNA1G
ENSG00000006327	0.267976	2.64797	1.78518	0.181515	0.585207	0.198594	ns	TNFRSF12A
ENSG00000006377	-0.122417	1.73555	0.349652	0.55431	0.852531	-0.0313689	ns	DLX6
ENSG00000006432	-0.191332	4.5011	1.0286	0.310489	0.705607	-0.0971878	ns	MAP3K9
ENSG00000006451	-0.0769276	6.58068	0.933021	0.334079	0.724901	-0.0366291	ns	RALA
ENSG00000006453	-0.196376	4.53303	2.86647	0.090443	0.448262	-0.204943	ns	BAIAP2L1
ENSG00000006459	-0.10506	5.24494	0.824161	0.363966	0.744068	-0.0461148	ns	KDM7A
ENSG00000006468	0.00328151	6.27322	0.000655361	0.979576	0.994784	2.94079e-05	ns	ETV1
ENSG00000006530	-0.0517577	5.14964	0.277992	0.59802	0.871812	-0.0115567	ns	AGK
ENSG00000006534	0.20015	-1.80864	0.142238	0.706067	0.913976	0.0302535	ns	ALDH3B1
ENSG00000006555	-0.0645598	1.02282	0.0524034	0.818933	0.948661	-0.00560068	ns	TTC22
ENSG00000006576	-0.0463684	6.23892	0.309913	0.577734	0.862885	-0.0110483	ns	PHTF2
ENSG00000006607	-0.194558	5.23059	3.94206	0.0470932	0.340317	-0.258187	ns	FARP2
ENSG00000006611	0.264329	4.15254	3.0236	0.082061	0.430597	0.287025	ns	USH1C
ENSG00000006625	-0.214105	3.7158	1.61746	0.203446	0.609404	-0.148064	ns	GGCT
ENSG00000006634	-0.252053	5.46992	5.39821	0.0201574	0.230765	-0.427373	ns	DBF4
ENSG00000006638	-0.241604	-1.33996	0.13748	0.710799	0.915729	-0.0358186	ns	TBXA2R
ENSG00000006652	0.0622604	3.69265	0.169045	0.680962	0.905308	0.0103899	ns	IFRD1
ENSG00000006695	-0.10721	3.92372	0.639997	0.423712	0.777696	-0.0399819	ns	COX10
ENSG00000006704	0.0482023	6.29344	0.301576	0.582896	0.86535	0.011299	ns	GTF2IRD1
ENSG00000006712	0.244004	5.93296	5.48625	0.0191666	0.224552	0.419066	ns	PAF1
ENSG00000006715	0.126881	7.09405	2.37481	0.123307	0.505932	0.115336	ns	VPS41
ENSG00000006740	-0.164142	3.47319	1.21988	0.269384	0.675727	-0.0935001	ns	ARHGAP44
ENSG00000006744	0.118442	6.05747	1.89053	0.169142	0.569304	0.0914072	ns	ELAC2
ENSG00000006747	0.821313	1.31676	6.97341	0.00827296	0.147799	1.71025	ns	SCIN
ENSG00000006756	0.248493	5.26283	4.94743	0.0261295	0.26146	0.393331	ns	ARSD
ENSG00000006757	-0.125229	3.94149	0.843603	0.358368	0.740027	-0.055811	ns	PNPLA4
ENSG00000006831	-0.17542	6.72697	4.93603	0.0263023	0.261751	-0.277164	ns	ADIPOR2
ENSG00000006837	0.300031	-0.432199	0.570576	0.45003	0.793343	0.104038	ns	CDKL3
ENSG00000007001	0.344606	-1.84793	0.535917	0.46413	0.801914	0.114878	ns	UPP2
ENSG00000007047	0.0395562	5.87312	0.179426	0.671867	0.902807	0.006832	ns	MARK4
ENSG00000007062	0.0320733	6.43545	0.0941632	0.75895	0.932572	0.00384197	ns	PROM1
ENSG00000007080	0.351333	4.60201	2.63996	0.104206	0.475827	0.345046	ns	CCDC124
ENSG00000007129	-0.647533	-1.87436	2.02142	0.155094	0.55035	-0.524115	ns	CEACAM21
ENSG00000007168	-0.0976546	8.39021	1.73514	0.187755	0.592324	-0.0709371	ns	PAFAH1B1
ENSG00000007171	-1.34351	1.177	11.0217	0.000900514	0.0415663	-4.09167	downregulated	NOS2
ENSG00000007174	-0.20152	0.325814	0.539054	0.462825	0.801541	-0.067425	ns	DNAH9
ENSG00000007202	-0.0904585	7.75938	1.31526	0.251445	0.660865	-0.054235	ns	BLTP2
ENSG00000007237	-0.348601	5.15765	8.45923	0.00363195	0.0971653	-0.850539	ns	GAS7
ENSG00000007255	-0.074931	2.4885	0.126537	0.72205	0.919663	-0.0105977	ns	TRAPPC6A
ENSG00000007264	-2.26759	-0.600245	17.5831	2.75027e-05	0.00412131	-10.3416	ns	MATK
ENSG00000007314	-1.06586	1.23217	11.0154	0.000903585	0.0415761	-3.24452	downregulated	SCN4A
ENSG00000007341	0.00542445	3.94273	0.0014464	0.969663	0.991845	7.25757e-05	ns	ST7L
ENSG00000007372	-2.09275	2.90363	7.38914	0.00656188	0.130892	-4.56841	ns	PAX6
ENSG00000007376	0.112564	3.38066	0.297151	0.585674	0.867027	0.0261535	ns	RPUSD1
ENSG00000007384	0.0347375	4.61545	0.0776382	0.780524	0.936865	0.00373824	ns	RHBDF1
ENSG00000007392	0.00563451	6.56564	0.00434968	0.947416	0.987118	0.000132182	ns	LUC7L
ENSG00000007402	-0.246138	4.9111	3.79532	0.0513962	0.35271	-0.317289	ns	CACNA2D2
ENSG00000007516	0.193393	0.237014	0.382112	0.536475	0.842211	0.0523031	ns	BAIAP3
ENSG00000007520	0.132093	4.37319	0.615763	0.432626	0.783759	0.0480669	ns	TSR3
ENSG00000007541	0.225789	4.46538	2.51993	0.112416	0.48943	0.214313	ns	PIGQ
ENSG00000007545	0.0848247	4.84464	0.67959	0.409728	0.769298	0.0328699	ns	CRAMP1
ENSG00000007866	-0.0775605	6.24559	0.628981	0.42773	0.780159	-0.0286067	ns	TEAD3
ENSG00000007908	-1.94391	0.586997	9.99606	0.00156875	0.057622	-5.45159	ns	SELE
ENSG00000007923	0.171579	6.17414	3.64579	0.0562113	0.364412	0.214504	ns	DNAJC11
ENSG00000007944	0.0258829	6.21793	0.069927	0.791443	0.939421	0.0026292	ns	MYLIP
ENSG00000007952	0.626281	-0.845909	2.04968	0.152238	0.545714	0.51197	ns	NOX1
ENSG00000007968	0.0479065	3.44854	0.0580618	0.809586	0.945639	0.0043948	ns	E2F2
ENSG00000008018	0.10147	6.85906	1.4813	0.223571	0.6318	0.0660149	ns	PSMB1
ENSG00000008056	0.219224	1.90916	1.06535	0.301999	0.698911	0.113995	ns	SYN1
ENSG00000008083	-0.244088	6.41798	3.87541	0.0489984	0.34509	-0.319711	ns	JARID2
ENSG00000008086	-0.0411486	5.96208	0.102027	0.74941	0.929602	-0.00515512	ns	CDKL5
ENSG00000008118	-0.0441775	2.86859	0.0444231	0.833068	0.953137	-0.00350413	ns	CAMK1G
ENSG00000008128	-0.0205156	1.13169	0.00858655	0.926171	0.979678	-0.000683352	ns	CDK11A
ENSG00000008130	-0.103242	5.84645	0.99543	0.318419	0.711597	-0.0513112	ns	NADK
ENSG00000008196	-0.380603	4.79642	3.76699	0.0522737	0.354537	-0.487826	ns	TFAP2B
ENSG00000008226	0.55227	0.608577	4.32625	0.0375289	0.3086	0.787335	ns	DLEC1
ENSG00000008256	0.0694276	5.53184	0.591894	0.441688	0.788678	0.0246388	ns	CYTH3
ENSG00000008277	-0.0949589	5.73658	0.982755	0.32152	0.714066	-0.046795	ns	ADAM22
ENSG00000008282	-0.033902	6.49557	0.166255	0.683462	0.906034	-0.00560352	ns	SYPL1
ENSG00000008283	-0.0115046	4.45447	0.00738089	0.931536	0.981181	-0.000354345	ns	CYB561
ENSG00000008294	0.0212457	7.66381	0.0756819	0.783237	0.937654	0.00225432	ns	SPAG9
ENSG00000008300	-0.240564	4.39527	2.07484	0.149745	0.542717	-0.19838	ns	CELSR3
ENSG00000008311	-0.660832	6.92625	11.6237	0.000651168	0.0345493	-2.10561	ns	AASS
ENSG00000008323	-0.0193492	3.40035	0.0154562	0.901059	0.972348	-0.000875486	ns	PLEKHG6
ENSG00000008324	-0.0349488	4.01378	0.0789339	0.778747	0.936362	-0.00379556	ns	SS18L2
ENSG00000008382	0.116074	3.25454	0.30397	0.581404	0.864757	0.0273379	ns	MPND
ENSG00000008394	-0.297332	6.08941	5.18392	0.0227968	0.244481	-0.488257	ns	MGST1
ENSG00000008405	-0.0486018	6.17151	0.320234	0.571467	0.860019	-0.0118107	ns	CRY1
ENSG00000008441	-0.456177	4.19139	1.76179	0.184401	0.588656	-0.334942	ns	NFIX
ENSG00000008513	-0.146015	5.48239	1.75125	0.18572	0.590185	-0.106757	ns	ST3GAL1
ENSG00000008516	-0.698538	-0.245172	2.90617	0.0882411	0.443959	-0.736489	ns	MMP25
ENSG00000008517	-0.711586	2.81128	8.35093	0.0038549	0.100448	-1.71776	ns	IL32
ENSG00000008710	-0.0467459	6.22715	0.0932405	0.760097	0.932574	-0.00556887	ns	PKD1
ENSG00000008735	0.675807	3.01268	14.7718	0.000121337	0.011198	2.64646	ns	MAPK8IP2
ENSG00000008838	0.197641	6.04221	4.23472	0.0396051	0.314791	0.277142	ns	MED24
ENSG00000008853	0.0750201	5.49689	0.355889	0.550798	0.850049	0.0194308	ns	RHOBTB2
ENSG00000008869	-0.00256519	5.72734	0.000831118	0.977001	0.994088	-2.59213e-05	ns	HEATR5B
ENSG00000008952	-0.114441	7.88171	2.16869	0.140846	0.532134	-0.0974189	ns	SEC62
ENSG00000008988	-0.140741	9.29664	2.71202	0.0995951	0.468475	-0.140989	ns	RPS20
ENSG00000009307	-0.0989975	9.74016	1.74593	0.186389	0.590786	-0.0722266	ns	CSDE1
ENSG00000009335	-0.181165	6.47609	5.22659	0.0222441	0.241074	-0.299427	ns	UBE3C
ENSG00000009413	-0.109209	6.70387	1.83788	0.1752	0.576914	-0.082613	ns	REV3L
ENSG00000009694	-0.381441	3.28759	5.91809	0.0149862	0.198314	-0.695867	ns	TENM1
ENSG00000009709	-0.911369	-0.575498	0.915115	0.338761	0.727655	-0.42844	ns	PAX7
ENSG00000009724	0.456459	-0.120379	2.27205	0.131725	0.519546	0.401835	ns	MASP2
ENSG00000009765	-0.127332	1.71161	0.254364	0.614019	0.879653	-0.0269713	ns	IYD
ENSG00000009780	0.0855464	3.86898	0.374504	0.540559	0.843965	0.0228543	ns	FAM76A
ENSG00000009790	0.818753	-1.18369	3.60227	0.0577007	0.367515	1.01429	ns	TRAF3IP3
ENSG00000009830	-0.0288521	5.4187	0.0754656	0.783539	0.937654	-0.00305658	ns	POMT2
ENSG00000009844	-0.00718098	6.34699	0.00794413	0.928979	0.980261	-0.00022975	ns	VTA1
ENSG00000009950	-0.0551056	1.17043	0.0452862	0.831479	0.952906	-0.00441665	ns	MLXIPL
ENSG00000009954	-0.0332539	8.00446	0.172364	0.67802	0.904518	-0.00561186	ns	BAZ1B
ENSG00000010017	0.00134911	6.66693	0.000285402	0.986521	0.996269	7.95105e-06	ns	RANBP9
ENSG00000010072	0.00865529	4.53585	0.00579754	0.939306	0.984262	0.000235361	ns	SPRTN
ENSG00000010165	0.134527	5.20962	1.7757	0.182678	0.586909	0.0993229	ns	METTL13
ENSG00000010219	0.00603603	4.00722	0.00239072	0.961003	0.990093	0.000104274	ns	DYRK4
ENSG00000010244	-0.0130006	7.82359	0.0300065	0.862476	0.96202	-0.000835333	ns	ZNF207
ENSG00000010256	0.0813754	6.385	0.455298	0.49983	0.822529	0.0245085	ns	UQCRC1
ENSG00000010270	-0.0707219	5.64317	0.526194	0.468212	0.804368	-0.0233069	ns	STARD3NL
ENSG00000010278	-0.0490756	6.22748	0.203681	0.651766	0.895998	-0.00912357	ns	CD9
ENSG00000010292	-0.119823	7.23645	1.71529	0.1903	0.594424	-0.0863395	ns	NCAPD2
ENSG00000010295	0.150988	3.82116	1.16578	0.28027	0.683359	0.0834091	ns	IFFO1
ENSG00000010310	0.236204	1.99348	0.983793	0.321264	0.713598	0.116481	ns	GIPR
ENSG00000010318	0.206204	2.01009	0.997988	0.317798	0.711213	0.102658	ns	PHF7
ENSG00000010319	0.0151542	2.86175	0.0058227	0.939175	0.98422	0.000413002	ns	SEMA3G
ENSG00000010322	0.106693	7.05297	1.46937	0.225446	0.632526	0.069026	ns	NISCH
ENSG00000010327	-0.823505	0.995539	10.9912	0.000915457	0.0419404	-2.50211	ns	STAB1
ENSG00000010361	0.171749	2.99833	1.23601	0.266241	0.67376	0.0987085	ns	FUZ
ENSG00000010379	-0.451606	-1.72336	0.798949	0.371408	0.748501	-0.194258	ns	SLC6A13
ENSG00000010404	-0.041401	1.6623	0.0278683	0.867419	0.962363	-0.00255738	ns	IDS
ENSG00000010438	0.218866	1.58894	1.01315	0.314149	0.708033	0.11006	ns	PRSS3
ENSG00000010539	-0.0226423	3.83421	0.0251794	0.873921	0.964555	-0.0013252	ns	ZNF200
ENSG00000010610	-0.313336	4.03306	2.99285	0.083633	0.433482	-0.337658	ns	CD4
ENSG00000010626	0.12039	2.65641	0.507724	0.476126	0.808786	0.0387992	ns	LRRC23
ENSG00000010671	0.44549	-1.68222	0.907962	0.340656	0.729535	0.208349	ns	BTK
ENSG00000010704	-0.146946	2.72399	0.710074	0.399419	0.764109	-0.0585683	ns	HFE
ENSG00000010803	0.111377	5.83367	1.32264	0.250119	0.659159	0.0670323	ns	SCMH1
ENSG00000010810	-0.0981637	6.70945	1.20608	0.272111	0.677721	-0.0554875	ns	FYN
ENSG00000010818	-0.152639	4.25302	1.66866	0.196438	0.6017	-0.107881	ns	HIVEP2
ENSG00000010932	-0.435038	1.999	2.23924	0.134547	0.523943	-0.378972	ns	FMO1
ENSG00000011007	0.16438	6.15881	3.9406	0.0471339	0.3405	0.218077	ns	ELOA
ENSG00000011009	0.145556	5.55654	2.56989	0.108915	0.48466	0.140158	ns	LYPLA2
ENSG00000011021	0.00495895	5.83707	0.00257069	0.959563	0.989671	8.88965e-05	ns	CLCN6
ENSG00000011028	0.085186	7.40747	0.510097	0.475097	0.808401	0.0275336	ns	MRC2
ENSG00000011083	-0.165829	-1.0997	0.146132	0.70226	0.912386	-0.0254551	ns	SLC6A7
ENSG00000011105	-0.013256	5.98334	0.010312	0.919116	0.977534	-0.000485565	ns	TSPAN9
ENSG00000011114	-0.130582	6.85281	2.8497	0.091391	0.449769	-0.135688	ns	BTBD7
ENSG00000011132	0.0870786	3.22372	0.29992	0.583933	0.865904	0.0203448	ns	APBA3
ENSG00000011143	0.0624096	4.39076	0.26274	0.608244	0.875838	0.0134756	ns	MKS1
ENSG00000011198	-0.0146396	4.4343	0.0124185	0.911269	0.97542	-0.000590761	ns	ABHD5
ENSG00000011201	-0.814444	5.0934	28.9456	7.44386e-08	4.34447e-05	-5.80552	ns	ANOS1
ENSG00000011243	0.130701	7.10203	2.63081	0.104808	0.477346	0.128035	ns	AKAP8L
ENSG00000011258	-0.0894681	6.88765	1.1441	0.284787	0.687768	-0.048803	ns	MBTD1
ENSG00000011260	0.10006	5.64198	1.0729	0.300291	0.697585	0.0522771	ns	UTP18
ENSG00000011275	-0.0140901	6.12254	0.0264642	0.870772	0.963287	-0.000846755	ns	RNF216
ENSG00000011295	-0.0861186	5.60403	0.760055	0.383311	0.755118	-0.035864	ns	TTC19
ENSG00000011304	-0.0125237	8.31947	0.0231623	0.879036	0.965799	-0.000701244	ns	PTBP1
ENSG00000011332	0.0468718	2.57268	0.0355439	0.850461	0.958997	0.00329724	ns	DPF1
ENSG00000011347	-0.4034	4.85216	6.89008	0.00866754	0.150785	-0.831852	ns	SYT7
ENSG00000011376	-0.0714373	5.54447	0.61433	0.433162	0.783759	-0.0259567	ns	LARS2
ENSG00000011405	-0.114015	7.71278	1.78389	0.181672	0.58545	-0.0844523	ns	PIK3C2A
ENSG00000011422	-0.312208	2.39786	2.41206	0.120404	0.50085	-0.287032	ns	PLAUR
ENSG00000011426	-0.241207	6.61223	7.65321	0.00566715	0.121907	-0.541904	ns	ANLN
ENSG00000011451	0.160779	6.15554	1.56362	0.211136	0.619268	0.108596	ns	WIZ
ENSG00000011454	-0.0371103	7.07444	0.226944	0.633799	0.88897	-0.00734963	ns	RABGAP1
ENSG00000011465	-0.0277614	9.20789	0.124945	0.723732	0.920172	-0.00389831	ns	DCN
ENSG00000011478	-0.227211	2.64687	1.2347	0.266495	0.673913	-0.13049	ns	QPCTL
ENSG00000011485	0.0102156	6.52895	0.0122473	0.91188	0.975434	0.000409261	ns	PPP5C
ENSG00000011523	-0.148506	5.64721	2.41937	0.119843	0.50085	-0.136832	ns	CEP68
ENSG00000011566	-0.0361862	6.51477	0.186432	0.665903	0.900659	-0.00639008	ns	MAP4K3
ENSG00000011638	-0.168419	3.72583	1.59538	0.206559	0.612851	-0.115359	ns	LDAF1
ENSG00000011677	0.197859	2.14893	0.830834	0.362032	0.742462	0.0873058	ns	GABRA3
ENSG00000012048	-0.242713	5.08093	4.3146	0.0377865	0.3086	-0.345299	ns	BRCA1
ENSG00000012061	0.0452789	5.35338	0.165802	0.68387	0.906034	0.00747223	ns	ERCC1
ENSG00000012171	0.228702	3.67392	1.8661	0.171922	0.573625	0.174881	ns	SEMA3B
ENSG00000012174	-0.0539035	5.51814	0.334673	0.56292	0.856427	-0.0134518	ns	MBTPS2
ENSG00000012211	-0.265862	1.97084	1.62329	0.202634	0.608286	-0.184319	ns	PRICKLE3
ENSG00000012232	-0.1438	6.90159	2.80116	0.0941963	0.457507	-0.147534	ns	EXTL3
ENSG00000012504	-0.0144662	-1.25226	0.00136385	0.970541	0.991919	-0.000187863	ns	NR1H4
ENSG00000012660	-0.346078	7.18289	19.6024	9.53474e-06	0.00183655	-1.73755	ns	ELOVL5
ENSG00000012779	-0.241393	0.963513	0.718092	0.396771	0.762232	-0.0969098	ns	ALOX5
ENSG00000012822	0.0175328	6.26066	0.0331507	0.855525	0.959707	0.00118815	ns	CALCOCO1
ENSG00000012963	-0.0531276	5.82869	0.32098	0.571019	0.859893	-0.0129286	ns	UBR7
ENSG00000012983	0.0449282	7.21337	0.320482	0.571318	0.859945	0.010923	ns	MAP4K5
ENSG00000013016	-0.0629817	3.97732	0.200475	0.654338	0.896491	-0.0116011	ns	EHD3
ENSG00000013275	0.00211701	6.17142	0.000536056	0.981528	0.99531	1.71418e-05	ns	PSMC4
ENSG00000013288	0.0921547	4.55149	0.666694	0.414207	0.772084	0.0352753	ns	MAN2B2
ENSG00000013293	-0.0879948	2.85948	0.0248511	0.874739	0.96474	-0.00511441	ns	SLC7A14
ENSG00000013297	-0.142513	1.6404	0.284425	0.593815	0.87049	-0.0322577	ns	CLDN11
ENSG00000013306	0.0627819	5.84029	0.509102	0.475528	0.808404	0.0202675	ns	SLC25A39
ENSG00000013364	0.337769	3.2498	4.74997	0.0292988	0.275101	0.517851	ns	MVP
ENSG00000013374	-0.0182996	5.93535	0.047068	0.828246	0.951828	-0.00149765	ns	NUB1
ENSG00000013375	-0.195152	6.75316	4.95902	0.0259549	0.26082	-0.309468	ns	PGM3
ENSG00000013392	-0.0190969	3.79846	0.0205315	0.886063	0.967573	-0.00100327	ns	RWDD2A
ENSG00000013441	0.203192	7.28932	2.34354	0.125803	0.510439	0.182935	ns	CLK1
ENSG00000013503	0.0327959	5.04261	0.101424	0.750128	0.930132	0.00409505	ns	POLR3B
ENSG00000013523	-0.0525987	5.55171	0.332326	0.564293	0.856773	-0.0130705	ns	ANGEL1
ENSG00000013561	0.0637078	5.16415	0.382044	0.536512	0.842211	0.0172279	ns	RNF14
ENSG00000013563	0.153353	3.38701	0.927288	0.335569	0.72604	0.0727231	ns	DNASE1L1
ENSG00000013573	-0.00863266	5.3199	0.00812378	0.928182	0.979834	-0.000279411	ns	DDX11
ENSG00000013583	0.00126342	5.13815	0.000172813	0.989511	0.996988	5.78543e-06	ns	HEBP1
ENSG00000013588	0.158443	3.50851	0.576362	0.447742	0.79216	0.0552922	ns	GPRC5A
ENSG00000013619	0.146905	3.53401	0.748176	0.387054	0.75791	0.0605583	ns	MAMLD1
ENSG00000013810	0.0897332	6.03827	0.687752	0.40693	0.768534	0.0350391	ns	TACC3
ENSG00000014123	0.0922687	6.03397	1.10437	0.293309	0.691835	0.0491492	ns	UFL1
ENSG00000014138	0.0762659	2.67568	0.176529	0.674373	0.903209	0.0130491	ns	POLA2
ENSG00000014164	0.0684387	3.90642	0.170821	0.679383	0.904866	0.0114899	ns	ZC3H3
ENSG00000014216	0.167225	6.67485	2.52937	0.111745	0.488585	0.159161	ns	CAPN1
ENSG00000014257	-0.239697	3.22008	2.08326	0.148922	0.541405	-0.198239	ns	ACP3
ENSG00000014641	0.0438033	6.90168	0.309696	0.577867	0.863026	0.0104327	ns	MDH1
ENSG00000014824	-0.104279	7.03817	1.74746	0.186197	0.590786	-0.0761269	ns	SLC30A9
ENSG00000014914	-0.066862	4.78364	0.334048	0.563285	0.856427	-0.0166668	ns	MTMR11
ENSG00000014919	-0.00517507	4.9533	0.00237921	0.961097	0.990093	-8.91811e-05	ns	COX15
ENSG00000015133	-0.280427	4.24414	5.0391	0.0247814	0.255363	-0.45033	ns	CCDC88C
ENSG00000015153	-0.023223	4.95033	0.0533056	0.817408	0.948092	-0.00203343	ns	YAF2
ENSG00000015171	0.00391731	7.19064	0.00249656	0.96015	0.98983	6.91836e-05	ns	ZMYND11
ENSG00000015285	0.537028	-0.190957	3.02597	0.0819414	0.430429	0.58348	ns	WAS
ENSG00000015413	0.228603	1.92823	0.569068	0.45063	0.793962	0.0791378	ns	DPEP1
ENSG00000015475	0.106991	4.24638	0.663143	0.415452	0.772713	0.0408146	ns	BID
ENSG00000015479	0.0281994	3.20272	0.0258619	0.872238	0.963651	0.00167406	ns	MATR3
ENSG00000015520	-0.129901	2.42953	0.30227	0.582463	0.865112	-0.0304919	ns	NPC1L1
ENSG00000015532	0.0590365	4.3082	0.220453	0.638695	0.891272	0.0114948	ns	XYLT2
ENSG00000015592	0.00898105	4.01502	0.00117034	0.97271	0.992727	0.000107924	ns	STMN4
ENSG00000015676	-0.0973061	6.34265	0.861738	0.353253	0.737375	-0.043974	ns	NUDCD3
ENSG00000016082	-0.0140811	6.10228	0.00514829	0.9428	0.985781	-0.000360204	ns	ISL1
ENSG00000016391	-0.00691169	4.6295	0.00137989	0.970368	0.991919	-9.02913e-05	ns	CHDH
ENSG00000016402	-0.197992	0.93057	0.618166	0.43173	0.783203	-0.0722251	ns	IL20RA
ENSG00000016490	0.367657	2.53891	2.62443	0.10523	0.477944	0.359517	ns	CLCA1
ENSG00000016864	-0.0374758	6.00775	0.203499	0.651911	0.896125	-0.00696343	ns	GLT8D1
ENSG00000017260	-0.132852	7.54893	1.96793	0.160668	0.557987	-0.105494	ns	ATP2C1
ENSG00000017427	-0.805943	5.49375	14.7674	0.000121619	0.011198	-3.15527	ns	IGF1
ENSG00000017483	-0.301898	2.07491	1.73836	0.187346	0.591659	-0.219587	ns	SLC38A5
ENSG00000017797	-0.0345398	6.34198	0.163612	0.685852	0.906253	-0.00565656	ns	RALBP1
ENSG00000018189	-0.0691206	6.35806	0.449664	0.502495	0.823485	-0.020658	ns	RUFY3
ENSG00000018236	-0.134711	5.70781	0.654988	0.418335	0.774523	-0.0509846	ns	CNTN1
ENSG00000018408	-0.18721	6.68471	5.1123	0.0237568	0.250327	-0.304068	ns	WWTR1
ENSG00000018510	-0.00824828	6.71337	0.0108787	0.916931	0.976971	-0.00031066	ns	AGPS
ENSG00000018610	0.061908	4.69716	0.342623	0.558319	0.854784	0.01567	ns	STEEP1
ENSG00000018625	-1.57405	3.42709	12.2634	0.000461933	0.027839	-5.25012	downregulated	ATP1A2
ENSG00000018699	-0.0321671	4.51192	0.0640604	0.80019	0.942286	-0.003114	ns	TTC27
ENSG00000018869	-0.103524	2.899	0.369987	0.543012	0.845235	-0.0274537	ns	ZNF582
ENSG00000019102	0.448101	-0.508556	1.41549	0.234148	0.641657	0.282532	ns	VSIG2
ENSG00000019144	-0.0428327	6.22701	0.196684	0.657411	0.897913	-0.00780254	ns	PHLDB1
ENSG00000019485	-0.0277955	5.74471	0.0704512	0.790681	0.939421	-0.00283511	ns	PRDM11
ENSG00000019505	-0.336974	3.67437	3.17975	0.074556	0.414738	-0.379944	ns	SYT13
ENSG00000019549	-0.0355484	6.38814	0.115153	0.734353	0.924317	-0.00476688	ns	SNAI2
ENSG00000019582	0.0426602	5.41893	0.140837	0.70745	0.914392	0.006412	ns	CD74
ENSG00000019991	-0.215564	5.35587	1.05421	0.304539	0.700556	-0.111308	ns	HGF
ENSG00000019995	0.0385913	6.68283	0.184687	0.667376	0.900937	0.00677777	ns	ZRANB1
ENSG00000020129	0.229579	4.33454	2.65017	0.103539	0.474889	0.226111	ns	NCDN
ENSG00000020181	-0.0256207	7.4457	0.0302886	0.861837	0.961891	-0.00165445	ns	ADGRA2
ENSG00000020256	0.0464963	4.57276	0.179043	0.672197	0.903029	0.00802076	ns	ZFP64
ENSG00000020426	-0.0639089	3.92175	0.222246	0.637334	0.890752	-0.0125027	ns	MNAT1
ENSG00000020577	0.111497	5.00997	0.682876	0.408598	0.768997	0.0433392	ns	SAMD4A
ENSG00000020633	-0.521957	0.0900215	2.93322	0.0867744	0.440284	-0.554114	ns	RUNX3
ENSG00000020922	-0.101108	6.03665	1.08709	0.297116	0.694421	-0.0532913	ns	MRE11
ENSG00000021300	-0.1404	3.19063	0.387589	0.53357	0.840674	-0.0383023	ns	PLEKHB1
ENSG00000021355	-0.0413794	4.18921	0.119446	0.729637	0.922465	-0.00566456	ns	SERPINB1
ENSG00000021488	-0.423722	0.523425	1.20797	0.271735	0.677578	-0.239765	ns	SLC7A9
ENSG00000021574	-0.0443238	6.316	0.294929	0.587079	0.86758	-0.0102522	ns	SPAST
ENSG00000021645	-0.545595	2.7603	8.07951	0.00447685	0.109107	-1.28162	ns	NRXN3
ENSG00000021762	0.135112	4.20862	0.515029	0.47297	0.807084	0.0439338	ns	OSBPL5
ENSG00000021776	-0.15256	6.93246	3.41553	0.0645858	0.388496	-0.181525	ns	AQR
ENSG00000021826	-0.591798	6.09808	20.2101	6.93865e-06	0.00145229	-3.05292	ns	CPS1
ENSG00000021852	-0.752374	-0.256215	1.26939	0.259881	0.668328	-0.440309	ns	C8B
ENSG00000022267	-0.182981	6.42616	5.10911	0.0238005	0.250494	-0.297054	ns	FHL1
ENSG00000022277	0.108571	5.45092	0.892742	0.344735	0.731911	0.0502158	ns	RTF2
ENSG00000022355	-0.335427	1.14363	1.25571	0.262466	0.670564	-0.194859	ns	GABRA1
ENSG00000022567	-0.122977	4.59395	1.15153	0.283229	0.68566	-0.0673745	ns	SLC45A4
ENSG00000022840	0.0400261	6.93665	0.22526	0.635061	0.889297	0.00789253	ns	RNF10
ENSG00000022976	0.169689	3.81744	1.39494	0.237573	0.644829	0.10592	ns	ZNF839
ENSG00000023041	0.0605763	5.76107	0.324901	0.568677	0.858551	0.0148493	ns	ZDHHC6
ENSG00000023171	-0.454291	4.07121	8.59322	0.00337417	0.0942223	-1.12293	ns	GRAMD1B
ENSG00000023191	0.210406	4.40914	1.16339	0.280763	0.683556	0.116073	ns	RNH1
ENSG00000023228	-0.00896309	7.304	0.0135143	0.907454	0.974365	-0.000378024	ns	NDUFS1
ENSG00000023287	-0.0620494	7.01709	0.50524	0.477207	0.809375	-0.0199361	ns	RB1CC1
ENSG00000023318	0.176489	5.89172	4.17221	0.0410921	0.319739	0.244657	ns	ERP44
ENSG00000023330	-0.0424916	5.37154	0.198207	0.656172	0.897331	-0.00777521	ns	ALAS1
ENSG00000023445	0.0219271	2.25085	0.00999977	0.920345	0.977933	0.000790457	ns	BIRC3
ENSG00000023516	-0.0431769	7.0688	0.247666	0.618724	0.882748	-0.00900253	ns	AKAP11
ENSG00000023572	0.13925	3.80493	1.10786	0.292547	0.691363	0.0743321	ns	GLRX2
ENSG00000023608	0.285565	3.23308	3.57516	0.0586496	0.370684	0.351741	ns	SNAPC1
ENSG00000023697	-0.0357855	4.96063	0.104291	0.74674	0.928912	-0.00453869	ns	DERA
ENSG00000023734	-0.0911972	7.72656	1.19951	0.273419	0.678382	-0.0513596	ns	STRAP
ENSG00000023839	-0.572628	2.58649	9.77195	0.00177194	0.0620524	-1.57561	ns	ABCC2
ENSG00000023892	0.0989841	2.33824	0.247514	0.618831	0.882785	0.020631	ns	DEF6
ENSG00000023902	0.117396	6.33083	1.07326	0.30021	0.697515	0.0613485	ns	PLEKHO1
ENSG00000023909	-0.0168598	4.63028	0.0240438	0.876774	0.964977	-0.000962908	ns	GCLM
ENSG00000024048	0.0269135	6.22366	0.0892069	0.765188	0.933909	0.0031282	ns	UBR2
ENSG00000024422	-0.218332	5.49462	3.62842	0.0568009	0.366197	-0.271964	ns	EHD2
ENSG00000024526	-0.154865	5.71014	2.09876	0.147419	0.539672	-0.128762	ns	DEPDC1
ENSG00000024862	-0.0618974	3.31673	0.170944	0.679274	0.904823	-0.010396	ns	CCDC28A
ENSG00000025039	0.139691	4.21829	0.923883	0.336458	0.726719	0.0660835	ns	RRAGD
ENSG00000025156	-0.0867041	5.87591	0.96605	0.325667	0.717672	-0.0422445	ns	HSF2
ENSG00000025293	-0.22676	6.1439	5.76182	0.0163781	0.207563	-0.404933	ns	PHF20
ENSG00000025423	-0.560198	0.944016	2.76997	0.0960478	0.461771	-0.570009	ns	HSD17B6
ENSG00000025434	0.264032	3.122	2.69146	0.100887	0.471178	0.263019	ns	NR1H3
ENSG00000025770	0.122433	5.37707	0.80877	0.368484	0.74664	0.0530846	ns	NCAPH2
ENSG00000025772	0.302651	5.01363	9.50966	0.00204393	0.06785	0.81399	ns	TOMM34
ENSG00000025796	-0.011745	7.61936	0.0240173	0.876841	0.964977	-0.000670392	ns	SEC63
ENSG00000025800	-0.148868	6.53932	3.53382	0.0601291	0.375792	-0.181755	ns	KPNA6
ENSG00000026025	-0.380825	10.2499	7.87149	0.00502204	0.114791	-0.875563	ns	VIM
ENSG00000026036	0.407364	1.75147	2.4629	0.116563	0.497641	0.380249	ns	RTEL1-TNFRSF6B
ENSG00000026103	0.206701	2.31689	0.821159	0.364842	0.744795	0.0905133	ns	FAS
ENSG00000026297	-0.0705588	2.21206	0.124676	0.724017	0.920173	-0.00989597	ns	RNASET2
ENSG00000026508	-0.223027	4.41026	1.74217	0.186865	0.591035	-0.162469	ns	CD44
ENSG00000026559	-0.200269	2.59177	0.893013	0.344662	0.731845	-0.0926456	ns	KCNG1
ENSG00000026652	-0.210182	6.05643	4.87581	0.0272356	0.264462	-0.328906	ns	AGPAT4
ENSG00000026950	0.0150509	4.98607	0.0203092	0.886677	0.967573	0.000786181	ns	BTN3A1
ENSG00000027001	0.0741918	4.67171	0.377069	0.539176	0.843226	0.0199034	ns	MIPEP
ENSG00000027075	-0.118845	4.15405	0.316759	0.573562	0.861135	-0.0286915	ns	PRKCH
ENSG00000027697	-0.0830247	5.85221	0.767895	0.380869	0.753952	-0.034806	ns	IFNGR1
ENSG00000027847	0.151705	3.65487	1.01476	0.313765	0.707877	0.0763678	ns	B4GALT7
ENSG00000027869	-0.814923	-1.1643	2.65982	0.102912	0.473622	-0.804764	ns	SH2D2A
ENSG00000028116	-0.00529584	4.65914	0.0022323	0.962316	0.990587	-8.83463e-05	ns	VRK2
ENSG00000028137	-0.534368	1.71892	3.66079	0.0557071	0.363633	-0.670146	ns	TNFRSF1B
ENSG00000028203	-0.0999987	6.99932	1.60646	0.204989	0.611549	-0.0688259	ns	VEZT
ENSG00000028277	-0.476624	3.20714	2.77394	0.09581	0.461027	-0.485484	ns	POU2F2
ENSG00000028310	0.0739685	5.26764	0.445073	0.504684	0.823882	0.0219672	ns	BRD9
ENSG00000028528	-0.00425617	7.16087	0.00270563	0.958516	0.98961	-7.83158e-05	ns	SNX1
ENSG00000028839	-0.222978	4.66462	4.259	0.0390428	0.313291	-0.314055	ns	TBPL1
ENSG00000029153	-0.23337	2.95732	1.59636	0.206419	0.612765	-0.159916	ns	BMAL2
ENSG00000029363	-0.0240795	8.89768	0.0926876	0.760788	0.933028	-0.00285911	ns	BCLAF1
ENSG00000029364	-0.098843	6.42297	1.26297	0.261091	0.669589	-0.0576461	ns	SLC39A9
ENSG00000029534	0.297043	2.87398	1.42293	0.232921	0.640558	0.187966	ns	ANK1
ENSG00000029639	-0.0199841	3.32959	0.0193189	0.889456	0.968261	-0.0010167	ns	TFB1M
ENSG00000029725	0.0152113	7.12773	0.0395239	0.842414	0.956551	0.00113285	ns	RABEP1
ENSG00000029993	-0.0836877	7.53229	1.07771	0.29921	0.69668	-0.0438543	ns	HMGB3
ENSG00000030066	-0.0380144	7.11569	0.21191	0.645274	0.893727	-0.00723245	ns	NUP160
ENSG00000030110	-0.10295	4.16496	0.60139	0.438048	0.786642	-0.0369054	ns	BAK1
ENSG00000030304	0.393466	1.06442	1.47475	0.224598	0.632058	0.2552	ns	MUSK
ENSG00000030419	-0.167949	5.01783	0.99946	0.317441	0.71106	-0.0836954	ns	IKZF2
ENSG00000030582	0.26748	6.1741	4.68318	0.0304594	0.279936	0.405574	ns	GRN
ENSG00000031003	-0.227073	6.5969	4.84569	0.0277153	0.266373	-0.353617	ns	FAM13B
ENSG00000031081	-0.149589	5.379	1.31654	0.251214	0.660627	-0.089747	ns	ARHGAP31
ENSG00000031691	0.0254838	3.99866	0.0390358	0.843378	0.956895	0.00188523	ns	CENPQ
ENSG00000031698	-0.0330271	6.80073	0.156074	0.692797	0.909366	-0.00526431	ns	SARS1
ENSG00000031823	0.0289587	6.18024	0.0811307	0.775771	0.935933	0.00319318	ns	RANBP3
ENSG00000032219	-0.0104687	5.75471	0.0108243	0.917138	0.976971	-0.000393263	ns	ARID4A
ENSG00000032389	-0.0759507	4.05706	0.354291	0.551694	0.850572	-0.0196182	ns	EIPR1
ENSG00000032444	0.296171	5.11467	7.49164	0.00619862	0.127882	0.653859	ns	PNPLA6
ENSG00000032742	-0.133754	4.84375	1.54813	0.213412	0.622525	-0.0897194	ns	IFT88
ENSG00000033011	0.0371245	4.03831	0.080552	0.776551	0.936048	0.00407739	ns	ALG1
ENSG00000033030	-0.126701	5.26096	1.27423	0.258974	0.667565	-0.0743411	ns	ZCCHC8
ENSG00000033050	0.124253	3.74798	0.731765	0.392312	0.761121	0.0504927	ns	ABCF2
ENSG00000033100	0.00568133	5.90966	0.0028797	0.957204	0.98961	0.00010792	ns	CHPF2
ENSG00000033122	-0.431853	2.85898	3.58369	0.0583495	0.369475	-0.53289	ns	LRRC7
ENSG00000033170	-0.084113	6.03941	0.947046	0.330472	0.721877	-0.040447	ns	FUT8
ENSG00000033178	-0.162307	6.8757	3.03334	0.0815701	0.429857	-0.176666	ns	UBA6
ENSG00000033327	-0.0831309	5.62469	0.442603	0.505869	0.824409	-0.0246036	ns	GAB2
ENSG00000033627	0.0328743	5.62276	0.108731	0.741594	0.926365	0.0042682	ns	ATP6V0A1
ENSG00000033800	-0.146694	7.10997	2.25086	0.13354	0.522739	-0.128268	ns	PIAS1
ENSG00000033867	-0.333726	6.38681	16.3546	5.25276e-05	0.00634448	-1.42822	ns	SLC4A7
ENSG00000034053	0.0377522	5.76553	0.124865	0.723817	0.920172	0.00529933	ns	APBA2
ENSG00000034152	-7.20294e-05	4.02356	2.77427e-07	0.99958	0.99976	-1.31492e-08	ns	MAP2K3
ENSG00000034239	-0.0507468	2.03222	0.0525634	0.818661	0.948546	-0.00440968	ns	CLXN
ENSG00000034510	0.188947	9.25675	3.62516	0.056912	0.366278	0.2352	ns	TMSB10
ENSG00000034533	0.123389	3.50222	0.733748	0.391671	0.76097	0.0502289	ns	ASTE1
ENSG00000034677	-0.211784	6.17631	6.23771	0.0125058	0.182349	-0.403001	ns	RNF19A
ENSG00000034693	-0.0719699	3.79958	0.320754	0.571155	0.859893	-0.0175064	ns	PEX3
ENSG00000034713	0.175379	6.23455	3.92708	0.0475145	0.34147	0.232057	ns	GABARAPL2
ENSG00000035115	0.0422679	5.84445	0.114801	0.734743	0.92433	0.00565818	ns	SH3YL1
ENSG00000035141	-0.0591102	5.6646	0.300018	0.583871	0.865904	-0.013813	ns	FAM136A
ENSG00000035403	-0.217877	8.10043	7.18396	0.00735582	0.13938	-0.464813	ns	VCL
ENSG00000035499	-0.25386	4.87707	4.69425	0.0302636	0.278732	-0.385633	ns	DEPDC1B
ENSG00000035664	0.0124582	0.328631	0.0019592	0.964695	0.991183	0.000194473	ns	DAPK2
ENSG00000035681	0.00405813	5.63522	0.00207196	0.963694	0.990806	6.51773e-05	ns	NSMAF
ENSG00000035687	-0.0350607	5.84922	0.131898	0.716472	0.917273	-0.00507682	ns	ADSS2
ENSG00000035862	-0.111324	7.92561	1.15656	0.28218	0.684704	-0.0611695	ns	TIMP2
ENSG00000035928	-0.0166396	7.10424	0.0480759	0.826446	0.951163	-0.00137752	ns	RFC1
ENSG00000036054	-0.0466543	5.97955	0.293528	0.587969	0.867952	-0.0107606	ns	TBC1D23
ENSG00000036257	-0.0179486	7.39108	0.0561276	0.812725	0.94672	-0.00161639	ns	CUL3
ENSG00000036530	-0.0545334	1.35079	0.0349119	0.85178	0.959142	-0.00379947	ns	CYP46A1
ENSG00000036549	-0.0138933	6.65626	0.0295448	0.863527	0.962053	-0.000885335	ns	ZZZ3
ENSG00000036565	-0.572126	3.23769	2.40802	0.120715	0.501075	-0.525349	ns	SLC18A1
ENSG00000036672	0.0814163	0.833072	0.0744862	0.784913	0.937654	0.00856322	ns	USP2
ENSG00000036828	0.685624	0.246636	5.40457	0.0200841	0.230313	1.16361	ns	CASR
ENSG00000037042	0.105784	3.88152	0.651502	0.419576	0.775149	0.0399007	ns	TUBG2
ENSG00000037241	0.15374	4.49462	1.31274	0.2519	0.661374	0.0920551	ns	RPL26L1
ENSG00000037280	-0.456262	1.92425	1.20183	0.272956	0.677927	-0.257289	ns	FLT4
ENSG00000037474	-0.0155832	6.45918	0.0364597	0.848569	0.958227	-0.00111128	ns	NSUN2
ENSG00000037637	0.05772	5.86993	0.448411	0.50309	0.823585	0.017221	ns	FBXO42
ENSG00000037749	-0.108819	6.38347	1.61433	0.203884	0.609974	-0.075152	ns	MFAP3
ENSG00000037757	-0.117969	4.21666	0.984034	0.321205	0.713598	-0.0581844	ns	MRI1
ENSG00000037897	-0.0602195	2.17503	0.111851	0.738046	0.925389	-0.00794394	ns	METTL1
ENSG00000037965	0.0213716	2.60927	0.0111685	0.915836	0.976933	0.000816022	ns	HOXC8
ENSG00000038002	0.153609	2.94309	0.55657	0.455645	0.797514	0.052438	ns	AGA
ENSG00000038210	-0.0354816	5.42353	0.132857	0.715488	0.917044	-0.00515894	ns	PI4K2B
ENSG00000038219	-0.188691	7.19734	5.35803	0.0206271	0.233045	-0.318051	ns	BOD1L1
ENSG00000038274	0.0252241	6.57015	0.0892164	0.765176	0.933909	0.00293202	ns	MAT2B
ENSG00000038295	-0.0618724	6.66429	0.307558	0.579183	0.86373	-0.0146752	ns	TLL1
ENSG00000038358	0.135918	5.36819	1.0462	0.306383	0.702819	0.0698257	ns	EDC4
ENSG00000038382	0.0620308	7.87719	0.408998	0.522479	0.834281	0.0174884	ns	TRIO
ENSG00000038427	-0.33167	11.0336	7.9095	0.00491758	0.113606	-0.765577	ns	VCAN
ENSG00000038532	-0.00842469	5.3776	0.00835763	0.927159	0.979805	-0.000276716	ns	CLEC16A
ENSG00000038945	-0.684299	0.527561	5.07417	0.0242849	0.252902	-1.10491	ns	MSR1
ENSG00000039068	-0.160975	7.9744	1.69725	0.192648	0.597226	-0.115135	ns	CDH1
ENSG00000039123	-0.100569	6.86101	1.44962	0.22859	0.63509	-0.0644593	ns	MTREX
ENSG00000039139	-0.347975	-0.331107	1.09425	0.295532	0.692858	-0.184216	ns	DNAH5
ENSG00000039319	-0.0802126	7.53042	0.970341	0.324595	0.716948	-0.0391965	ns	ZFYVE16
ENSG00000039523	0.220317	5.47684	5.35287	0.0206882	0.233261	0.371076	ns	RIPOR1
ENSG00000039537	-0.192469	2.10567	0.746726	0.387515	0.75841	-0.0792417	ns	C6
ENSG00000039560	-0.109297	6.60122	1.22165	0.269037	0.675685	-0.0623202	ns	RAI14
ENSG00000039600	-0.687725	-1.63536	2.02259	0.154974	0.550099	-0.556879	ns	SOX30
ENSG00000039650	-0.0773256	4.8568	0.590702	0.442148	0.788972	-0.0274067	ns	PNKP
ENSG00000040199	-0.188971	5.06082	2.51363	0.112866	0.490383	-0.179038	ns	PHLPP2
ENSG00000040275	-0.037916	5.62348	0.167318	0.682507	0.905673	-0.00629	ns	SPDL1
ENSG00000040341	-0.101763	6.26455	1.31945	0.250691	0.659763	-0.0611452	ns	STAU2
ENSG00000040487	0.157812	3.89519	0.978194	0.322645	0.714628	0.077529	ns	SLC66A1
ENSG00000040531	0.113303	4.23873	0.79635	0.372187	0.748967	0.0486341	ns	CTNS
ENSG00000040608	-0.200645	2.09145	0.37952	0.53786	0.842672	-0.0540397	ns	RTN4R
ENSG00000040633	0.663882	6.58138	62.5189	2.639e-15	1.4632e-11	9.67845	ns	PHF23
ENSG00000040731	-0.00370245	4.50744	0.000451549	0.983046	0.995748	-2.74942e-05	ns	CDH10
ENSG00000040933	-0.109244	5.96933	1.65544	0.198221	0.603218	-0.0767825	ns	INPP4A
ENSG00000041353	-0.0472167	4.74309	0.0716213	0.788991	0.938898	-0.00485993	ns	RAB27B
ENSG00000041357	0.0993903	7.4092	1.70226	0.191992	0.596568	0.0712346	ns	PSMA4
ENSG00000041515	-0.410052	0.839854	1.97037	0.160409	0.557666	-0.325898	ns	MYO16
ENSG00000041802	0.026944	5.6681	0.0905008	0.763541	0.933353	0.00315696	ns	LSG1
ENSG00000041880	0.262722	2.62375	1.46629	0.225931	0.632745	0.169725	ns	PARP3
ENSG00000041982	-0.838781	7.08903	14.2331	0.000161504	0.0136192	-3.1805	ns	TNC
ENSG00000041988	0.175425	3.58354	1.30652	0.253026	0.662485	0.1047	ns	THAP3
ENSG00000042062	-0.0901496	3.69065	0.400467	0.526848	0.837174	-0.02509	ns	RIPOR3
ENSG00000042088	-0.123352	5.18862	1.59425	0.206719	0.613071	-0.0844492	ns	TDP1
ENSG00000042286	0.145676	2.87279	0.673733	0.411753	0.770584	0.056138	ns	AIFM2
ENSG00000042317	-0.0546744	4.30169	0.186518	0.665831	0.900659	-0.00965748	ns	SPATA7
ENSG00000042429	-0.0951314	2.90831	0.302526	0.582303	0.865112	-0.0223417	ns	MED17
ENSG00000042445	-0.0433797	3.95776	0.101794	0.749687	0.929845	-0.00542766	ns	RETSAT
ENSG00000042493	-0.174193	4.84277	1.4792	0.2239	0.632058	-0.113216	ns	CAPG
ENSG00000042753	0.109291	5.47729	0.777329	0.377959	0.752391	0.0461814	ns	AP2S1
ENSG00000042781	-0.576537	-1.52062	0.764885	0.381804	0.754959	-0.241084	ns	USH2A
ENSG00000042832	0.97459	0.535977	5.25414	0.0218946	0.239911	1.61749	ns	TG
ENSG00000042980	-0.392234	2.86522	1.54507	0.213865	0.62286	-0.262742	ns	ADAM28
ENSG00000043039	0.0480788	1.03303	0.0443375	0.833227	0.953137	0.0038096	ns	BARX2
ENSG00000043093	0.0311327	6.22952	0.119474	0.729606	0.922465	0.00426244	ns	DCUN1D1
ENSG00000043143	0.0912348	4.78811	0.720437	0.396001	0.762232	0.0367041	ns	JADE2
ENSG00000043355	-1.23175	3.50611	7.17713	0.00738389	0.13938	-2.62574	ns	ZIC2
ENSG00000043462	-1.92111	-0.357393	8.48763	0.0035757	0.0968795	-4.70026	ns	LCP2
ENSG00000043514	-0.0818905	4.66097	0.605901	0.436335	0.78522	-0.0294953	ns	TRIT1
ENSG00000043591	-0.286864	0.109147	0.884996	0.346837	0.733284	-0.131922	ns	ADRB1
ENSG00000044090	0.139329	6.51524	2.22549	0.135749	0.524686	0.120835	ns	CUL7
ENSG00000044115	-0.074349	9.03926	0.797351	0.371886	0.748713	-0.0319396	ns	CTNNA1
ENSG00000044446	-0.0857252	5.67207	0.787	0.375009	0.751403	-0.0365154	ns	PHKA2
ENSG00000044459	-0.00169959	5.31586	0.000307771	0.986003	0.996245	-1.04044e-05	ns	CNTLN
ENSG00000044524	-0.451246	6.823	10.6955	0.00107396	0.0464292	-1.33975	ns	EPHA3
ENSG00000044574	0.38808	9.43107	17.6099	2.7117e-05	0.00409117	1.77227	ns	HSPA5
ENSG00000046604	-0.175384	8.14853	4.42352	0.0354468	0.300168	-0.254381	ns	DSG2
ENSG00000046647	-0.0451879	4.46022	0.149437	0.699074	0.911183	-0.00702567	ns	GEMIN8
ENSG00000046651	-0.105921	6.27878	0.831468	0.361848	0.742462	-0.0467611	ns	OFD1
ENSG00000046653	-0.0615367	6.27565	0.26606	0.605987	0.87526	-0.0133865	ns	GPM6B
ENSG00000046889	-0.738916	5.06366	17.4982	2.87587e-05	0.00419612	-3.35559	ns	PREX2
ENSG00000047056	-0.071424	5.06321	0.46258	0.496421	0.82048	-0.0217236	ns	WDR37
ENSG00000047188	-0.0443744	5.92719	0.240052	0.624168	0.884977	-0.00908337	ns	YTHDC2
ENSG00000047230	-0.0361784	7.15443	0.190799	0.662252	0.899414	-0.00647508	ns	CTPS2
ENSG00000047249	0.278624	5.35957	8.55645	0.003443	0.0950319	0.686269	ns	ATP6V1H
ENSG00000047315	0.129533	8.02785	3.01236	0.0826319	0.431757	0.140266	ns	POLR2B
ENSG00000047346	0.0207835	5.58782	0.0436484	0.834509	0.953418	0.00163294	ns	ATOSA
ENSG00000047365	-0.0698081	3.05084	0.191976	0.661277	0.898915	-0.0125387	ns	ARAP2
ENSG00000047410	-0.0884508	8.11774	1.01759	0.313092	0.707877	-0.0446083	ns	TPR
ENSG00000047457	0.418567	0.488341	2.07466	0.149763	0.542717	0.345148	ns	CP
ENSG00000047578	-0.205666	4.68593	3.60611	0.0575675	0.367193	-0.254989	ns	KATNIP
ENSG00000047579	0.193599	3.65562	1.95484	0.162067	0.560211	0.153002	ns	DTNBP1
ENSG00000047597	0.0305653	2.81654	0.0240855	0.876667	0.964977	0.00174727	ns	XK
ENSG00000047617	-0.471675	0.443317	2.31641	0.128015	0.514293	-0.421083	ns	ANO2
ENSG00000047621	-0.0300654	4.76673	0.0831503	0.773073	0.935746	-0.0033607	ns	C12orf4
ENSG00000047634	-0.218624	4.77061	2.87966	0.0897051	0.447173	-0.22894	ns	SCML1
ENSG00000047644	-0.210787	6.11612	4.31801	0.0377109	0.3086	-0.300063	ns	WWC3
ENSG00000047648	-0.0537026	3.42435	0.106586	0.744065	0.927437	-0.00689484	ns	ARHGAP6
ENSG00000047662	0.575191	0.62568	2.52499	0.112056	0.489169	0.546757	ns	FAM184B
ENSG00000047849	-0.208635	7.99526	5.99987	0.0143069	0.194208	-0.384817	ns	MAP4
ENSG00000047932	0.0507435	6.7077	0.340281	0.559667	0.855018	0.0127909	ns	GOPC
ENSG00000047936	0.0989329	1.32515	0.0373396	0.846775	0.957517	0.00714611	ns	ROS1
ENSG00000048028	-0.29927	6.44546	4.70857	0.0300126	0.277342	-0.455697	ns	USP28
ENSG00000048052	-0.0369951	4.65157	0.0530114	0.817904	0.948229	-0.00322959	ns	HDAC9
ENSG00000048140	-0.056809	5.42695	0.210771	0.646164	0.893973	-0.0107743	ns	TSPAN17
ENSG00000048162	-0.0390757	3.55803	0.0676546	0.794783	0.94014	-0.00389786	ns	NOP16
ENSG00000048342	0.0295236	4.84062	0.0690512	0.792723	0.9395	0.0029783	ns	CC2D2A
ENSG00000048392	-0.039051	5.78092	0.199703	0.654961	0.896703	-0.00717697	ns	RRM2B
ENSG00000048405	-0.0308955	4.62242	0.0830058	0.773265	0.935746	-0.00345015	ns	ZNF800
ENSG00000048471	-0.158581	5.00927	2.04156	0.153052	0.546777	-0.129269	ns	SNX29
ENSG00000048540	0.0442406	5.37573	0.154068	0.694678	0.909693	0.0069996	ns	LMO3
ENSG00000048544	0.0503446	5.30562	0.236075	0.627055	0.886615	0.0102046	ns	MRPS10
ENSG00000048649	-0.0581781	7.63114	0.523195	0.469482	0.804968	-0.0191046	ns	RSF1
ENSG00000048707	-0.181579	6.32932	4.94696	0.0261366	0.26146	-0.287394	ns	VPS13D
ENSG00000048740	-0.22247	6.46141	6.04261	0.0139646	0.192964	-0.412674	ns	CELF2
ENSG00000048828	-0.0556029	6.48619	0.395456	0.529445	0.838816	-0.0153563	ns	FAM120A
ENSG00000048991	-0.193644	6.04837	5.01195	0.0251729	0.257274	-0.309649	ns	R3HDM1
ENSG00000049089	-0.174934	6.3845	2.23213	0.135167	0.524079	-0.152041	ns	COL9A2
ENSG00000049130	-0.12867	5.59577	1.32982	0.248837	0.657301	-0.0777276	ns	KITLG
ENSG00000049167	-0.23065	5.23816	5.26491	0.0217595	0.23955	-0.383421	ns	ERCC8
ENSG00000049192	-0.153302	5.64322	2.4662	0.116319	0.497439	-0.143237	ns	ADAMTS6
ENSG00000049239	0.0572247	7.23586	0.265855	0.606126	0.87526	0.0124428	ns	H6PD
ENSG00000049245	-0.0558967	6.28382	0.438194	0.507996	0.825586	-0.0164415	ns	VAMP3
ENSG00000049246	-0.129374	4.16102	0.85261	0.355815	0.738606	-0.05806	ns	PER3
ENSG00000049249	-0.387092	0.106529	1.43773	0.230506	0.63711	-0.2467	ns	TNFRSF9
ENSG00000049283	-0.0326413	2.1257	0.0248042	0.874856	0.964781	-0.00189527	ns	EPN3
ENSG00000049323	-0.248878	8.13398	6.22019	0.0126302	0.183319	-0.472517	ns	LTBP1
ENSG00000049449	-0.0499939	6.88584	0.224379	0.635723	0.889724	-0.0098354	ns	RCN1
ENSG00000049540	-0.264646	5.02188	2.16741	0.140963	0.532134	-0.225186	ns	ELN
ENSG00000049541	-0.0322917	5.17426	0.0777149	0.780418	0.936798	-0.00347693	ns	RFC2
ENSG00000049618	0.0381478	7.36193	0.176694	0.67423	0.903209	0.0065306	ns	ARID1B
ENSG00000049656	0.119017	5.86695	1.7146	0.19039	0.594424	0.085735	ns	CLPTM1L
ENSG00000049759	-0.146117	7.07554	2.09502	0.14778	0.539943	-0.121333	ns	NEDD4L
ENSG00000049769	-0.0482722	3.34658	0.0952502	0.757606	0.932138	-0.00581953	ns	PPP1R3F
ENSG00000049860	0.129965	6.09554	1.97374	0.160051	0.557572	0.103419	ns	HEXB
ENSG00000049883	-0.0268815	4.16294	0.047924	0.826716	0.951303	-0.00222158	ns	PTCD2
ENSG00000050030	-0.629804	0.689116	1.74599	0.186381	0.590786	-0.459504	ns	NEXMIF
ENSG00000050130	-0.0475315	5.83862	0.276348	0.599105	0.872117	-0.0105756	ns	JKAMP
ENSG00000050165	-0.0980285	5.24908	0.539382	0.462689	0.801493	-0.0328112	ns	DKK3
ENSG00000050327	0.0609284	3.24165	0.119102	0.73001	0.922508	0.00832715	ns	ARHGEF5
ENSG00000050344	-0.530987	3.99015	7.47529	0.00625514	0.128095	-1.17017	ns	NFE2L3
ENSG00000050393	-0.256341	5.73109	7.16764	0.00742305	0.139516	-0.545858	ns	MCUR1
ENSG00000050405	0.114954	7.51958	2.12944	0.144493	0.535453	0.0965792	ns	LIMA1
ENSG00000050426	-0.0853225	5.02471	0.648776	0.420551	0.775993	-0.0320968	ns	LETMD1
ENSG00000050438	-0.0496572	5.54994	0.184037	0.667926	0.900941	-0.00870349	ns	SLC4A8
ENSG00000050555	-0.814408	2.58575	10.6064	0.00112698	0.0471664	-2.40094	ns	LAMC3
ENSG00000050628	0.0461583	3.37037	0.0843566	0.771478	0.935562	0.00520095	ns	PTGER3
ENSG00000050730	-0.658563	-1.68669	2.60337	0.106637	0.480235	-0.640184	ns	TNIP3
ENSG00000050748	-0.144408	6.14615	2.90751	0.088168	0.443959	-0.152305	ns	MAPK9
ENSG00000050767	-0.0402684	5.01769	0.131993	0.716374	0.917273	-0.00583329	ns	COL23A1
ENSG00000050820	0.202274	6.14061	1.50771	0.219489	0.628474	0.133215	ns	BCAR1
ENSG00000051009	0.0672956	4.33052	0.340108	0.559767	0.855065	0.016958	ns	FHIP1B
ENSG00000051108	0.493541	5.12172	20.9084	4.8178e-06	0.00107928	2.62423	ns	HERPUD1
ENSG00000051128	0.276523	3.33034	2.83943	0.0919769	0.451098	0.286566	ns	HOMER3
ENSG00000051180	-0.00817627	3.47124	0.00241497	0.960806	0.990092	-0.000141976	ns	RAD51
ENSG00000051341	-0.253139	5.14925	4.66198	0.0308376	0.280691	-0.382473	ns	POLQ
ENSG00000051382	-0.256609	4.49235	2.61302	0.105989	0.479188	-0.250126	ns	PIK3CB
ENSG00000051523	0.291538	4.44519	3.80344	0.0511475	0.352064	0.376426	ns	CYBA
ENSG00000051596	0.152787	4.3513	1.60356	0.2054	0.612279	0.105026	ns	THOC3
ENSG00000051620	-0.0148674	5.92905	0.0266743	0.870264	0.963067	-0.000897232	ns	HEBP2
ENSG00000051825	-0.32151	5.35174	9.84685	0.00170122	0.0605936	-0.890338	ns	MPHOSPH9
ENSG00000052126	-0.0724358	6.50635	0.756701	0.384363	0.755542	-0.0300796	ns	PLEKHA5
ENSG00000052344	0.145431	5.11839	1.47109	0.225174	0.632379	0.0941638	ns	PRSS8
ENSG00000052723	-0.148302	6.87339	3.53649	0.0600323	0.375676	-0.181168	ns	SIKE1
ENSG00000052749	0.0351028	4.76283	0.102823	0.748468	0.929061	0.00441687	ns	RRP12
ENSG00000052795	0.190224	6.55317	4.7299	0.0296426	0.276027	0.290678	ns	FNIP2
ENSG00000052802	-0.551458	7.68325	29.6637	5.13884e-08	3.08025e-05	-4.01965	ns	MSMO1
ENSG00000052841	-0.300454	7.02107	9.37341	0.00220156	0.0703898	-0.798388	ns	TTC17
ENSG00000052850	-0.755636	4.97245	7.25771	0.00705972	0.135912	-1.62553	ns	ALX4
ENSG00000053108	-0.479618	1.54437	3.10557	0.078025	0.422124	-0.531305	ns	FSTL4
ENSG00000053254	-0.0813261	7.66744	1.05042	0.305411	0.701561	-0.0418923	ns	FOXN3
ENSG00000053328	0.0319977	5.17984	0.0514342	0.820586	0.949102	0.00274783	ns	METTL24
ENSG00000053371	0.142099	4.69289	1.49996	0.220677	0.629736	0.0932511	ns	AKR7A2
ENSG00000053372	-0.0118065	5.08505	0.0123495	0.911515	0.97542	-0.000475051	ns	MRTO4
ENSG00000053438	-0.00437176	7.1691	0.000649474	0.979668	0.994784	-3.90002e-05	ns	NNAT
ENSG00000053501	0.29585	3.51863	4.36223	0.0367442	0.306589	0.424489	ns	USE1
ENSG00000053524	-0.169741	2.09648	0.485202	0.486075	0.814398	-0.0531794	ns	MCF2L2
ENSG00000053702	-1.33883	0.012627	17.4163	3.00237e-05	0.0042959	-6.0549	downregulated	NRIP2
ENSG00000053747	-0.0887154	3.71334	0.377206	0.539103	0.843226	-0.0238049	ns	LAMA3
ENSG00000053770	-0.132258	6.10086	2.44719	0.117736	0.49898	-0.122879	ns	AP5M1
ENSG00000053900	0.00980128	5.39315	0.00698489	0.933394	0.981593	0.000293402	ns	ANAPC4
ENSG00000053918	-0.228473	0.644085	0.872179	0.350353	0.735931	-0.104068	ns	KCNQ1
ENSG00000054116	0.100818	5.82786	1.3575	0.243971	0.652034	0.0617674	ns	TRAPPC3
ENSG00000054118	0.0476391	8.28883	0.36007	0.548467	0.848211	0.0124266	ns	THRAP3
ENSG00000054148	0.157031	5.35317	1.58252	0.208398	0.615509	0.106955	ns	PHPT1
ENSG00000054179	-0.796032	-1.2964	3.2455	0.0716198	0.406236	-0.91143	ns	ENTPD2
ENSG00000054219	0.0624266	2.13161	0.0224788	0.88082	0.966131	0.0034405	ns	LY75
ENSG00000054267	0.00685759	6.74785	0.00688903	0.933851	0.981861	0.000203823	ns	ARID4B
ENSG00000054277	-0.171125	4.80645	2.40166	0.121207	0.501662	-0.156832	ns	OPN3
ENSG00000054282	0.169921	4.41413	2.35656	0.124757	0.508047	0.153597	ns	SDCCAG8
ENSG00000054356	0.137233	2.289	0.193444	0.660066	0.89848	0.0247586	ns	PTPRN
ENSG00000054392	-0.139603	4.1273	1.12555	0.288727	0.689204	-0.0753174	ns	HHAT
ENSG00000054523	-0.0919792	7.75997	1.28708	0.256586	0.664931	-0.0543383	ns	KIF1B
ENSG00000054598	-0.247382	4.85451	0.902936	0.341996	0.730824	-0.115275	ns	FOXC1
ENSG00000054611	-0.147739	4.03888	1.43532	0.230899	0.637748	-0.0940477	ns	TBC1D22A
ENSG00000054654	-0.397225	7.49116	17.0531	3.63485e-05	0.00491547	-1.76348	ns	SYNE2
ENSG00000054690	-0.0788707	4.52153	0.225895	0.634585	0.88923	-0.0155778	ns	PLEKHH1
ENSG00000054793	-0.00988959	7.16863	0.0135792	0.907232	0.974365	-0.000418146	ns	ATP9A
ENSG00000054803	-2.0818	-1.32798	21.2527	4.02533e-06	0.000949721	-11.2317	ns	CBLN4
ENSG00000054938	1.13293	-1.44987	5.36167	0.020584	0.232826	1.91065	ns	CHRDL2
ENSG00000054965	-0.0775751	7.06582	0.789441	0.374269	0.751131	-0.0331103	ns	FAM168A
ENSG00000054967	-0.393717	2.23068	3.51778	0.0607137	0.377384	-0.479041	ns	RELT
ENSG00000054983	-0.10751	6.16665	1.71283	0.190619	0.594424	-0.0773896	ns	GALC
ENSG00000055044	0.00410775	6.47598	0.00199207	0.9644	0.991033	6.46672e-05	ns	NOP58
ENSG00000055070	0.00483627	7.35032	0.00261128	0.959245	0.989618	8.7393e-05	ns	SZRD1
ENSG00000055118	-0.0531281	4.43484	0.138549	0.709728	0.915324	-0.00791121	ns	KCNH2
ENSG00000055130	0.0692383	7.18446	0.736638	0.39074	0.760329	0.028257	ns	CUL1
ENSG00000055147	0.0886943	5.14072	0.80375	0.369975	0.747675	0.0383007	ns	FAM114A2
ENSG00000055163	0.0974481	5.38373	0.941493	0.331894	0.723051	0.0466776	ns	CYFIP2
ENSG00000055208	-0.0662059	7.7198	0.69363	0.404933	0.767507	-0.0259936	ns	TAB2
ENSG00000055211	-0.101927	5.57267	1.18973	0.275385	0.679758	-0.0570852	ns	GINM1
ENSG00000055332	-0.00708976	6.93514	0.00736324	0.931618	0.981181	-0.000218096	ns	EIF2AK2
ENSG00000055483	-0.0437093	5.22324	0.187805	0.66475	0.90038	-0.00775147	ns	USP36
ENSG00000055609	-0.26375	7.20667	8.13982	0.00433035	0.107066	-0.623368	ns	KMT2C
ENSG00000055732	0.298335	3.96481	3.06291	0.0800983	0.426412	0.327087	ns	MCOLN3
ENSG00000055813	-0.419885	0.542179	1.59982	0.205929	0.612334	-0.28816	ns	CCDC85A
ENSG00000055917	-0.108483	7.80536	1.88545	0.169716	0.570191	-0.083562	ns	PUM2
ENSG00000055950	0.092276	5.09361	0.81279	0.367297	0.746255	0.0401385	ns	MRPL43
ENSG00000055955	0.0941097	-1.42496	0.0421732	0.83729	0.954677	0.00725813	ns	ITIH4
ENSG00000055957	-0.512712	-0.336091	1.54226	0.214281	0.623501	-0.343013	ns	ITIH1
ENSG00000056050	0.150394	5.29726	2.48364	0.115036	0.494336	0.141245	ns	HPF1
ENSG00000056097	0.0105803	7.83748	0.0190334	0.890271	0.968434	0.00053407	ns	ZFR
ENSG00000056277	-0.137769	4.56774	1.5735	0.209699	0.617625	-0.0934628	ns	ZNF280C
ENSG00000056291	-0.15875	0.429025	0.26465	0.606943	0.875669	-0.0344252	ns	NPFFR2
ENSG00000056487	-0.0590363	3.71059	0.09365	0.759587	0.932574	-0.00705026	ns	PHF21B
ENSG00000056558	0.151114	2.45908	0.788494	0.374556	0.751144	0.0644477	ns	TRAF1
ENSG00000056586	-0.0507298	7.13437	0.440664	0.506802	0.824709	-0.0149735	ns	RC3H2
ENSG00000056736	-0.0448159	2.67786	0.0480017	0.826578	0.951216	-0.00370701	ns	IL17RB
ENSG00000056972	-0.104765	4.20536	0.72262	0.395286	0.762232	-0.0422294	ns	TRAF3IP2
ENSG00000056998	-0.0541084	6.62841	0.419628	0.517123	0.83092	-0.015497	ns	GYG2
ENSG00000057019	-0.20052	7.10489	5.38638	0.0202946	0.231621	-0.339405	ns	DCBLD2
ENSG00000057149	0.159065	0.207756	0.0950249	0.757884	0.932138	0.019151	ns	SERPINB3
ENSG00000057252	-0.0921775	5.77373	1.0189	0.31278	0.707767	-0.0465277	ns	SOAT1
ENSG00000057294	0.0971497	6.25108	1.12574	0.288686	0.689204	0.0524195	ns	PKP2
ENSG00000057468	-0.0561895	-0.256128	0.0268899	0.869746	0.963067	-0.00340552	ns	MSH4
ENSG00000057593	0.186589	1.68292	0.744207	0.388317	0.75907	0.0766533	ns	F7
ENSG00000057608	-0.17784	8.53693	5.30341	0.0212837	0.236956	-0.29734	ns	GDI2
ENSG00000057657	-0.0182968	4.37335	0.0105784	0.918081	0.977165	-0.00067916	ns	PRDM1
ENSG00000057663	0.0344279	5.56782	0.144239	0.704103	0.913617	0.00524557	ns	ATG5
ENSG00000057704	-0.364232	3.25437	4.97051	0.0257831	0.260274	-0.578643	ns	TMCC3
ENSG00000057757	-0.111285	5.42523	1.13294	0.287149	0.688935	-0.0603043	ns	PITHD1
ENSG00000057935	-0.186165	6.76431	2.21629	0.136561	0.52608	-0.160972	ns	MTA3
ENSG00000058056	-0.291723	4.37669	4.56055	0.0327166	0.289461	-0.433275	ns	USP13
ENSG00000058063	-0.158551	6.82353	3.87848	0.0489089	0.344678	-0.207798	ns	ATP11B
ENSG00000058085	0.117643	5.65343	0.784819	0.375671	0.751462	0.050021	ns	LAMC2
ENSG00000058091	-0.042205	6.41367	0.267653	0.604911	0.874672	-0.00921371	ns	CDK14
ENSG00000058262	-0.00324745	8.09106	0.0013453	0.970741	0.991982	-4.18805e-05	ns	SEC61A1
ENSG00000058272	-0.0146283	7.45481	0.030977	0.860292	0.961134	-0.00095602	ns	PPP1R12A
ENSG00000058335	0.164649	-1.44063	0.0548256	0.814869	0.947167	0.0146393	ns	RASGRF1
ENSG00000058404	0.765627	0.939081	5.95633	0.0146645	0.196826	1.40395	ns	CAMK2B
ENSG00000058453	0.17868	4.70574	1.24639	0.264244	0.671801	0.103276	ns	CROCC
ENSG00000058600	0.0114092	5.56903	0.0145356	0.904037	0.973254	0.000499881	ns	POLR3E
ENSG00000058668	-0.242041	8.30079	8.45922	0.00363198	0.0971653	-0.590546	ns	ATP2B4
ENSG00000058673	0.287439	0.297439	0.82905	0.362547	0.742781	0.126656	ns	ZC3H11A
ENSG00000058729	-0.0458231	5.58785	0.163826	0.685658	0.906253	-0.00751006	ns	RIOK2
ENSG00000058799	0.0444617	4.96417	0.16839	0.681546	0.905598	0.00740307	ns	YIPF1
ENSG00000058804	-0.221943	6.37698	5.2602	0.0218186	0.23955	-0.368685	ns	NDC1
ENSG00000058866	0.0637671	-1.05154	0.0192245	0.889725	0.968261	0.00323582	ns	DGKG
ENSG00000059122	0.241177	4.27951	1.67176	0.196024	0.600969	0.170679	ns	FLYWCH1
ENSG00000059145	0.0951366	4.4055	0.489977	0.483938	0.813347	0.0299881	ns	UNKL
ENSG00000059377	0.117413	1.14851	0.184528	0.66751	0.900937	0.0206108	ns	TBXAS1
ENSG00000059378	0.240338	2.47926	1.66458	0.196986	0.602338	0.169574	ns	PARP12
ENSG00000059573	-0.0370157	7.12695	0.184147	0.667833	0.900937	-0.00649004	ns	ALDH18A1
ENSG00000059588	-0.255296	5.2164	2.39676	0.121587	0.502214	-0.233624	ns	TARBP1
ENSG00000059691	0.175252	4.13864	1.9318	0.164562	0.564112	0.13734	ns	GATB
ENSG00000059728	0.240014	4.29311	2.34312	0.125837	0.510484	0.216058	ns	MXD1
ENSG00000059758	-0.163369	5.8563	3.10042	0.0782721	0.422489	-0.180751	ns	CDK17
ENSG00000059769	-0.0377358	4.18659	0.0917747	0.761933	0.933029	-0.00445597	ns	DNAJC25
ENSG00000059804	-0.0756778	7.31805	0.565251	0.452152	0.794923	-0.0260873	ns	SLC2A3
ENSG00000059915	0.200572	4.67189	1.48143	0.22355	0.6318	0.130497	ns	PSD
ENSG00000060069	0.173812	4.56312	1.27863	0.258153	0.666821	0.102223	ns	CTDP1
ENSG00000060138	-0.073316	6.55498	0.776233	0.378296	0.75242	-0.0309517	ns	YBX3
ENSG00000060140	0.0197409	0.780756	0.00234404	0.961385	0.990264	0.000337619	ns	STYK1
ENSG00000060237	-0.103845	8.08821	1.79572	0.180231	0.583934	-0.0772785	ns	WNK1
ENSG00000060339	0.136994	7.6608	2.83783	0.0920685	0.451347	0.141911	ns	CCAR1
ENSG00000060491	0.440801	4.81496	13.0879	0.000297211	0.0207661	1.55468	ns	OGFR
ENSG00000060566	-0.305519	1.13006	0.959448	0.327326	0.718724	-0.148183	ns	CREB3L3
ENSG00000060642	-0.201548	3.61427	1.67243	0.195934	0.600859	-0.142674	ns	PIGV
ENSG00000060656	0.0441839	5.05982	0.114276	0.735327	0.924378	0.0058994	ns	PTPRU
ENSG00000060688	0.0385734	5.75057	0.181268	0.670285	0.902211	0.00670175	ns	SNRNP40
ENSG00000060718	-0.186841	7.60975	1.49245	0.221836	0.630835	-0.122188	ns	COL11A1
ENSG00000060749	-0.287549	7.20351	12.3991	0.000429549	0.0266104	-0.968175	ns	QSER1
ENSG00000060762	0.0530403	4.30253	0.124804	0.723881	0.920172	0.00744329	ns	MPC1
ENSG00000060971	0.303007	5.42046	9.53045	0.0020209	0.0672967	0.816437	ns	ACAA1
ENSG00000060982	-0.413326	7.5433	17.1613	3.43366e-05	0.00475948	-1.84519	ns	BCAT1
ENSG00000061273	0.0759393	6.33385	0.720392	0.396015	0.762232	0.0305495	ns	HDAC7
ENSG00000061337	-0.249155	4.38277	1.05737	0.303816	0.699902	-0.12891	ns	LZTS1
ENSG00000061455	-0.428502	5.3475	11.0199	0.000901393	0.0415663	-1.30483	ns	PRDM6
ENSG00000061492	0.0995304	1.43639	0.0338242	0.854081	0.959225	0.00681791	ns	WNT8A
ENSG00000061656	0.14617	-1.13202	0.100171	0.751625	0.931057	0.018125	ns	SPAG4
ENSG00000061676	0.0201746	8.71854	0.0571015	0.811137	0.945937	0.00183398	ns	NCKAP1
ENSG00000061794	0.0360034	5.66346	0.137563	0.710716	0.915729	0.00533945	ns	MRPS35
ENSG00000061918	-0.505284	5.48167	15.0431	0.000105083	0.0101608	-2.01025	ns	GUCY1B1
ENSG00000061936	-0.0385557	6.32825	0.207632	0.64863	0.895166	-0.0072486	ns	SFSWAP
ENSG00000061938	0.207757	5.32413	3.95082	0.0468486	0.339712	0.276172	ns	TNK2
ENSG00000061987	-0.180916	6.72215	5.29735	0.0213579	0.236956	-0.302209	ns	MON2
ENSG00000062038	-0.123671	7.08881	1.96786	0.160675	0.557987	-0.0982016	ns	CDH3
ENSG00000062194	-0.152987	7.78885	2.85443	0.0911227	0.449393	-0.159164	ns	GPBP1
ENSG00000062282	-0.381136	2.34192	2.45638	0.117048	0.49792	-0.355079	ns	DGAT2
ENSG00000062370	-0.0637245	3.99064	0.222606	0.637061	0.890561	-0.0124784	ns	ZNF112
ENSG00000062485	-0.18427	7.36769	5.03985	0.0247706	0.255363	-0.29595	ns	CS
ENSG00000062524	0.31502	-0.0821376	0.801207	0.370733	0.748077	0.135755	ns	LTK
ENSG00000062598	-0.0496525	6.09842	0.285818	0.592913	0.870304	-0.0112716	ns	ELMO2
ENSG00000062650	-0.0589602	7.03386	0.583144	0.445083	0.790617	-0.020728	ns	WAPL
ENSG00000062716	0.116595	6.50073	1.30629	0.253068	0.662485	0.0695793	ns	VMP1
ENSG00000062725	0.0450112	6.90388	0.324836	0.568716	0.858551	0.0110325	ns	APPBP2
ENSG00000062822	-0.0307105	4.87253	0.0404673	0.84057	0.956204	-0.00231638	ns	POLD1
ENSG00000063015	-0.465458	1.14084	0.414392	0.519749	0.832679	-0.132286	ns	SEZ6
ENSG00000063046	-0.255265	9.60346	7.87249	0.00501924	0.114791	-0.586947	ns	EIF4B
ENSG00000063127	0.0181953	2.90162	0.00883976	0.925093	0.979358	0.000615265	ns	SLC6A16
ENSG00000063169	0.185063	4.52767	2.44538	0.117872	0.49898	0.171848	ns	BICRA
ENSG00000063176	0.193988	5.0349	2.84424	0.0917017	0.450545	0.201286	ns	SPHK2
ENSG00000063177	-0.0758772	8.98692	0.81024	0.368049	0.746534	-0.0329378	ns	RPL18
ENSG00000063180	0.102284	4.21332	0.725489	0.394349	0.761976	0.041335	ns	CA11
ENSG00000063241	0.151596	3.60175	0.935668	0.333394	0.724231	0.0723176	ns	ISOC2
ENSG00000063244	0.128828	7.82011	1.947	0.162911	0.561711	0.101523	ns	U2AF2
ENSG00000063245	0.0829969	5.9295	0.535975	0.464106	0.801914	0.0276698	ns	EPN1
ENSG00000063322	-0.00201738	5.55324	0.000406288	0.983918	0.995796	-1.42041e-05	ns	MED29
ENSG00000063438	0.0628136	-0.863109	0.034235	0.853208	0.959225	0.0043307	ns	AHRR
ENSG00000063587	-0.195972	5.1158	4.09017	0.0431334	0.327938	-0.267538	ns	ZNF275
ENSG00000063601	0.0648491	5.71594	0.549207	0.458642	0.799386	0.0219531	ns	MTMR1
ENSG00000063660	-0.0694139	5.86268	0.247051	0.619159	0.882943	-0.0144518	ns	GPC1
ENSG00000063761	-0.0422069	2.88904	0.0630641	0.801717	0.942761	-0.00405097	ns	ADCK1
ENSG00000063854	0.0784759	4.29258	0.322587	0.570057	0.859348	0.0191545	ns	HAGH
ENSG00000063978	-0.120277	5.94085	1.66393	0.197073	0.602377	-0.0848399	ns	RNF4
ENSG00000064012	0.132651	3.62006	0.877015	0.34902	0.735167	0.0606412	ns	CASP8
ENSG00000064042	0.23831	6.79717	2.53953	0.111028	0.487569	0.227483	ns	LIMCH1
ENSG00000064102	0.0468171	4.9981	0.216385	0.641809	0.892399	0.00901671	ns	INTS13
ENSG00000064115	0.0767584	5.80053	0.647162	0.421129	0.776295	0.0288293	ns	TM7SF3
ENSG00000064195	0.181219	1.89914	0.41436	0.519765	0.832679	0.0515011	ns	DLX3
ENSG00000064199	-0.192159	2.89512	1.1823	0.276888	0.680876	-0.107166	ns	SPA17
ENSG00000064201	0.372516	-0.627505	0.682092	0.408867	0.769049	0.144692	ns	TSPAN32
ENSG00000064218	0.103981	1.24229	0.121324	0.727603	0.921626	0.0143604	ns	DMRT3
ENSG00000064225	-0.0897581	4.63433	0.498705	0.48007	0.810988	-0.0286055	ns	ST3GAL6
ENSG00000064270	0.108125	1.7902	0.171281	0.678976	0.904766	0.0181807	ns	ATP2C2
ENSG00000064300	-1.19982	4.88904	8.15691	0.00428974	0.106301	-2.84065	ns	NGFR
ENSG00000064309	-0.155302	6.64121	2.04534	0.152673	0.546478	-0.126764	ns	CDON
ENSG00000064313	0.0057642	6.32532	0.00490632	0.944158	0.986161	0.000143848	ns	TAF2
ENSG00000064393	-0.0407077	7.88925	0.231554	0.630374	0.886978	-0.0081579	ns	HIPK2
ENSG00000064419	-0.1507	6.58652	3.46327	0.0627461	0.382468	-0.181203	ns	TNPO3
ENSG00000064490	0.0942451	4.69296	0.593764	0.440967	0.788056	0.033513	ns	RFXANK
ENSG00000064545	0.179996	3.34421	0.819978	0.365187	0.745088	0.0787456	ns	TMEM161A
ENSG00000064547	-0.0158612	4.48029	0.0205047	0.886136	0.967573	-0.000832701	ns	LPAR2
ENSG00000064601	0.0923198	5.57598	0.546551	0.459731	0.799845	0.0311576	ns	CTSA
ENSG00000064607	-0.121985	7.32342	2.52152	0.112303	0.48943	-0.115838	ns	SUGP2
ENSG00000064651	-0.225256	6.69033	5.65119	0.0174435	0.214685	-0.396082	ns	SLC12A2
ENSG00000064652	-0.155775	4.39693	1.59331	0.206853	0.613151	-0.106603	ns	SNX24
ENSG00000064655	-0.246089	3.4788	1.56839	0.210441	0.618496	-0.16657	ns	EYA2
ENSG00000064666	0.0105733	7.56542	0.0122512	0.911866	0.975434	0.000423661	ns	CNN2
ENSG00000064687	0.111008	3.62185	0.646483	0.421373	0.776502	0.0416652	ns	ABCA7
ENSG00000064692	-0.0893585	5.46567	0.623935	0.429589	0.781548	-0.0327898	ns	SNCAIP
ENSG00000064703	-0.0420535	5.77861	0.234112	0.628491	0.886806	-0.00848222	ns	DDX20
ENSG00000064726	0.0390165	6.53767	0.234675	0.628079	0.886779	0.00788078	ns	BTBD1
ENSG00000064763	-0.0290272	4.82801	0.0538991	0.816412	0.947979	-0.00255702	ns	FAR2
ENSG00000064787	0.282404	0.833765	1.04321	0.307075	0.703472	0.144804	ns	BCAS1
ENSG00000064886	-0.379722	-0.869864	0.952347	0.329123	0.720688	-0.18327	ns	CHI3L2
ENSG00000064932	0.139067	4.41261	0.845562	0.357811	0.739813	0.062072	ns	SBNO2
ENSG00000064933	-0.109098	5.74575	0.998785	0.317605	0.711211	-0.0543434	ns	PMS1
ENSG00000064961	0.200105	5.18024	2.25022	0.133596	0.522739	0.174933	ns	HMG20B
ENSG00000064989	-0.0422399	5.1886	0.0527192	0.818398	0.948447	-0.00367638	ns	CALCRL
ENSG00000064995	0.105516	6.00687	1.44436	0.229434	0.636109	0.0674605	ns	TAF11
ENSG00000064999	0.219149	6.52713	3.52457	0.0604656	0.376475	0.267032	ns	ANKS1A
ENSG00000065000	0.148658	7.23968	2.94589	0.0860961	0.439053	0.158323	ns	AP3D1
ENSG00000065029	0.243378	4.71257	5.26703	0.021733	0.23955	0.404707	ns	ZNF76
ENSG00000065054	0.155021	4.98059	0.632349	0.426495	0.779611	0.057371	ns	NHERF2
ENSG00000065057	0.0540782	3.29902	0.0875088	0.767368	0.934189	0.00621878	ns	NTHL1
ENSG00000065060	-0.134466	5.84427	2.0036	0.156926	0.552668	-0.108151	ns	BLTP3A
ENSG00000065135	-0.0181395	7.46089	0.0505007	0.822194	0.949567	-0.00154232	ns	GNAI3
ENSG00000065150	-0.183792	8.34327	4.40079	0.0359222	0.301948	-0.265513	ns	IPO5
ENSG00000065154	0.0755363	6.88316	0.919273	0.337666	0.727118	0.0356164	ns	OAT
ENSG00000065183	-0.0160083	5.81822	0.0271736	0.869067	0.962838	-0.000975658	ns	WDR3
ENSG00000065243	0.0890353	7.20018	0.918892	0.337766	0.727118	0.0419698	ns	PKN2
ENSG00000065268	0.281015	4.01588	2.47622	0.11558	0.495398	0.263344	ns	WDR18
ENSG00000065308	-0.0662417	6.00722	0.45474	0.500093	0.822656	-0.0199354	ns	TRAM2
ENSG00000065320	-0.102832	3.48831	0.178179	0.672943	0.903209	-0.0176893	ns	NTN1
ENSG00000065325	-0.640821	1.6638	4.33219	0.0373981	0.3086	-0.914547	ns	GLP2R
ENSG00000065328	-0.0371202	4.91065	0.080967	0.775991	0.935933	-0.00408854	ns	MCM10
ENSG00000065357	0.0283759	4.37885	0.0501236	0.822848	0.949762	0.00240288	ns	DGKA
ENSG00000065361	0.126408	6.50721	0.608871	0.435213	0.784584	0.0456709	ns	ERBB3
ENSG00000065413	0.037512	4.90325	0.116685	0.732658	0.923547	0.00506783	ns	ANKRD44
ENSG00000065427	-0.0579551	7.07471	0.540484	0.462232	0.801403	-0.0194231	ns	KARS1
ENSG00000065457	-0.132307	5.49331	1.81973	0.177345	0.579855	-0.0993865	ns	ADAT1
ENSG00000065485	-0.0954166	4.42161	0.562359	0.453311	0.795568	-0.0327855	ns	PDIA5
ENSG00000065491	-0.155011	4.39693	1.49004	0.22221	0.631413	-0.101259	ns	TBC1D22B
ENSG00000065518	0.0276613	6.34107	0.112205	0.737648	0.925389	0.00365547	ns	NDUFB4
ENSG00000065526	-0.332319	7.30825	15.7808	7.11206e-05	0.00778383	-1.37846	ns	SPEN
ENSG00000065534	-0.552268	5.72076	25.5713	4.26343e-07	0.000165885	-3.51808	ns	MYLK
ENSG00000065548	0.104252	6.66622	1.71988	0.189708	0.594357	0.0752608	ns	ZC3H15
ENSG00000065559	-0.043249	6.52462	0.242526	0.622387	0.884047	-0.00890666	ns	MAP2K4
ENSG00000065600	-0.0131656	4.44718	0.0108614	0.916996	0.976971	-0.000495456	ns	PACC1
ENSG00000065609	-0.321443	2.69078	1.49693	0.221145	0.629839	-0.210649	ns	SNAP91
ENSG00000065613	0.0479921	7.16166	0.367423	0.544412	0.845991	0.0126734	ns	SLK
ENSG00000065615	-0.138669	4.36045	1.42358	0.232815	0.640536	-0.0877762	ns	CYB5R4
ENSG00000065618	0.184826	5.11463	1.07179	0.300542	0.697658	0.0964966	ns	COL17A1
ENSG00000065621	-0.383684	3.84241	4.25931	0.0390359	0.313291	-0.540434	ns	GSTO2
ENSG00000065665	0.0889847	4.99035	0.593074	0.441233	0.78834	0.0316191	ns	SEC61A2
ENSG00000065675	-0.0282147	2.80892	0.0296427	0.863303	0.962053	-0.00180113	ns	PRKCQ
ENSG00000065717	0.321809	5.14738	6.1817	0.0129078	0.18589	0.607943	ns	TLE2
ENSG00000065802	-0.12562	5.56023	1.12376	0.28911	0.689376	-0.0677013	ns	ASB1
ENSG00000065809	0.081225	6.97505	0.790645	0.373905	0.750814	0.0347025	ns	FAM107B
ENSG00000065833	-0.0977337	4.74548	0.802846	0.370244	0.747702	-0.0421733	ns	ME1
ENSG00000065882	-0.104311	7.09106	1.59974	0.20594	0.612334	-0.0715845	ns	TBC1D1
ENSG00000065883	0.106342	6.60233	1.69572	0.192849	0.59743	0.0760114	ns	CDK13
ENSG00000065911	-0.499207	5.3435	16.7901	4.17509e-05	0.00535232	-2.1862	ns	MTHFD2
ENSG00000065923	-0.0364635	4.1854	0.032566	0.856791	0.959751	-0.00244761	ns	SLC9A7
ENSG00000065970	0.0106189	5.56733	0.00937315	0.922873	0.978914	0.000370152	ns	FOXJ2
ENSG00000065978	-0.0127862	9.43269	0.0243638	0.875963	0.964783	-0.000735389	ns	YBX1
ENSG00000065989	0.00143241	2.18593	6.30828e-05	0.993663	0.998033	3.95477e-06	ns	PDE4A
ENSG00000066027	-0.2655	5.15807	6.15582	0.013098	0.188018	-0.499882	ns	PPP2R5A
ENSG00000066032	-0.658995	3.39189	2.55891	0.109674	0.485695	-0.632565	ns	CTNNA2
ENSG00000066044	-0.0215575	7.3588	0.0774156	0.780831	0.936936	-0.0023162	ns	ELAVL1
ENSG00000066056	-1.31122	2.41506	3.81693	0.0507373	0.350895	-1.6976	ns	TIE1
ENSG00000066084	0.0223891	7.0171	0.0692543	0.792426	0.9395	0.00226223	ns	DIP2B
ENSG00000066117	-0.0287819	7.18509	0.127125	0.721432	0.919377	-0.00408141	ns	SMARCD1
ENSG00000066135	-0.0079733	5.84223	0.00816871	0.927985	0.979834	-0.000258808	ns	KDM4A
ENSG00000066136	-0.0362912	5.76766	0.112275	0.737569	0.925389	-0.00479759	ns	NFYC
ENSG00000066230	0.613831	-0.930288	3.1762	0.0747182	0.415105	0.691526	ns	SLC9A3
ENSG00000066248	-0.98466	-1.13158	4.57379	0.0324647	0.288231	-1.46575	ns	NGEF
ENSG00000066279	-0.270386	7.00309	8.97772	0.00273292	0.0818513	-0.6931	ns	ASPM
ENSG00000066322	-0.102687	5.05172	1.03529	0.308919	0.704934	-0.0523865	ns	ELOVL1
ENSG00000066379	-0.0844813	4.34844	0.534433	0.464749	0.801984	-0.0281138	ns	POLR1H
ENSG00000066382	-0.0233275	5.6968	0.0200335	0.887444	0.967779	-0.00120975	ns	MPPED2
ENSG00000066405	0.310009	-0.367263	0.645802	0.421618	0.776567	0.116278	ns	CLDN18
ENSG00000066422	-0.125356	5.66847	1.80271	0.179385	0.58266	-0.0935423	ns	ZBTB11
ENSG00000066427	0.00596583	4.75243	0.00316559	0.955132	0.989096	0.000118939	ns	ATXN3
ENSG00000066455	-0.0356906	5.91706	0.17331	0.677187	0.90426	-0.0060421	ns	GOLGA5
ENSG00000066468	0.000525735	7.86711	4.40421e-05	0.994705	0.998179	1.2122e-06	ns	FGFR2
ENSG00000066557	0.0241134	6.02738	0.0572801	0.810848	0.945875	0.00219578	ns	LRRC40
ENSG00000066583	0.0383407	5.55475	0.14854	0.699934	0.911411	0.0059406	ns	ISOC1
ENSG00000066629	-0.274212	5.77547	9.45212	0.00210905	0.068989	-0.733768	ns	EML1
ENSG00000066651	-0.0445681	4.89083	0.17104	0.679189	0.904797	-0.00748787	ns	TRMT11
ENSG00000066654	-0.168063	6.49634	3.74405	0.0529957	0.356174	-0.214408	ns	THUMPD1
ENSG00000066697	0.0434406	4.88057	0.165012	0.684583	0.906111	0.00714919	ns	MSANTD3
ENSG00000066735	0.24352	5.2889	2.3252	0.127293	0.513151	0.217997	ns	KIF26A
ENSG00000066739	0.0370625	6.59483	0.14094	0.707348	0.914392	0.00557297	ns	ATG2B
ENSG00000066777	-0.158799	6.71031	2.37203	0.123527	0.506297	-0.144227	ns	ARFGEF1
ENSG00000066827	0.0418014	3.59372	0.088558	0.766018	0.93394	0.00483897	ns	ZFAT
ENSG00000066855	-0.187166	5.26805	3.89069	0.0485545	0.344075	-0.245893	ns	MTFR1
ENSG00000066923	0.449016	0.266588	1.58045	0.208696	0.616224	0.305549	ns	STAG3
ENSG00000066926	0.0558808	5.01097	0.2557	0.61309	0.879161	0.0118733	ns	FECH
ENSG00000066933	-0.195079	6.31388	5.22606	0.0222509	0.241074	-0.322398	ns	MYO9A
ENSG00000067057	-0.292527	4.11305	1.83415	0.175639	0.577254	-0.220969	ns	PFKP
ENSG00000067064	-0.218292	7.37397	4.57444	0.0324524	0.288231	-0.324983	ns	IDI1
ENSG00000067066	0.0849434	2.61572	0.217802	0.64072	0.89183	0.0164223	ns	SP100
ENSG00000067082	-0.110323	7.22188	0.730045	0.392869	0.761297	-0.0447639	ns	KLF6
ENSG00000067113	-0.261194	4.77108	5.2523	0.0219178	0.239928	-0.433374	ns	PLPP1
ENSG00000067141	-0.282802	8.30545	5.66827	0.0172745	0.213553	-0.498465	ns	NEO1
ENSG00000067167	-0.149086	7.64125	3.86345	0.0493487	0.346556	-0.194815	ns	TRAM1
ENSG00000067177	-0.0741735	4.57099	0.447645	0.503455	0.823667	-0.0221066	ns	PHKA1
ENSG00000067182	0.0336743	5.836	0.129059	0.71941	0.918066	0.00481621	ns	TNFRSF1A
ENSG00000067191	0.255809	3.50197	3.25444	0.0712303	0.405246	0.293499	ns	CACNB1
ENSG00000067208	-0.166059	5.80716	3.12972	0.0768768	0.419682	-0.185023	ns	EVI5
ENSG00000067221	0.21972	2.76228	0.854113	0.355392	0.738483	0.0987186	ns	STOML1
ENSG00000067225	-0.037531	8.66348	0.214016	0.643638	0.89286	-0.00718187	ns	PKM
ENSG00000067248	0.084718	6.29072	0.947344	0.330396	0.721853	0.0407464	ns	DHX29
ENSG00000067334	0.0569723	6.37889	0.439761	0.507238	0.824967	0.0167948	ns	DNTTIP2
ENSG00000067365	-0.111139	3.94304	0.705108	0.401073	0.76548	-0.0440973	ns	METTL22
ENSG00000067369	-0.142475	7.98835	2.72999	0.0984799	0.466088	-0.143422	ns	TP53BP1
ENSG00000067445	0.0800514	7.37941	0.631077	0.42696	0.779742	0.029588	ns	TRO
ENSG00000067533	-0.130345	5.47858	1.98444	0.158924	0.555669	-0.104121	ns	RRP15
ENSG00000067560	-0.0841595	8.1489	1.22868	0.267663	0.675262	-0.0481739	ns	RHOA
ENSG00000067596	-0.071818	6.50138	0.633747	0.425984	0.779302	-0.0266162	ns	DHX8
ENSG00000067606	0.157068	4.34527	1.22736	0.267921	0.675285	0.0898422	ns	PRKCZ
ENSG00000067704	0.0464506	7.24742	0.36781	0.5442	0.845893	0.0122742	ns	IARS2
ENSG00000067715	-0.377936	4.57736	4.91864	0.0265685	0.262115	-0.595488	ns	SYT1
ENSG00000067798	-0.675001	3.86697	13.1696	0.000284531	0.0202904	-2.39347	ns	NAV3
ENSG00000067829	-0.00910056	4.83424	0.0069219	0.933694	0.981815	-0.000271154	ns	IDH3G
ENSG00000067836	-0.0129742	2.29541	0.00497876	0.943748	0.986134	-0.000326225	ns	ROGDI
ENSG00000067840	-0.208762	3.96606	0.980807	0.322	0.714202	-0.102741	ns	PDZD4
ENSG00000067842	-0.139223	0.123802	0.155123	0.693687	0.90947	-0.0221137	ns	ATP2B3
ENSG00000067900	-0.00572267	7.06419	0.00519866	0.942521	0.985676	-0.000147124	ns	ROCK1
ENSG00000067955	0.00394272	6.43557	0.00182516	0.965923	0.991358	5.93671e-05	ns	CBFB
ENSG00000067992	-0.336701	5.71977	7.87626	0.00500878	0.114791	-0.774502	ns	PDK3
ENSG00000068001	-0.0586932	4.85153	0.221438	0.637946	0.891029	-0.0114579	ns	HYAL2
ENSG00000068024	-0.117439	5.43828	1.40046	0.236647	0.643654	-0.0735051	ns	HDAC4
ENSG00000068028	0.273387	3.40527	2.57306	0.108697	0.484648	0.263485	ns	RASSF1
ENSG00000068078	0.0800594	5.22799	0.482759	0.487175	0.81535	0.0250037	ns	FGFR3
ENSG00000068079	-0.642509	-0.527851	2.6408	0.104151	0.47577	-0.63116	ns	IFI35
ENSG00000068097	-0.0660279	5.12747	0.448508	0.503044	0.823585	-0.0197023	ns	HEATR6
ENSG00000068120	0.0633717	5.3722	0.444943	0.504746	0.823882	0.0188168	ns	COASY
ENSG00000068137	0.0420729	3.17231	0.0469055	0.828538	0.951858	0.00343683	ns	PLEKHH3
ENSG00000068305	-0.0790322	6.29701	0.935134	0.333532	0.724352	-0.0376874	ns	MEF2A
ENSG00000068308	0.0272927	5.67545	0.083868	0.772122	0.935745	0.00306535	ns	OTUD5
ENSG00000068323	-0.0126401	5.72148	0.0194484	0.889089	0.968261	-0.000645339	ns	TFE3
ENSG00000068354	0.0272733	3.52636	0.0353267	0.850913	0.959142	0.00191226	ns	TBC1D25
ENSG00000068366	-0.36753	6.97431	9.6564	0.00188693	0.0641998	-1.00124	ns	ACSL4
ENSG00000068383	-0.123351	5.34174	1.48732	0.222633	0.631446	-0.0804752	ns	INPP5A
ENSG00000068394	0.212367	4.44497	3.17106	0.074954	0.415686	0.238956	ns	GPKOW
ENSG00000068400	0.0386242	5.23185	0.16816	0.681752	0.905616	0.00642604	ns	GRIPAP1
ENSG00000068438	0.05145	4.88008	0.251149	0.616267	0.88104	0.0108164	ns	FTSJ1
ENSG00000068489	-0.283741	5.67934	5.99859	0.0143173	0.194208	-0.523258	ns	PRR11
ENSG00000068615	-0.38159	3.72221	2.6268	0.105073	0.477789	-0.37339	ns	REEP1
ENSG00000068650	-0.197681	6.55927	4.04414	0.0443249	0.331975	-0.267532	ns	ATP11A
ENSG00000068654	-0.140093	6.48986	2.32585	0.12724	0.513151	-0.125436	ns	POLR1A
ENSG00000068697	-0.139952	8.61587	2.74393	0.0976244	0.464716	-0.141414	ns	LAPTM4A
ENSG00000068724	0.0121887	3.82751	0.00622475	0.937114	0.9835	0.00034381	ns	TTC7A
ENSG00000068745	0.214328	7.10843	6.08004	0.0136718	0.19106	0.399545	ns	IP6K2
ENSG00000068784	0.074413	5.18792	0.582198	0.445452	0.790778	0.0261338	ns	SRBD1
ENSG00000068796	-0.116995	7.30783	2.10589	0.146733	0.538449	-0.0975122	ns	KIF2A
ENSG00000068831	-0.241975	0.558073	0.684709	0.40797	0.768861	-0.0942182	ns	RASGRP2
ENSG00000068878	-0.0257667	7.03579	0.0965433	0.756018	0.931932	-0.00312983	ns	PSME4
ENSG00000068885	-0.107533	4.98356	1.05896	0.303453	0.699728	-0.0556925	ns	IFT80
ENSG00000068903	0.339968	5.18114	9.37229	0.0022029	0.0703898	0.903296	ns	SIRT2
ENSG00000068912	-0.143664	6.30516	2.54318	0.110772	0.48715	-0.137281	ns	ERLEC1
ENSG00000068971	0.0838258	3.96088	0.27578	0.59948	0.872164	0.0186282	ns	PPP2R5B
ENSG00000068976	-0.239961	0.340549	0.370108	0.542945	0.845235	-0.0636482	ns	PYGM
ENSG00000069011	0.218658	5.03455	0.980875	0.321983	0.714202	0.107616	ns	PITX1
ENSG00000069020	0.0383423	5.10415	0.113158	0.736577	0.925227	0.00509115	ns	MAST4
ENSG00000069122	-1.62859	3.21525	18.6056	1.60744e-05	0.00272135	-7.80724	downregulated	ADGRF5
ENSG00000069188	-0.322836	5.516	6.20436	0.0127436	0.184243	-0.61168	ns	SDK2
ENSG00000069248	0.0123981	6.61474	0.0217509	0.882752	0.966608	0.000671501	ns	NUP133
ENSG00000069275	-0.244654	10.0276	8.94002	0.0027899	0.0831646	-0.624947	ns	NUCKS1
ENSG00000069329	0.0706173	7.70025	0.844825	0.35802	0.73987	0.0315018	ns	VPS35
ENSG00000069345	0.0727299	6.49753	0.732947	0.39193	0.761121	0.0295859	ns	DNAJA2
ENSG00000069399	-0.151402	2.12418	0.325702	0.568201	0.858359	-0.0371688	ns	BCL3
ENSG00000069424	0.181434	3.63604	1.46726	0.225779	0.632551	0.117264	ns	KCNAB2
ENSG00000069431	-0.560167	2.9592	7.69529	0.00553652	0.119956	-1.26416	ns	ABCC9
ENSG00000069482	-0.362772	2.66589	1.33878	0.247249	0.656539	-0.220154	ns	GAL
ENSG00000069493	0.224205	3.66507	1.6534	0.198497	0.603382	0.157447	ns	CLEC2D
ENSG00000069509	0.201626	5.06932	3.61389	0.0572988	0.366755	0.25039	ns	FUNDC1
ENSG00000069535	-0.428424	3.02096	4.22302	0.0398792	0.315646	-0.599474	ns	MAOB
ENSG00000069667	-0.204016	4.35814	2.52653	0.111946	0.488921	-0.194018	ns	RORA
ENSG00000069702	-0.196785	6.77486	4.24307	0.0394109	0.314295	-0.276361	ns	TGFBR3
ENSG00000069812	-0.317954	0.566429	1.31471	0.251543	0.660985	-0.190578	ns	HES2
ENSG00000069849	-0.0278223	7.184	0.100568	0.751149	0.930773	-0.00345758	ns	ATP1B3
ENSG00000069869	0.0493618	5.89714	0.270338	0.603105	0.874049	0.0108402	ns	NEDD4
ENSG00000069943	0.0824971	2.96811	0.185962	0.666299	0.900818	0.0145468	ns	PIGB
ENSG00000069956	-0.248549	6.90665	7.63967	0.00570984	0.122346	-0.557589	ns	MAPK6
ENSG00000069966	-0.18315	4.24773	1.91276	0.166657	0.567393	-0.142523	ns	GNB5
ENSG00000069974	0.0575701	4.81393	0.221881	0.63761	0.890826	0.0112518	ns	RAB27A
ENSG00000069998	-0.00521202	4.66647	0.00163715	0.967725	0.991647	-7.42611e-05	ns	HDHD5
ENSG00000070010	0.141153	5.84803	2.09308	0.147968	0.540452	0.117134	ns	UFD1
ENSG00000070018	-0.128391	7.67703	2.37557	0.123247	0.505932	-0.116736	ns	LRP6
ENSG00000070019	0.29544	3.97222	3.00222	0.0831506	0.433482	0.319115	ns	GUCY2C
ENSG00000070047	0.210596	5.79321	2.49413	0.114272	0.493345	0.198394	ns	PHRF1
ENSG00000070061	-0.19875	6.86866	5.73987	0.016584	0.208621	-0.353837	ns	ELP1
ENSG00000070081	0.259279	5.69859	6.45656	0.0110544	0.17009	0.507271	ns	NUCB2
ENSG00000070087	0.0108651	7.88282	0.0187801	0.890999	0.968779	0.000544592	ns	PFN2
ENSG00000070159	0.0564015	3.26271	0.0994782	0.752457	0.931538	0.00696662	ns	PTPN3
ENSG00000070182	-0.393228	1.66254	1.00532	0.316026	0.709754	-0.196723	ns	SPTB
ENSG00000070190	0.487893	-1.32556	1.31037	0.252328	0.661667	0.291777	ns	DAPP1
ENSG00000070193	-0.214796	4.78334	1.31006	0.252384	0.661667	-0.128434	ns	FGF10
ENSG00000070214	-0.146178	6.95131	2.09994	0.147304	0.53963	-0.121589	ns	SLC44A1
ENSG00000070269	-0.09187	5.11864	0.682503	0.408726	0.768997	-0.0356977	ns	TMEM260
ENSG00000070366	-0.0387768	5.94836	0.169281	0.680751	0.905238	-0.00647617	ns	SMG6
ENSG00000070367	-0.106701	7.31125	1.67532	0.195548	0.600341	-0.0756238	ns	EXOC5
ENSG00000070371	-0.33725	3.32624	3.6513	0.0560256	0.364176	-0.422106	ns	CLTCL1
ENSG00000070404	-0.0955746	3.38076	0.330752	0.565217	0.856931	-0.023682	ns	FSTL3
ENSG00000070413	0.0620918	6.43285	0.242996	0.622051	0.883896	0.0128017	ns	DGCR2
ENSG00000070423	0.0709337	4.62471	0.266997	0.605353	0.874876	0.0154629	ns	RNF126
ENSG00000070444	-0.0556145	4.4126	0.159544	0.689577	0.907915	-0.00897715	ns	MNT
ENSG00000070476	0.138438	4.65125	1.28294	0.257353	0.665638	0.0816053	ns	ZXDC
ENSG00000070495	0.144941	4.41681	1.5625	0.2113	0.619378	0.0978495	ns	JMJD6
ENSG00000070501	0.0153444	5.13933	0.0204624	0.886253	0.967573	0.000804691	ns	POLB
ENSG00000070526	0.0912041	1.79881	0.162898	0.686502	0.906426	0.0148989	ns	ST6GALNAC1
ENSG00000070540	-0.218606	4.43497	2.50129	0.113753	0.49197	-0.206372	ns	WIPI1
ENSG00000070601	-0.593538	-1.30172	1.09695	0.294936	0.692858	-0.314737	ns	FRMPD1
ENSG00000070610	-0.00468367	6.52713	0.00310025	0.955597	0.989185	-9.23867e-05	ns	GBA2
ENSG00000070614	-0.117858	7.92659	1.11958	0.290008	0.689959	-0.0633591	ns	NDST1
ENSG00000070669	-0.240264	-0.0738673	0.760767	0.383089	0.755118	-0.100118	ns	ASNS
ENSG00000070718	-0.258221	5.26564	6.55138	0.0104803	0.16626	-0.511182	ns	AP3M2
ENSG00000070731	0.257868	0.0701834	0.774479	0.378835	0.752464	0.108704	ns	ST6GALNAC2
ENSG00000070748	0.715618	1.33463	4.23139	0.0396829	0.314879	1.00286	ns	CHAT
ENSG00000070756	-0.287291	9.69461	13.1482	0.000287797	0.0204576	-1.01727	ns	PABPC1
ENSG00000070759	-0.146042	3.35417	0.711487	0.398951	0.763898	-0.0582824	ns	TESK2
ENSG00000070761	0.0852275	5.24417	0.678746	0.410019	0.769403	0.0329998	ns	CFAP20
ENSG00000070770	-0.092748	6.60607	1.123	0.289274	0.689396	-0.0499625	ns	CSNK2A2
ENSG00000070778	0.0948435	5.68384	1.08639	0.297273	0.694445	0.0499678	ns	PTPN21
ENSG00000070785	-0.131103	4.30049	1.10904	0.292291	0.691363	-0.0700334	ns	EIF2B3
ENSG00000070808	0.0611047	2.94855	0.0984509	0.753697	0.93174	0.00750387	ns	CAMK2A
ENSG00000070814	0.0352188	6.55495	0.143591	0.704737	0.913703	0.00535231	ns	TCOF1
ENSG00000070831	-0.0840084	1.7977	0.0898204	0.764406	0.933689	-0.00980178	ns	CDC42
ENSG00000070882	-0.219503	4.09142	2.6535	0.103322	0.474326	-0.216387	ns	OSBPL3
ENSG00000070915	0.205414	-0.776905	0.225626	0.634786	0.88923	0.0405432	ns	SLC12A3
ENSG00000070950	-0.06496	4.74577	0.35097	0.553564	0.851797	-0.0166838	ns	RAD18
ENSG00000070961	0.062332	8.57855	0.507518	0.476215	0.808871	0.0200832	ns	ATP2B1
ENSG00000070985	0.43092	-1.78865	0.509009	0.475568	0.808404	0.139095	ns	TRPM5
ENSG00000071051	0.103401	6.45201	1.41422	0.234358	0.64181	0.065155	ns	NCK2
ENSG00000071054	-0.0121033	8.68514	0.0218623	0.882454	0.966601	-0.000657304	ns	MAP4K4
ENSG00000071073	0.100481	4.78505	0.624964	0.429209	0.781526	0.0369099	ns	MGAT4A
ENSG00000071082	-0.162535	9.378	2.21271	0.136878	0.526478	-0.140376	ns	RPL31
ENSG00000071127	-0.0283337	7.56881	0.109567	0.740638	0.926077	-0.00369455	ns	WDR1
ENSG00000071189	-0.0966081	6.86456	1.48217	0.223435	0.631745	-0.0628774	ns	SNX13
ENSG00000071205	-0.181233	4.47641	2.22455	0.135832	0.524824	-0.157128	ns	ARHGAP10
ENSG00000071242	-0.11139	5.60154	0.918212	0.337945	0.727126	-0.0524817	ns	RPS6KA2
ENSG00000071243	0.0243667	5.30759	0.0530859	0.817778	0.948229	0.00212878	ns	ING3
ENSG00000071246	-0.215071	5.64731	1.97781	0.159621	0.556879	-0.171392	ns	VASH1
ENSG00000071282	-0.407146	4.31059	5.03697	0.0248119	0.255363	-0.653608	ns	LMCD1
ENSG00000071462	0.236256	4.96342	4.0296	0.0447084	0.333588	0.318853	ns	BUD23
ENSG00000071537	0.00741971	7.21237	0.00878564	0.925322	0.979358	0.000250096	ns	SEL1L
ENSG00000071539	-0.0531257	4.54124	0.200192	0.654566	0.896491	-0.0097776	ns	TRIP13
ENSG00000071553	0.038493	6.53159	0.181466	0.670116	0.902211	0.00669199	ns	ATP6AP1
ENSG00000071564	0.0345145	7.71011	0.0843341	0.771508	0.935562	0.00388839	ns	TCF3
ENSG00000071575	-0.0501374	7.3829	0.240894	0.623561	0.88466	-0.0102842	ns	TRIB2
ENSG00000071626	0.0222782	6.92676	0.0789782	0.778687	0.936362	0.00242024	ns	DAZAP1
ENSG00000071655	0.203713	5.47041	1.45041	0.228463	0.635022	0.130618	ns	MBD3
ENSG00000071794	-0.146041	6.25374	1.91115	0.166836	0.567411	-0.113578	ns	HLTF
ENSG00000071859	0.169266	5.37723	2.78213	0.0953214	0.460174	0.172788	ns	FAM50A
ENSG00000071889	0.152861	4.0299	1.04167	0.307433	0.70371	0.0783028	ns	FAM3A
ENSG00000071894	0.0256542	7.21396	0.07583	0.78303	0.937654	0.00272503	ns	CPSF1
ENSG00000071909	-1.16755	1.70421	4.88094	0.0271548	0.264184	-1.82857	ns	MYO3B
ENSG00000071967	-0.0802583	5.75897	0.77088	0.379945	0.753233	-0.0337309	ns	CYBRD1
ENSG00000071991	-0.736569	2.48575	1.49512	0.221423	0.630226	-0.482289	ns	CDH19
ENSG00000071994	-0.112755	5.9396	1.51799	0.217923	0.627154	-0.0746098	ns	PDCD2
ENSG00000072041	-0.7144	2.6701	5.89643	0.0151716	0.199907	-1.29947	ns	SLC6A15
ENSG00000072042	-0.178261	6.21578	3.95725	0.0466698	0.339686	-0.237259	ns	RDH11
ENSG00000072062	0.0291966	6.74673	0.0866785	0.768443	0.9344	0.00333974	ns	PRKACA
ENSG00000072071	-0.072728	6.9698	0.631436	0.426829	0.779727	-0.0268909	ns	ADGRL1
ENSG00000072110	-0.062917	7.63892	0.343781	0.557655	0.854302	-0.0159579	ns	ACTN1
ENSG00000072121	0.125563	5.97247	2.0729	0.149936	0.542904	0.103475	ns	ZFYVE26
ENSG00000072133	-0.05121	5.59481	0.154506	0.694266	0.909637	-0.00811548	ns	RPS6KA6
ENSG00000072134	-0.0650389	5.86521	0.50615	0.47681	0.809144	-0.02092	ns	EPN2
ENSG00000072135	0.0900455	3.87089	0.436608	0.508764	0.825969	0.0264269	ns	PTPN18
ENSG00000072163	0.226881	1.45425	0.366693	0.544812	0.846094	0.0598405	ns	LIMS2
ENSG00000072182	0.776457	-0.10759	1.88495	0.169772	0.570191	0.597975	ns	ASIC4
ENSG00000072195	0.0345764	5.63137	0.123879	0.724865	0.920576	0.00483181	ns	SPEG
ENSG00000072201	0.263767	3.7057	2.51179	0.112998	0.490575	0.249769	ns	LNX1
ENSG00000072210	-0.148117	6.49902	2.40089	0.121266	0.501669	-0.135714	ns	ALDH3A2
ENSG00000072274	-0.019493	5.98659	0.0439056	0.834029	0.953137	-0.00153642	ns	TFRC
ENSG00000072310	0.0312898	4.97911	0.0581271	0.809481	0.945633	0.00287219	ns	SREBF1
ENSG00000072315	-1.25814	1.13197	10.2827	0.00134287	0.0525258	-3.61333	ns	TRPC5
ENSG00000072364	-0.039592	8.16197	0.252816	0.615099	0.880335	-0.00835608	ns	AFF4
ENSG00000072401	-0.074571	5.69833	0.724648	0.394624	0.76205	-0.030113	ns	UBE2D1
ENSG00000072415	0.0190769	5.89966	0.0458159	0.830511	0.952634	0.00153864	ns	PALS1
ENSG00000072422	0.111377	6.6777	1.20845	0.27164	0.677508	0.0630404	ns	RHOBTB1
ENSG00000072501	-0.140638	7.59771	3.09606	0.0784821	0.42288	-0.155437	ns	SMC1A
ENSG00000072506	0.119825	5.52756	0.911015	0.339845	0.728852	0.0561641	ns	HSD17B10
ENSG00000072518	0.0612161	5.82257	0.48002	0.488413	0.815604	0.0190512	ns	MARK2
ENSG00000072571	-0.149987	4.98494	2.30048	0.129334	0.51612	-0.133231	ns	HMMR
ENSG00000072609	-0.185674	4.85346	2.94043	0.0863877	0.439529	-0.197473	ns	CHFR
ENSG00000072657	-0.0328624	4.93266	0.0548204	0.814878	0.947167	-0.00292171	ns	TRHDE
ENSG00000072682	-0.154428	4.67906	1.48204	0.223456	0.631745	-0.100503	ns	P4HA2
ENSG00000072736	-0.143803	5.72511	2.10828	0.146504	0.538029	-0.119953	ns	NFATC3
ENSG00000072756	-0.00853766	5.1613	0.00649326	0.935775	0.983025	-0.000246127	ns	TRNT1
ENSG00000072778	0.197985	7.34256	5.82607	0.0157904	0.203823	0.356691	ns	ACADVL
ENSG00000072786	0.0575271	4.61114	0.190388	0.662594	0.899506	0.0102831	ns	STK10
ENSG00000072803	-0.0252093	7.08064	0.106642	0.744	0.927437	-0.00323757	ns	FBXW11
ENSG00000072818	0.349735	-0.655355	0.776077	0.378344	0.75242	0.147628	ns	ACAP1
ENSG00000072832	-0.631334	5.2972	3.86032	0.049441	0.346764	-0.824467	ns	CRMP1
ENSG00000072840	-0.259654	5.64555	6.29686	0.0120952	0.178832	-0.497857	ns	EVC
ENSG00000072849	-0.0166668	5.93404	0.0340308	0.853641	0.959225	-0.00114542	ns	DERL2
ENSG00000072858	-0.302031	-0.54383	0.473021	0.491601	0.817258	-0.0931425	ns	SIDT1
ENSG00000072864	-0.117793	5.11404	1.06951	0.301057	0.698243	-0.0614113	ns	NDE1
ENSG00000072952	-0.110051	4.8967	1.0446	0.306753	0.703171	-0.0564793	ns	IRAG1
ENSG00000072954	-0.02544	2.56165	0.0187259	0.891155	0.96879	-0.00127319	ns	TMEM38A
ENSG00000072958	0.0919125	5.76876	0.505505	0.477091	0.809375	0.0295406	ns	AP1M1
ENSG00000073008	0.00445388	5.03507	0.00195088	0.96477	0.991183	6.93749e-05	ns	PVR
ENSG00000073050	0.0613717	5.19543	0.320809	0.571122	0.859893	0.01493	ns	XRCC1
ENSG00000073060	-0.217633	4.84921	3.41284	0.0646912	0.389024	-0.258799	ns	SCARB1
ENSG00000073067	0.0880489	2.04376	0.131696	0.71668	0.917274	0.0127385	ns	CYP2W1
ENSG00000073111	0.0296927	6.41102	0.0331466	0.855534	0.959707	0.00201206	ns	MCM2
ENSG00000073146	0.566487	1.72566	3.15005	0.0759245	0.417265	0.634249	ns	MOV10L1
ENSG00000073150	0.480397	1.22768	4.82498	0.0280502	0.26803	0.745607	ns	PANX2
ENSG00000073169	0.385983	3.36743	5.61372	0.0178204	0.217079	0.675116	ns	SELENOO
ENSG00000073282	0.0755041	5.53375	0.218359	0.640293	0.89183	0.0146192	ns	TP63
ENSG00000073331	0.0216444	4.34195	0.0298691	0.862788	0.962053	0.00138732	ns	ALPK1
ENSG00000073350	0.153227	4.14999	1.37875	0.240314	0.649025	0.0948813	ns	LLGL2
ENSG00000073417	-0.0227453	3.9622	0.0271522	0.869118	0.962838	-0.00138567	ns	PDE8A
ENSG00000073464	-0.133967	4.41245	0.844662	0.358067	0.73987	-0.0597543	ns	CLCN4
ENSG00000073536	-0.22498	4.24431	3.02873	0.0818021	0.430025	-0.244606	ns	NLE1
ENSG00000073578	-0.183517	1.61478	0.632227	0.42654	0.779611	-0.0679086	ns	SDHA
ENSG00000073584	-0.0568638	4.97666	0.28052	0.596361	0.871035	-0.0127654	ns	SMARCE1
ENSG00000073605	-0.0480697	3.89647	0.063796	0.800594	0.942315	-0.00464295	ns	GSDMB
ENSG00000073614	-0.194032	6.98196	6.11762	0.0133841	0.189428	-0.363502	ns	KDM5A
ENSG00000073670	-0.0217747	2.91595	0.00893665	0.924685	0.979358	-0.000740474	ns	ADAM11
ENSG00000073711	-0.229925	6.32263	7.78052	0.00528125	0.117628	-0.523599	ns	PPP2R3A
ENSG00000073712	-0.258879	7.40852	7.13812	0.0075462	0.140757	-0.549411	ns	FERMT2
ENSG00000073756	0.668486	3.00826	8.19146	0.00420881	0.104998	1.58822	ns	PTGS2
ENSG00000073792	-0.0837285	8.20024	1.03418	0.309179	0.704934	-0.0426839	ns	IGF2BP2
ENSG00000073803	0.0115878	5.24852	0.0126038	0.910612	0.975254	0.000471236	ns	MAP3K13
ENSG00000073849	-0.260442	6.06891	5.94873	0.0147279	0.197246	-0.477093	ns	ST6GAL1
ENSG00000073905	0.0644887	-1.00571	0.0248545	0.87473	0.96474	0.00374846	ns	NA
ENSG00000073910	-0.102854	4.08234	0.247712	0.618691	0.882748	-0.0214477	ns	FRY
ENSG00000073921	0.00742355	7.78559	0.00941423	0.922705	0.978914	0.000259358	ns	PICALM
ENSG00000073969	0.172927	5.16737	2.40563	0.1209	0.50118	0.158674	ns	NSF
ENSG00000074047	0.0764703	5.7893	0.391078	0.531733	0.839345	0.0209763	ns	GLI2
ENSG00000074054	-0.0866991	7.50091	1.30061	0.254102	0.663498	-0.0515853	ns	CLASP1
ENSG00000074071	0.171465	5.02088	2.24846	0.133747	0.522927	0.149811	ns	MRPS34
ENSG00000074181	-0.0378177	7.51529	0.0702628	0.790955	0.939421	-0.00385167	ns	NOTCH3
ENSG00000074201	-0.0839773	6.6878	0.788627	0.374516	0.751131	-0.0358188	ns	CLNS1A
ENSG00000074211	-0.0657653	0.218783	0.0229333	0.879631	0.965999	-0.0036631	ns	PPP2R2C
ENSG00000074219	-0.0134436	7.55084	0.0208635	0.885151	0.96742	-0.000712273	ns	TEAD2
ENSG00000074266	0.128215	5.00831	1.51756	0.21799	0.627154	0.0848222	ns	EED
ENSG00000074276	-0.063063	1.47812	0.0588998	0.808243	0.94514	-0.00583067	ns	CDHR2
ENSG00000074319	0.0348104	6.13463	0.13771	0.710568	0.915729	0.00516567	ns	TSG101
ENSG00000074356	-0.0379124	7.0548	0.219781	0.639207	0.891638	-0.00736861	ns	NCBP3
ENSG00000074370	-0.224875	2.44626	0.977885	0.322721	0.714628	-0.110452	ns	ATP2A3
ENSG00000074410	-0.241059	2.39604	0.977712	0.322764	0.714628	-0.118387	ns	CA12
ENSG00000074416	-0.781998	0.620498	9.51722	0.00203552	0.0676819	-2.10461	ns	MGLL
ENSG00000074527	0.108127	3.57764	0.461309	0.497013	0.820719	0.0328308	ns	NTN4
ENSG00000074582	0.241164	4.34463	4.02924	0.044718	0.333588	0.325455	ns	BCS1L
ENSG00000074590	-0.217967	5.08782	3.26142	0.0709277	0.404921	-0.250485	ns	NUAK1
ENSG00000074603	-0.116485	5.88732	1.63385	0.201171	0.606274	-0.081124	ns	DPP8
ENSG00000074621	-0.04349	4.0583	0.121815	0.727074	0.92149	-0.00601994	ns	SLC24A1
ENSG00000074657	-0.239067	8.16167	9.4055	0.00216336	0.0700402	-0.637083	ns	ZNF532
ENSG00000074660	-0.490174	1.661	2.39631	0.121622	0.502214	-0.448503	ns	SCARF1
ENSG00000074695	-0.217883	7.5795	5.225	0.0222645	0.241074	-0.360028	ns	LMAN1
ENSG00000074696	-0.206652	8.40683	7.00986	0.00810621	0.145807	-0.432147	ns	HACD3
ENSG00000074706	-0.405951	0.317688	2.35601	0.124801	0.508047	-0.366891	ns	IPCEF1
ENSG00000074755	-0.0541076	6.01938	0.369688	0.543174	0.845327	-0.0143418	ns	ZZEF1
ENSG00000074800	-0.165452	8.79989	4.46693	0.0345569	0.296491	-0.241802	ns	ENO1
ENSG00000074803	0.747899	-1.328	2.28418	0.1307	0.518172	0.660938	ns	SLC12A1
ENSG00000074842	0.102077	4.77551	0.51328	0.473722	0.807425	0.0331216	ns	MYDGF
ENSG00000074855	0.167206	4.96652	1.93919	0.163757	0.562808	0.131391	ns	ANO8
ENSG00000074935	-0.0806951	4.90174	0.505153	0.477245	0.809375	-0.025924	ns	TUBE1
ENSG00000074964	0.0628781	4.44865	0.220325	0.638792	0.891351	0.0122386	ns	ARHGEF10L
ENSG00000074966	0.424653	-0.300882	1.07547	0.299713	0.697338	0.222219	ns	TXK
ENSG00000075035	0.0138237	3.67402	0.0036875	0.951578	0.988391	0.000297976	ns	WSCD2
ENSG00000075043	0.175069	2.80865	0.695069	0.404445	0.767042	0.0688266	ns	KCNQ2
ENSG00000075089	-0.0846481	4.9815	0.487959	0.484839	0.813617	-0.0266135	ns	ACTR6
ENSG00000075131	0.0414789	3.163	0.0724227	0.787841	0.938426	0.00429561	ns	TIPIN
ENSG00000075142	0.0521957	5.89723	0.361086	0.547904	0.847749	0.0136385	ns	SRI
ENSG00000075151	-0.00604573	8.00036	0.00629156	0.936779	0.983204	-0.000171475	ns	EIF4G3
ENSG00000075188	0.0841376	4.50719	0.450261	0.502211	0.823393	0.0251667	ns	NUP37
ENSG00000075213	-0.150611	7.38242	3.74192	0.0530635	0.356403	-0.192059	ns	SEMA3A
ENSG00000075218	-0.0662324	5.23382	0.236549	0.626709	0.886596	-0.0134408	ns	GTSE1
ENSG00000075223	0.106428	7.11157	0.719274	0.396382	0.762232	0.0427717	ns	SEMA3C
ENSG00000075234	0.0553901	4.76174	0.200206	0.654555	0.896491	0.0101948	ns	TTC38
ENSG00000075239	0.0185769	4.88919	0.0320065	0.858013	0.960237	0.00123547	ns	ACAT1
ENSG00000075240	0.171597	5.14706	2.81748	0.0932429	0.454736	0.176811	ns	GRAMD4
ENSG00000075275	-0.0602019	4.33701	0.139906	0.708375	0.914609	-0.00901445	ns	CELSR1
ENSG00000075292	-0.0343282	8.12359	0.160094	0.68907	0.907802	-0.00555212	ns	ZNF638
ENSG00000075303	-0.116923	5.27755	1.35345	0.244677	0.652844	-0.0714876	ns	SLC25A40
ENSG00000075336	-0.0126043	4.61729	0.0135638	0.907285	0.974365	-0.000532612	ns	TIMM21
ENSG00000075340	-1.10227	4.39714	8.59251	0.00337548	0.0942223	-2.72445	ns	ADD2
ENSG00000075388	-0.999632	0.567264	4.23869	0.0395126	0.314643	-1.40275	ns	FGF4
ENSG00000075391	-0.136382	5.79028	1.41214	0.234701	0.641905	-0.0858504	ns	RASAL2
ENSG00000075399	0.141706	4.12846	1.27024	0.259722	0.668172	0.0829677	ns	VPS9D1
ENSG00000075407	0.0315707	5.60011	0.121379	0.727544	0.921626	0.00436119	ns	ZNF37A
ENSG00000075413	-0.0122902	6.95322	0.0259055	0.872131	0.963651	-0.000730259	ns	MARK3
ENSG00000075415	-0.11551	8.81707	2.32228	0.127533	0.513607	-0.10331	ns	SLC25A3
ENSG00000075420	-0.0664578	6.96871	0.555969	0.455889	0.797605	-0.0226715	ns	FNDC3B
ENSG00000075426	0.0850447	6.03797	0.701974	0.402121	0.765875	0.0336473	ns	FOSL2
ENSG00000075429	-0.752857	-0.707243	1.22617	0.268153	0.675423	-0.430346	ns	CACNG5
ENSG00000075461	0.355955	4.05348	6.11941	0.0133705	0.189356	0.667007	ns	CACNG4
ENSG00000075539	-0.290925	6.32066	7.74232	0.00539416	0.118682	-0.659839	ns	FRYL
ENSG00000075568	-0.184035	7.20142	4.52699	0.0333643	0.292241	-0.271768	ns	TMEM131
ENSG00000075618	0.0819018	7.7964	0.233583	0.62888	0.886836	0.0164977	ns	FSCN1
ENSG00000075624	-0.0106768	11.2025	0.0133322	0.908077	0.974577	-0.000447118	ns	ACTB
ENSG00000075643	-0.749399	0.722204	5.98951	0.0143912	0.194462	-1.38032	ns	MOCOS
ENSG00000075651	0.0326188	4.62831	0.0690228	0.792765	0.9395	0.00328979	ns	PLD1
ENSG00000075673	-0.520296	2.46205	2.80999	0.0936789	0.456117	-0.535051	ns	ATP12A
ENSG00000075702	-0.0133866	4.20272	0.0106762	0.917704	0.977165	-0.000499283	ns	WDR62
ENSG00000075711	-0.0937958	7.44763	1.21738	0.269875	0.676112	-0.0533546	ns	DLG1
ENSG00000075785	0.133621	7.75021	3.19454	0.0738848	0.412789	0.151184	ns	RAB7A
ENSG00000075790	0.208834	-0.981234	0.237954	0.625688	0.886055	0.0425274	ns	BCAP29
ENSG00000075826	-0.0756984	3.67382	0.183757	0.668164	0.901098	-0.0132561	ns	SEC31B
ENSG00000075856	0.0135099	6.88928	0.0261208	0.871606	0.963585	0.000806267	ns	SART3
ENSG00000075884	-1.12755	-0.80644	6.64097	0.00996599	0.162042	-2.25677	ns	ARHGAP15
ENSG00000075891	-0.558485	-0.649253	1.23664	0.26612	0.67376	-0.321086	ns	PAX2
ENSG00000075914	0.245247	4.31029	4.44215	0.0350621	0.298963	0.356874	ns	EXOSC7
ENSG00000075945	0.104547	6.24837	0.79861	0.371509	0.748501	0.0449583	ns	KIFAP3
ENSG00000075975	0.00923263	5.63514	0.0108315	0.91711	0.976971	0.000346949	ns	MKRN2
ENSG00000076003	-0.0957131	6.89249	0.970679	0.324511	0.716833	-0.0467818	ns	MCM6
ENSG00000076043	0.292378	4.63597	5.20491	0.0225231	0.243074	0.481655	ns	REXO2
ENSG00000076053	0.0273041	5.40456	0.04563	0.83085	0.95282	0.00219737	ns	RBM7
ENSG00000076067	-0.0263187	6.29866	0.096987	0.755476	0.931932	-0.00320508	ns	RBMS2
ENSG00000076108	-0.120346	7.58847	2.30113	0.12928	0.51612	-0.106924	ns	BAZ2A
ENSG00000076201	0.0807531	5.49566	0.754401	0.385087	0.755987	0.0334674	ns	PTPN23
ENSG00000076242	-0.0215601	5.96239	0.0603928	0.805876	0.944148	-0.00202087	ns	MLH1
ENSG00000076248	-0.155775	5.94407	1.87894	0.170454	0.571048	-0.119696	ns	UNG
ENSG00000076258	-0.326587	2.38199	2.34994	0.125288	0.509094	-0.294611	ns	FMO4
ENSG00000076321	-0.0247035	5.43486	0.0536614	0.81681	0.948092	-0.00217091	ns	KLHL20
ENSG00000076344	-0.238335	-0.262058	0.0989094	0.753142	0.931585	-0.0293445	ns	RGS11
ENSG00000076351	0.202262	4.22955	2.65599	0.10316	0.474174	0.199529	ns	SLC46A1
ENSG00000076356	0.143683	6.63105	0.984415	0.321111	0.713598	0.0708854	ns	PLXNA2
ENSG00000076382	-0.053449	6.0588	0.361462	0.547696	0.847609	-0.0139748	ns	SPAG5
ENSG00000076513	-0.0117727	5.45172	0.0165966	0.897494	0.971096	-0.000552944	ns	ANKRD13A
ENSG00000076554	-0.0269154	5.33305	0.0132404	0.908392	0.974577	-0.00112309	ns	TPD52
ENSG00000076555	-0.171404	3.92918	1.69972	0.192325	0.596795	-0.122719	ns	ACACB
ENSG00000076604	0.166663	6.30157	3.20294	0.073506	0.412191	0.188942	ns	TRAF4
ENSG00000076641	-0.025497	5.77456	0.0748777	0.784363	0.937654	-0.0026895	ns	PAG1
ENSG00000076650	0.0531465	4.26996	0.18972	0.663149	0.899641	0.00948073	ns	GPATCH1
ENSG00000076662	-0.186342	0.48548	0.428116	0.512915	0.828794	-0.0540309	ns	ICAM3
ENSG00000076685	-0.2277	6.94392	5.57672	0.0182008	0.219007	-0.396178	ns	NT5C2
ENSG00000076706	-0.714756	5.02647	7.83216	0.00513247	0.115942	-1.63656	ns	MCAM
ENSG00000076716	-0.455949	7.08779	14.3532	0.000151521	0.0130249	-1.74151	ns	GPC4
ENSG00000076770	-0.103734	6.67657	0.815142	0.366604	0.746059	-0.0452076	ns	MBNL3
ENSG00000076826	0.29134	4.36604	6.01576	0.0141787	0.194208	0.538503	ns	CAMSAP3
ENSG00000076864	0.222419	2.78151	1.19506	0.274312	0.67906	0.124945	ns	RAP1GAP
ENSG00000076924	0.107815	5.36422	0.779068	0.377426	0.752207	0.045624	ns	XAB2
ENSG00000076928	0.259287	5.41219	5.63915	0.0175637	0.215925	0.455147	ns	ARHGEF1
ENSG00000076944	0.514863	0.0157331	0.978835	0.322487	0.714628	0.253049	ns	STXBP2
ENSG00000076984	0.0367526	5.57855	0.143734	0.704596	0.913703	0.00558858	ns	MAP2K7
ENSG00000077009	-1.64253	0.0494613	15.6298	7.70294e-05	0.00821128	-6.75628	downregulated	NMRK2
ENSG00000077044	-0.0415199	5.34703	0.156775	0.692143	0.909366	-0.00663505	ns	DGKD
ENSG00000077063	-0.107028	5.94698	1.13449	0.28682	0.688841	-0.058051	ns	CTTNBP2
ENSG00000077080	0.800722	0.438161	3.77212	0.0521134	0.354205	1.02737	ns	ACTL6B
ENSG00000077092	0.193033	4.25318	2.32379	0.127409	0.513293	0.172726	ns	RARB
ENSG00000077097	0.0639849	9.0031	0.654356	0.41856	0.774602	0.0242018	ns	TOP2B
ENSG00000077147	-0.0581683	8.62079	0.53635	0.463949	0.801914	-0.0194008	ns	TM9SF3
ENSG00000077150	-0.303911	4.70233	6.13024	0.0132889	0.189282	-0.570292	ns	NFKB2
ENSG00000077152	-0.0763673	4.42528	0.286429	0.592518	0.870304	-0.0173582	ns	UBE2T
ENSG00000077157	-0.326139	6.49009	11.0223	0.000900228	0.0415663	-0.993304	ns	PPP1R12B
ENSG00000077232	-0.20225	7.95534	5.02635	0.0249645	0.256207	-0.324142	ns	DNAJC10
ENSG00000077235	0.0595287	7.40064	0.516239	0.472451	0.807084	0.0193851	ns	GTF3C1
ENSG00000077238	-0.069939	4.16635	0.236003	0.627108	0.886615	-0.0141737	ns	IL4R
ENSG00000077254	-0.0242699	7.15734	0.0946937	0.758293	0.932281	-0.00291634	ns	USP33
ENSG00000077264	-0.420668	4.94507	5.44062	0.0196736	0.227644	-0.717707	ns	PAK3
ENSG00000077274	-0.289075	7.44797	1.72776	0.188698	0.592782	-0.209358	ns	CAPN6
ENSG00000077279	-0.344908	7.29587	5.07947	0.0242107	0.252532	-0.557369	ns	DCX
ENSG00000077312	-0.113228	6.30124	1.84261	0.174645	0.575867	-0.0858089	ns	SNRPA
ENSG00000077348	-0.065145	2.3122	0.0574506	0.810572	0.945822	-0.00594178	ns	EXOSC5
ENSG00000077380	0.0533358	7.42389	0.468345	0.49375	0.818598	0.0163471	ns	DYNC1I2
ENSG00000077420	-0.10457	1.40103	0.123092	0.725705	0.920936	-0.0145603	ns	APBB1IP
ENSG00000077454	0.144598	2.58513	0.662654	0.415625	0.772713	0.0551348	ns	LRCH4
ENSG00000077458	-0.00898191	5.62038	0.00875791	0.92544	0.979358	-0.000302258	ns	FAM76B
ENSG00000077463	0.325247	3.08817	2.39714	0.121558	0.502214	0.297671	ns	SIRT6
ENSG00000077514	-0.0476506	5.16701	0.206006	0.649916	0.895659	-0.00891746	ns	POLD3
ENSG00000077522	0.131131	0.119465	0.149421	0.699089	0.911183	0.0203866	ns	ACTN2
ENSG00000077549	-0.051155	7.52443	0.428613	0.512671	0.828794	-0.0148432	ns	CAPZB
ENSG00000077585	0.156789	3.80505	1.30701	0.252937	0.662485	0.0936008	ns	GPR137B
ENSG00000077616	-0.03383	5.82576	0.136167	0.712122	0.915891	-0.00498809	ns	NAALAD2
ENSG00000077684	-0.173918	5.75011	1.41578	0.234099	0.641649	-0.109673	ns	JADE1
ENSG00000077713	-0.0994227	3.35507	0.380059	0.537572	0.842563	-0.0268007	ns	SLC25A43
ENSG00000077721	0.107448	6.2401	1.72896	0.188544	0.592782	0.0778554	ns	UBE2A
ENSG00000077782	-0.144788	7.83444	2.24634	0.133931	0.523128	-0.126417	ns	FGFR1
ENSG00000077942	-0.0340858	8.43558	0.0661292	0.797058	0.941513	-0.00335779	ns	FBLN1
ENSG00000077943	-0.300862	6.23923	10.9166	0.000953057	0.0427873	-0.908867	ns	ITGA8
ENSG00000078018	-0.244575	5.8267	1.66014	0.197584	0.602753	-0.172242	ns	MAP2
ENSG00000078043	-0.0463657	5.57325	0.182761	0.669011	0.901746	-0.00809391	ns	PIAS2
ENSG00000078053	-0.757597	2.0547	9.03255	0.00265215	0.0803543	-1.95188	ns	AMPH
ENSG00000078061	0.0496222	5.11798	0.234968	0.627865	0.886777	0.0100303	ns	ARAF
ENSG00000078070	-0.0733813	4.85679	0.501124	0.479007	0.810329	-0.0234569	ns	MCCC1
ENSG00000078081	0.25006	0.520119	0.370733	0.542605	0.845045	0.066395	ns	LAMP3
ENSG00000078098	-0.840443	0.768558	4.08517	0.0432611	0.328346	-1.14628	ns	FAP
ENSG00000078114	-0.869136	4.89744	16.6888	4.40408e-05	0.00554964	-3.78608	ns	NEBL
ENSG00000078124	-0.0935377	5.43646	0.83875	0.359754	0.740958	-0.0415302	ns	ACER3
ENSG00000078140	-0.134405	7.36651	2.44554	0.117859	0.49898	-0.124813	ns	UBE2K
ENSG00000078142	-0.124401	6.12772	2.13306	0.144153	0.535066	-0.104643	ns	PIK3C3
ENSG00000078177	-0.117597	7.48426	2.20934	0.137177	0.527264	-0.101453	ns	N4BP2
ENSG00000078237	-0.0285138	3.89901	0.0295282	0.863565	0.962053	-0.00181647	ns	TIGAR
ENSG00000078246	-0.195744	5.42646	4.35319	0.0369397	0.307114	-0.280405	ns	TULP3
ENSG00000078269	-0.317533	4.47438	6.36653	0.0116293	0.175931	-0.614251	ns	SYNJ2
ENSG00000078295	-0.287696	2.22471	0.84243	0.358703	0.740265	-0.128101	ns	ADCY2
ENSG00000078304	-0.0230321	7.36794	0.0918902	0.761788	0.933029	-0.00272162	ns	PPP2R5C
ENSG00000078328	-0.513594	2.27648	2.76468	0.0963662	0.462599	-0.52185	ns	RBFOX1
ENSG00000078369	-0.0627964	8.52985	0.47979	0.488517	0.815609	-0.0195372	ns	GNB1
ENSG00000078399	0.334077	4.89549	8.24884	0.0040778	0.10277	0.798301	ns	HOXA9
ENSG00000078401	-0.0620856	3.11303	0.0760179	0.782768	0.937654	-0.00660385	ns	EDN1
ENSG00000078403	-0.114554	6.3319	1.69917	0.192397	0.596795	-0.081998	ns	MLLT10
ENSG00000078487	0.627136	1.94761	8.25765	0.00405805	0.102739	1.49991	ns	ZCWPW1
ENSG00000078549	-0.541924	3.14758	5.54678	0.0185147	0.220505	-0.938875	ns	ADCYAP1R1
ENSG00000078579	0.156457	-1.14006	0.160216	0.688958	0.907802	0.0253159	ns	FGF20
ENSG00000078596	-0.0577202	4.79231	0.21785	0.640683	0.89183	-0.0111606	ns	ITM2A
ENSG00000078618	-0.0588719	7.73828	0.516034	0.472538	0.807084	-0.0191665	ns	NRDC
ENSG00000078668	-0.0554099	7.0132	0.414677	0.519605	0.832644	-0.0157545	ns	VDAC3
ENSG00000078674	-0.0617063	7.94296	0.60742	0.435761	0.784823	-0.0222607	ns	PCM1
ENSG00000078687	-0.0963889	5.64805	0.88348	0.34725	0.733688	-0.044277	ns	TNRC6C
ENSG00000078699	-0.161908	6.38779	2.72927	0.0985241	0.466197	-0.162954	ns	CBFA2T2
ENSG00000078725	-0.216611	2.0097	0.458957	0.498112	0.821409	-0.0655623	ns	BRINP1
ENSG00000078747	0.00752941	5.44091	0.00490151	0.944185	0.986161	0.000187805	ns	ITCH
ENSG00000078795	-0.0471594	-0.530973	0.0054558	0.941119	0.985118	-0.00124291	ns	PKD2L2
ENSG00000078804	-0.0796963	3.80326	0.155679	0.693166	0.909366	-0.0126847	ns	TP53INP2
ENSG00000078808	0.119932	6.28704	0.94491	0.331018	0.722429	0.0575849	ns	SDF4
ENSG00000078814	0.318181	-0.659629	0.648075	0.420802	0.776095	0.119611	ns	MYH7B
ENSG00000078900	0.0409507	1.99095	0.0434388	0.834901	0.953669	0.0032091	ns	TP73
ENSG00000078902	0.139633	5.271	1.38339	0.239524	0.648063	0.0866635	ns	TOLLIP
ENSG00000078967	0.00351079	2.85395	0.000463043	0.982832	0.995748	2.64035e-05	ns	UBE2D4
ENSG00000079101	-0.240044	2.31961	0.835864	0.360582	0.741905	-0.106339	ns	CLUL1
ENSG00000079102	-0.0197282	6.64163	0.0489421	0.824914	0.950394	-0.00164911	ns	RUNX1T1
ENSG00000079112	0.169812	7.34985	1.97455	0.159966	0.557572	0.135166	ns	CDH17
ENSG00000079134	0.0630493	6.02379	0.37865	0.538327	0.842972	0.0169574	ns	THOC1
ENSG00000079150	-0.0320288	6.09579	0.123031	0.72577	0.920936	-0.00445845	ns	FKBP7
ENSG00000079156	-0.406008	3.20807	6.26196	0.0123358	0.181078	-0.775001	ns	OSBPL6
ENSG00000079215	-0.154227	4.86793	0.221747	0.637712	0.890852	-0.0301321	ns	SLC1A3
ENSG00000079246	-0.0224832	9.11756	0.0887034	0.765832	0.93394	-0.00260505	ns	XRCC5
ENSG00000079257	0.014992	2.8608	0.00704332	0.933116	0.981512	0.000450722	ns	LXN
ENSG00000079263	0.711172	-2.04325	2.02408	0.154822	0.549797	0.576168	ns	SP140
ENSG00000079277	0.0214877	4.00443	0.0259783	0.871953	0.963633	0.00127866	ns	MKNK1
ENSG00000079308	-0.29518	6.55795	3.40295	0.06508	0.390515	-0.350246	ns	TNS1
ENSG00000079313	0.145884	5.02268	1.17928	0.277503	0.681331	0.0812184	ns	REXO1
ENSG00000079332	-0.124434	7.46029	2.54438	0.110687	0.487091	-0.118947	ns	SAR1A
ENSG00000079335	-0.246063	3.50159	3.12659	0.0770249	0.419894	-0.273959	ns	CDC14A
ENSG00000079337	0.144736	3.07167	0.797146	0.371948	0.748713	0.0621666	ns	RAPGEF3
ENSG00000079385	-0.0808093	2.32385	0.123549	0.725217	0.920692	-0.0112755	ns	CEACAM1
ENSG00000079387	-0.00419329	6.01026	0.00175709	0.966564	0.99157	-6.19317e-05	ns	SENP1
ENSG00000079432	0.0177148	6.91791	0.0196229	0.888595	0.968261	0.000908699	ns	CIC
ENSG00000079435	0.217961	2.44215	0.653831	0.418746	0.774602	0.0824001	ns	LIPE
ENSG00000079459	-0.244854	8.14521	9.11639	0.0025333	0.0777538	-0.635718	ns	FDFT1
ENSG00000079462	0.238227	5.59601	2.86565	0.0904891	0.448262	0.248567	ns	PAFAH1B3
ENSG00000079482	-0.39986	4.76801	11.9059	0.000559563	0.0311809	-1.3004	ns	OPHN1
ENSG00000079616	-0.0474807	6.19874	0.204185	0.651364	0.895998	-0.00883977	ns	KIF22
ENSG00000079689	0.790108	0.867833	6.12677	0.013315	0.189282	1.48197	ns	SCGN
ENSG00000079691	-0.151425	5.64176	2.42324	0.119547	0.500533	-0.139683	ns	CARMIL1
ENSG00000079739	-0.124368	5.52698	1.89539	0.168595	0.568849	-0.0961557	ns	PGM1
ENSG00000079785	0.0492308	7.65238	0.417679	0.518097	0.831671	0.0140597	ns	DDX1
ENSG00000079805	-0.00553668	6.79151	0.00360541	0.95212	0.988503	-0.000117978	ns	DNM2
ENSG00000079819	-0.217194	8.02899	5.55051	0.0184753	0.220293	-0.376487	ns	EPB41L2
ENSG00000079841	-0.361734	2.33487	3.08911	0.0788178	0.423401	-0.399128	ns	RIMS1
ENSG00000079931	-0.398667	5.37767	2.93532	0.0866617	0.440216	-0.423453	ns	MOXD1
ENSG00000079950	-0.0185585	6.41328	0.0421212	0.837389	0.954681	-0.00143035	ns	STX7
ENSG00000079974	-0.0283671	4.74062	0.0533922	0.817262	0.948092	-0.00248605	ns	RABL2B
ENSG00000079999	0.232959	5.79255	4.47986	0.0342965	0.296052	0.341227	ns	KEAP1
ENSG00000080031	0.0379344	0.179796	0.0102412	0.919393	0.977576	0.00138457	ns	PTPRH
ENSG00000080166	-0.293998	2.76805	0.149083	0.699413	0.911267	-0.0456479	ns	DCT
ENSG00000080189	0.0601701	4.76485	0.327155	0.567339	0.85779	0.0148113	ns	SLC35C2
ENSG00000080200	-0.274757	5.08682	5.37822	0.0203897	0.231621	-0.464502	ns	CRYBG3
ENSG00000080224	-0.371764	3.36439	4.25086	0.0392303	0.314098	-0.52284	ns	EPHA6
ENSG00000080293	0.160203	0.296894	0.230209	0.631369	0.887751	0.0319952	ns	SCTR
ENSG00000080298	-0.0869822	5.36366	0.66085	0.41626	0.773033	-0.0331085	ns	RFX3
ENSG00000080345	-0.201931	7.4298	6.48771	0.0108623	0.169055	-0.396609	ns	RIF1
ENSG00000080371	0.00901331	6.01101	0.0112271	0.915616	0.976933	0.000345091	ns	RAB21
ENSG00000080493	-0.0400756	3.09242	0.0604715	0.805752	0.94408	-0.00375903	ns	SLC4A4
ENSG00000080503	0.129766	6.98235	1.66488	0.196945	0.602338	0.0915701	ns	SMARCA2
ENSG00000080546	-0.0261979	5.19092	0.0544928	0.815422	0.947474	-0.0023216	ns	SESN1
ENSG00000080561	-0.0700513	4.92091	0.378147	0.538597	0.843226	-0.0188253	ns	MID2
ENSG00000080573	-1.76327	0.350572	17.8306	2.41464e-05	0.00382513	-8.14128	downregulated	COL5A3
ENSG00000080603	-0.0346208	2.37363	0.0351248	0.851334	0.959142	-0.00241999	ns	SRCAP
ENSG00000080608	-0.0828898	4.72581	0.55995	0.45428	0.796697	-0.0284044	ns	PUM3
ENSG00000080618	0.16584	-0.740779	0.0728932	0.78717	0.938426	0.017236	ns	CPB2
ENSG00000080644	0.193698	4.84194	0.717421	0.396991	0.762232	0.0777152	ns	CHRNA3
ENSG00000080709	-0.0839743	4.854	0.455777	0.499604	0.822463	-0.0253077	ns	KCNN2
ENSG00000080802	-0.155962	5.34342	2.85088	0.0913238	0.449685	-0.162109	ns	CNOT4
ENSG00000080815	-0.160143	6.78981	2.94238	0.0862835	0.439402	-0.170404	ns	PSEN1
ENSG00000080819	0.0784366	5.01258	0.480126	0.488365	0.815604	0.0244138	ns	CPOX
ENSG00000080822	-0.150694	6.48521	2.59221	0.107391	0.482626	-0.146028	ns	CLDND1
ENSG00000080823	-0.259682	3.17359	2.55551	0.10991	0.486204	-0.249025	ns	MOK
ENSG00000080824	0.0935072	10.1618	1.06854	0.301276	0.698484	0.0487206	ns	HSP90AA1
ENSG00000080839	-0.0942452	5.04788	0.619163	0.431359	0.783062	-0.0344147	ns	RBL1
ENSG00000080845	0.0259297	6.43986	0.0731091	0.786863	0.938426	0.00269931	ns	DLGAP4
ENSG00000080854	-0.393895	4.2165	2.96883	0.0848835	0.436615	-0.421931	ns	IGSF9B
ENSG00000080947	-0.528735	-1.50762	0.676187	0.410903	0.769824	-0.20423	ns	CROCCP3
ENSG00000080986	-0.114084	5.31181	1.00797	0.31539	0.709241	-0.0571734	ns	NDC80
ENSG00000081014	-0.0890337	4.97169	0.57065	0.450001	0.793343	-0.0308757	ns	AP4E1
ENSG00000081019	-0.0665014	6.24301	0.604934	0.436701	0.785281	-0.0239282	ns	RSBN1
ENSG00000081026	-0.0583851	5.74298	0.38396	0.535491	0.84192	-0.0158368	ns	MAGI3
ENSG00000081041	0.0773146	2.56247	0.0689396	0.792887	0.9395	0.00779244	ns	CXCL2
ENSG00000081051	-0.0213065	11.1678	0.0266668	0.870283	0.963067	-0.00128563	ns	AFP
ENSG00000081052	0.267432	2.35373	1.31134	0.252153	0.661587	0.160014	ns	COL4A4
ENSG00000081059	0.0592413	3.37217	0.146179	0.702214	0.912386	0.00909535	ns	TCF7
ENSG00000081087	0.271042	5.03161	7.36411	0.00665386	0.131607	0.590038	ns	OSTM1
ENSG00000081138	0.000455329	4.74483	1.07985e-05	0.997378	0.99909	5.19159e-07	ns	CDH7
ENSG00000081148	-0.175581	1.12744	0.465305	0.495155	0.819593	-0.0535978	ns	IMPG2
ENSG00000081154	-0.00466204	7.62383	0.00367923	0.951633	0.988391	-0.000100377	ns	PCNP
ENSG00000081177	0.0883688	5.46485	0.91961	0.337577	0.727118	0.0416771	ns	EXD2
ENSG00000081181	-0.00790499	5.30291	0.00524695	0.942255	0.985537	-0.000204198	ns	ARG2
ENSG00000081189	-0.232564	4.25774	3.04732	0.0808706	0.428281	-0.254009	ns	MEF2C
ENSG00000081237	-0.35018	-1.53168	0.333144	0.563814	0.856773	-0.0871474	ns	PTPRC
ENSG00000081277	-0.293605	1.49494	1.10417	0.293354	0.691835	-0.156376	ns	PKP1
ENSG00000081307	-0.0356185	6.17784	0.172913	0.677536	0.904332	-0.00602194	ns	UBA5
ENSG00000081320	-0.280023	4.29195	4.60275	0.0319208	0.286149	-0.418894	ns	STK17B
ENSG00000081377	-0.178611	6.08208	3.03417	0.081528	0.429857	-0.194452	ns	CDC14B
ENSG00000081386	-0.246503	5.5284	6.02941	0.0140694	0.193929	-0.456456	ns	ZNF510
ENSG00000081479	-0.370686	4.25737	5.23571	0.0221278	0.241074	-0.613509	ns	LRP2
ENSG00000081665	-0.00508926	5.34362	0.0027032	0.958535	0.98961	-9.36022e-05	ns	ZNF506
ENSG00000081692	0.107642	3.65325	0.488883	0.484426	0.813431	0.0338827	ns	JMJD4
ENSG00000081721	-0.0638064	4.70025	0.350494	0.553834	0.852152	-0.016374	ns	DUSP12
ENSG00000081760	-0.0978694	4.91734	0.833557	0.361246	0.742423	-0.0432775	ns	AACS
ENSG00000081791	-0.114532	5.69922	1.6901	0.193588	0.598316	-0.0816751	ns	DELE1
ENSG00000081803	-0.0124086	4.5861	0.0107365	0.917473	0.977139	-0.000464163	ns	CADPS2
ENSG00000081818	-0.154951	1.61829	0.581307	0.445801	0.790778	-0.0543661	ns	PCDHB4
ENSG00000081842	0.173413	-0.595882	0.282492	0.595072	0.87075	0.0390925	ns	PCDHA6
ENSG00000081853	-0.0782657	-0.0137185	0.0622012	0.80305	0.943479	-0.00745539	ns	PCDHGA2
ENSG00000081870	0.0174568	4.37133	0.0234093	0.878398	0.96565	0.00098297	ns	IFT25
ENSG00000081913	0.0382623	5.19134	0.115424	0.734052	0.924149	0.00513761	ns	PHLPP1
ENSG00000081923	-0.111828	4.67276	0.382446	0.536297	0.842211	-0.0302601	ns	ATP8B1
ENSG00000081985	-0.897663	0.192611	3.35521	0.0669927	0.395647	-1.05383	ns	IL12RB2
ENSG00000082014	0.251896	5.45407	4.28711	0.0384023	0.310741	0.356595	ns	SMARCD3
ENSG00000082068	0.0302061	5.58335	0.0969754	0.75549	0.931932	0.00367824	ns	WDR70
ENSG00000082074	0.158663	-0.647525	0.213347	0.644156	0.89286	0.0303059	ns	FYB1
ENSG00000082126	1.12373	-1.19405	6.95167	0.0083741	0.148339	2.33405	ns	MPP4
ENSG00000082146	-0.203355	5.34174	3.5194	0.0606545	0.377129	-0.24751	ns	STRADB
ENSG00000082153	-0.0866366	8.0782	1.18401	0.27654	0.680553	-0.0483642	ns	BZW1
ENSG00000082175	-0.535266	0.497134	1.33064	0.248691	0.65716	-0.323482	ns	PGR
ENSG00000082196	-0.309822	3.23558	3.76643	0.0522912	0.354537	-0.397059	ns	C1QTNF3
ENSG00000082212	-0.0697079	6.01922	0.531709	0.465889	0.802833	-0.0231233	ns	ME2
ENSG00000082213	0.00978068	5.21488	0.00915499	0.923773	0.979183	0.000336794	ns	C5orf22
ENSG00000082258	-0.095623	6.63513	1.17476	0.278426	0.682149	-0.0530986	ns	CCNT2
ENSG00000082269	-0.10907	5.88167	1.45931	0.227041	0.63401	-0.0702295	ns	FAM135A
ENSG00000082293	0.0300208	4.3281	0.023836	0.877303	0.964977	0.0017067	ns	COL19A1
ENSG00000082397	0.359176	7.11776	10.4404	0.0012329	0.0501341	1.04487	ns	EPB41L3
ENSG00000082438	-0.0423688	5.75262	0.154528	0.694246	0.909637	-0.0067149	ns	COBLL1
ENSG00000082458	-0.109434	5.95091	1.46442	0.226229	0.63331	-0.0706343	ns	DLG3
ENSG00000082482	-0.367979	3.9681	1.76176	0.184405	0.588656	-0.27018	ns	KCNK2
ENSG00000082497	-0.146467	6.06313	1.18999	0.275331	0.679758	-0.0820427	ns	SERTAD4
ENSG00000082512	-0.433644	4.77204	15.2184	9.57662e-05	0.00952423	-1.74272	ns	TRAF5
ENSG00000082515	0.0795608	5.18474	0.630402	0.427208	0.779867	0.0293866	ns	MRPL22
ENSG00000082516	-0.0289397	5.42351	0.0969781	0.755487	0.931932	-0.00352408	ns	GEMIN5
ENSG00000082556	-0.0381742	2.56976	0.018066	0.893078	0.969081	-0.00187475	ns	OPRK1
ENSG00000082641	-0.0899009	7.59064	1.10845	0.292418	0.691363	-0.0480066	ns	NFE2L1
ENSG00000082684	-0.903228	2.89576	8.15486	0.00429459	0.106301	-2.13801	ns	SEMA5B
ENSG00000082701	-0.105347	7.66464	1.75663	0.185046	0.589103	-0.0771895	ns	GSK3B
ENSG00000082781	-0.029255	6.63873	0.0989674	0.753072	0.931585	-0.00360315	ns	ITGB5
ENSG00000082805	-0.210785	6.90799	6.75089	0.00937007	0.156697	-0.427527	ns	ERC1
ENSG00000082898	-0.058478	8.82725	0.555466	0.456093	0.797605	-0.0199379	ns	XPO1
ENSG00000082996	-0.0606755	4.99272	0.345875	0.556458	0.853655	-0.015446	ns	RNF13
ENSG00000083067	-0.652175	2.59239	11.9323	0.000551676	0.0308188	-2.12499	ns	TRPM3
ENSG00000083093	-0.120433	5.05649	1.28372	0.257208	0.66563	-0.071021	ns	PALB2
ENSG00000083097	-0.0859113	5.99807	0.784154	0.375874	0.751462	-0.0365087	ns	DOP1A
ENSG00000083099	-0.0271467	5.9377	0.0837877	0.772229	0.935746	-0.00304733	ns	LYRM2
ENSG00000083123	-0.0213184	5.15011	0.0484259	0.825825	0.950893	-0.00177181	ns	BCKDHB
ENSG00000083168	-0.153962	7.50612	3.84536	0.0498839	0.347798	-0.200464	ns	KAT6A
ENSG00000083223	-0.0604057	5.54843	0.319913	0.57166	0.860019	-0.0146702	ns	TUT7
ENSG00000083290	-0.14655	5.89231	2.29587	0.129718	0.516979	-0.12999	ns	ULK2
ENSG00000083307	-0.00113801	5.04854	0.000129075	0.990935	0.997357	-4.50045e-06	ns	GRHL2
ENSG00000083312	-0.109759	8.79247	2.03243	0.153974	0.548129	-0.0891846	ns	TNPO1
ENSG00000083444	-0.0309117	7.58485	0.0883933	0.76623	0.933962	-0.00357466	ns	PLOD1
ENSG00000083454	0.908723	-0.195515	6.97579	0.008262	0.147799	1.89279	ns	P2RX5
ENSG00000083457	0.00762487	3.95168	0.00329266	0.954241	0.989096	0.000155104	ns	ITGAE
ENSG00000083520	-0.0792445	6.78774	0.847378	0.357295	0.739596	-0.0354202	ns	DIS3
ENSG00000083535	-0.109515	5.39891	1.39237	0.238004	0.645463	-0.068273	ns	PIBF1
ENSG00000083544	-0.153724	5.13448	2.46684	0.116272	0.497417	-0.143659	ns	TDRD3
ENSG00000083635	0.0674086	4.47824	0.267069	0.605305	0.874876	0.0146968	ns	NUFIP1
ENSG00000083642	-0.0401947	7.49349	0.259406	0.610529	0.877474	-0.00861348	ns	PDS5B
ENSG00000083720	0.175477	4.98355	2.89432	0.0888923	0.445526	0.184451	ns	OXCT1
ENSG00000083750	0.0304429	4.89454	0.0832	0.773007	0.935746	0.00340402	ns	RRAGB
ENSG00000083782	0.0891058	2.79181	0.0278508	0.86746	0.962363	0.00550232	ns	EPYC
ENSG00000083799	-0.131655	5.71157	2.19185	0.138742	0.529569	-0.112932	ns	CYLD
ENSG00000083807	-0.0894883	1.72567	0.135173	0.713128	0.916071	-0.0131398	ns	SLC27A5
ENSG00000083812	-0.0404113	3.52301	0.0720947	0.788311	0.938426	-0.00417458	ns	ZNF324
ENSG00000083814	0.0113777	3.79181	0.00765612	0.930275	0.981021	0.000357132	ns	ZNF671
ENSG00000083817	-0.152416	3.59436	1.23239	0.266943	0.67427	-0.0874228	ns	ZNF416
ENSG00000083828	-0.0898278	4.05863	0.456657	0.49919	0.822446	-0.0271041	ns	ZNF586
ENSG00000083838	0.0303834	3.01673	0.0327858	0.856314	0.959707	0.00204684	ns	ZNF446
ENSG00000083844	-0.068348	5.37319	0.441389	0.506453	0.824709	-0.0201942	ns	ZNF264
ENSG00000083845	-0.136813	8.12239	2.31421	0.128197	0.514411	-0.122054	ns	RPS5
ENSG00000083857	-0.244704	8.10126	5.22437	0.0222726	0.241074	-0.404307	ns	FAT1
ENSG00000083896	0.0283372	7.68	0.105225	0.745647	0.928391	0.00361205	ns	YTHDC1
ENSG00000083937	-0.0114547	6.23175	0.0122864	0.91174	0.975426	-0.000459664	ns	CHMP2B
ENSG00000084070	0.0239724	4.89263	0.0473588	0.827725	0.951808	0.00196847	ns	SMAP2
ENSG00000084072	0.179638	5.07066	3.00087	0.0832201	0.433482	0.193968	ns	PPIE
ENSG00000084073	-0.0167813	6.45907	0.0411803	0.83919	0.955533	-0.00127772	ns	ZMPSTE24
ENSG00000084090	-0.0546349	7.31025	0.36506	0.54571	0.846701	-0.0143711	ns	STARD7
ENSG00000084092	-0.0745219	4.71191	0.438424	0.507884	0.825586	-0.021927	ns	NOA1
ENSG00000084093	-0.154931	7.28681	3.23557	0.0720551	0.407181	-0.176983	ns	REST
ENSG00000084110	0.256937	0.219326	0.833261	0.361331	0.742423	0.11359	ns	HAL
ENSG00000084112	-0.139908	6.42712	2.75092	0.0971986	0.463917	-0.141635	ns	SSH1
ENSG00000084207	0.254759	7.98579	7.17346	0.00739899	0.139407	0.542847	ns	GSTP1
ENSG00000084234	-0.0840526	9.02991	0.837212	0.360195	0.741315	-0.0372741	ns	APLP2
ENSG00000084444	-0.256989	4.31282	4.0174	0.0450331	0.3345	-0.346027	ns	FAM234B
ENSG00000084453	-0.349328	2.9691	2.15177	0.142405	0.533232	-0.295697	ns	SLCO1A2
ENSG00000084463	-0.0548521	6.99023	0.507143	0.476378	0.808967	-0.017665	ns	WBP11
ENSG00000084623	0.036067	6.96048	0.214706	0.643104	0.89286	0.00691473	ns	EIF3I
ENSG00000084628	-0.326034	3.31892	2.30201	0.129206	0.51612	-0.289752	ns	NKAIN1
ENSG00000084636	-0.519563	6.41318	20.3563	6.42798e-06	0.00139765	-2.69753	ns	COL16A1
ENSG00000084652	0.00548949	6.44419	0.00260926	0.959261	0.989618	9.91576e-05	ns	TXLNA
ENSG00000084674	-1.45979	8.14993	21.5371	3.47046e-06	0.000864807	-7.96989	downregulated	APOB
ENSG00000084676	-0.0388467	6.6966	0.240615	0.623762	0.884683	-0.00796284	ns	NCOA1
ENSG00000084693	0.117172	5.74996	1.68643	0.194072	0.598462	0.0834304	ns	AGBL5
ENSG00000084710	-0.441424	4.44804	5.27651	0.021615	0.238753	-0.735079	ns	EFR3B
ENSG00000084731	-0.156625	5.84676	2.71683	0.0992951	0.467819	-0.157106	ns	KIF3C
ENSG00000084733	-0.106845	7.19382	1.80313	0.179334	0.58266	-0.0797424	ns	RAB10
ENSG00000084734	-0.646424	-1.6621	1.65499	0.198281	0.603218	-0.454255	ns	GCKR
ENSG00000084754	-0.134053	7.72551	2.99347	0.0836011	0.433482	-0.14448	ns	HADHA
ENSG00000084764	0.117871	3.76992	0.69227	0.405394	0.767579	0.0462198	ns	MAPRE3
ENSG00000084774	-0.10614	6.24612	1.44263	0.229715	0.63631	-0.0678037	ns	CAD
ENSG00000085063	-0.0209427	6.4267	0.0557832	0.813289	0.946948	-0.00187971	ns	CD59
ENSG00000085117	-0.315915	3.0583	2.68775	0.101123	0.471458	-0.314383	ns	CD82
ENSG00000085185	-0.0748145	5.30331	0.548339	0.458997	0.799504	-0.0253015	ns	BCORL1
ENSG00000085224	-0.0773716	8.45648	0.837253	0.360184	0.741315	-0.0343125	ns	ATRX
ENSG00000085231	0.223899	3.95028	2.61655	0.105754	0.478606	0.218459	ns	AK6
ENSG00000085274	0.0138194	5.65192	0.0231698	0.879016	0.965799	0.000773927	ns	MYNN
ENSG00000085276	0.192977	6.62586	2.74937	0.0972931	0.463998	0.195277	ns	MECOM
ENSG00000085365	-0.0784288	6.26227	0.791169	0.373747	0.750776	-0.0335222	ns	SCAMP1
ENSG00000085377	0.0003869	6.25981	2.12141e-05	0.996325	0.998722	6.18634e-07	ns	PREP
ENSG00000085382	-0.202126	5.27775	3.58293	0.0583762	0.369475	-0.249376	ns	HACE1
ENSG00000085415	-0.198913	5.286	3.55983	0.0591938	0.372531	-0.24421	ns	SEH1L
ENSG00000085433	-0.006902	4.5542	0.00363489	0.951925	0.988503	-0.000147685	ns	WDR47
ENSG00000085449	-0.0577973	6.81424	0.508928	0.475603	0.808404	-0.0186544	ns	WDFY1
ENSG00000085465	0.158178	2.23282	0.363079	0.546801	0.847434	0.0414696	ns	OVGP1
ENSG00000085491	0.0714192	6.94979	0.739693	0.389759	0.759766	0.029225	ns	SLC25A24
ENSG00000085511	-0.0782665	5.71655	0.789054	0.374386	0.751131	-0.0333947	ns	MAP3K4
ENSG00000085514	0.425038	0.533018	2.57259	0.10873	0.484648	0.409589	ns	PILRA
ENSG00000085552	0.129906	4.94928	1.18565	0.276209	0.680326	0.0725865	ns	IGSF9
ENSG00000085563	-0.2023	1.433	0.232935	0.629356	0.886836	-0.0406833	ns	ABCB1
ENSG00000085644	0.00244963	3.3515	0.00013357	0.990779	0.997344	9.85551e-06	ns	ZNF213
ENSG00000085662	0.175385	6.34886	4.73533	0.0295492	0.275934	0.268243	ns	AKR1B1
ENSG00000085719	-0.0749299	6.93618	0.778216	0.377687	0.752208	-0.0316854	ns	CPNE3
ENSG00000085721	0.117934	5.82693	1.85526	0.173173	0.574708	0.0898091	ns	RRN3
ENSG00000085733	0.0421522	7.08842	0.271071	0.602614	0.873801	0.00927181	ns	CTTN
ENSG00000085741	0.34478	2.2206	2.66258	0.102734	0.473097	0.340741	ns	WNT11
ENSG00000085760	0.0414781	4.89145	0.1199	0.729143	0.922209	0.00569027	ns	MTIF2
ENSG00000085788	-0.1242	6.42349	1.70176	0.192058	0.596568	-0.0889981	ns	DDHD2
ENSG00000085831	0.0626864	2.79995	0.139132	0.709145	0.914941	0.00935687	ns	TTC39A
ENSG00000085832	-0.194785	6.13446	5.21593	0.0223809	0.242011	-0.321419	ns	EPS15
ENSG00000085840	-0.24641	4.13831	3.02883	0.0817969	0.430025	-0.267912	ns	ORC1
ENSG00000085871	0.151602	3.88998	1.12214	0.289459	0.689524	0.0816244	ns	MGST2
ENSG00000085872	0.182272	5.55079	2.21498	0.136676	0.526318	0.157539	ns	CHERP
ENSG00000085978	-0.0451554	4.94845	0.203284	0.652083	0.896267	-0.00838523	ns	ATG16L1
ENSG00000085982	0.0296418	5.61914	0.0998116	0.752056	0.931377	0.00366817	ns	USP40
ENSG00000085998	-0.0511396	5.98778	0.349818	0.554216	0.852504	-0.0131082	ns	POMGNT1
ENSG00000085999	-0.16943	4.36086	2.19738	0.138246	0.528897	-0.1456	ns	RAD54L
ENSG00000086015	-0.154175	6.50761	3.50958	0.0610149	0.377789	-0.187256	ns	MAST2
ENSG00000086061	0.103477	8.35233	1.79781	0.179977	0.583387	0.0770681	ns	DNAJA1
ENSG00000086062	-0.0913463	6.57456	1.02773	0.310692	0.705853	-0.0463738	ns	B4GALT1
ENSG00000086065	0.0517514	6.2209	0.301582	0.582893	0.86535	0.0121311	ns	CHMP5
ENSG00000086102	0.0949424	5.66624	1.13189	0.287372	0.688935	0.0514166	ns	NFX1
ENSG00000086159	0.475447	-1.0883	1.02396	0.311582	0.706998	0.24078	ns	AQP6
ENSG00000086189	0.0750973	5.04047	0.537727	0.463376	0.801682	0.0250875	ns	DIMT1
ENSG00000086200	-0.111103	5.15051	0.913467	0.339196	0.728308	-0.0521683	ns	IPO11
ENSG00000086232	-0.122946	7.19793	2.20552	0.137517	0.528022	-0.105936	ns	EIF2AK1
ENSG00000086288	0.136852	-1.26726	0.0383857	0.844671	0.957037	0.010033	ns	NME8
ENSG00000086289	-0.656539	1.23366	3.1981	0.0737237	0.41237	-0.743461	ns	EPDR1
ENSG00000086300	0.0647158	3.34357	0.103249	0.747965	0.928956	0.00816188	ns	SNX10
ENSG00000086475	-0.0888535	7.63874	1.39752	0.237139	0.644352	-0.0555332	ns	SEPHS1
ENSG00000086504	0.274873	5.07619	5.5906	0.0180572	0.21836	0.4792	ns	MRPL28
ENSG00000086544	0.266052	4.72051	5.018	0.0250852	0.256863	0.425838	ns	ITPKC
ENSG00000086548	-0.588307	1.54697	6.30781	0.0120207	0.178314	-1.12959	ns	CEACAM6
ENSG00000086570	-0.5537	2.53499	5.07388	0.024289	0.252902	-0.894	ns	FAT2
ENSG00000086589	0.0952674	6.38253	1.21194	0.270948	0.676851	0.0540275	ns	RBM22
ENSG00000086598	-0.0442024	7.7262	0.340653	0.559452	0.854987	-0.0111495	ns	TMED2
ENSG00000086619	0.113924	3.59835	0.552329	0.457368	0.798324	0.0387038	ns	ERO1B
ENSG00000086666	-0.0380083	6.27176	0.188592	0.664091	0.900141	-0.00675681	ns	ZFAND6
ENSG00000086696	0.128455	2.30037	0.409166	0.522393	0.83428	0.0362246	ns	HSD17B2
ENSG00000086712	-0.118746	5.98165	1.3944	0.237663	0.644916	-0.0741017	ns	TXLNG
ENSG00000086717	0.196746	1.3143	0.494888	0.481755	0.812542	0.0624027	ns	PPEF1
ENSG00000086730	1.06997	-0.922712	7.76034	0.00534059	0.118207	2.43141	ns	LAT2
ENSG00000086758	-0.166549	8.4917	4.52745	0.0333553	0.292241	-0.245965	ns	HUWE1
ENSG00000086827	0.0448563	5.37558	0.204399	0.651193	0.895998	0.00835629	ns	ZW10
ENSG00000086848	-0.0386446	4.44461	0.108834	0.741475	0.926291	-0.00502006	ns	ALG9
ENSG00000086967	-0.373404	-0.0573574	0.554706	0.456401	0.797818	-0.127201	ns	MYBPC2
ENSG00000086991	-0.162368	3.57689	1.26554	0.260605	0.669025	-0.0948255	ns	NOX4
ENSG00000087008	-0.266274	3.81759	2.94139	0.0863366	0.43947	-0.283264	ns	ACOX3
ENSG00000087053	0.0229249	6.53129	0.0809744	0.775981	0.935933	0.00252515	ns	MTMR2
ENSG00000087074	0.32635	5.81691	6.06057	0.0138233	0.192451	0.606811	ns	PPP1R15A
ENSG00000087076	0.368144	4.34853	10.125	0.00146271	0.0550763	1.04363	ns	HSD17B14
ENSG00000087077	0.170122	5.67947	2.79142	0.0947704	0.458712	0.17409	ns	TRIP6
ENSG00000087085	0.156497	2.70882	0.502089	0.478584	0.810085	0.0500856	ns	ACHE
ENSG00000087086	0.334756	9.62502	19.5882	9.60591e-06	0.00183655	1.67963	ns	FTL
ENSG00000087087	0.192861	7.37087	4.81317	0.028243	0.26883	0.298758	ns	SRRT
ENSG00000087088	0.210619	5.14186	4.4562	0.0347748	0.297545	0.307237	ns	BAX
ENSG00000087095	-0.187786	5.24162	3.43778	0.0637212	0.386066	-0.224539	ns	NLK
ENSG00000087111	-0.0900041	5.4239	0.949076	0.329955	0.721314	-0.0433411	ns	PIGS
ENSG00000087116	-0.0892363	4.01176	0.193471	0.660043	0.89848	-0.0161007	ns	ADAMTS2
ENSG00000087128	0.0170179	2.04977	0.00338148	0.953629	0.989088	0.00035092	ns	TMPRSS11E
ENSG00000087152	0.0307492	7.47592	0.114167	0.735449	0.924438	0.0041034	ns	ATXN7L3
ENSG00000087157	0.00738921	5.17654	0.00459549	0.945953	0.986659	0.000178306	ns	PGS1
ENSG00000087191	0.0855221	6.63357	1.18436	0.276469	0.680553	0.0477515	ns	PSMC5
ENSG00000087206	-0.0947554	5.73088	0.737004	0.390622	0.760329	-0.0386832	ns	UIMC1
ENSG00000087245	0.0758786	7.91908	0.270237	0.603173	0.874049	0.0166598	ns	MMP2
ENSG00000087253	-0.0898465	4.55715	0.663071	0.415478	0.772713	-0.0342721	ns	LPCAT2
ENSG00000087258	-0.47319	3.93797	4.1944	0.0405577	0.317629	-0.658645	ns	GNAO1
ENSG00000087263	-0.200605	5.64982	4.86109	0.027469	0.265397	-0.313177	ns	OGFOD1
ENSG00000087266	-0.0702807	5.67685	0.434098	0.509985	0.826886	-0.0205531	ns	SH3BP2
ENSG00000087269	0.252257	5.39674	5.39688	0.0201728	0.230765	0.427634	ns	NOP14
ENSG00000087274	0.0895007	8.30316	1.07936	0.298842	0.695969	0.0469483	ns	ADD1
ENSG00000087299	-0.205206	4.06767	1.44357	0.229563	0.636247	-0.131147	ns	L2HGDH
ENSG00000087301	-0.0197258	5.87606	0.0245092	0.875596	0.964783	-0.0011381	ns	TXNDC16
ENSG00000087302	-0.0327645	7.04789	0.154354	0.694409	0.909664	-0.00518938	ns	RTRAF
ENSG00000087303	-0.345906	7.63481	16.2179	5.64571e-05	0.00659368	-1.46951	ns	NID2
ENSG00000087338	-0.0979696	5.88144	0.937587	0.332899	0.723898	-0.0467988	ns	GMCL1
ENSG00000087365	0.106432	7.94434	1.85053	0.173722	0.574791	0.0809037	ns	SF3B2
ENSG00000087448	-0.16452	6.36503	4.00955	0.0452434	0.335195	-0.221188	ns	KLHL42
ENSG00000087460	0.141999	10.4732	2.01036	0.156229	0.552342	0.114485	ns	GNAS
ENSG00000087470	-0.132606	7.23277	2.85332	0.0911855	0.449406	-0.13792	ns	DNM1L
ENSG00000087494	-0.099777	2.43356	0.214804	0.643028	0.89286	-0.0191343	ns	PTHLH
ENSG00000087495	-0.263479	1.76127	0.38712	0.533817	0.840708	-0.0718264	ns	PHACTR3
ENSG00000087502	0.00184149	5.94001	0.000444633	0.983177	0.995748	1.35688e-05	ns	ERGIC2
ENSG00000087510	-0.79848	4.23378	31.6072	1.88732e-08	1.2684e-05	-6.16759	ns	TFAP2C
ENSG00000087586	-0.225976	4.86531	4.20701	0.0402573	0.316867	-0.315272	ns	AURKA
ENSG00000087589	0.739727	-1.41575	3.1689	0.075053	0.41582	0.83192	ns	CASS4
ENSG00000087842	0.00874445	4.58329	0.00470793	0.945297	0.986489	0.000213644	ns	PIR
ENSG00000087884	0.0361937	3.6533	0.0593003	0.807605	0.944873	0.00335881	ns	AAMDC
ENSG00000087903	-0.0698152	3.22065	0.169709	0.680371	0.905229	-0.0116769	ns	RFX2
ENSG00000087995	0.000333982	4.85265	9.96125e-06	0.997482	0.999099	3.65722e-07	ns	METTL2A
ENSG00000088002	-0.107751	-1.68623	0.0538059	0.816568	0.94806	-0.00948288	ns	SULT2B1
ENSG00000088035	-0.175942	4.5058	1.88782	0.169448	0.569857	-0.135645	ns	ALG6
ENSG00000088038	0.161847	5.80851	2.3543	0.124938	0.508419	0.146197	ns	CNOT3
ENSG00000088179	-0.205714	5.62286	3.42549	0.064197	0.38741	-0.24531	ns	PTPN4
ENSG00000088205	-0.0665333	6.95827	0.736162	0.390893	0.760354	-0.0271417	ns	DDX18
ENSG00000088247	-0.0630508	7.98652	0.513623	0.473574	0.807405	-0.020467	ns	KHSRP
ENSG00000088256	0.0998393	6.29704	0.800931	0.370815	0.748107	0.043015	ns	GNA11
ENSG00000088280	-0.220228	5.93796	5.37765	0.0203964	0.231621	-0.372283	ns	ASAP3
ENSG00000088298	-0.112973	3.7404	0.709313	0.399672	0.764163	-0.0449968	ns	EDEM2
ENSG00000088305	-0.969741	6.01894	10.8002	0.00101489	0.0448753	-2.903	ns	DNMT3B
ENSG00000088325	-0.198218	7.75192	5.43195	0.0197716	0.228138	-0.337755	ns	TPX2
ENSG00000088356	0.240165	5.10996	5.74854	0.0165023	0.208274	0.428084	ns	PDRG1
ENSG00000088367	-0.13571	6.04479	2.48597	0.114866	0.494274	-0.127542	ns	EPB41L1
ENSG00000088386	0.313725	1.52047	0.859628	0.353843	0.737375	0.141549	ns	SLC15A1
ENSG00000088387	-0.400515	5.512	12.7905	0.000348383	0.0232781	-1.38496	ns	DOCK9
ENSG00000088448	0.0110222	7.2798	0.0110063	0.916446	0.976933	0.000417662	ns	ANKRD10
ENSG00000088451	-0.229964	4.03499	2.69542	0.100637	0.47092	-0.22933	ns	TGDS
ENSG00000088538	-0.522138	2.96068	2.59403	0.107267	0.482257	-0.50623	ns	DOCK3
ENSG00000088543	0.0700476	3.80338	0.284823	0.593557	0.87048	0.0158684	ns	C3orf18
ENSG00000088682	0.218408	4.48926	3.3597	0.0668102	0.395333	0.256663	ns	COQ9
ENSG00000088726	0.11258	0.543165	0.178056	0.673049	0.903209	0.0193584	ns	TMEM40
ENSG00000088727	-0.124985	1.05377	0.257257	0.612011	0.878233	-0.0266519	ns	KIF9
ENSG00000088756	-0.129343	8.67611	1.86282	0.172299	0.573882	-0.0987812	ns	ARHGAP28
ENSG00000088766	0.389955	0.497519	1.52105	0.217461	0.626963	0.258392	ns	CRLS1
ENSG00000088808	0.159566	4.07269	1.67722	0.195294	0.599976	0.113182	ns	PPP1R13B
ENSG00000088812	-0.145467	6.83896	3.32365	0.0682903	0.399439	-0.169562	ns	ATRN
ENSG00000088826	0.242029	4.10503	2.36215	0.12431	0.507447	0.219156	ns	SMOX
ENSG00000088832	-0.0548025	7.44693	0.511292	0.47458	0.808141	-0.0177391	ns	FKBP1A
ENSG00000088833	0.0582632	6.26956	0.50366	0.477896	0.809624	0.0186831	ns	NSFL1C
ENSG00000088836	-0.0982391	0.638126	0.0965734	0.755981	0.931932	-0.011935	ns	SLC4A11
ENSG00000088854	-0.0587262	5.41909	0.32219	0.570295	0.859434	-0.0143234	ns	DNAAF9
ENSG00000088876	0.120172	3.69064	0.829487	0.362421	0.742781	0.0529704	ns	ZNF343
ENSG00000088881	-0.0199756	4.73619	0.0298798	0.862763	0.962053	-0.0012806	ns	EBF4
ENSG00000088882	0.124437	7.17991	2.37462	0.123321	0.505932	0.113109	ns	CPXM1
ENSG00000088888	-0.0451303	6.94251	0.291397	0.589326	0.869011	-0.0103639	ns	MAVS
ENSG00000088899	0.0251203	4.80007	0.0403561	0.840786	0.956303	0.00189192	ns	LZTS3
ENSG00000088930	-0.113104	7.6744	2.13581	0.143894	0.534999	-0.0952286	ns	XRN2
ENSG00000088970	-0.160204	4.52361	1.43323	0.231238	0.638258	-0.10188	ns	KIZ
ENSG00000088986	0.135016	7.59801	2.9515	0.085798	0.438212	0.143998	ns	DYNLL1
ENSG00000088992	-0.0363603	-0.577362	0.00975707	0.921315	0.978273	-0.00129414	ns	TESC
ENSG00000089006	-0.0495393	6.8873	0.298358	0.584913	0.866779	-0.0115381	ns	SNX5
ENSG00000089009	-0.0948588	10.2104	1.37112	0.241619	0.650485	-0.0585155	ns	RPL6
ENSG00000089022	-0.0483757	5.75618	0.297097	0.585708	0.867027	-0.0112386	ns	MAPKAPK5
ENSG00000089041	0.213172	1.0619	0.683356	0.408433	0.768997	0.0828979	ns	P2RX7
ENSG00000089048	0.0484881	5.49072	0.258892	0.610883	0.877642	0.0103785	ns	ESF1
ENSG00000089050	-0.0761989	5.77889	0.692763	0.405226	0.767579	-0.029893	ns	RBBP9
ENSG00000089053	-0.0620363	7.07006	0.49127	0.483361	0.813045	-0.0195866	ns	ANAPC5
ENSG00000089057	-0.104477	5.70888	1.31666	0.251193	0.660627	-0.0626852	ns	SLC23A2
ENSG00000089060	-0.203321	3.28226	1.59815	0.206165	0.612442	-0.139435	ns	SLC8B1
ENSG00000089063	-0.00937283	6.5973	0.0110958	0.916109	0.976933	-0.000356665	ns	TMEM230
ENSG00000089091	-0.130828	3.27964	0.706124	0.400733	0.765128	-0.0519575	ns	DZANK1
ENSG00000089094	-0.0521313	6.09448	0.332365	0.56427	0.856773	-0.0129553	ns	KDM2B
ENSG00000089101	-0.382444	-1.04615	0.408845	0.522557	0.834281	-0.107798	ns	CFAP61
ENSG00000089116	-3.68943	0.827882	58.152	2.42624e-14	8.20062e-11	-50.2318	downregulated	LHX5
ENSG00000089123	-0.0324491	3.14473	0.0376291	0.84619	0.957275	-0.00235361	ns	TASP1
ENSG00000089127	-0.364002	-1.07555	0.702886	0.401816	0.765731	-0.144135	ns	OAS1
ENSG00000089154	-0.0888186	7.32944	1.22505	0.268372	0.675685	-0.0507387	ns	GCN1
ENSG00000089157	-0.131094	10.2995	2.3376	0.126284	0.511363	-0.117808	ns	RPLP0
ENSG00000089159	0.139857	6.38932	3.01855	0.0823169	0.431339	0.151677	ns	PXN
ENSG00000089163	0.00763938	1.04795	0.00072144	0.978572	0.994289	7.18664e-05	ns	SIRT4
ENSG00000089169	0.217386	3.38393	0.635901	0.425199	0.778765	0.0807389	ns	RPH3A
ENSG00000089177	0.00635262	4.56599	0.00300188	0.956306	0.989455	0.00012326	ns	KIF16B
ENSG00000089195	0.139382	4.92897	1.90207	0.167847	0.568178	0.108033	ns	TRMT6
ENSG00000089199	-0.234616	4.54291	0.662295	0.415751	0.772713	-0.0894278	ns	CHGB
ENSG00000089220	0.0963107	7.94399	1.64797	0.199236	0.604298	0.0674785	ns	PEBP1
ENSG00000089225	-0.271288	2.03208	0.311035	0.577046	0.862438	-0.0647808	ns	TBX5
ENSG00000089234	0.0165359	5.17295	0.0292465	0.864211	0.96211	0.00104805	ns	BRAP
ENSG00000089248	0.0637847	6.83643	0.678815	0.409995	0.769403	0.0246988	ns	ERP29
ENSG00000089250	-0.84014	0.30277	3.21727	0.0728649	0.410007	-0.955644	ns	NOS1
ENSG00000089280	-0.0242624	8.98464	0.0650439	0.798694	0.941891	-0.00236848	ns	FUS
ENSG00000089289	-0.0681557	5.91253	0.526786	0.467961	0.804188	-0.0224771	ns	IGBP1
ENSG00000089327	-0.225505	2.58433	1.19654	0.274014	0.678649	-0.126785	ns	FXYD5
ENSG00000089335	0.0753308	6.41691	0.779821	0.377196	0.751951	0.0318975	ns	ZNF302
ENSG00000089351	0.040557	5.71468	0.195681	0.65823	0.898249	0.00736606	ns	GRAMD1A
ENSG00000089472	-0.076445	7.96587	0.695637	0.404254	0.766996	-0.0300693	ns	HEPH
ENSG00000089486	-0.00563119	4.88357	0.00268907	0.958643	0.98961	-0.000103293	ns	CDIP1
ENSG00000089505	-0.00479293	1.19138	0.000380331	0.984441	0.995796	-3.26423e-05	ns	CMTM1
ENSG00000089597	0.00555569	8.63371	0.00549596	0.940903	0.985054	0.000146976	ns	GANAB
ENSG00000089639	0.157768	3.68623	1.15476	0.282554	0.685135	0.0865988	ns	GMIP
ENSG00000089682	-0.135519	5.55215	2.07164	0.15006	0.542918	-0.111631	ns	RBM41
ENSG00000089685	-0.0933201	5.64606	0.447683	0.503437	0.823667	-0.0278145	ns	BIRC5
ENSG00000089692	-0.0378332	0.29383	0.0106453	0.917823	0.977165	-0.00140894	ns	LAG3
ENSG00000089693	0.179765	7.29538	3.89372	0.0484671	0.343859	0.236311	ns	MLF2
ENSG00000089723	-0.0462825	3.27164	0.0961459	0.756505	0.931932	-0.00560891	ns	OTUB2
ENSG00000089737	0.0384706	7.1195	0.233614	0.628857	0.886836	0.00774983	ns	DDX24
ENSG00000089775	-0.0233599	4.18322	0.0321879	0.857616	0.960132	-0.00155827	ns	ZBTB25
ENSG00000089818	-0.00172767	4.60119	0.000240259	0.987633	0.996591	-9.33701e-06	ns	NECAP1
ENSG00000089820	-0.0832306	3.06108	0.236602	0.626671	0.886596	-0.0168925	ns	ARHGAP4
ENSG00000089847	-0.26825	-0.674986	0.232303	0.629821	0.886836	-0.0538599	ns	ANKRD24
ENSG00000089876	0.0593665	5.64524	0.430601	0.511694	0.828166	0.017275	ns	DHX32
ENSG00000089902	-0.203859	6.54826	6.36466	0.0116415	0.175996	-0.394261	ns	RCOR1
ENSG00000089916	-0.301393	6.58997	13.8754	0.000195342	0.0156967	-1.11793	ns	GPATCH2L
ENSG00000090006	-0.0655593	6.99412	0.223103	0.636685	0.890316	-0.0128545	ns	LTBP4
ENSG00000090013	0.156896	2.94823	0.533031	0.465335	0.802318	0.0521261	ns	BLVRB
ENSG00000090020	0.0185066	4.64316	0.0238131	0.877361	0.964993	0.00105157	ns	SLC9A1
ENSG00000090054	-0.0486644	6.79793	0.345701	0.556557	0.853677	-0.0123846	ns	SPTLC1
ENSG00000090060	-0.0468066	8.58755	0.331869	0.564561	0.856784	-0.0116216	ns	PAPOLA
ENSG00000090061	-0.0934994	5.94781	1.21559	0.270229	0.676197	-0.0531328	ns	CCNK
ENSG00000090097	0.0395788	5.4381	0.0968564	0.755635	0.931932	0.00481626	ns	PCBP4
ENSG00000090104	0.0342715	3.16706	0.0165023	0.897784	0.971271	0.00160487	ns	RGS1
ENSG00000090238	0.278927	4.20569	5.44107	0.0196686	0.227644	0.475913	ns	YPEL3
ENSG00000090263	0.136639	5.11168	1.82688	0.176496	0.578287	0.102926	ns	MRPS33
ENSG00000090266	0.097748	5.02013	0.690411	0.406025	0.767904	0.0382632	ns	NDUFB2
ENSG00000090273	0.0354194	6.46299	0.188858	0.663869	0.900116	0.00630173	ns	NUDC
ENSG00000090316	0.139778	6.1202	1.75202	0.185623	0.590131	0.102229	ns	MAEA
ENSG00000090339	-0.749293	2.49551	10.3043	0.00132719	0.0520965	-2.15577	ns	ICAM1
ENSG00000090372	-0.0269341	6.6811	0.0838725	0.772117	0.935745	-0.00302517	ns	STRN4
ENSG00000090376	-0.838996	3.02252	7.54725	0.00601018	0.125868	-1.8635	ns	IRAK3
ENSG00000090382	0.128039	1.45461	0.189763	0.663114	0.899641	0.0228436	ns	LYZ
ENSG00000090402	0.205555	6.14997	0.893774	0.344457	0.731737	0.0951444	ns	SI
ENSG00000090432	0.136915	4.85218	1.16925	0.279556	0.682874	0.075787	ns	MUL1
ENSG00000090447	-0.0918542	3.986	0.422787	0.51555	0.830105	-0.0264291	ns	TFAP4
ENSG00000090470	-0.00745685	5.02195	0.00543872	0.941211	0.985118	-0.000196212	ns	PDCD7
ENSG00000090487	0.0210541	6.57185	0.063671	0.800785	0.942415	0.00203138	ns	SPG21
ENSG00000090512	-2.97516	0.260761	23.8013	1.06813e-06	0.000343319	-17.7658	downregulated	FETUB
ENSG00000090520	0.284851	5.31111	8.46831	0.00361387	0.0971496	0.695613	ns	DNAJB11
ENSG00000090530	-0.0443363	5.42012	0.131125	0.717268	0.917394	-0.00639855	ns	P3H2
ENSG00000090534	-0.129116	0.00196619	0.208892	0.647638	0.894684	-0.0243601	ns	THPO
ENSG00000090539	0.0732512	2.26941	0.0894851	0.764833	0.933909	0.0085289	ns	CHRD
ENSG00000090565	0.192479	5.39974	2.75457	0.0969767	0.463424	0.195045	ns	RAB11FIP3
ENSG00000090581	0.183646	4.70911	2.07936	0.149303	0.542154	0.151679	ns	GNPTG
ENSG00000090612	-0.0105059	5.38595	0.0103383	0.919013	0.977501	-0.00038534	ns	ZNF268
ENSG00000090615	0.0751495	6.62645	0.585243	0.444265	0.790108	0.0264795	ns	GOLGA3
ENSG00000090621	0.0743721	7.35665	0.888955	0.345761	0.732695	0.0343022	ns	PABPC4
ENSG00000090661	-0.102801	4.90937	0.708991	0.399779	0.76427	-0.0409334	ns	CERS4
ENSG00000090674	0.223991	3.19488	1.41091	0.234906	0.641939	0.140914	ns	MCOLN1
ENSG00000090686	-0.034204	6.6449	0.141856	0.706443	0.914125	-0.00516216	ns	USP48
ENSG00000090776	-0.0332093	6.56588	0.0916765	0.762057	0.933029	-0.00391912	ns	EFNB1
ENSG00000090857	-0.257501	6.61899	9.95417	0.00160486	0.0585403	-0.719603	ns	PDPR
ENSG00000090861	-0.204612	6.91407	5.70812	0.0168866	0.211111	-0.362665	ns	AARS1
ENSG00000090863	-0.0303891	8.44082	0.163591	0.685871	0.906253	-0.00497643	ns	GLG1
ENSG00000090889	-0.133439	5.7753	1.16822	0.279768	0.683035	-0.073819	ns	KIF4A
ENSG00000090905	-0.194214	7.18893	5.58275	0.0181382	0.218625	-0.338205	ns	TNRC6A
ENSG00000090924	0.0444113	6.6807	0.192082	0.661189	0.898886	0.00797956	ns	PLEKHG2
ENSG00000090932	-0.487127	0.95323	0.950944	0.329479	0.721128	-0.234879	ns	DLL3
ENSG00000090971	0.162743	4.14099	1.36337	0.242954	0.651565	0.100002	ns	NAT14
ENSG00000090975	-0.0940181	2.55427	0.246864	0.619292	0.882959	-0.0195656	ns	PITPNM2
ENSG00000090989	0.0779521	5.64529	0.645383	0.421768	0.776604	0.0292263	ns	EXOC1
ENSG00000091009	-0.0209928	5.46311	0.0450826	0.831852	0.952906	-0.00167846	ns	RBM27
ENSG00000091039	-0.15483	7.64223	3.94297	0.0470676	0.340293	-0.205502	ns	OSBPL8
ENSG00000091073	0.0263666	2.98171	0.0283567	0.866273	0.962222	0.00164383	ns	DTX2
ENSG00000091127	-0.292278	4.49833	5.64401	0.0175151	0.215446	-0.513411	ns	PUS7
ENSG00000091128	-0.410624	0.462591	2.21476	0.136697	0.526318	-0.354879	ns	LAMB4
ENSG00000091129	-0.335396	4.27398	3.05273	0.0806017	0.427502	-0.366808	ns	NRCAM
ENSG00000091136	-0.154197	9.01503	3.69486	0.0545805	0.361555	-0.194745	ns	LAMB1
ENSG00000091138	0.242188	-0.346311	0.302448	0.582352	0.865112	0.0568692	ns	SLC26A3
ENSG00000091140	0.0621452	7.00288	0.594112	0.440833	0.787944	0.0221066	ns	DLD
ENSG00000091157	-0.060408	5.27715	0.381332	0.536891	0.842376	-0.016317	ns	WDR7
ENSG00000091164	-0.053318	6.67169	0.413358	0.52027	0.832972	-0.0151301	ns	TXNL1
ENSG00000091262	0.108289	3.36667	0.368359	0.5439	0.845883	0.0286403	ns	ABCC6
ENSG00000091317	-0.0822482	7.59685	1.02442	0.311473	0.706975	-0.0416653	ns	CMTM6
ENSG00000091409	-0.391206	6.22809	14.4054	0.000147382	0.0127681	-1.49893	ns	ITGA6
ENSG00000091428	-0.130617	3.82703	0.278548	0.597655	0.871722	-0.0291994	ns	RAPGEF4
ENSG00000091436	-0.037382	6.49937	0.202148	0.652993	0.896491	-0.0069191	ns	MAP3K20
ENSG00000091483	0.026074	6.0858	0.0935418	0.759722	0.932574	0.00311181	ns	FH
ENSG00000091490	-0.187235	4.46731	1.43635	0.23073	0.637491	-0.119249	ns	SEL1L3
ENSG00000091513	-1.17859	7.35822	14.8073	0.000119071	0.0110956	-4.625	downregulated	TF
ENSG00000091527	-0.00547266	7.8473	0.00443319	0.946914	0.986953	-0.000129644	ns	CDV3
ENSG00000091536	-0.0663869	1.37186	0.079291	0.77826	0.936362	-0.00722787	ns	MYO15A
ENSG00000091542	-0.0633504	6.01771	0.39532	0.529516	0.838816	-0.0174923	ns	ALKBH5
ENSG00000091583	-0.272998	3.08123	0.912582	0.33943	0.728599	-0.128104	ns	APOH
ENSG00000091592	-0.889681	-0.524133	3.81607	0.050763	0.350895	-1.15165	ns	NLRP1
ENSG00000091622	-0.163952	2.27261	0.430392	0.511797	0.828271	-0.0476939	ns	PITPNM3
ENSG00000091640	0.137668	5.44527	2.27811	0.131212	0.519024	0.121427	ns	SPAG7
ENSG00000091651	0.0244151	4.91611	0.0453054	0.831444	0.952906	0.00195729	ns	ORC6
ENSG00000091656	-0.0256531	8.10779	0.0796126	0.777823	0.936362	-0.00279925	ns	ZFHX4
ENSG00000091664	-0.204175	-0.27081	0.107963	0.742476	0.92658	-0.0264034	ns	SLC17A6
ENSG00000091704	0.818274	-0.793629	3.93079	0.0474097	0.341421	1.0835	ns	CPA1
ENSG00000091732	0.123493	4.66713	1.33838	0.24732	0.656564	0.074928	ns	ZC3HC1
ENSG00000091831	-0.324293	-1.75891	0.368101	0.544041	0.845893	-0.0857328	ns	ESR1
ENSG00000091844	-0.301041	2.28218	1.46035	0.226874	0.63401	-0.193936	ns	RGS17
ENSG00000091879	-1.61057	4.30023	23.9572	9.85015e-07	0.000330995	-9.67396	downregulated	ANGPT2
ENSG00000091947	-0.164827	4.03332	1.74238	0.186838	0.591035	-0.120082	ns	TMEM101
ENSG00000091972	0.0262658	5.86421	0.0750435	0.78413	0.937654	0.00277398	ns	CD200
ENSG00000091986	0.0334371	7.21479	0.079853	0.777497	0.936362	0.00365473	ns	CCDC80
ENSG00000092010	-0.0311658	5.56	0.101994	0.749449	0.929602	-0.00390376	ns	PSME1
ENSG00000092020	-0.044697	4.77634	0.174216	0.676392	0.903694	-0.00758962	ns	PPP2R3C
ENSG00000092036	-0.172306	3.50231	1.35956	0.243614	0.652034	-0.105675	ns	HAUS4
ENSG00000092051	-0.193889	4.2795	1.89354	0.168803	0.569128	-0.149802	ns	JPH4
ENSG00000092068	-0.314501	6.03115	14.3644	0.000150626	0.0129983	-1.20205	ns	SLC7A8
ENSG00000092094	0.121929	5.0723	1.13826	0.28602	0.688446	0.0662811	ns	OSGEP
ENSG00000092096	0.262077	5.33797	6.12932	0.0132958	0.189282	0.491731	ns	SLC22A17
ENSG00000092098	0.0015234	-0.037601	1.69568e-05	0.996714	0.999012	2.17733e-06	ns	RNF31
ENSG00000092108	0.00428422	6.40361	0.00237646	0.961119	0.990093	7.37856e-05	ns	SCFD1
ENSG00000092140	-0.253673	6.11104	8.10449	0.00441557	0.108328	-0.597403	ns	G2E3
ENSG00000092148	-0.0454533	8.18911	0.335036	0.562709	0.856427	-0.0113504	ns	HECTD1
ENSG00000092199	0.110015	9.68494	2.01884	0.155358	0.550844	0.0889657	ns	HNRNPC
ENSG00000092201	-0.0945687	8.4112	1.47475	0.224598	0.632058	-0.0613368	ns	SUPT16H
ENSG00000092203	0.0651962	6.16442	0.510505	0.47492	0.808348	0.0210831	ns	TOX4
ENSG00000092208	0.0308326	3.92849	0.0431907	0.835367	0.954007	0.00240873	ns	GEMIN2
ENSG00000092295	0.367222	0.675247	2.1611	0.141543	0.532242	0.311812	ns	TGM1
ENSG00000092330	0.0175477	5.09898	0.0293218	0.864038	0.962076	0.0011137	ns	TINF2
ENSG00000092421	-0.355101	7.60269	7.09995	0.00770863	0.142587	-0.750336	ns	SEMA6A
ENSG00000092439	-0.0791871	6.8609	0.661628	0.415986	0.772976	-0.0301641	ns	TRPM7
ENSG00000092445	0.0277424	6.4571	0.0948887	0.758052	0.932138	0.00333744	ns	TYRO3
ENSG00000092470	-0.202321	4.44656	2.24811	0.133777	0.522927	-0.176751	ns	WDR76
ENSG00000092529	0.923831	0.017858	6.50489	0.0107578	0.167782	1.81836	ns	CAPN3
ENSG00000092531	-0.246635	6.50966	9.21844	0.0023959	0.0747346	-0.646314	ns	SNAP23
ENSG00000092607	0.151847	3.5747	0.423006	0.515441	0.830051	0.0437047	ns	TBX15
ENSG00000092621	-0.134243	6.92314	2.65138	0.10346	0.474665	-0.13226	ns	PHGDH
ENSG00000092758	-0.347734	4.80755	1.48637	0.22278	0.631576	-0.226765	ns	COL9A3
ENSG00000092820	-5.62692e-05	7.31328	4.35305e-07	0.999474	0.999699	-1.28679e-08	ns	EZR
ENSG00000092841	0.260292	8.21614	11.8204	0.000585855	0.0322219	0.841317	ns	MYL6
ENSG00000092847	-0.123839	6.54493	2.21794	0.136415	0.525975	-0.107138	ns	AGO1
ENSG00000092850	0.0768726	1.14681	0.100167	0.75163	0.931057	0.0095319	ns	TEKT2
ENSG00000092853	-0.215803	5.40303	2.52356	0.112157	0.489263	-0.20505	ns	CLSPN
ENSG00000092871	-0.0934836	4.50646	0.744768	0.388138	0.759043	-0.0384231	ns	RFFL
ENSG00000092929	0.414783	0.904796	2.72513	0.0987804	0.466912	0.416993	ns	UNC13D
ENSG00000092931	0.118708	4.76286	1.01305	0.314174	0.708033	0.0596899	ns	MFSD11
ENSG00000092964	-0.0161141	7.17275	0.0339268	0.853863	0.959225	-0.00110562	ns	DPYSL2
ENSG00000092969	-0.457092	6.75516	5.88122	0.0153032	0.200462	-0.829721	ns	TGFB2
ENSG00000092978	-0.0966214	5.40452	0.936073	0.33329	0.724231	-0.0461056	ns	GPATCH2
ENSG00000093000	-0.115946	6.87877	2.11455	0.145905	0.537432	-0.0969224	ns	NUP50
ENSG00000093009	-0.054866	3.64599	0.118943	0.730184	0.922508	-0.00749292	ns	CDC45
ENSG00000093010	0.288244	3.58905	4.1295	0.0421418	0.324071	0.396418	ns	COMT
ENSG00000093072	-0.235833	4.73829	0.935701	0.333386	0.724231	-0.112505	ns	ADA2
ENSG00000093100	-0.414521	-1.86516	0.797459	0.371854	0.748713	-0.178089	ns	NA
ENSG00000093144	0.138256	6.40663	2.90637	0.0882305	0.443959	0.145775	ns	ECHDC1
ENSG00000093167	-0.0245704	5.46889	0.0696045	0.791914	0.939421	-0.00248953	ns	LRRFIP2
ENSG00000093183	-0.13826	5.81742	2.44287	0.11806	0.499088	-0.128291	ns	SEC22C
ENSG00000093217	-0.0342929	2.86497	0.0366514	0.848177	0.957978	-0.00245242	ns	XYLB
ENSG00000094631	-0.0620734	6.56925	0.60428	0.43695	0.785479	-0.0223196	ns	HDAC6
ENSG00000094755	0.494789	5.65144	3.19842	0.0737094	0.41237	0.560337	ns	GABRP
ENSG00000094804	-0.0628987	5.31326	0.352475	0.552715	0.851199	-0.0161963	ns	CDC6
ENSG00000094841	0.021649	4.26258	0.0340683	0.853562	0.959225	0.0014887	ns	UPRT
ENSG00000094880	-0.070214	6.2956	0.733354	0.391798	0.761018	-0.0285727	ns	CDC23
ENSG00000094914	0.112896	5.47831	1.36099	0.243365	0.652034	0.0692892	ns	AAAS
ENSG00000094916	-0.276979	9.22637	9.8543	0.00169435	0.0605572	-0.767509	ns	CBX5
ENSG00000094963	-2.52218	1.124	22.787	1.80984e-06	0.000507326	-14.4833	downregulated	FMO2
ENSG00000094975	0.025978	7.57223	0.117009	0.732301	0.923412	0.00351508	ns	SUCO
ENSG00000095002	-0.0494344	6.90012	0.332963	0.563919	0.856773	-0.0122984	ns	MSH2
ENSG00000095015	-0.0109907	6.98107	0.00663846	0.935063	0.982525	-0.000320481	ns	MAP3K1
ENSG00000095059	0.17503	1.09875	0.589248	0.44271	0.789132	0.0619399	ns	DHPS
ENSG00000095066	0.229993	4.50069	3.66128	0.0556909	0.363633	0.28846	ns	HOOK2
ENSG00000095110	-0.532908	0.688809	1.2034	0.272642	0.677794	-0.300777	ns	NXPE1
ENSG00000095139	-0.10447	8.24207	1.89235	0.168937	0.569304	-0.0806795	ns	ARCN1
ENSG00000095203	-0.0177373	3.36888	0.0118227	0.913415	0.975984	-0.000697642	ns	EPB41L4B
ENSG00000095209	-0.0998519	4.7626	0.608381	0.435398	0.784584	-0.0360579	ns	TMEM38B
ENSG00000095261	-0.0327128	6.09239	0.150641	0.697924	0.910934	-0.00510948	ns	PSMD5
ENSG00000095303	0.456422	1.7275	0.862675	0.352991	0.737375	0.206411	ns	PTGS1
ENSG00000095319	-0.0757557	6.2657	0.784637	0.375727	0.751462	-0.0322059	ns	NUP188
ENSG00000095321	0.0994287	4.08616	0.392059	0.531219	0.839345	0.0273157	ns	CRAT
ENSG00000095370	-0.670437	2.98	4.59069	0.0321461	0.286716	-1.00088	ns	SH2D3C
ENSG00000095380	0.00499922	4.44522	0.00190931	0.965147	0.991295	7.70207e-05	ns	NANS
ENSG00000095383	0.225707	1.84122	1.157	0.282089	0.684704	0.124052	ns	TBC1D2
ENSG00000095397	-0.178192	3.76906	1.68268	0.194569	0.598911	-0.126681	ns	WHRN
ENSG00000095485	0.0160017	4.62142	0.0228126	0.879945	0.965999	0.000888802	ns	CWF19L1
ENSG00000095539	0.202252	4.61872	1.36687	0.242351	0.651088	0.124497	ns	SEMA4G
ENSG00000095564	-0.260253	6.67006	4.93043	0.0263877	0.261751	-0.410835	ns	BTAF1
ENSG00000095574	-0.0248831	5.05793	0.0545113	0.815391	0.947474	-0.00220549	ns	IKZF5
ENSG00000095585	0.089101	0.0810322	0.0722061	0.788151	0.938426	0.00921218	ns	BLNK
ENSG00000095587	-0.692954	-0.321281	2.82294	0.0929258	0.453845	-0.715034	ns	TLL2
ENSG00000095596	-0.860182	0.22127	1.56092	0.211531	0.619644	-0.580302	ns	CYP26A1
ENSG00000095637	0.153849	6.55906	2.2585	0.132882	0.521673	0.134854	ns	SORBS1
ENSG00000095713	0.204473	0.83348	0.553711	0.456805	0.798033	0.0695759	ns	CRTAC1
ENSG00000095739	0.129569	6.6768	0.566878	0.451502	0.7944	0.0447452	ns	BAMBI
ENSG00000095752	0.0635177	0.804014	0.0687415	0.793178	0.9395	0.00639174	ns	IL11
ENSG00000095777	-0.0856925	1.74542	0.0550492	0.814499	0.946997	-0.007636	ns	MYO3A
ENSG00000095787	-0.0919244	7.94439	1.45278	0.228082	0.634759	-0.059007	ns	WAC
ENSG00000095794	0.0172727	4.68041	0.0211367	0.884407	0.967083	0.000921462	ns	CREM
ENSG00000095906	0.359187	4.38714	4.01289	0.0451536	0.334922	0.483217	ns	NUBP2
ENSG00000095932	0.439159	3.07557	4.50909	0.0337152	0.29323	0.646518	ns	SMIM24
ENSG00000095951	-0.362823	5.65994	15.2019	9.66081e-05	0.00953892	-1.45673	ns	HIVEP1
ENSG00000096060	-0.452593	5.25468	9.73182	0.00181105	0.0626608	-1.24104	ns	FKBP5
ENSG00000096063	-0.0815235	7.12773	1.09345	0.295707	0.692858	-0.0431372	ns	SRPK1
ENSG00000096070	0.0667465	6.35378	0.588196	0.443117	0.789418	0.0235936	ns	BRPF3
ENSG00000096080	0.0633759	4.25499	0.181292	0.670265	0.902211	0.0110118	ns	MRPS18A
ENSG00000096092	0.171801	4.22513	1.80758	0.178799	0.581829	0.128445	ns	TMEM14A
ENSG00000096093	-0.0882292	4.67567	0.522691	0.469696	0.805017	-0.0289553	ns	EFHC1
ENSG00000096384	-0.22982	10.6087	7.38887	0.00656288	0.130892	-0.501676	ns	HSP90AB1
ENSG00000096395	0.478014	-1.65105	0.621566	0.430466	0.782274	0.174983	ns	MLN
ENSG00000096401	-0.0343563	6.76934	0.197973	0.656362	0.897331	-0.00628227	ns	CDC5L
ENSG00000096433	-0.149173	4.92171	1.87351	0.171074	0.57207	-0.114388	ns	ITPR3
ENSG00000096654	0.0435525	5.2635	0.135453	0.712843	0.915992	0.00640248	ns	ZNF184
ENSG00000096696	-0.0133203	8.41158	0.02077	0.885407	0.967557	-0.00070407	ns	DSP
ENSG00000096717	-0.0868774	6.37785	1.08622	0.297311	0.694445	-0.0457661	ns	SIRT1
ENSG00000096746	0.0983521	8.46135	1.57795	0.209056	0.616569	0.0668535	ns	HNRNPH3
ENSG00000096872	0.103321	4.67498	0.937083	0.333029	0.72411	0.0493379	ns	IFT74
ENSG00000096968	0.0489149	4.62201	0.18209	0.669583	0.901948	0.00852077	ns	JAK2
ENSG00000097007	-0.0101272	7.77779	0.011708	0.913834	0.975984	-0.000396303	ns	ABL1
ENSG00000097021	-0.269755	3.78143	3.05252	0.080612	0.427502	-0.295004	ns	ACOT7
ENSG00000097033	-0.179918	7.11983	5.39896	0.0201487	0.230765	-0.305097	ns	SH3GLB1
ENSG00000097046	-0.289793	6.03525	12.211	0.00047509	0.0282481	-0.963048	ns	CDC7
ENSG00000097096	-0.0740473	4.27693	0.206019	0.649906	0.895659	-0.0138579	ns	SYDE2
ENSG00000099139	0.0323962	4.72003	0.0881248	0.766575	0.934126	0.00374	ns	PCSK5
ENSG00000099194	-0.555016	9.98083	39.4411	3.38099e-10	3.12432e-07	-5.25653	ns	SCD
ENSG00000099203	0.0570969	4.1709	0.207168	0.648996	0.895277	0.0107204	ns	TMED1
ENSG00000099204	-0.15877	7.01416	4.30762	0.0379421	0.308687	-0.225593	ns	ABLIM1
ENSG00000099219	-0.111583	5.75828	0.814292	0.366854	0.746192	-0.0485951	ns	ERMP1
ENSG00000099246	0.0364631	7.0879	0.227731	0.633212	0.888483	0.00723614	ns	RAB18
ENSG00000099250	0.136023	7.12728	1.11219	0.291606	0.690943	0.0728	ns	NRP1
ENSG00000099256	0.0530448	4.5443	0.135999	0.712292	0.915891	0.00781573	ns	PRTFDC1
ENSG00000099260	-0.284122	1.64904	1.52348	0.217094	0.626904	-0.188473	ns	PALMD
ENSG00000099282	-0.171416	3.54727	0.91562	0.338628	0.727541	-0.080613	ns	TSPAN15
ENSG00000099284	0.0391287	7.29287	0.1848	0.66728	0.900937	0.00687459	ns	MACROH2A2
ENSG00000099290	0.0904814	6.25931	0.706675	0.40055	0.765018	0.0359522	ns	WASHC2A
ENSG00000099308	-0.161229	3.35993	1.07367	0.300118	0.697515	-0.0842754	ns	MAST3
ENSG00000099326	0.175729	4.16825	2.00989	0.156277	0.552424	0.141656	ns	MZF1
ENSG00000099330	-0.471027	1.79894	4.14831	0.041676	0.322165	-0.650071	ns	OCEL1
ENSG00000099331	0.045458	6.73497	0.175696	0.675098	0.903209	0.00775664	ns	MYO9B
ENSG00000099337	-0.216143	3.0959	1.22156	0.269055	0.675685	-0.123236	ns	KCNK6
ENSG00000099338	-0.260748	1.71957	0.66641	0.414306	0.772084	-0.0997828	ns	CATSPERG
ENSG00000099341	0.218597	6.38946	3.74387	0.0530015	0.356174	0.278867	ns	PSMD8
ENSG00000099364	0.109775	5.76788	0.55299	0.457098	0.798159	0.0373223	ns	FBXL19
ENSG00000099365	0.00950578	2.95786	0.0032305	0.954675	0.989096	0.00019149	ns	STX1B
ENSG00000099377	0.449693	1.3774	3.13678	0.0765447	0.418959	0.501896	ns	HSD3B7
ENSG00000099381	0.114232	5.90567	1.24109	0.265262	0.672955	0.0658349	ns	SETD1A
ENSG00000099385	0.14369	4.92141	0.968446	0.325068	0.717178	0.0701243	ns	BCL7C
ENSG00000099617	-0.183819	3.97207	0.93323	0.334025	0.724901	-0.0875383	ns	EFNA2
ENSG00000099622	-0.0595683	7.8139	0.575766	0.447977	0.79216	-0.0207741	ns	CIRBP
ENSG00000099624	0.0897607	3.96328	0.331938	0.56452	0.856784	0.0222894	ns	ATP5F1D
ENSG00000099625	0.0241813	2.35983	0.00482073	0.944646	0.986295	0.000598023	ns	CBARP
ENSG00000099783	0.179868	8.45221	3.10664	0.0779738	0.422124	0.199303	ns	HNRNPM
ENSG00000099785	-0.0580573	2.58872	0.095275	0.757575	0.932138	-0.00700022	ns	MARCHF2
ENSG00000099795	0.273855	3.4647	1.00913	0.315111	0.708991	0.137348	ns	NDUFB7
ENSG00000099797	0.0771129	6.01093	0.78871	0.37449	0.751131	0.0328932	ns	TECR
ENSG00000099800	0.170771	4.58802	0.920283	0.337401	0.727118	0.0805788	ns	TIMM13
ENSG00000099804	0.256927	6.02051	5.57595	0.0182088	0.219007	0.446981	ns	CDC34
ENSG00000099810	-0.188873	5.86899	4.84674	0.0276985	0.266373	-0.294178	ns	MTAP
ENSG00000099812	0.320983	3.37207	3.42759	0.0641155	0.387031	0.382945	ns	MISP
ENSG00000099814	0.278436	4.85261	4.51203	0.0336573	0.293186	0.410114	ns	CEP170B
ENSG00000099817	0.193626	6.05966	1.97464	0.159956	0.557572	0.154126	ns	POLR2E
ENSG00000099821	0.192549	4.47428	1.30607	0.253108	0.662485	0.114893	ns	POLRMT
ENSG00000099822	-0.15688	0.13893	0.176614	0.6743	0.903209	-0.0268495	ns	HCN2
ENSG00000099834	0.534296	2.46635	6.10023	0.0135165	0.190208	0.998672	ns	CDHR5
ENSG00000099840	0.22904	0.302231	0.472541	0.491821	0.817538	0.0705885	ns	IZUMO4
ENSG00000099849	0.253169	2.06097	1.61749	0.203443	0.609404	0.175081	ns	RASSF7
ENSG00000099860	0.226771	2.78844	0.687761	0.406927	0.768534	0.0885504	ns	GADD45B
ENSG00000099864	0.229675	5.9213	4.86965	0.027333	0.264879	0.359053	ns	PALM
ENSG00000099866	0.187606	2.7719	0.673289	0.411907	0.770584	0.0722659	ns	MADCAM1
ENSG00000099869	0.226776	3.34675	2.22841	0.135493	0.524369	0.196861	ns	IGF2-AS
ENSG00000099875	0.101968	6.16603	1.05798	0.303676	0.699878	0.0527775	ns	MKNK2
ENSG00000099889	0.440223	5.13499	11.2996	0.000775232	0.0379539	1.36934	ns	ARVCF
ENSG00000099899	0.183319	4.71299	2.37961	0.122928	0.505525	0.166884	ns	TRMT2A
ENSG00000099901	0.0263967	7.01799	0.0942415	0.758853	0.932556	0.00316345	ns	RANBP1
ENSG00000099904	0.0483141	4.98674	0.129935	0.7185	0.917619	0.00693662	ns	ZDHHC8
ENSG00000099910	0.214249	4.75916	2.47496	0.115672	0.49563	0.200702	ns	KLHL22
ENSG00000099917	0.0725215	4.96155	0.377003	0.539211	0.843226	0.0194532	ns	MED15
ENSG00000099937	-0.30927	1.85937	0.345465	0.556692	0.853707	-0.0786737	ns	SERPIND1
ENSG00000099940	0.00386131	5.77734	0.00173549	0.96677	0.99157	5.66711e-05	ns	SNAP29
ENSG00000099942	-0.14126	7.54384	3.14409	0.0762024	0.418011	-0.157933	ns	CRKL
ENSG00000099949	0.21909	3.98375	1.55137	0.212934	0.622029	0.147175	ns	LZTR1
ENSG00000099953	0.0542227	4.16534	0.0723576	0.787935	0.938426	0.00561258	ns	MMP11
ENSG00000099954	-0.539354	5.71449	9.64516	0.00189851	0.0642764	-1.4679	ns	CECR2
ENSG00000099956	0.0639221	7.19395	0.452501	0.501149	0.823052	0.0191787	ns	SMARCB1
ENSG00000099957	-0.0361623	-0.376357	0.00540761	0.941379	0.985128	-0.000948732	ns	P2RX6
ENSG00000099958	-0.0915995	0.361692	0.082705	0.773665	0.935746	-0.0102085	ns	DERL3
ENSG00000099968	-0.102637	5.44913	1.15183	0.283166	0.685595	-0.0562408	ns	BCL2L13
ENSG00000099977	0.018546	2.43052	0.010014	0.920289	0.977933	0.000669064	ns	DDT
ENSG00000099991	-0.156448	6.25043	2.69102	0.100915	0.471178	-0.155829	ns	CABIN1
ENSG00000099992	0.0479482	2.2098	0.0639647	0.800336	0.942286	0.00463792	ns	TBC1D10A
ENSG00000099994	-0.69714	0.225715	3.03022	0.081727	0.430025	-0.758233	ns	SUSD2
ENSG00000099995	0.0460142	6.78712	0.303104	0.581943	0.865112	0.0108188	ns	SF3A1
ENSG00000099998	-1.01169	-0.511179	2.67718	0.101796	0.47178	-1.00387	ns	GGT5
ENSG00000099999	0.172238	4.21094	1.7767	0.182555	0.586868	0.127216	ns	RNF215
ENSG00000100003	-0.0590839	1.45393	0.0773194	0.780963	0.936936	-0.0063438	ns	SEC14L2
ENSG00000100014	0.0267642	5.59693	0.0673822	0.795187	0.940368	0.00266386	ns	SPECC1L
ENSG00000100023	0.0510422	5.54937	0.286231	0.592646	0.870304	0.011597	ns	PPIL2
ENSG00000100024	-0.80198	-0.835711	4.99612	0.0254042	0.258241	-1.27923	ns	UPB1
ENSG00000100027	-0.143512	4.61915	1.51017	0.219114	0.627677	-0.0946215	ns	YPEL1
ENSG00000100028	-0.0505721	6.19815	0.329017	0.566238	0.857501	-0.0124913	ns	SNRPD3
ENSG00000100029	0.143004	5.59957	2.03079	0.15414	0.548319	0.116131	ns	PES1
ENSG00000100030	-0.0600092	7.35919	0.568642	0.450799	0.793962	-0.0207642	ns	MAPK1
ENSG00000100031	0.101943	-0.260335	0.051936	0.819728	0.94893	0.00880075	ns	GGT1
ENSG00000100033	-0.110442	0.981358	0.147196	0.701229	0.911972	-0.0170235	ns	PRODH
ENSG00000100034	-0.017839	5.571	0.0234232	0.878362	0.96565	-0.00100481	ns	PPM1F
ENSG00000100036	-0.121567	1.37882	0.184169	0.667815	0.900937	-0.021316	ns	SLC35E4
[truncated: 20,179 more rows]
