# Supplementary material for: In vitro modeling of renal injury-induced cardiac effects using human iPSC-derived organoids
Source: Cell Commun Signal. 2026 May 6;24:380. doi: 10.1186/s12964-026-02902-3 (PMC13317422; doi:10.1186/s12964-026-02902-3)
Supplement: Supplementary file 5 — Supplementary Material 5. Supplementary Table 3 [file 12964_2026_2902_MOESM5_ESM.xlsx]

## Sheet: Sheet1
ensembl	logFC	logCPM	LR	PValue	padj	t	sig	gene
ENSG00000000003	0.0779637	6.24255	0.935504	0.333437	0.461017	0.0371876	ns	TSPAN6
ENSG00000000005	-0.846809	5.3812	26.0551	3.3182e-07	2.56178e-06	-5.48656	ns	TNMD
ENSG00000000419	0.269351	5.52098	8.59214	0.00337617	0.0104254	0.665721	ns	DPM1
ENSG00000000457	-0.187662	4.18314	3.15243	0.075814	0.143669	-0.210228	ns	SCYL3
ENSG00000000460	-1.01646	1.67503	25.9733	3.46174e-07	2.66438e-06	-6.56704	downregulated	FIRRM
ENSG00000000971	2.21715	-0.493405	22.8736	1.73016e-06	1.16345e-05	12.775	ns	CFH
ENSG00000001036	0.0711242	6.04485	0.665775	0.414528	0.543344	0.0272012	ns	FUCA2
ENSG00000001084	0.212627	5.76955	6.43563	0.0111854	0.0292936	0.414909	ns	GCLC
ENSG00000001167	-0.416349	5.35604	19.8463	8.39256e-06	4.94877e-05	-2.11343	ns	NFYA
ENSG00000001460	-0.355822	2.82938	5.5703	0.0182676	0.0441922	-0.618533	ns	STPG1
ENSG00000001461	0.33975	6.11258	18.5683	1.63925e-05	9.03033e-05	1.62582	ns	NIPAL3
ENSG00000001497	0.114337	4.24254	1.19767	0.273787	0.398266	0.0643243	ns	LAS1L
ENSG00000001561	0.0154351	5.17235	0.0276055	0.86804	0.912917	0.000948649	ns	ENPP4
ENSG00000001617	-1.02991	1.53856	19.6288	9.4041e-06	5.49666e-05	-5.17705	downregulated	SEMA3F
ENSG00000001626	-0.860384	-0.684429	4.76777	0.0289974	0.065364	-1.32296	ns	CFTR
ENSG00000001629	-0.0948201	6.3447	1.37289	0.241315	0.361648	-0.0585434	ns	ANKIB1
ENSG00000001630	-0.146338	0.989253	0.287973	0.591522	0.700899	-0.0333692	ns	CYP51A1
ENSG00000001631	-0.103807	2.98959	0.408444	0.52276	0.642506	-0.0292422	ns	KRIT1
ENSG00000002016	0.344607	3.3293	6.81649	0.009032	0.0243485	0.70445	ns	RAD52
ENSG00000002330	-0.336327	4.74031	8.66418	0.00324526	0.0100739	-0.837034	ns	BAD
ENSG00000002549	0.116466	5.68669	1.89993	0.168086	0.272198	0.090199	ns	LAP3
ENSG00000002586	-0.597991	7.75329	59.6966	1.1067e-14	2.42662e-13	-8.34554	ns	CD99
ENSG00000002587	-0.0751218	0.956284	0.101067	0.750552	0.827832	-0.0093616	ns	HS3ST1
ENSG00000002834	-0.367868	5.68968	19.3635	1.08055e-05	6.21062e-05	-1.82696	ns	LASP1
ENSG00000002919	0.310219	4.16196	8.72337	0.00314157	0.00977938	0.776434	ns	SNX11
ENSG00000002933	0.694503	7.27174	20.1362	7.21189e-06	4.30713e-05	3.5711	ns	TMEM176A
ENSG00000003056	0.559335	6.31819	44.9269	2.04529e-11	3.0173e-10	5.97887	ns	M6PR
ENSG00000003096	-0.13229	5.16048	1.70219	0.192002	0.302509	-0.0948114	ns	KLHL13
ENSG00000003137	-0.00104517	4.0252	4.44763e-05	0.994679	0.996646	-2.42175e-06	ns	CYP26B1
ENSG00000003147	0.0833798	5.07636	0.560493	0.454062	0.58071	0.0285897	ns	ICA1
ENSG00000003249	0.529806	4.06531	17.5054	2.86492e-05	0.000150059	2.40685	ns	DBNDD1
ENSG00000003393	0.151604	6.43402	3.08129	0.0791977	0.149121	0.166959	ns	ALS2
ENSG00000003400	0.302993	3.11162	2.14701	0.142848	0.239203	0.256067	ns	CASP10
ENSG00000003402	0.27566	6.82212	10.2883	0.00133879	0.00463207	0.792051	ns	CFLAR
ENSG00000003436	-0.821321	4.73889	63.4624	1.63459e-15	3.97605e-14	-12.1445	ns	TFPI
ENSG00000003509	0.162755	4.35018	2.1861	0.139261	0.234353	0.139346	ns	NDUFAF7
ENSG00000003756	0.0828276	6.42027	0.534925	0.464544	0.590195	0.0275794	ns	RBM5
ENSG00000003987	0.22607	2.90746	1.12705	0.288405	0.413699	0.122077	ns	MTMR7
ENSG00000003989	0.296888	6.83634	4.52974	0.0333106	0.0732233	0.438628	ns	SLC7A2
ENSG00000004059	0.23342	5.08827	5.11532	0.0237155	0.0552561	0.379301	ns	ARF5
ENSG00000004139	0.451134	3.72069	14.1865	0.000165556	0.000726335	1.70576	ns	SARM1
ENSG00000004142	0.268405	6.82307	9.78981	0.00175481	0.00587353	0.739661	ns	POLDIP2
ENSG00000004399	-1.01958	5.69221	78.2061	9.28323e-19	3.0218e-17	-18.3854	downregulated	PLXND1
ENSG00000004455	0.033292	6.62787	0.174479	0.676162	0.769927	0.00565796	ns	AK2
ENSG00000004478	0.530285	6.40165	28.5089	9.32669e-08	7.96209e-07	3.72804	ns	FKBP4
ENSG00000004487	-0.287939	6.7537	13.7479	0.000209049	0.000895943	-1.05954	ns	KDM1A
ENSG00000004534	-0.12745	6.30551	2.10231	0.147077	0.24481	-0.106097	ns	RBM6
ENSG00000004660	-0.542766	5.11848	27.7627	1.37144e-07	1.13731e-06	-3.72491	ns	CAMKK1
ENSG00000004700	-0.373383	5.24924	11.4239	0.000725063	0.00269546	-1.17228	ns	RECQL
ENSG00000004766	0.078279	5.36525	0.709421	0.399636	0.528667	0.0311813	ns	VPS50
ENSG00000004776	-1.26104	5.47897	94.4717	2.48622e-22	1.09148e-20	-27.2442	downregulated	HSPB6
ENSG00000004777	-0.874744	2.45923	25.5703	4.26561e-07	3.21511e-06	-5.57214	ns	ARHGAP33
ENSG00000004779	0.0155164	6.09435	0.0315857	0.85894	0.906786	0.00102466	ns	NDUFAB1
ENSG00000004799	1.97258	5.70821	65.5027	5.8034e-16	1.4781e-14	30.0549	upregulated	PDK4
ENSG00000004864	0.514467	5.32542	25.428	4.59204e-07	3.43785e-06	3.26069	ns	SLC25A13
ENSG00000004866	-0.47526	5.19611	17.5251	2.83535e-05	0.000148822	-2.16119	ns	ST7
ENSG00000004897	-0.200733	7.08696	6.17126	0.0129842	0.0332478	-0.3787	ns	CDC27
ENSG00000004961	0.213849	5.90668	5.81469	0.0158929	0.0393421	0.384671	ns	HCCS
ENSG00000004975	-0.0737598	5.1069	0.590713	0.442144	0.568921	-0.0261432	ns	DVL2
ENSG00000005007	-0.0517718	6.33421	0.332698	0.564075	0.67752	-0.0128737	ns	UPF1
ENSG00000005020	1.07394	1.7378	20.923	4.78124e-06	2.94782e-05	5.71383	upregulated	SKAP2
ENSG00000005022	0.216448	8.1341	6.95051	0.00837952	0.0228417	0.449515	ns	SLC25A5
ENSG00000005059	0.692535	1.85519	11.8738	0.000569278	0.00217737	2.24705	ns	MCUB
ENSG00000005075	-0.0491635	4.36123	0.256021	0.612867	0.718619	-0.0104538	ns	POLR2J
ENSG00000005100	0.429714	4.40814	19.4858	1.01353e-05	5.8777e-05	2.14606	ns	DHX33
ENSG00000005102	-1.67588	-0.738905	12.3477	0.00044152	0.00174301	-5.62264	ns	MEOX1
ENSG00000005108	-1.50893	3.50969	85.0479	2.91229e-20	1.08165e-18	-29.478	downregulated	THSD7A
ENSG00000005156	0.212955	5.15438	4.70726	0.0300354	0.0673098	0.324195	ns	LIG3
ENSG00000005175	-0.0952582	5.9225	1.30172	0.2539	0.376198	-0.0567108	ns	RPAP3
ENSG00000005187	-1.0221	1.18433	11.1523	0.000839277	0.00306261	-3.14406	downregulated	ACSM3
ENSG00000005189	0.274567	3.65771	3.73776	0.0531958	0.107808	0.349832	ns	REXO5
ENSG00000005194	0.0486681	6.01706	0.284721	0.593624	0.70259	0.0110228	ns	CIAPIN1
ENSG00000005206	0.0586033	3.5147	0.242978	0.622064	0.726026	0.012082	ns	SPPL2B
ENSG00000005238	0.00459877	4.11322	0.00207555	0.963662	0.976936	7.39258e-05	ns	ATOSB
ENSG00000005243	0.380929	3.69117	8.40044	0.0037513	0.011439	0.924064	ns	COPZ2
ENSG00000005249	-0.216267	7.93245	6.53517	0.0105762	0.0279284	-0.427272	ns	PRKAR2B
ENSG00000005302	-0.170941	4.68556	3.17075	0.0749682	0.142444	-0.192329	ns	MSL3
ENSG00000005339	-0.172567	6.8244	3.53962	0.0599193	0.118824	-0.210952	ns	CREBBP
ENSG00000005379	-0.883941	4.32236	76.0375	2.78324e-18	8.77444e-17	-15.518	ns	TSPOAP1
ENSG00000005436	0.235075	4.48935	4.23633	0.0395676	0.0845913	0.329731	ns	GCFC2
ENSG00000005448	-0.217424	1.77185	1.39974	0.236767	0.356271	-0.136038	ns	WDR54
ENSG00000005469	0.171369	4.50254	2.41674	0.120045	0.208464	0.157772	ns	CROT
ENSG00000005471	-0.929652	3.72559	44.584	2.43676e-11	3.55292e-10	-9.86657	ns	ABCB4
ENSG00000005483	-0.430449	6.98398	20.454	6.10817e-06	3.70207e-05	-2.2444	ns	KMT2E
ENSG00000005486	0.237498	5.34449	5.34862	0.0207386	0.0492721	0.399761	ns	RHBDD2
ENSG00000005513	-0.29052	-1.54957	0.106863	0.743744	0.822817	-0.037354	ns	SOX8
ENSG00000005700	0.329675	6.77229	16.3004	5.40529e-05	0.000265673	1.40678	ns	IBTK
ENSG00000005801	0.698324	4.93548	51.291	7.96417e-13	1.3888e-11	8.44892	ns	ZNF195
ENSG00000005810	-0.0645881	6.96238	0.624186	0.429496	0.556762	-0.0237065	ns	MYCBP2
ENSG00000005812	-0.00275772	6.41942	0.00126938	0.971579	0.982424	-3.45323e-05	ns	FBXL3
ENSG00000005882	-0.0990322	6.42492	1.34582	0.246011	0.367147	-0.0603151	ns	PDK2
ENSG00000005884	0.456489	6.80531	18.3578	1.83071e-05	9.96706e-05	2.16256	ns	ITGA3
ENSG00000005889	-0.343152	6.72352	14.3428	0.00015236	0.000672566	-1.30986	ns	ZFX
ENSG00000005893	0.0121053	7.47717	0.0242769	0.876182	0.917956	0.000694913	ns	LAMP2
ENSG00000005981	-1.19659	1.59529	15.6999	7.42281e-05	0.000354056	-4.94124	downregulated	ASB4
ENSG00000006007	-0.105513	6.96328	1.48233	0.22341	0.33998	-0.0686783	ns	GDE1
ENSG00000006015	0.101941	2.43172	0.395573	0.529384	0.648005	0.0281591	ns	REX1BD
ENSG00000006016	-0.178284	-1.48253	0.0917953	0.761907	0.836153	-0.021055	ns	CRLF1
ENSG00000006025	0.141562	2.24798	0.546873	0.459598	0.58551	0.0477943	ns	OSBPL7
ENSG00000006042	-0.464031	5.67031	32.1067	1.45934e-08	1.4251e-07	-3.63608	ns	TMEM98
ENSG00000006047	-0.687343	0.841916	7.19911	0.00729397	0.0202775	-1.46888	ns	YBX2
ENSG00000006062	-0.716782	3.10163	5.24643	0.0219919	0.0517947	-1.18824	ns	MAP3K14
ENSG00000006118	0.362981	4.68186	12.8034	0.000345991	0.00140552	1.25625	ns	TMEM132A
ENSG00000006125	0.191502	8.15423	6.06622	0.0137791	0.0349401	0.356343	ns	AP2B1
ENSG00000006128	1.21898	3.46606	45.6066	1.44555e-11	2.18733e-10	13.2137	upregulated	TAC1
ENSG00000006194	0.0796273	2.72634	0.304187	0.581269	0.692233	0.018762	ns	ZNF263
ENSG00000006210	-0.394623	2.5745	5.98011	0.0144681	0.0363956	-0.725944	ns	CX3CL1
ENSG00000006282	-0.289499	5.72897	12.1205	0.000498706	0.00194045	-0.955971	ns	SPATA20
ENSG00000006283	-1.0971	0.584581	19.27	1.13478e-05	6.48336e-05	-5.42527	downregulated	CACNA1G
ENSG00000006327	-0.131733	5.72872	1.52916	0.216239	0.331461	-0.0876109	ns	TNFRSF12A
ENSG00000006432	0.572701	3.65422	11.959	0.000543851	0.00209211	1.86959	ns	MAP3K9
ENSG00000006451	-0.0808341	6.14364	0.74599	0.387749	0.516525	-0.0332592	ns	RALA
ENSG00000006453	1.13188	0.236156	12.0361	0.000521806	0.00202012	3.71539	upregulated	BAIAP2L1
ENSG00000006459	0.109589	4.91637	0.73412	0.391551	0.520344	0.044626	ns	KDM7A
ENSG00000006468	0.26971	7.44749	9.12174	0.0025259	0.00807118	0.700596	ns	ETV1
ENSG00000006530	-0.0439753	5.2857	0.201831	0.653247	0.751227	-0.00813202	ns	AGK
ENSG00000006534	-0.664372	0.695865	8.81319	0.00299061	0.00936918	-1.67703	ns	ALDH3B1
ENSG00000006576	-0.55123	7.49238	48.2998	3.65785e-12	5.93408e-11	-6.30429	ns	PHTF2
ENSG00000006607	-0.218393	4.78499	4.75329	0.0292423	0.0658347	-0.335012	ns	FARP2
ENSG00000006625	-0.221786	3.2198	2.77507	0.0957425	0.173846	-0.225977	ns	GGCT
ENSG00000006634	-1.17592	3.02358	72.3142	1.83522e-17	5.34778e-16	-19.6806	downregulated	DBF4
ENSG00000006638	-0.237366	1.14872	1.29739	0.25469	0.37709	-0.140992	ns	TBXA2R
ENSG00000006652	-0.21915	3.18161	1.91963	0.165897	0.269438	-0.170973	ns	IFRD1
ENSG00000006695	0.468436	4.41446	16.0765	6.0834e-05	0.000296095	1.97486	ns	COX10
ENSG00000006704	-0.708886	4.65	31.8385	1.6754e-08	1.62106e-07	-5.51221	ns	GTF2IRD1
ENSG00000006712	-0.0400855	6.22014	0.237146	0.626275	0.729427	-0.00814677	ns	PAF1
ENSG00000006715	0.453019	6.74788	33.3706	7.61681e-09	7.73673e-08	3.67771	ns	VPS41
ENSG00000006740	0.485427	4.07326	12.643	0.000376973	0.00151554	1.66195	ns	ARHGAP44
ENSG00000006744	-0.000599231	6.02477	5.47633e-05	0.994096	0.996385	-1.54115e-06	ns	ELAC2
ENSG00000006747	0.0554665	-1.57915	0.0159175	0.899602	0.933748	0.00254867	ns	SCIN
ENSG00000006756	-0.00164636	6.18432	0.000333381	0.985432	0.99085	-1.04925e-05	ns	ARSD
ENSG00000006757	0.259465	4.38451	4.56727	0.0325885	0.0719442	0.385808	ns	PNPLA4
ENSG00000006831	-0.0390819	6.74368	0.262593	0.608344	0.714739	-0.00843585	ns	ADIPOR2
ENSG00000006837	-0.239126	-0.654555	0.505582	0.477058	0.601664	-0.076862	ns	CDKL3
ENSG00000007047	-0.190946	5.64563	4.41305	0.035665	0.0774296	-0.276444	ns	MARK4
ENSG00000007062	0.43923	2.46717	4.10006	0.0428818	0.0903465	0.600747	ns	PROM1
ENSG00000007080	0.0838939	4.74334	0.8126	0.367353	0.496324	0.0364869	ns	CCDC124
ENSG00000007129	-1.73726	-2.01282	8.28053	0.00400725	0.0121034	-4.16448	ns	CEACAM21
ENSG00000007168	0.0867841	8.67607	1.17914	0.277531	0.402134	0.0483117	ns	PAFAH1B1
ENSG00000007202	-0.0745925	7.5792	0.720189	0.396082	0.525041	-0.0300022	ns	BLTP2
ENSG00000007237	-0.00977586	5.03926	0.00895686	0.9246	0.951062	-0.000332829	ns	GAS7
ENSG00000007255	0.580751	2.9433	18.8075	1.446e-05	8.09267e-05	2.81074	ns	TRAPPC6A
ENSG00000007341	-0.0844956	3.82519	0.549957	0.458335	0.584458	-0.0286285	ns	ST7L
ENSG00000007350	-2.72578	-1.17956	23.5805	1.19796e-06	8.27536e-06	-16.1408	ns	TKTL1
ENSG00000007372	0.475605	-1.16319	0.58924	0.442713	0.569507	0.168306	ns	PAX6
ENSG00000007376	-0.501874	2.74829	8.34468	0.00386818	0.01174	-1.21077	ns	RPUSD1
ENSG00000007384	0.242142	3.65664	3.37453	0.0662114	0.128838	0.285502	ns	RHBDF1
ENSG00000007392	0.0360555	4.78461	0.0957717	0.756964	0.83239	0.00436	ns	LUC7L
ENSG00000007402	-0.820294	3.59725	24.8657	6.14653e-07	4.49406e-06	-5.09515	ns	CACNA2D2
ENSG00000007516	-0.903566	0.44064	12.4202	0.000424718	0.00168432	-3.04673	ns	BAIAP3
ENSG00000007520	-0.314297	4.52831	9.72594	0.00181686	0.0060579	-0.861386	ns	TSR3
ENSG00000007541	0.015394	3.39212	0.0120434	0.912613	0.943121	0.000611344	ns	PIGQ
ENSG00000007545	-0.519636	3.9574	25.4505	4.53874e-07	3.40176e-06	-3.29609	ns	CRAMP1
ENSG00000007866	-0.0882867	6.4478	0.923315	0.336606	0.464446	-0.0417488	ns	TEAD3
ENSG00000007908	1.37972	2.34569	40.1076	2.40353e-10	3.055e-09	13.2717	upregulated	SELE
ENSG00000007923	0.349094	5.74691	16.887	3.96717e-05	0.000201417	1.53654	ns	DNAJC11
ENSG00000007944	0.339849	6.47991	9.19639	0.00242493	0.0077946	0.888806	ns	MYLIP
ENSG00000007952	-2.92668	0.0201847	37.3171	1.00402e-09	1.15512e-08	-26.335	downregulated	NOX1
ENSG00000007968	-6.1415	-0.717617	90.0826	2.28417e-21	9.37025e-20	-126.768	ns	E2F2
ENSG00000008018	0.0604353	6.81416	0.625499	0.429011	0.556458	0.0222119	ns	PSMB1
ENSG00000008056	0.250644	3.72812	4.43519	0.0352053	0.0766448	0.364284	ns	SYN1
ENSG00000008083	-0.437934	4.37372	16.053	6.15951e-05	0.000299362	-1.8439	ns	JARID2
ENSG00000008086	0.0784558	4.47825	0.392313	0.531086	0.649429	0.0215624	ns	CDKL5
ENSG00000008118	0.206511	1.99704	0.538162	0.463195	0.588893	0.0690234	ns	CAMK1G
ENSG00000008128	0.0326596	0.357032	0.011927	0.913035	0.943339	0.00129046	ns	CDK11A
ENSG00000008130	-0.269167	4.90574	5.19111	0.0227027	0.053181	-0.442489	ns	NADK
ENSG00000008226	0.326985	0.344561	1.56922	0.21032	0.324201	0.221408	ns	DLEC1
ENSG00000008256	-0.347247	5.11342	13.9163	0.000191132	0.000826946	-1.2913	ns	CYTH3
ENSG00000008277	0.208025	3.81104	2.65547	0.103194	0.184648	0.205184	ns	ADAM22
ENSG00000008282	0.0266059	6.69163	0.115681	0.733767	0.815211	0.00357695	ns	SYPL1
ENSG00000008283	0.751593	3.72056	26.3291	2.87918e-07	2.24536e-06	4.91597	ns	CYB561
ENSG00000008294	-0.122535	7.04675	2.19122	0.138799	0.233733	-0.105088	ns	SPAG9
ENSG00000008300	-0.541245	1.78254	7.6735	0.00560375	0.0161668	-1.21862	ns	CELSR3
ENSG00000008311	-0.0298512	6.30429	0.0818107	0.774858	0.845012	-0.00330684	ns	AASS
ENSG00000008324	-0.219114	2.57749	1.97478	0.159941	0.261826	-0.174424	ns	SS18L2
ENSG00000008382	-0.1177	3.32593	0.755427	0.384764	0.51357	-0.0488225	ns	MPND
ENSG00000008394	0.29776	5.3166	2.76657	0.0962521	0.174659	0.3027	ns	MGST1
ENSG00000008405	-0.0698738	5.82974	0.314996	0.57463	0.686491	-0.0168124	ns	CRY1
ENSG00000008441	-0.923083	3.75327	42.8365	5.9512e-11	8.2277e-10	-9.43889	ns	NFIX
ENSG00000008513	0.450029	7.78516	25.733	3.92074e-07	2.97872e-06	2.88317	ns	ST3GAL1
ENSG00000008517	0.916565	1.19523	6.8461	0.00888352	0.0240338	1.88026	ns	IL32
ENSG00000008710	0.172415	5.98332	3.77118	0.0521427	0.105996	0.221175	ns	PKD1
ENSG00000008735	0.176374	-0.359468	0.35368	0.552037	0.667708	0.0455102	ns	MAPK8IP2
ENSG00000008838	0.281345	5.78439	10.8451	0.000990598	0.00354628	0.84519	ns	MED24
ENSG00000008853	0.249122	6.79279	9.90787	0.00164573	0.00555581	0.693467	ns	RHOBTB2
ENSG00000008869	0.348433	5.76359	11.3367	0.000759907	0.00280416	1.08685	ns	HEATR5B
ENSG00000008952	-0.0123672	7.51858	0.0270133	0.86945	0.913723	-0.000751374	ns	SEC62
ENSG00000008988	-0.0977982	8.592	1.50615	0.219727	0.335626	-0.0643626	ns	RPS20
ENSG00000009307	-0.0682444	9.67461	0.803565	0.37003	0.498998	-0.0294654	ns	CSDE1
ENSG00000009335	-0.0240801	7.19141	0.0892045	0.765191	0.838673	-0.00279883	ns	UBE3C
ENSG00000009413	0.530228	7.00485	47.1732	6.49832e-12	1.02676e-10	5.93176	ns	REV3L
ENSG00000009694	-0.43692	1.46136	2.88826	0.0892274	0.164252	-0.458548	ns	TENM1
ENSG00000009724	0.478887	-0.673295	1.36914	0.241959	0.362368	0.295118	ns	MASP2
ENSG00000009780	-0.103016	4.37981	1.121	0.289704	0.414997	-0.055427	ns	FAM76A
ENSG00000009830	0.101045	4.97554	1.40261	0.236287	0.355737	0.0633107	ns	POMT2
ENSG00000009844	0.349497	6.4299	19.1953	1.18004e-05	6.72453e-05	1.72236	ns	VTA1
ENSG00000009954	-0.241601	7.01457	7.98065	0.004728	0.0139663	-0.561801	ns	BAZ1B
ENSG00000010017	-0.306025	6.92624	16.6611	4.46883e-05	0.000223821	-1.33115	ns	RANBP9
ENSG00000010030	3.56296	0.135622	44.7767	2.20837e-11	3.24592e-10	37.9666	upregulated	ETV7
ENSG00000010072	0.29859	4.57168	10.2537	0.00136411	0.00470749	0.855506	ns	SPRTN
ENSG00000010165	0.241042	4.52201	5.1425	0.023347	0.0545118	0.393324	ns	METTL13
ENSG00000010219	-0.19882	4.25263	3.99152	0.0457298	0.0952716	-0.266379	ns	DYRK4
ENSG00000010244	-0.141203	6.61903	3.2469	0.0715588	0.137282	-0.161725	ns	ZNF207
ENSG00000010256	0.166965	7.35022	3.98897	0.0457991	0.0953764	0.22359	ns	UQCRC1
ENSG00000010270	-0.240179	6.25046	8.7321	0.00312656	0.00973719	-0.601633	ns	STARD3NL
ENSG00000010278	0.406836	4.81114	8.41028	0.00373106	0.0113895	0.987865	ns	CD9
ENSG00000010282	-0.796894	4.5945	15.4404	8.51487e-05	0.000399482	-3.24322	ns	HHATL
ENSG00000010292	-0.275628	5.21366	7.84151	0.00510598	0.0149265	-0.631717	ns	NCAPD2
ENSG00000010295	0.115899	3.50729	0.634535	0.425697	0.553236	0.0429867	ns	IFFO1
ENSG00000010310	-0.053191	2.65277	0.109137	0.741128	0.820928	-0.0069205	ns	GIPR
ENSG00000010318	0.51495	2.88592	14.1425	0.000169474	0.000741947	1.94182	ns	PHF7
ENSG00000010319	-0.318962	2.24133	2.33697	0.126335	0.217071	-0.28658	ns	SEMA3G
ENSG00000010322	-0.0199967	6.33036	0.0669425	0.795842	0.86021	-0.00198314	ns	NISCH
ENSG00000010327	-0.446333	1.48464	4.09865	0.0429175	0.0904098	-0.6103	ns	STAB1
ENSG00000010361	0.160732	3.28655	1.70387	0.191783	0.30228	0.115276	ns	FUZ
ENSG00000010379	-0.764671	-0.102761	6.67089	0.00980004	0.0261478	-1.53605	ns	SLC6A13
ENSG00000010404	0.343164	2.34805	4.98881	0.0255118	0.0586968	0.546749	ns	IDS
ENSG00000010539	-0.264668	3.39769	4.88618	0.0270725	0.061699	-0.41486	ns	ZNF200
ENSG00000010610	-1.60524	-0.492671	14.1173	0.000171754	0.000750732	-6.04386	ns	CD4
ENSG00000010626	-0.363299	3.64665	9.88796	0.00166364	0.00560775	-1.00959	ns	LRRC23
ENSG00000010671	-0.106877	-1.60368	0.0247666	0.87495	0.91729	-0.00620063	ns	BTK
ENSG00000010704	-0.211098	2.21783	1.35623	0.244192	0.364948	-0.129249	ns	HFE
ENSG00000010803	-0.222323	6.08287	4.12829	0.0421721	0.0890645	-0.305689	ns	SCMH1
ENSG00000010810	-0.416347	6.51105	22.8421	1.75871e-06	1.18226e-05	-2.396	ns	FYN
ENSG00000010818	-0.0184286	5.71515	0.0384787	0.844485	0.896239	-0.00135281	ns	HIVEP2
ENSG00000011007	0.421098	6.11267	27.244	1.79333e-07	1.45465e-06	2.84087	ns	ELOA
ENSG00000011009	0.72848	4.83042	66.314	3.84527e-16	9.93271e-15	11.2296	ns	LYPLA2
ENSG00000011021	0.0314695	5.75481	0.115172	0.734331	0.815611	0.00422032	ns	CLCN6
ENSG00000011028	-0.0262933	6.59797	0.0265395	0.87059	0.914431	-0.0015825	ns	MRC2
ENSG00000011105	0.230456	8.24715	8.19995	0.00418916	0.0125694	0.547996	ns	TSPAN9
ENSG00000011114	-0.146025	6.6299	2.96733	0.0849617	0.157734	-0.15636	ns	BTBD7
ENSG00000011132	0.0297503	2.73437	0.0315613	0.858994	0.906786	0.00196381	ns	APBA3
ENSG00000011143	-0.0772296	3.37675	0.413731	0.520082	0.640433	-0.0219277	ns	MKS1
ENSG00000011198	0.70739	5.8538	67.0612	2.63204e-16	6.89671e-15	11.0209	ns	ABHD5
ENSG00000011201	-0.413839	4.83546	7.46237	0.00630021	0.0178925	-0.910712	ns	ANOS1
ENSG00000011243	-0.0539243	5.93398	0.391657	0.53143	0.649731	-0.0148051	ns	AKAP8L
ENSG00000011258	-0.0477804	5.79143	0.332209	0.564361	0.677701	-0.0118707	ns	MBTD1
ENSG00000011260	-0.308488	3.72979	7.03257	0.00800403	0.0219587	-0.646805	ns	UTP18
ENSG00000011275	0.30113	7.29503	6.56618	0.0103935	0.0275257	0.597213	ns	RNF216
ENSG00000011295	-0.0313857	6.06585	0.154042	0.694702	0.784343	-0.00496526	ns	TTC19
ENSG00000011304	-0.221168	5.89613	5.0265	0.0249624	0.0576513	-0.354469	ns	PTBP1
ENSG00000011332	-0.545099	0.753644	2.78631	0.0950731	0.172946	-0.55706	ns	DPF1
ENSG00000011347	-0.870537	1.01644	6.87991	0.00871697	0.0236425	-1.79299	ns	SYT7
ENSG00000011376	0.43887	5.62805	28.7842	8.09081e-08	6.97545e-07	3.11247	ns	LARS2
ENSG00000011405	-0.0697245	6.90191	0.679509	0.409756	0.538885	-0.0270165	ns	PIK3C2A
ENSG00000011422	-0.162885	0.952486	0.246441	0.619593	0.724116	-0.0338628	ns	PLAUR
ENSG00000011426	-1.08021	6.87573	95.0977	1.8122e-22	8.07984e-21	-23.4856	downregulated	ANLN
ENSG00000011451	-0.112463	5.86214	1.5478	0.213461	0.328057	-0.0754271	ns	WIZ
ENSG00000011454	0.118779	7.13975	2.07876	0.149361	0.247666	0.0980832	ns	RABGAP1
ENSG00000011465	-0.542722	1.90264	3.57644	0.0586047	0.116725	-0.668671	ns	DCN
ENSG00000011478	-0.385167	1.84938	3.53404	0.060121	0.119117	-0.470279	ns	QPCTL
ENSG00000011485	0.110052	6.39537	1.13273	0.287193	0.412542	0.059629	ns	PPP5C
ENSG00000011523	0.495478	5.68948	28.4253	9.73843e-08	8.2818e-07	3.47405	ns	CEP68
ENSG00000011566	-0.0458136	5.83772	0.284138	0.594002	0.702766	-0.0103636	ns	MAP4K3
ENSG00000011638	-1.1716	6.24711	72.9085	1.35804e-17	4.00392e-16	-19.7614	downregulated	LDAF1
ENSG00000012048	-0.865232	2.97614	33.5991	6.77236e-09	6.94193e-08	-7.06831	ns	BRCA1
ENSG00000012061	-0.190157	5.35006	4.50831	0.0337305	0.0740083	-0.279906	ns	ERCC1
ENSG00000012171	-0.191592	2.97888	1.4915	0.221984	0.338351	-0.125239	ns	SEMA3B
ENSG00000012174	0.140321	5.79024	2.71796	0.0992248	0.178905	0.140795	ns	MBTPS2
ENSG00000012211	0.514983	2.27738	8.56437	0.00342806	0.0105725	1.26941	ns	PRICKLE3
ENSG00000012232	0.293084	7.23661	13.6978	0.000214711	0.000916758	1.07508	ns	EXTL3
ENSG00000012660	0.0861186	6.89914	0.746275	0.387658	0.516524	0.0354422	ns	ELOVL5
ENSG00000012822	0.313147	6.859	14.8577	0.000115933	0.000526749	1.23248	ns	CALCOCO1
ENSG00000012963	-0.194992	5.973	6.11364	0.0134143	0.0341698	-0.365109	ns	UBR7
ENSG00000012983	-0.282226	6.37787	11.9738	0.000539542	0.00207873	-0.922308	ns	MAP4K5
ENSG00000013016	0.524298	7.07796	23.803	1.06715e-06	7.43328e-06	3.13099	ns	EHD3
ENSG00000013275	0.193349	6.08268	5.83696	0.0156929	0.0389048	0.348859	ns	PSMC4
ENSG00000013288	0.821894	4.77508	72.028	2.1216e-17	6.15541e-16	13.7037	ns	MAN2B2
ENSG00000013297	-0.493595	0.738561	1.36873	0.242031	0.362449	-0.304119	ns	CLDN11
ENSG00000013306	-0.0944484	5.55939	1.04027	0.307759	0.43412	-0.0483377	ns	SLC25A39
ENSG00000013364	0.159593	5.04263	2.01738	0.155507	0.256	0.128991	ns	MVP
ENSG00000013374	0.136291	5.95844	2.93024	0.0869345	0.160711	0.144578	ns	NUB1
ENSG00000013375	0.186905	6.50782	1.50141	0.220454	0.336505	0.122737	ns	PGM3
ENSG00000013392	-0.0756397	4.47659	0.412048	0.520932	0.641064	-0.0214226	ns	RWDD2A
ENSG00000013441	-0.129784	6.2217	1.78368	0.181698	0.289742	-0.0961243	ns	CLK1
ENSG00000013503	-0.085131	4.50653	0.523783	0.469232	0.594944	-0.0279751	ns	POLR3B
ENSG00000013523	-0.0398136	4.92375	0.149736	0.698788	0.788159	-0.00619717	ns	ANGEL1
ENSG00000013561	0.211617	7.17865	6.61015	0.0101399	0.0269362	0.421957	ns	RNF14
ENSG00000013563	-0.101666	4.45657	0.625029	0.429185	0.556488	-0.0373476	ns	DNASE1L1
ENSG00000013573	-0.374436	2.81513	6.9531	0.00836743	0.0228119	-0.777857	ns	DDX11
ENSG00000013583	0.265334	4.71824	7.6899	0.00555308	0.0160422	0.598452	ns	HEBP1
ENSG00000013588	0.652764	-0.0867851	2.65246	0.10339	0.184916	0.643314	ns	GPRC5A
ENSG00000013619	-0.648403	2.52415	15.002	0.000107396	0.000492547	-2.57352	ns	MAMLD1
ENSG00000013725	-0.381243	-0.718563	1.37592	0.240798	0.361035	-0.235741	ns	CD6
ENSG00000013810	-0.665822	3.19305	9.8618	0.00168746	0.00567848	-1.84617	ns	TACC3
ENSG00000014123	0.158914	6.28126	3.56385	0.0590507	0.117475	0.195269	ns	UFL1
ENSG00000014138	-1.22125	0.778114	27.3773	1.67385e-07	1.36292e-06	-8.27551	downregulated	POLA2
ENSG00000014164	0.0620103	3.48226	0.226834	0.633881	0.735335	0.0122775	ns	ZC3H3
ENSG00000014216	0.315683	6.56343	14.3279	0.000153573	0.000677623	1.20392	ns	CAPN1
ENSG00000014257	0.116709	1.86418	0.17455	0.676099	0.769899	0.0198393	ns	ACP3
ENSG00000014641	-0.0454304	9.41217	0.232552	0.629638	0.731982	-0.00912737	ns	MDH1
ENSG00000014824	0.234802	7.01431	8.56093	0.00343455	0.0105844	0.578583	ns	SLC30A9
ENSG00000014914	0.020023	3.33385	0.020515	0.886108	0.924698	0.00105147	ns	MTMR11
ENSG00000014919	0.375175	4.93901	18.1034	2.09229e-05	0.000112686	1.75558	ns	COX15
ENSG00000015133	-1.08727	-0.297783	8.52712	0.00349893	0.0107547	-2.67041	ns	CCDC88C
ENSG00000015153	-0.00733709	5.91822	0.00666871	0.934915	0.958373	-0.000214446	ns	YAF2
ENSG00000015171	-0.129963	7.69443	2.52645	0.111952	0.196748	-0.123591	ns	ZMYND11
ENSG00000015285	0.408166	-1.69775	0.40094	0.526604	0.645763	0.113681	ns	WAS
ENSG00000015475	0.211854	3.17171	2.03813	0.153398	0.253164	0.172487	ns	BID
ENSG00000015479	-0.01395	1.47338	0.00325474	0.954505	0.971239	-0.000282094	ns	MATR3
ENSG00000015532	0.230164	4.07189	3.0582	0.0803307	0.150886	0.252056	ns	XYLT2
ENSG00000015676	0.134942	6.62498	2.94156	0.0863275	0.159766	0.143558	ns	NUDCD3
ENSG00000016082	-0.435106	1.31615	3.56382	0.0590515	0.117475	-0.534645	ns	ISL1
ENSG00000016391	-0.620156	3.84056	12.9706	0.000316428	0.00129568	-2.17037	ns	CHDH
ENSG00000016402	0.299543	2.53394	1.89403	0.168748	0.272984	0.231475	ns	IL20RA
ENSG00000016864	-0.0926214	5.44737	1.25226	0.263121	0.386175	-0.0537059	ns	GLT8D1
ENSG00000017260	0.0223825	7.3915	0.0866578	0.76847	0.840839	0.00255995	ns	ATP2C1
ENSG00000017427	-0.919578	1.89197	12.5652	0.000393003	0.00157351	-3.13172	ns	IGF1
ENSG00000017797	-0.00296468	6.34808	0.00145549	0.969567	0.981084	-3.9792e-05	ns	RALBP1
ENSG00000018189	0.0225401	5.48281	0.0689676	0.792846	0.857667	0.0022723	ns	RUFY3
ENSG00000018236	0.696206	3.61748	15.3759	8.81035e-05	0.00041209	2.82312	ns	CNTN1
ENSG00000018408	-0.269208	7.74891	10.6969	0.00107313	0.00381324	-0.799372	ns	WWTR1
ENSG00000018510	0.248713	6.76358	10.1086	0.00147583	0.00504089	0.704097	ns	AGPS
ENSG00000018610	0.0131474	4.58356	0.0196175	0.888611	0.926612	0.000674309	ns	STEEP1
ENSG00000018625	-1.06249	4.75475	36.6875	1.38668e-09	1.56482e-08	-9.41156	downregulated	ATP1A2
ENSG00000018699	0.294722	4.72681	6.31243	0.0119895	0.0310457	0.56622	ns	TTC27
ENSG00000018869	0.394393	2.51855	6.17048	0.0129899	0.0332539	0.74398	ns	ZNF582
ENSG00000019144	0.225706	6.38304	6.12912	0.0132973	0.033928	0.423477	ns	PHLDB1
ENSG00000019485	-0.198458	6.36343	5.00604	0.0252591	0.058229	-0.317053	ns	PRDM11
ENSG00000019505	-1.0252	1.55159	28.7762	8.12442e-08	6.99538e-07	-7.26888	downregulated	SYT13
ENSG00000019549	0.396205	3.10502	5.93605	0.0148342	0.0371673	0.724554	ns	SNAI2
ENSG00000019582	0.311817	2.10974	2.39727	0.121547	0.210565	0.285393	ns	CD74
ENSG00000019991	-0.0461031	0.749595	0.0307942	0.8607	0.90796	-0.00300353	ns	HGF
ENSG00000019995	-0.334966	6.72445	17.5661	2.77485e-05	0.000146107	-1.52636	ns	ZRANB1
ENSG00000020129	0.389926	5.15245	18.5724	1.63575e-05	9.01601e-05	1.8663	ns	NCDN
ENSG00000020181	-0.187163	5.99027	3.14671	0.0760804	0.144132	-0.209385	ns	ADGRA2
ENSG00000020256	-0.360826	3.41598	6.0131	0.0142001	0.0358249	-0.666702	ns	ZFP64
ENSG00000020426	-0.0411991	3.89842	0.122916	0.725893	0.809095	-0.00573191	ns	MNAT1
ENSG00000020577	-0.463295	7.68465	12.495	0.000408038	0.00162817	-1.57025	ns	SAMD4A
ENSG00000020633	1.84406	-0.419421	33.1299	8.62048e-09	8.66767e-08	14.8714	ns	RUNX3
ENSG00000020922	-0.527705	4.80952	23.2267	1.43984e-06	9.82755e-06	-3.08268	ns	MRE11
ENSG00000021300	-1.02336	3.37829	65.457	5.93954e-16	1.50893e-14	-15.582	downregulated	PLEKHB1
ENSG00000021355	0.354808	4.96921	11.9929	0.000534031	0.00206187	1.16108	ns	SERPINB1
ENSG00000021574	-0.224451	5.1337	6.61794	0.0100957	0.0268337	-0.447974	ns	SPAST
ENSG00000021645	-0.0166215	2.34865	0.00312235	0.955439	0.971798	-0.000329056	ns	NRXN3
ENSG00000021762	0.188865	3.1875	2.2614	0.132634	0.225448	0.1657	ns	OSBPL5
ENSG00000021776	0.0512691	6.22417	0.421819	0.516031	0.637169	0.0147309	ns	AQR
ENSG00000021826	-0.763145	4.89679	53.1248	3.13017e-13	5.79139e-12	-9.5427	ns	CPS1
ENSG00000022267	0.105166	9.02284	1.19937	0.273447	0.397903	0.059222	ns	FHL1
ENSG00000022277	0.117898	5.52798	1.78997	0.18093	0.288793	0.0875381	ns	RTF2
ENSG00000022567	0.145997	2.8945	0.896586	0.343699	0.471882	0.0677166	ns	SLC45A4
ENSG00000022840	0.0958741	7.63599	1.37715	0.240587	0.360826	0.05932	ns	RNF10
ENSG00000022976	-0.143945	3.21683	1.14282	0.285058	0.410161	-0.0784599	ns	ZNF839
ENSG00000023041	-0.097496	4.94859	0.952794	0.329009	0.456219	-0.0470703	ns	ZDHHC6
ENSG00000023171	0.424078	5.62073	14.7598	0.000122109	0.000552042	1.65953	ns	GRAMD1B
ENSG00000023191	-0.103875	5.34663	1.48467	0.223045	0.339554	-0.067686	ns	RNH1
ENSG00000023228	0.136178	8.20082	2.92255	0.0873497	0.161345	0.144177	ns	NDUFS1
ENSG00000023287	0.0424936	7.26505	0.3252	0.568499	0.681158	0.0104224	ns	RB1CC1
ENSG00000023318	0.0538799	5.59061	0.395269	0.529543	0.648057	0.0148762	ns	ERP44
ENSG00000023330	0.302339	6.1474	13.8872	0.000194112	0.00083857	1.12227	ns	ALAS1
ENSG00000023445	0.490916	2.06256	6.11336	0.0134164	0.0341707	0.919174	ns	BIRC3
ENSG00000023516	0.373661	7.51057	25.0896	5.47278e-07	4.04727e-06	2.33978	ns	AKAP11
ENSG00000023572	0.48005	4.98879	24.1238	9.03347e-07	6.36988e-06	2.90149	ns	GLRX2
ENSG00000023608	-0.392086	2.94453	6.01352	0.0141967	0.0358209	-0.724502	ns	SNAPC1
ENSG00000023697	0.199169	4.00943	3.243	0.071729	0.137477	0.22791	ns	DERA
ENSG00000023734	0.0133173	7.79728	0.0313761	0.859404	0.907023	0.000876311	ns	STRAP
ENSG00000023839	-0.132949	-0.353958	0.125127	0.723539	0.807388	-0.0186844	ns	ABCC2
ENSG00000023902	-0.596673	6.51242	49.2832	2.21557e-12	3.67773e-11	-6.95393	ns	PLEKHO1
ENSG00000023909	0.0100691	4.97186	0.00949351	0.922381	0.949365	0.000353319	ns	GCLM
ENSG00000024048	0.0543372	6.22396	0.45894	0.49812	0.62099	0.0164461	ns	UBR2
ENSG00000024422	-1.01473	5.57921	120.496	4.92544e-28	3.13024e-26	-27.7098	downregulated	EHD2
ENSG00000024526	-4.00871	4.02617	358.1	7.29812e-80	3.32048e-77	-317.236	downregulated	DEPDC1
ENSG00000024862	0.393279	2.69896	6.13289	0.013269	0.0338643	0.738249	ns	CCDC28A
ENSG00000025039	-0.730461	6.60668	50.9362	9.54164e-13	1.65094e-11	-8.78042	ns	RRAGD
ENSG00000025156	-0.227906	5.32365	6.74762	0.00938728	0.0251841	-0.46207	ns	HSF2
ENSG00000025293	-0.23283	5.71217	5.66137	0.0173426	0.0423237	-0.409987	ns	PHF20
ENSG00000025423	-1.78921	-0.130586	24.073	9.27541e-07	6.53358e-06	-10.7937	ns	HSD17B6
ENSG00000025434	-0.588675	2.58748	13.3723	0.000255373	0.001072	-2.11501	ns	NR1H3
ENSG00000025708	1.12439	-1.25099	4.96695	0.0258362	0.0593272	1.78527	ns	TYMP
ENSG00000025770	-0.358344	4.23845	12.3333	0.000444939	0.00175464	-1.20106	ns	NCAPH2
ENSG00000025772	0.585728	5.13312	37.7614	7.99488e-10	9.33234e-09	5.32848	ns	TOMM34
ENSG00000025796	-0.296005	6.98544	14.8992	0.00011341	0.000516929	-1.16784	ns	SEC63
ENSG00000025800	0.08869	7.11217	1.284	0.257157	0.37962	0.0523095	ns	KPNA6
ENSG00000026025	-0.0215039	9.68335	0.0341445	0.8534	0.902685	-0.00148049	ns	VIM
ENSG00000026036	0.0717502	-1.00135	0.0366014	0.848279	0.899026	0.00512737	ns	RTEL1-TNFRSF6B
ENSG00000026103	3.13023	5.08	297.247	1.31118e-66	3.97705e-64	206.227	upregulated	FAS
ENSG00000026297	0.0759055	0.30024	0.0546923	0.815091	0.874359	0.00673995	ns	RNASET2
ENSG00000026508	0.58327	5.08509	17.5558	2.79e-05	0.00014675	2.65644	ns	CD44
ENSG00000026652	-0.576432	5.59098	37.9677	7.1925e-10	8.45985e-09	-5.27039	ns	AGPAT4
ENSG00000026950	-1.45044	2.61808	51.2944	7.95005e-13	1.38755e-11	-17.5498	downregulated	BTN3A1
ENSG00000027001	0.218766	4.40339	3.81347	0.0508421	0.103796	0.283034	ns	MIPEP
ENSG00000027075	-0.719608	3.51324	19.902	8.15135e-06	4.81646e-05	-3.66192	ns	PRKCH
ENSG00000027644	1.80759	-1.62057	5.94207	0.0147837	0.0370638	3.30829	ns	INSRR
ENSG00000027697	-0.111285	6.01869	1.65447	0.198351	0.310097	-0.078185	ns	IFNGR1
ENSG00000027847	0.570652	3.64529	19.295	1.11998e-05	6.40779e-05	2.82518	ns	B4GALT7
ENSG00000028116	0.0311856	4.55475	0.0842318	0.771642	0.842791	0.003511	ns	VRK2
ENSG00000028137	-0.841173	0.862048	9.41893	0.00214757	0.00701113	-2.24429	ns	TNFRSF1B
ENSG00000028203	-0.0307085	6.96184	0.160206	0.688967	0.779927	-0.00496869	ns	VEZT
ENSG00000028277	-1.57502	2.25716	47.8164	4.68058e-12	7.50204e-11	-17.8445	downregulated	POU2F2
ENSG00000028310	0.0508179	4.22566	0.264775	0.606858	0.71358	0.011023	ns	BRD9
ENSG00000028528	-0.0530839	6.86637	0.499581	0.479684	0.604113	-0.0169361	ns	SNX1
ENSG00000028839	0.176103	3.65728	2.11382	0.145974	0.24338	0.147174	ns	TBPL1
ENSG00000029153	-0.586438	3.74243	28.1248	1.13739e-07	9.56294e-07	-4.07228	ns	BMAL2
ENSG00000029363	0.0348309	7.75573	0.190501	0.6625	0.758971	0.00622824	ns	BCLAF1
ENSG00000029364	0.0619782	5.64724	0.545935	0.459984	0.585871	0.0209026	ns	SLC39A9
ENSG00000029534	1.42931	4.32274	38.0362	6.94451e-10	8.19707e-09	13.0902	upregulated	ANK1
ENSG00000029639	-0.142456	3.4359	1.29118	0.255831	0.378144	-0.0843406	ns	TFB1M
ENSG00000029725	0.09229	7.17449	1.42767	0.232145	0.350673	0.058534	ns	RABEP1
ENSG00000029993	-0.438712	5.76096	22.0034	2.72169e-06	1.76557e-05	-2.4415	ns	HMGB3
ENSG00000030066	-0.323702	5.52947	11.1585	0.000836453	0.00305453	-0.996211	ns	NUP160
ENSG00000030110	0.672398	5.60781	65.4647	5.91641e-16	1.50496e-14	10.2392	ns	BAK1
ENSG00000030419	-0.0499809	3.37748	0.158592	0.690456	0.781216	-0.00804014	ns	IKZF2
ENSG00000030582	0.42469	7.21239	27.5416	1.53753e-07	1.26302e-06	2.89349	ns	GRN
ENSG00000031003	-0.101705	7.07769	1.30581	0.253155	0.375373	-0.0606784	ns	FAM13B
ENSG00000031081	-0.288884	6.43563	13.7904	0.000204374	0.000878351	-1.06586	ns	ARHGAP31
ENSG00000031691	-1.90761	2.17201	108.571	2.01461e-25	1.11103e-23	-47.1099	downregulated	CENPQ
ENSG00000031698	0.146329	6.91828	3.20727	0.0733119	0.139777	0.166058	ns	SARS1
ENSG00000031823	-0.292864	5.75608	11.5232	0.00068732	0.00256994	-0.926283	ns	RANBP3
ENSG00000032219	0.140402	5.41875	2.0239	0.154841	0.255181	0.113742	ns	ARID4A
ENSG00000032389	0.0756652	3.34625	0.351756	0.553121	0.668412	0.0194596	ns	EIPR1
ENSG00000032444	-0.0603579	4.84979	0.194976	0.658807	0.755667	-0.0109394	ns	PNPLA6
ENSG00000032742	0.235313	4.50154	6.28139	0.0122012	0.031525	0.450293	ns	IFT88
ENSG00000033011	0.320459	3.34378	5.09781	0.0239561	0.0557519	0.519331	ns	ALG1
ENSG00000033030	-0.259367	4.21122	6.7792	0.00922262	0.0247989	-0.527849	ns	ZCCHC8
ENSG00000033050	0.234268	3.50626	2.39221	0.121941	0.211116	0.214086	ns	ABCF2
ENSG00000033100	0.233546	6.07503	4.95867	0.0259601	0.0595639	0.370332	ns	CHPF2
ENSG00000033122	0.146932	0.80839	0.353278	0.552264	0.667834	0.037887	ns	LRRC7
ENSG00000033170	0.0778898	4.15125	0.443962	0.505216	0.627726	0.0230961	ns	FUT8
ENSG00000033178	-0.138769	6.34677	2.41196	0.120411	0.208938	-0.127575	ns	UBA6
ENSG00000033327	-0.51131	4.91299	22.7387	1.85594e-06	1.2422e-05	-2.93054	ns	GAB2
ENSG00000033627	0.635517	5.87173	57.5223	3.34166e-14	6.96115e-13	8.56425	ns	ATP6V0A1
ENSG00000033800	0.0655245	6.6995	0.674979	0.411321	0.540304	0.0252806	ns	PIAS1
ENSG00000033867	-0.0377006	5.34116	0.129821	0.718618	0.803643	-0.00541011	ns	SLC4A7
ENSG00000034053	0.684436	1.99079	13.4139	0.000249761	0.00105108	2.46566	ns	APBA2
ENSG00000034152	0.370712	5.40264	7.46968	0.00627466	0.0178376	0.816459	ns	MAP2K3
ENSG00000034239	0.733572	-1.3029	1.31215	0.252005	0.374306	0.439109	ns	CLXN
ENSG00000034510	-0.478362	8.52857	25.2668	4.99234e-07	3.71392e-06	-3.01449	ns	TMSB10
ENSG00000034533	0.442428	2.63955	7.00749	0.00811695	0.0222258	0.924943	ns	ASTE1
ENSG00000034677	-0.402162	7.01476	17.0514	3.63823e-05	0.000186275	-1.78524	ns	RNF19A
ENSG00000034693	0.151217	4.08758	2.0412	0.153089	0.252778	0.123251	ns	PEX3
ENSG00000034713	-0.117864	7.55888	2.28799	0.130379	0.222303	-0.104285	ns	GABARAPL2
ENSG00000035115	-0.227957	4.34847	4.31451	0.0377886	0.0814306	-0.3243	ns	SH3YL1
ENSG00000035141	-0.0729166	5.79933	0.746049	0.38773	0.516525	-0.0300031	ns	FAM136A
ENSG00000035403	-0.0276679	9.10158	0.114225	0.735384	0.816224	-0.00369327	ns	VCL
ENSG00000035499	-2.09539	0.774652	61.8675	3.67358e-15	8.5216e-14	-30.2468	downregulated	DEPDC1B
ENSG00000035664	0.165046	-1.09532	0.0907219	0.763261	0.837246	0.0193643	ns	DAPK2
ENSG00000035681	-0.19061	5.20244	3.84679	0.0498413	0.102168	-0.248252	ns	NSMAF
ENSG00000035687	0.290834	4.66663	6.21248	0.0126853	0.0325898	0.551625	ns	ADSS2
ENSG00000035862	-0.235826	7.92325	7.95152	0.00480469	0.0141553	-0.546725	ns	TIMP2
ENSG00000035928	-0.303872	6.20474	9.3033	0.00228741	0.00740129	-0.802422	ns	RFC1
ENSG00000036054	0.381039	5.68903	21.3891	3.74902e-06	2.36309e-05	2.06755	ns	TBC1D23
ENSG00000036257	-0.104168	7.21532	1.68748	0.193934	0.304858	-0.0742034	ns	CUL3
ENSG00000036448	-1.36354	3.93306	38.0044	7.05845e-10	8.32664e-09	-12.4781	downregulated	MYOM2
ENSG00000036530	0.142621	2.92985	1.05271	0.304883	0.431248	0.0735733	ns	CYP46A1
ENSG00000036549	-0.336796	6.03863	17.2938	3.20227e-05	0.000166251	-1.51374	ns	ZZZ3
ENSG00000036672	0.300623	5.38406	6.81512	0.0090389	0.0243638	0.614438	ns	USP2
ENSG00000037042	-0.610092	4.17027	25.5408	4.33124e-07	3.25722e-06	-3.88225	ns	TUBG2
ENSG00000037241	0.110942	4.38259	1.04169	0.307429	0.433777	0.0568304	ns	RPL26L1
ENSG00000037280	-1.51108	0.408121	22.7108	1.88303e-06	1.25948e-05	-8.65117	downregulated	FLT4
ENSG00000037474	0.177802	5.91052	4.49182	0.0340573	0.0745864	0.260976	ns	NSUN2
ENSG00000037637	0.0187038	5.53745	0.0333956	0.854998	0.903783	0.00127251	ns	FBXO42
ENSG00000037749	0.261599	6.19156	11.415	0.000728522	0.00270731	0.820782	ns	MFAP3
ENSG00000037757	-0.380199	3.87183	9.7857	0.00175874	0.00588374	-1.04737	ns	MRI1
ENSG00000037897	0.422684	1.50398	4.07231	0.0435915	0.091512	0.575103	ns	METTL1
ENSG00000038002	0.120873	2.91456	0.742262	0.388937	0.517558	0.0495725	ns	AGA
ENSG00000038210	-0.00878599	4.08855	0.00495613	0.943875	0.964786	-0.000220399	ns	PI4K2B
ENSG00000038219	0.294034	6.76126	14.3611	0.000150886	0.00066724	1.12361	ns	BOD1L1
ENSG00000038274	-0.0949762	6.25408	1.2942	0.255275	0.377709	-0.05632	ns	MAT2B
ENSG00000038295	1.22037	0.850078	10.2025	0.00140251	0.00482007	3.48183	upregulated	TLL1
ENSG00000038358	0.119516	4.93093	1.47363	0.224774	0.341693	0.0774767	ns	EDC4
ENSG00000038382	-0.0015838	6.79308	0.000370339	0.984646	0.990526	-1.06427e-05	ns	TRIO
ENSG00000038427	-0.484106	10.9997	24.3966	7.84089e-07	5.60196e-06	-2.95578	ns	VCAN
ENSG00000038532	0.311378	5.07268	11.0919	0.000867034	0.00315241	0.953429	ns	CLEC16A
ENSG00000039123	0.175737	6.50987	4.54574	0.0330008	0.072638	0.260349	ns	MTREX
ENSG00000039139	2.11966	-0.970022	20.0004	7.74254e-06	4.59662e-05	10.8338	ns	DNAH5
ENSG00000039319	0.564678	7.48363	38.5042	5.46368e-10	6.54562e-09	5.23034	ns	ZFYVE16
ENSG00000039523	-0.346494	5.63472	16.5895	4.64083e-05	0.000231567	-1.5015	ns	RIPOR1
ENSG00000039537	-1.09879	1.5812	19.4072	1.05609e-05	6.08571e-05	-5.4679	downregulated	C6
ENSG00000039560	0.331522	7.28475	13.5621	0.000230795	0.000978665	1.20567	ns	RAI14
ENSG00000039600	1.35696	-0.897436	6.77215	0.0092591	0.0248836	2.75929	ns	SOX30
ENSG00000039650	-0.122668	4.36977	1.59543	0.206552	0.31956	-0.0840243	ns	PNKP
ENSG00000040199	-0.224132	4.73878	5.6944	0.0170191	0.0416459	-0.396505	ns	PHLPP2
ENSG00000040275	-0.499636	4.22534	24.7421	6.55381e-07	4.76401e-06	-3.0895	ns	SPDL1
ENSG00000040341	-0.452274	6.51751	28.9271	7.51527e-08	6.54407e-07	-3.22203	ns	STAU2
ENSG00000040487	0.17988	3.08345	1.53122	0.215929	0.331062	0.119744	ns	SLC66A1
ENSG00000040531	-0.226069	4.13995	3.03346	0.0815637	0.1527	-0.246077	ns	CTNS
ENSG00000040608	-0.444483	-0.752464	0.991452	0.319388	0.446527	-0.220322	ns	RTN4R
ENSG00000040633	0.0818377	5.52834	0.989534	0.319856	0.44687	0.0405134	ns	PHF23
ENSG00000040731	1.5374	2.84573	40.5782	1.88899e-10	2.42875e-09	14.9493	upregulated	CDH10
ENSG00000040933	0.281848	5.19591	9.74036	0.00180265	0.00601556	0.773416	ns	INPP4A
ENSG00000041353	-0.263629	5.47458	1.50694	0.219607	0.335468	-0.173561	ns	RAB27B
ENSG00000041357	-0.135668	6.97518	2.72024	0.0990829	0.17872	-0.136211	ns	PSMA4
ENSG00000041515	-0.669556	-0.167184	2.99569	0.0834865	0.15537	-0.722038	ns	MYO16
ENSG00000041802	0.310146	5.3859	11.9668	0.000541568	0.00208534	1.01304	ns	LSG1
ENSG00000041880	-0.478298	3.67522	9.73155	0.00181132	0.00604246	-1.3115	ns	PARP3
ENSG00000041982	-0.748438	7.08462	7.4003	0.0065213	0.018434	-1.63584	ns	TNC
ENSG00000041988	-0.351118	2.98979	6.62117	0.0100774	0.0267914	-0.701062	ns	THAP3
ENSG00000042062	1.00764	1.79291	13.0705	0.000299978	0.00123718	3.54983	upregulated	RIPOR3
ENSG00000042088	-0.0592518	3.4919	0.246406	0.619617	0.724116	-0.0123171	ns	TDP1
ENSG00000042286	0.456151	5.05642	16.664	4.46197e-05	0.000223534	1.98447	ns	AIFM2
ENSG00000042317	0.207791	4.1888	2.93569	0.0866415	0.160244	0.220731	ns	SPATA7
ENSG00000042429	-0.0734333	1.54336	0.145452	0.70292	0.791037	-0.0112422	ns	MED17
ENSG00000042445	0.730059	4.66155	35.1532	3.04764e-09	3.26785e-08	6.21721	ns	RETSAT
ENSG00000042493	-0.61745	3.92201	32.9786	9.31803e-09	9.32688e-08	-4.95854	ns	CAPG
ENSG00000042753	-0.0248366	5.51035	0.0867492	0.768351	0.840756	-0.00284231	ns	AP2S1
ENSG00000042781	-0.533359	0.134182	1.99818	0.157488	0.258676	-0.428156	ns	USH2A
ENSG00000042832	-0.858572	-0.432393	2.7502	0.0972421	0.176084	-0.869	ns	TG
ENSG00000042980	-2.17817	0.0551189	19.4398	1.03823e-05	6.00181e-05	-10.8554	downregulated	ADAM28
ENSG00000043093	0.0757611	6.63039	0.971229	0.324374	0.451229	0.0370437	ns	DCUN1D1
ENSG00000043143	-0.248119	4.28153	4.65888	0.0308933	0.0688394	-0.374693	ns	JADE2
ENSG00000043462	-1.78613	-0.750294	17.0028	3.7325e-05	0.000190712	-7.90897	ns	LCP2
ENSG00000043514	0.0921743	3.85476	0.686621	0.407316	0.536381	0.0359543	ns	TRIT1
ENSG00000043591	0.659117	-1.40069	1.58372	0.208226	0.321641	0.449166	ns	ADRB1
ENSG00000044090	-0.106177	4.9702	1.38613	0.239061	0.358887	-0.0659882	ns	CUL7
ENSG00000044115	-0.160948	9.0342	3.49755	0.0614598	0.121184	-0.194974	ns	CTNNA1
ENSG00000044446	-0.0233721	4.31284	0.055678	0.813462	0.873016	-0.0020956	ns	PHKA2
ENSG00000044459	0.0859439	4.27692	0.643277	0.422527	0.550723	0.0321555	ns	CNTLN
ENSG00000044524	-0.30918	6.05579	14.6729	0.000127872	0.00057564	-1.20371	ns	EPHA3
ENSG00000044574	0.391244	9.52173	10.3115	0.00132207	0.00457977	1.12629	ns	HSPA5
ENSG00000046604	0.178393	6.97085	3.35375	0.0670522	0.130107	0.20936	ns	DSG2
ENSG00000046647	-0.018911	4.28697	0.0272328	0.868925	0.913401	-0.0011539	ns	GEMIN8
ENSG00000046651	-0.172763	5.81957	2.7337	0.0982512	0.177517	-0.174087	ns	OFD1
ENSG00000046653	-1.48903	5.18	185.561	2.96051e-42	4.20329e-40	-61.8375	downregulated	GPM6B
ENSG00000046889	-0.441727	0.769171	2.01882	0.15536	0.255812	-0.357207	ns	PREX2
ENSG00000047056	0.158203	4.6151	2.74975	0.0972694	0.176109	0.160106	ns	WDR37
ENSG00000047188	0.106079	5.6519	1.66077	0.1975	0.309104	0.0747253	ns	YTHDC2
ENSG00000047230	-0.473158	5.94624	30.4983	3.34154e-08	3.07419e-07	-3.53735	ns	CTPS2
ENSG00000047249	0.141829	6.02094	2.85838	0.090899	0.166823	0.147706	ns	ATP6V1H
ENSG00000047315	0.285664	7.89737	11.9753	0.000539113	0.00207748	0.933641	ns	POLR2B
ENSG00000047346	0.429534	6.45278	24.018	9.54414e-07	6.70636e-06	2.58591	ns	ATOSA
ENSG00000047365	0.229103	4.03842	1.06311	0.302508	0.428797	0.118965	ns	ARAP2
ENSG00000047410	-0.22651	7.69285	7.39329	0.00654678	0.0185008	-0.494691	ns	TPR
ENSG00000047457	2.50092	-0.251348	28.799	8.02941e-08	6.92848e-07	17.7448	ns	CP
ENSG00000047578	0.249091	4.29414	6.74389	0.0094069	0.0252266	0.504797	ns	KATNIP
ENSG00000047579	0.188528	4.42435	4.04234	0.0443723	0.0928395	0.255057	ns	DTNBP1
ENSG00000047597	0.0319221	4.43714	0.103971	0.747116	0.825141	0.00404172	ns	XK
ENSG00000047621	0.236399	4.97839	3.93842	0.047195	0.0976028	0.31349	ns	C12orf4
ENSG00000047634	1.19558	4.1792	72.3601	1.79305e-17	5.23251e-16	20.0216	upregulated	SCML1
ENSG00000047644	0.00712571	6.27104	0.00804988	0.928509	0.953466	0.000229547	ns	WWC3
ENSG00000047648	-0.631998	4.18522	32.3116	1.31326e-08	1.2919e-07	-4.98119	ns	ARHGAP6
ENSG00000047662	-0.846842	-1.21149	3.89999	0.0482865	0.099521	-1.11459	ns	FAM184B
ENSG00000047849	0.213939	9.6185	7.54185	0.00602822	0.0172202	0.474905	ns	MAP4
ENSG00000047932	0.0932023	6.49618	0.975138	0.323402	0.450253	0.0456931	ns	GOPC
ENSG00000048028	-0.246428	7.12098	7.3616	0.00666313	0.0187804	-0.536308	ns	USP28
ENSG00000048052	-0.356364	6.92287	18.163	2.02782e-05	0.000109598	-1.67241	ns	HDAC9
ENSG00000048140	0.206046	5.37516	6.19374	0.0128203	0.0328996	0.38986	ns	TSPAN17
ENSG00000048162	0.374641	3.35378	5.83644	0.0156976	0.0389115	0.675915	ns	NOP16
ENSG00000048342	-0.142841	4.13588	1.65345	0.198489	0.310169	-0.100312	ns	CC2D2A
ENSG00000048392	3.04828	8.51745	653.249	4.39158e-144	7.32625e-141	436.994	upregulated	RRM2B
ENSG00000048405	-0.21195	4.6276	5.02933	0.0249216	0.057577	-0.339846	ns	ZNF800
ENSG00000048471	-0.0399237	4.12061	0.136577	0.711708	0.797877	-0.00589665	ns	SNX29
ENSG00000048540	-1.93365	2.66471	136.059	1.93688e-31	1.53867e-29	-59.3881	downregulated	LMO3
ENSG00000048544	0.326838	5.88325	15.1789	9.77878e-05	0.000452538	1.31053	ns	MRPS10
ENSG00000048649	0.0677676	7.0529	0.682094	0.408867	0.537927	0.0263222	ns	RSF1
ENSG00000048707	-0.324508	7.69442	3.89329	0.0484794	0.0998363	-0.426547	ns	VPS13D
ENSG00000048740	-0.336262	8.06415	15.9182	6.61391e-05	0.000318585	-1.40542	ns	CELF2
ENSG00000048828	-0.194529	7.46399	5.38433	0.0203184	0.0484116	-0.329165	ns	FAM120A
ENSG00000048991	-0.12588	5.55338	1.9076	0.16723	0.271163	-0.097769	ns	R3HDM1
ENSG00000049089	-0.0232002	2.34241	0.0209136	0.885014	0.923974	-0.00123076	ns	COL9A2
ENSG00000049130	1.50484	4.8316	58.6012	1.93098e-14	4.14588e-13	20.6378	upregulated	KITLG
ENSG00000049167	-0.080965	4.36503	0.375681	0.539924	0.657026	-0.0216717	ns	ERCC8
ENSG00000049192	-2.08585	3.10516	163.532	1.9141e-37	2.15271e-35	-76.5881	downregulated	ADAMTS6
ENSG00000049239	0.0113784	6.31163	0.0205345	0.886054	0.924698	0.00059782	ns	H6PD
ENSG00000049245	0.0327092	7.15655	0.191705	0.661501	0.758062	0.0058703	ns	VAMP3
ENSG00000049246	-1.58683	3.88347	130.064	3.9672e-30	2.94146e-28	-46.6552	downregulated	PER3
ENSG00000049249	0.512047	-0.28339	1.72051	0.189628	0.299594	0.369748	ns	TNFRSF9
ENSG00000049283	1.21192	1.23778	18.6502	1.57027e-05	8.69336e-05	5.82208	upregulated	EPN3
ENSG00000049323	0.0680133	9.218	0.531481	0.465985	0.5915	0.0225551	ns	LTBP1
ENSG00000049449	-0.332896	5.53936	10.4523	0.00122499	0.00428427	-0.969349	ns	RCN1
ENSG00000049540	-1.62406	3.93813	128.597	8.30697e-30	6.04718e-28	-47.2285	downregulated	ELN
ENSG00000049541	-0.866599	3.98434	40.0648	2.45681e-10	3.11481e-09	-8.32769	ns	RFC2
ENSG00000049618	-0.311375	6.41657	15.632	7.69426e-05	0.00036535	-1.28094	ns	ARID1B
ENSG00000049656	0.173581	6.11198	4.68504	0.0304263	0.0680564	0.263279	ns	CLPTM1L
ENSG00000049759	-0.573614	5.66373	41.9705	9.26587e-11	1.24492e-09	-5.75513	ns	NEDD4L
ENSG00000049769	0.376701	4.5684	13.5382	0.000233762	0.000989782	1.36789	ns	PPP1R3F
ENSG00000049860	0.415508	6.22093	11.2859	0.000780966	0.00287198	1.29114	ns	HEXB
ENSG00000049883	0.0801145	4.0501	0.514178	0.473336	0.598252	0.0260236	ns	PTCD2
ENSG00000050030	0.401734	-0.443062	0.834251	0.361046	0.489919	0.177742	ns	NEXMIF
ENSG00000050130	0.0710861	5.75744	0.747954	0.387125	0.516003	0.0292981	ns	JKAMP
ENSG00000050165	0.178087	9.06	4.30402	0.0380223	0.0818462	0.252877	ns	DKK3
ENSG00000050327	0.067	1.119	0.090884	0.763056	0.837066	0.00786871	ns	ARHGEF5
ENSG00000050344	0.496119	1.53573	5.68999	0.017062	0.0417253	0.877124	ns	NFE2L3
ENSG00000050393	-0.191277	6.18018	6.0034	0.0142783	0.0359816	-0.352969	ns	MCUR1
ENSG00000050405	-0.854676	3.94789	48.5028	3.2982e-12	5.36802e-11	-9.81315	ns	LIMA1
ENSG00000050426	0.213226	4.76572	4.47818	0.0343303	0.0750283	0.312232	ns	LETMD1
ENSG00000050438	0.252781	2.95276	2.70592	0.0999761	0.179968	0.252807	ns	SLC4A8
ENSG00000050555	-1.32799	-0.324592	18.8622	1.4051e-05	7.89464e-05	-6.44382	ns	LAMC3
ENSG00000050628	0.90928	5.48074	79.5642	4.66801e-19	1.5812e-17	16.6679	ns	PTGER3
ENSG00000050748	-0.27609	6.69666	9.95184	0.00160689	0.0054369	-0.7714	ns	MAPK9
ENSG00000050767	-0.0451511	3.68593	0.126654	0.721926	0.806441	-0.00638919	ns	COL23A1
ENSG00000050820	-0.199498	6.52579	4.4971	0.0339523	0.0744173	-0.293089	ns	BCAR1
ENSG00000051009	0.363201	3.78394	9.57419	0.00197332	0.00651234	0.982388	ns	FHIP1B
ENSG00000051108	-0.436875	5.5826	27.1719	1.86146e-07	1.50624e-06	-2.94024	ns	HERPUD1
ENSG00000051128	0.118099	2.01752	0.377665	0.538856	0.656085	0.0317128	ns	HOMER3
ENSG00000051180	-2.52988	0.839643	90.3389	2.00667e-21	8.28281e-20	-52.3622	downregulated	RAD51
ENSG00000051341	-1.78447	2.90577	67.3166	2.31227e-16	6.0907e-15	-27.9019	downregulated	POLQ
ENSG00000051382	-0.106948	5.63884	1.62375	0.202569	0.314986	-0.0741604	ns	PIK3CB
ENSG00000051523	-0.657703	2.522	18.5415	1.66246e-05	9.14054e-05	-3.14333	ns	CYBA
ENSG00000051596	0.303371	3.15949	5.47469	0.0192938	0.0462519	0.520155	ns	THOC3
ENSG00000051620	-0.1003	5.82091	1.45514	0.227704	0.345204	-0.0644559	ns	HEBP2
ENSG00000051825	-0.584767	5.22155	36.6236	1.43286e-09	1.61149e-08	-5.17156	ns	MPHOSPH9
ENSG00000052126	-0.288546	6.66855	11.0971	0.000864625	0.00314422	-0.883867	ns	PLEKHA5
ENSG00000052344	-0.822409	1.62216	16.6979	4.38296e-05	0.000220182	-3.58425	ns	PRSS8
ENSG00000052723	0.305848	6.63878	15.5234	8.14892e-05	0.000383933	1.25058	ns	SIKE1
ENSG00000052749	0.757694	4.37024	51.4512	7.33978e-13	1.2889e-11	9.1941	ns	RRP12
ENSG00000052795	0.127883	7.0098	0.793128	0.373156	0.502098	0.0547478	ns	FNIP2
ENSG00000052802	-0.887244	6.70272	116.909	3.00607e-27	1.80175e-25	-23.5315	ns	MSMO1
ENSG00000052841	-0.273904	6.10809	11.3174	0.000767838	0.00282821	-0.853138	ns	TTC17
ENSG00000053254	0.199801	7.41834	5.4435	0.0196413	0.046966	0.341026	ns	FOXN3
ENSG00000053328	-0.544133	2.28213	9.14211	0.00249793	0.0079933	-1.41606	ns	METTL24
ENSG00000053371	-0.299534	4.18604	8.51484	0.00352262	0.0108225	-0.734798	ns	AKR7A2
ENSG00000053372	0.0366944	4.134	0.123413	0.725362	0.8087	0.00511686	ns	MRTO4
ENSG00000053438	-2.46116	2.20619	148.425	3.82939e-34	3.70341e-32	-82.2443	downregulated	NNAT
ENSG00000053501	-0.471686	3.51598	11.4113	0.000729979	0.00271172	-1.47953	ns	USE1
ENSG00000053524	-0.153648	2.16102	0.641488	0.423173	0.551207	-0.057385	ns	MCF2L2
ENSG00000053702	-2.11307	-1.52594	18.4954	1.70314e-05	9.33857e-05	-10.0767	ns	NRIP2
ENSG00000053747	2.17751	-0.483644	18.4663	1.72931e-05	9.46395e-05	10.3696	ns	LAMA3
ENSG00000053770	0.236609	7.03878	9.21284	0.00240323	0.00773478	0.619728	ns	AP5M1
ENSG00000053900	0.0201486	4.94999	0.0444894	0.832946	0.887302	0.00159947	ns	ANAPC4
ENSG00000053918	-0.593357	5.21196	29.9418	4.45201e-08	4.02006e-07	-4.36203	ns	KCNQ1
ENSG00000054116	-0.0601357	5.79723	0.520765	0.470516	0.595852	-0.01969	ns	TRAPPC3
ENSG00000054118	-0.246392	7.34908	9.60546	0.00193999	0.00641929	-0.668264	ns	THRAP3
ENSG00000054148	1.32576	6.8456	287.491	1.75116e-64	4.86895e-62	84.5259	upregulated	PHPT1
ENSG00000054179	-3.67512	-1.08519	35.222	2.94183e-09	3.16457e-08	-31.3538	ns	ENTPD2
ENSG00000054219	0.712286	-1.59268	2.41352	0.120292	0.208767	0.655135	ns	LY75
ENSG00000054267	0.127466	5.98313	2.25964	0.132785	0.225656	0.111768	ns	ARID4B
ENSG00000054277	-1.48617	4.24023	84.6092	3.63573e-20	1.33794e-18	-28.8902	downregulated	OPN3
ENSG00000054282	-0.0610526	4.72174	0.405991	0.524011	0.64353	-0.017135	ns	SDCCAG8
ENSG00000054356	1.61853	1.75098	25.1809	5.21973e-07	3.87157e-06	10.1682	upregulated	PTPRN
ENSG00000054392	0.497099	2.85732	13.6196	0.00022384	0.000951392	1.81444	ns	HHAT
ENSG00000054523	-0.0283194	8.29281	0.141237	0.707054	0.794467	-0.00426341	ns	KIF1B
ENSG00000054598	-0.203774	2.16423	0.929266	0.335054	0.462806	-0.0967694	ns	FOXC1
ENSG00000054611	0.309276	4.21596	9.54534	0.00200458	0.00659918	0.83442	ns	TBC1D22A
ENSG00000054654	-0.412222	7.50523	25.6197	4.15767e-07	3.14203e-06	-2.63045	ns	SYNE2
ENSG00000054690	0.824727	3.94655	53.419	2.69473e-13	5.04638e-12	10.3664	ns	PLEKHH1
ENSG00000054793	-0.0187937	6.88314	0.0398226	0.841828	0.894035	-0.00140533	ns	ATP9A
ENSG00000054938	0.579607	-0.255781	2.88415	0.0894552	0.164611	0.607656	ns	CHRDL2
ENSG00000054965	-0.0141215	7.11624	0.027545	0.868183	0.912917	-0.000866898	ns	FAM168A
ENSG00000054967	0.246852	0.812239	0.950774	0.329522	0.456757	0.119011	ns	RELT
ENSG00000054983	0.382901	6.33412	21.8664	2.92304e-06	1.8864e-05	2.11904	ns	GALC
ENSG00000055044	-0.0441214	5.32203	0.240997	0.623487	0.727305	-0.00905251	ns	NOP58
ENSG00000055070	0.161186	7.3385	4.08621	0.0432345	0.0909151	0.219884	ns	SZRD1
ENSG00000055118	-0.520832	6.82502	19.1763	1.19185e-05	6.78215e-05	-2.56446	ns	KCNH2
ENSG00000055130	-0.0851639	7.12728	1.25619	0.262374	0.385276	-0.0494869	ns	CUL1
ENSG00000055147	0.256227	5.12824	6.53773	0.010561	0.0278956	0.50638	ns	FAM114A2
ENSG00000055163	0.749947	6.83972	39.15	3.92471e-10	4.8025e-09	7.05415	ns	CYFIP2
ENSG00000055208	-0.288146	8.94486	10.742	0.00104733	0.00373136	-0.85865	ns	TAB2
ENSG00000055211	-0.0242505	7.02067	0.0991022	0.75291	0.829801	-0.00298904	ns	GINM1
ENSG00000055332	-0.230814	6.57009	8.61671	0.00333093	0.0103	-0.571827	ns	EIF2AK2
ENSG00000055483	0.186043	4.78336	4.09801	0.0429338	0.0904167	0.254358	ns	USP36
ENSG00000055609	0.00892575	7.25654	0.0118157	0.91344	0.94351	0.000350959	ns	KMT2C
ENSG00000055732	1.6653	0.0919316	31.5813	1.91264e-08	1.82852e-07	12.8534	upregulated	MCOLN3
ENSG00000055813	-0.190222	2.00115	1.08722	0.297087	0.42293	-0.100269	ns	CCDC85A
ENSG00000055917	-0.175007	7.33934	4.43786	0.0351504	0.0765447	-0.254472	ns	PUM2
ENSG00000055950	0.0913657	5.05348	1.04623	0.306377	0.432846	0.0469386	ns	MRPL43
ENSG00000056050	-0.0032411	4.96222	0.00105432	0.974097	0.983877	-3.69414e-05	ns	HPF1
ENSG00000056097	-0.181237	7.81725	4.86021	0.027483	0.0624569	-0.282899	ns	ZFR
ENSG00000056277	-0.0321347	2.72028	0.0535128	0.81706	0.875815	-0.0028197	ns	ZNF280C
ENSG00000056291	-0.379078	-0.478582	0.808122	0.368676	0.49769	-0.164276	ns	NPFFR2
ENSG00000056487	0.34073	0.929942	2.06268	0.150945	0.249835	0.279801	ns	PHF21B
ENSG00000056558	0.101244	3.37705	0.45771	0.498696	0.621554	0.0305923	ns	TRAF1
ENSG00000056586	0.320141	7.45537	17.3181	3.16156e-05	0.000164393	1.44067	ns	RC3H2
ENSG00000056736	-0.278105	1.05563	1.68884	0.193754	0.304599	-0.198219	ns	IL17RB
ENSG00000056972	-0.13764	4.12523	1.48211	0.223444	0.339981	-0.0895803	ns	TRAF3IP2
ENSG00000056998	-0.307758	6.11663	11.392	0.000737625	0.00273555	-0.963949	ns	GYG2
ENSG00000057019	0.141408	7.97216	2.85685	0.0909853	0.166905	0.147209	ns	DCBLD2
ENSG00000057252	0.00724934	4.79818	0.00434654	0.947435	0.966744	0.000170001	ns	SOAT1
ENSG00000057294	-0.115906	9.44109	1.72125	0.189532	0.299502	-0.0837208	ns	PKP2
ENSG00000057468	0.201009	-1.83887	0.105728	0.745061	0.823917	0.0256906	ns	MSH4
ENSG00000057608	-0.322463	7.87876	17.2029	3.35924e-05	0.000173455	-1.44262	ns	GDI2
ENSG00000057657	-0.0633359	1.23352	0.0267738	0.870025	0.914088	-0.00382982	ns	PRDM1
ENSG00000057663	-0.0360744	5.26887	0.18121	0.670336	0.765426	-0.0062664	ns	ATG5
ENSG00000057704	-1.49867	0.933553	32.2601	1.34853e-08	1.32399e-07	-11.7948	downregulated	TMCC3
ENSG00000057757	-0.271701	5.06337	9.40931	0.00215887	0.00704571	-0.724293	ns	PITHD1
ENSG00000057935	-0.218102	6.08359	6.91661	0.00853986	0.0232282	-0.451155	ns	MTA3
ENSG00000058056	0.0912272	6.79142	0.911564	0.3397	0.467635	0.0427769	ns	USP13
ENSG00000058063	0.171602	6.63696	4.82618	0.0280307	0.0634996	0.266389	ns	ATP11B
ENSG00000058085	0.676335	5.49355	26.3168	2.89762e-07	2.25798e-06	4.42185	ns	LAMC2
ENSG00000058091	-0.474468	7.24521	23.9923	9.67234e-07	6.79167e-06	-2.85367	ns	CDK14
ENSG00000058262	0.176113	7.69597	4.26135	0.0389889	0.0837017	0.248154	ns	SEC61A1
ENSG00000058272	0.270795	7.69334	11.0486	0.000887531	0.003217	0.826415	ns	PPP1R12A
ENSG00000058404	0.318781	5.99706	12.2332	0.000469471	0.00183705	1.06103	ns	CAMK2B
ENSG00000058453	0.138817	2.98101	1.13882	0.285901	0.41105	0.0754865	ns	CROCC
ENSG00000058600	0.335084	4.80763	14.4045	0.000147446	0.000652747	1.28383	ns	POLR3E
ENSG00000058668	-0.0374287	10.3971	0.234135	0.628475	0.731159	-0.00754983	ns	ATP2B4
ENSG00000058673	-1.27441	-0.805183	9.43146	0.00213294	0.00696563	-3.40398	ns	ZC3H11A
ENSG00000058729	-0.0919534	4.97622	0.838665	0.359779	0.488829	-0.0408241	ns	RIOK2
ENSG00000058799	0.0247599	4.33732	0.052615	0.818574	0.876828	0.00215268	ns	YIPF1
ENSG00000058804	-0.218898	4.94062	5.29449	0.021393	0.0506105	-0.3655	ns	NDC1
ENSG00000058866	1.38299	3.66345	100.642	1.1023e-23	5.47567e-22	31.7502	upregulated	DGKG
ENSG00000059122	0.0614813	4.38171	0.273151	0.601226	0.708708	0.013585	ns	FLYWCH1
ENSG00000059145	-0.120035	4.09117	1.21609	0.270129	0.394206	-0.0682311	ns	UNKL
ENSG00000059377	-0.633823	-0.0735957	1.93325	0.164404	0.267642	-0.496973	ns	TBXAS1
ENSG00000059378	-0.266482	4.24716	5.0075	0.0252377	0.0581933	-0.425825	ns	PARP12
ENSG00000059573	-0.331916	4.9517	10.1823	0.00141792	0.0048655	-0.945411	ns	ALDH18A1
ENSG00000059588	0.266819	4.53061	3.36519	0.0665878	0.129319	0.31394	ns	TARBP1
ENSG00000059691	0.27132	5.04046	5.60584	0.0179007	0.0434159	0.474031	ns	GATB
ENSG00000059728	0.0258526	3.6382	0.0531666	0.817642	0.876204	0.00226047	ns	MXD1
ENSG00000059758	0.000637924	5.7907	4.67333e-05	0.994546	0.996646	1.51527e-06	ns	CDK17
ENSG00000059769	0.0519535	4.05787	0.244633	0.62088	0.725171	0.010754	ns	DNAJC25
ENSG00000059804	-0.576939	7.85578	16.0334	6.22361e-05	0.000302111	-2.42658	ns	SLC2A3
ENSG00000059915	-0.518295	3.23337	16.0119	6.29443e-05	0.000305031	-2.17738	ns	PSD
ENSG00000060069	0.218402	3.92989	4.45579	0.0347831	0.0758852	0.318569	ns	CTDP1
ENSG00000060138	0.774328	7.84342	33.0505	8.97949e-09	9.00603e-08	6.23082	ns	YBX3
ENSG00000060237	-0.0615011	9.0586	0.456495	0.499267	0.62211	-0.0185529	ns	WNK1
ENSG00000060339	-0.144837	6.67298	2.8473	0.0915278	0.1677	-0.150405	ns	CCAR1
ENSG00000060491	-0.395979	3.7984	10.1429	0.00144859	0.00495631	-1.12421	ns	OGFR
ENSG00000060642	0.323676	2.91188	5.05607	0.0245398	0.0568763	0.52116	ns	PIGV
ENSG00000060656	0.807084	3.64632	21.4806	3.57417e-06	2.27003e-05	4.39605	ns	PTPRU
ENSG00000060688	-0.333476	4.18597	8.5756	0.00340697	0.0105124	-0.822895	ns	SNRNP40
ENSG00000060718	-0.501464	3.6024	9.98378	0.00157925	0.0053554	-1.40488	ns	COL11A1
ENSG00000060749	-0.126728	6.30411	2.71454	0.0994375	0.179192	-0.127039	ns	QSER1
ENSG00000060762	-0.314199	6.1794	5.74601	0.0165261	0.0406633	-0.559849	ns	MPC1
ENSG00000060971	0.141165	5.5119	1.97794	0.159608	0.261472	0.112501	ns	ACAA1
ENSG00000060982	-0.581417	3.41833	13.355	0.00025774	0.00108065	-2.0866	ns	BCAT1
ENSG00000061273	-0.200512	5.30552	2.87192	0.0901372	0.165683	-0.209555	ns	HDAC7
ENSG00000061337	-1.39234	-0.0775206	12.8266	0.000341726	0.00139045	-4.82629	ns	LZTS1
ENSG00000061455	-0.41707	1.51841	2.75546	0.0969232	0.175609	-0.42273	ns	PRDM6
ENSG00000061656	0.0900977	0.307858	0.121394	0.727528	0.810393	0.012447	ns	SPAG4
ENSG00000061676	-0.216432	9.63152	5.63204	0.0176351	0.0429068	-0.379541	ns	NCKAP1
ENSG00000061794	0.299823	6.09997	14.7068	0.000125592	0.00056627	1.16962	ns	MRPS35
ENSG00000061918	-0.0710752	4.92027	0.386121	0.534345	0.65226	-0.0193451	ns	GUCY1B1
ENSG00000061936	0.106889	5.03814	1.26392	0.26091	0.383548	0.0623706	ns	SFSWAP
ENSG00000061938	-0.217317	5.76952	6.99715	0.00816397	0.0223363	-0.453779	ns	TNK2
ENSG00000061987	0.188726	6.07418	4.17333	0.0410651	0.0871588	0.261674	ns	MON2
ENSG00000062038	0.0850036	4.93889	0.358091	0.549568	0.665728	0.0220991	ns	CDH3
ENSG00000062194	-0.298241	6.89528	13.3782	0.000254567	0.00106905	-1.07194	ns	GPBP1
ENSG00000062282	0.80374	1.57488	16.5625	4.70731e-05	0.000234475	3.47797	ns	DGAT2
ENSG00000062370	-0.321884	3.68172	6.78566	0.0091893	0.0247192	-0.655587	ns	ZNF112
ENSG00000062485	-0.211926	8.06087	5.89124	0.0152164	0.0379254	-0.385216	ns	CS
ENSG00000062524	-0.353346	-0.753537	0.923272	0.336617	0.464446	-0.167084	ns	LTK
ENSG00000062598	-0.00121089	5.87015	0.000214454	0.988316	0.99263	-6.18059e-06	ns	ELMO2
ENSG00000062650	0.0343717	6.66484	0.198376	0.656035	0.753523	0.00629254	ns	WAPL
ENSG00000062716	0.420298	6.60646	7.12422	0.00760496	0.0210078	0.890571	ns	VMP1
ENSG00000062725	0.0613905	6.84531	0.6404	0.423566	0.55167	0.0229035	ns	APPBP2
ENSG00000062822	-1.13554	2.92297	62.0876	3.28516e-15	7.67393e-14	-16.4466	downregulated	POLD1
ENSG00000063046	-0.232875	8.99957	9.56258	0.00198584	0.00654935	-0.62924	ns	EIF4B
ENSG00000063127	-1.53134	2.03986	63.1605	1.90532e-15	4.58996e-14	-22.5414	downregulated	SLC6A16
ENSG00000063169	-0.0644678	2.92756	0.12095	0.728006	0.810745	-0.00888784	ns	BICRA
ENSG00000063176	0.105694	3.14177	0.492743	0.482706	0.606838	0.0334328	ns	SPHK2
ENSG00000063177	-0.14222	7.83349	3.44833	0.0633159	0.124297	-0.170449	ns	RPL18
ENSG00000063180	0.512185	4.46633	18.8296	1.42932e-05	8.01724e-05	2.48147	ns	CA11
ENSG00000063241	-0.00137104	4.89425	0.000196688	0.98881	0.992913	-6.70022e-06	ns	ISOC2
ENSG00000063244	-0.0123852	6.69008	0.0239968	0.876893	0.918412	-0.00070662	ns	U2AF2
ENSG00000063245	-0.180396	5.69105	3.35491	0.067005	0.130028	-0.211766	ns	EPN1
ENSG00000063322	0.246344	5.91964	8.83905	0.00294853	0.00924893	0.623347	ns	MED29
ENSG00000063438	-0.724624	-1.21573	1.68287	0.194544	0.305552	-0.515195	ns	AHRR
ENSG00000063587	-0.176179	5.28552	4.20638	0.0402722	0.0857668	-0.245769	ns	ZNF275
ENSG00000063601	0.371712	5.0068	15.8612	6.81623e-05	0.0003277	1.54872	ns	MTMR1
ENSG00000063660	0.628012	8.57414	48.7945	2.84229e-12	4.65248e-11	7.25123	ns	GPC1
ENSG00000063761	0.730846	2.91207	24.0344	9.46303e-07	6.65871e-06	4.40259	ns	ADCK1
ENSG00000063854	-0.0382629	5.50173	0.194054	0.659564	0.756318	-0.00691577	ns	HAGH
ENSG00000063978	-0.119522	5.76719	1.89284	0.168882	0.273111	-0.0923212	ns	RNF4
ENSG00000064012	0.0737586	2.9093	0.243659	0.621576	0.725686	0.0152316	ns	CASP8
ENSG00000064042	-0.153722	4.82468	1.08815	0.296881	0.422812	-0.0810756	ns	LIMCH1
ENSG00000064102	-0.40495	5.18335	19.5235	9.93708e-06	5.7795e-05	-2.02586	ns	INTS13
ENSG00000064115	0.255781	6.50335	8.00983	0.0046524	0.0137755	0.596564	ns	TM7SF3
ENSG00000064195	2.68249	-2.04753	4.70447	0.0300843	0.0673892	4.08184	ns	DLX3
ENSG00000064199	-0.241527	1.63884	1.75208	0.185616	0.294624	-0.176649	ns	SPA17
ENSG00000064201	0.401723	2.78419	4.24342	0.0394026	0.0843431	0.564209	ns	TSPAN32
ENSG00000064225	0.240499	6.25788	8.56382	0.0034291	0.0105731	0.592786	ns	ST3GAL6
ENSG00000064300	-1.08161	6.38551	78.8711	6.62968e-19	2.19371e-17	-19.6621	downregulated	NGFR
ENSG00000064309	0.15643	4.2233	1.6492	0.199068	0.310757	0.109657	ns	CDON
ENSG00000064313	-0.0198307	5.59111	0.0436827	0.834445	0.888315	-0.00155874	ns	TAF2
ENSG00000064393	0.0218322	8.45129	0.0559033	0.813092	0.872777	0.00196184	ns	HIPK2
ENSG00000064419	0.0836435	5.97407	1.05884	0.303479	0.429779	0.0433165	ns	TNPO3
ENSG00000064490	-0.231351	3.6268	3.45113	0.0632086	0.124154	-0.277441	ns	RFXANK
ENSG00000064545	0.231617	2.96772	2.36492	0.12409	0.214041	0.209906	ns	TMEM161A
ENSG00000064547	-0.864115	0.262041	10.0379	0.00153348	0.0052182	-2.4319	ns	LPAR2
ENSG00000064601	0.581984	6.19871	46.6868	8.32864e-12	1.29983e-10	6.44805	ns	CTSA
ENSG00000064607	0.0613934	7.35238	0.681903	0.408932	0.537978	0.0238421	ns	SUGP2
ENSG00000064651	0.525494	6.77516	30.8115	2.84348e-08	2.63657e-07	3.96546	ns	SLC12A2
ENSG00000064652	-0.693314	4.08823	41.7088	1.05932e-10	1.41001e-09	-6.91579	ns	SNX24
ENSG00000064666	-0.283289	5.38666	5.38317	0.020332	0.0484266	-0.479274	ns	CNN2
ENSG00000064687	0.161768	3.81945	1.85052	0.173723	0.279653	0.122966	ns	ABCA7
ENSG00000064692	0.330356	1.71625	1.57781	0.209077	0.322707	0.224541	ns	SNCAIP
ENSG00000064703	-0.449188	4.91471	21.3255	3.87544e-06	2.43435e-05	-2.43086	ns	DDX20
ENSG00000064726	-0.063316	7.80857	0.674178	0.411599	0.540563	-0.02441	ns	BTBD1
ENSG00000064763	-0.6328	2.12394	13.1855	0.000282119	0.00117149	-2.24617	ns	FAR2
ENSG00000064787	1.10001	-1.43296	8.02339	0.0046177	0.0136829	2.56914	ns	BCAS1
ENSG00000064886	4.64591	0.399484	96.8631	7.42918e-23	3.40331e-21	102.81	upregulated	CHI3L2
ENSG00000064932	0.303554	4.47276	1.80933	0.178589	0.285831	0.227102	ns	SBNO2
ENSG00000064933	-0.524336	4.57439	30.815	2.8383e-08	2.63299e-07	-3.95713	ns	PMS1
ENSG00000064961	-0.25206	4.86496	8.44133	0.00366787	0.0112223	-0.613913	ns	HMG20B
ENSG00000064989	-1.22743	4.47022	49.5985	1.88662e-12	3.14735e-11	-14.3908	downregulated	CALCRL
ENSG00000064995	0.441634	5.77185	22.0358	2.67609e-06	1.73824e-05	2.46101	ns	TAF11
ENSG00000064999	-0.0376228	5.15898	0.171706	0.6786	0.771825	-0.00633516	ns	ANKS1A
ENSG00000065000	0.101747	6.90755	1.54676	0.213614	0.328217	0.0682083	ns	AP3D1
ENSG00000065029	0.105153	4.63739	1.24763	0.264006	0.387217	0.0608192	ns	ZNF76
ENSG00000065054	-1.23153	3.31473	67.0967	2.58514e-16	6.78269e-15	-19.1965	downregulated	NHERF2
ENSG00000065057	-1.09083	2.09808	43.389	4.48708e-11	6.2904e-10	-11.288	downregulated	NTHL1
ENSG00000065060	-0.155451	6.54038	3.02826	0.0818256	0.153076	-0.168992	ns	BLTP3A
ENSG00000065135	0.0317977	6.53128	0.11855	0.730612	0.812834	0.00433443	ns	GNAI3
ENSG00000065150	0.0140452	7.74168	0.0352795	0.851011	0.900777	0.000984069	ns	IPO5
ENSG00000065154	-0.141419	6.15419	3.04188	0.0811419	0.152053	-0.154253	ns	OAT
ENSG00000065183	0.301652	4.74511	9.36516	0.00221148	0.00719163	0.800983	ns	WDR3
ENSG00000065243	0.144232	6.71539	3.28334	0.0699866	0.134795	0.166586	ns	PKN2
ENSG00000065268	-0.136363	3.32379	1.19187	0.274953	0.399365	-0.0764643	ns	WDR18
ENSG00000065308	-0.365307	5.8281	16.1642	5.80824e-05	0.000283391	-1.54743	ns	TRAM2
ENSG00000065320	1.67562	2.89803	48.9549	2.61915e-12	4.30836e-11	19.4068	upregulated	NTN1
ENSG00000065328	-3.81204	0.889545	146.007	1.29341e-33	1.21562e-31	-125.372	downregulated	MCM10
ENSG00000065357	0.797654	4.11151	40.4292	2.03872e-10	2.61287e-09	7.72978	ns	DGKA
ENSG00000065361	-3.26511	4.31944	288.03	1.33609e-64	3.76721e-62	-208.556	downregulated	ERBB3
ENSG00000065413	-0.825136	2.45584	19.6251	9.42217e-06	5.50401e-05	-4.14701	ns	ANKRD44
ENSG00000065427	0.0635625	6.70048	0.68311	0.408518	0.53768	0.0247124	ns	KARS1
ENSG00000065457	0.0126857	5.50265	0.0188066	0.890922	0.92762	0.000636315	ns	ADAT1
ENSG00000065485	-0.0883354	3.84409	0.307737	0.579072	0.690314	-0.0209591	ns	PDIA5
ENSG00000065491	0.438713	4.69071	16.2082	5.67469e-05	0.000277958	1.8628	ns	TBC1D22B
ENSG00000065518	-0.00624392	7.0263	0.00479403	0.944799	0.965265	-0.000153977	ns	NDUFB4
ENSG00000065526	-0.091547	6.69077	0.872733	0.3502	0.478837	-0.0417165	ns	SPEN
ENSG00000065534	0.44772	6.27645	7.20474	0.00727115	0.0202252	0.957404	ns	MYLK
ENSG00000065548	0.245677	6.43601	9.70763	0.00183505	0.00611004	0.672258	ns	ZC3H15
ENSG00000065559	0.0888526	6.40546	1.31161	0.252103	0.374368	0.0531713	ns	MAP2K4
ENSG00000065600	-0.0928552	2.54936	0.410113	0.521912	0.641857	-0.0262226	ns	PACC1
ENSG00000065609	-0.806639	7.67311	59.7275	1.08943e-14	2.394e-13	-11.2629	ns	SNAP91
ENSG00000065613	-0.0671295	7.87339	0.682116	0.408859	0.537927	-0.0260749	ns	SLK
ENSG00000065615	0.364457	4.87928	15.1489	9.93552e-05	0.000459351	1.45885	ns	CYB5R4
ENSG00000065621	0.44758	-0.122054	2.34299	0.125848	0.216421	0.40289	ns	GSTO2
ENSG00000065665	-0.124893	5.7998	1.51971	0.217663	0.333135	-0.0827058	ns	SEC61A2
ENSG00000065675	1.32006	-0.641009	16.8769	3.98838e-05	0.000202443	5.80723	ns	PRKCQ
ENSG00000065717	-0.644583	4.74254	43.5312	4.17253e-11	5.87825e-10	-6.69052	ns	TLE2
ENSG00000065802	0.782644	6.55895	75.5536	3.55619e-18	1.11063e-16	13.6564	ns	ASB1
ENSG00000065809	-0.28978	4.53881	4.64706	0.0311068	0.0692303	-0.43674	ns	FAM107B
ENSG00000065833	0.0399999	7.15897	0.214434	0.643314	0.743219	0.00766306	ns	ME1
ENSG00000065882	-0.429124	7.66516	21.8745	2.91082e-06	1.87913e-05	-2.37563	ns	TBC1D1
ENSG00000065883	-0.239264	6.02183	8.40438	0.00374317	0.011419	-0.580636	ns	CDK13
ENSG00000065911	0.296928	5.49662	3.82898	0.0503735	0.103016	0.385352	ns	MTHFD2
ENSG00000065923	0.0625346	4.96711	0.392453	0.531013	0.64938	0.0171904	ns	SLC9A7
ENSG00000065970	-0.0940855	5.84525	1.06805	0.301386	0.427541	-0.0490069	ns	FOXJ2
ENSG00000065978	-0.0473061	9.79846	0.328897	0.566309	0.679184	-0.0116821	ns	YBX1
ENSG00000065989	-1.43858	2.3385	35.5154	2.53038e-09	2.74408e-08	-12.3672	downregulated	PDE4A
ENSG00000066027	-0.291935	6.81931	12.7186	0.000362041	0.00146359	-1.00462	ns	PPP2R5A
ENSG00000066032	-0.108541	-1.55185	0.0532189	0.817554	0.876166	-0.00949552	ns	CTNNA2
ENSG00000066044	-0.121985	6.77715	2.14529	0.143008	0.239391	-0.103034	ns	ELAVL1
ENSG00000066056	-1.74334	1.94194	50.2667	1.34208e-12	2.27881e-11	-20.6973	downregulated	TIE1
ENSG00000066084	-0.158603	6.911	4.06298	0.043833	0.0919515	-0.215415	ns	DIP2B
ENSG00000066117	-0.162043	5.1613	3.67921	0.055095	0.111027	-0.203994	ns	SMARCD1
ENSG00000066135	0.0222041	4.90615	0.0595083	0.807275	0.868302	0.00206451	ns	KDM4A
ENSG00000066136	0.144686	6.20862	2.34152	0.125966	0.216531	0.13018	ns	NFYC
ENSG00000066185	-0.139451	0.00854531	0.275503	0.599664	0.707239	-0.030971	ns	ZMYND12
ENSG00000066279	-4.59071	3.61257	367.683	5.97958e-82	2.85013e-79	-372.873	downregulated	ASPM
ENSG00000066322	-0.202986	4.65585	4.14097	0.0418571	0.0885301	-0.279762	ns	ELOVL1
ENSG00000066379	-0.260567	3.26829	4.23257	0.0396554	0.0847418	-0.365236	ns	POLR1H
ENSG00000066382	-1.11445	5.38355	107.635	3.23176e-25	1.74855e-23	-27.2936	downregulated	MPPED2
ENSG00000066422	0.282631	5.11264	9.19067	0.00243252	0.00781146	0.738782	ns	ZBTB11
ENSG00000066427	0.313425	4.65623	10.603	0.00112902	0.00399116	0.923758	ns	ATXN3
ENSG00000066455	0.199625	5.67612	4.66852	0.0307204	0.0685226	0.301948	ns	GOLGA5
ENSG00000066468	-0.189625	3.61248	1.16756	0.279902	0.404721	-0.104862	ns	FGFR2
ENSG00000066557	-0.388371	5.51543	20.7524	5.22649e-06	3.20162e-05	-2.05129	ns	LRRC40
ENSG00000066583	-0.787372	7.38007	72.9189	1.35086e-17	3.98862e-16	-13.2825	ns	ISOC1
ENSG00000066629	0.482662	5.55887	16.3089	5.38102e-05	0.00026461	2.06055	ns	EML1
ENSG00000066651	-0.0308308	4.30181	0.0836072	0.772467	0.843415	-0.00345674	ns	TRMT11
ENSG00000066654	-0.0799789	5.48193	0.892285	0.344859	0.473085	-0.036979	ns	THUMPD1
ENSG00000066697	0.0836372	5.6325	0.957234	0.327885	0.455038	0.0405037	ns	MSANTD3
ENSG00000066735	-0.317815	2.28738	3.19202	0.0739986	0.140896	-0.359377	ns	KIF26A
ENSG00000066739	0.0678685	6.44403	0.730637	0.392677	0.521494	0.0275522	ns	ATG2B
ENSG00000066777	0.00935249	6.69277	0.0145137	0.904109	0.937305	0.000409446	ns	ARFGEF1
ENSG00000066827	-0.118092	3.33327	0.951201	0.329414	0.456702	-0.0569509	ns	ZFAT
ENSG00000066855	0.0641281	5.20627	0.547309	0.459419	0.585393	0.0216619	ns	MTFR1
ENSG00000066923	-0.363554	-0.598721	1.2026	0.272804	0.397211	-0.205099	ns	STAG3
ENSG00000066926	0.286304	6.01764	11.6076	0.000656839	0.00247074	0.911175	ns	FECH
ENSG00000066933	0.186852	6.27955	4.8095	0.0283032	0.0640008	0.289278	ns	MYO9A
ENSG00000067057	-0.0407402	8.19997	0.102298	0.749089	0.826683	-0.00511153	ns	PFKP
ENSG00000067064	-0.526094	6.21928	40.457	2.00995e-10	2.58096e-09	-5.10143	ns	IDI1
ENSG00000067066	-0.0467248	3.96924	0.143798	0.704534	0.792229	-0.00710676	ns	SP100
ENSG00000067082	-0.280245	7.52717	3.71597	0.0538944	0.109014	-0.355478	ns	KLF6
ENSG00000067113	-0.21861	6.67697	4.98334	0.0255925	0.0588553	-0.348002	ns	PLPP1
ENSG00000067141	-0.108118	6.50197	1.73159	0.188208	0.297821	-0.0784246	ns	NEO1
ENSG00000067167	-0.230366	7.25605	8.95208	0.00277154	0.00876656	-0.58911	ns	TRAM1
ENSG00000067177	0.607502	4.6546	45.5912	1.45691e-11	2.2012e-10	6.58324	ns	PHKA1
ENSG00000067182	0.29811	6.05738	7.68318	0.0055738	0.0160966	0.671894	ns	TNFRSF1A
ENSG00000067191	-0.716696	3.58069	36.6709	1.39851e-09	1.5764e-08	-6.34587	ns	CACNB1
ENSG00000067208	-0.150381	6.34103	2.9925	0.0836509	0.155615	-0.16204	ns	EVI5
ENSG00000067221	0.208856	3.46697	2.9311	0.0868885	0.16065	0.221604	ns	STOML1
ENSG00000067225	0.345181	9.34875	17.3399	3.12558e-05	0.000162733	1.55507	ns	PKM
ENSG00000067248	0.00775384	5.84227	0.00899614	0.924436	0.950942	0.000264587	ns	DHX29
ENSG00000067334	0.346852	5.98418	18.3989	1.79165e-05	9.76769e-05	1.64642	ns	DNTTIP2
ENSG00000067365	-0.170583	3.40144	1.67065	0.196171	0.307554	-0.120664	ns	METTL22
ENSG00000067369	-0.230679	7.3726	7.30396	0.00688027	0.0192935	-0.498818	ns	TP53BP1
ENSG00000067445	-0.25368	5.79285	9.97166	0.00158968	0.00538657	-0.709971	ns	TRO
ENSG00000067533	-0.332154	5.64868	15.6372	7.67302e-05	0.000364514	-1.36682	ns	RRP15
ENSG00000067560	-0.278755	7.7634	13.3796	0.000254379	0.00106871	-1.00199	ns	RHOA
ENSG00000067596	0.27849	5.52745	10.4127	0.0012515	0.004364	0.808336	ns	DHX8
ENSG00000067606	0.011436	3.73627	0.010607	0.917971	0.946139	0.000425089	ns	PRKCZ
ENSG00000067704	0.00596409	7.63542	0.00577375	0.939431	0.961603	0.000161837	ns	IARS2
ENSG00000067715	0.044537	2.12693	0.0736435	0.786104	0.853131	0.00465501	ns	SYT1
ENSG00000067798	-0.30217	4.81506	9.54548	0.00200442	0.00659918	-0.815259	ns	NAV3
ENSG00000067829	0.0964462	5.05694	1.29212	0.255657	0.378114	0.0571291	ns	IDH3G
ENSG00000067836	-0.339002	3.48034	5.82184	0.0158284	0.0391921	-0.610395	ns	ROGDI
ENSG00000067840	0.141547	-1.28593	0.0789711	0.778697	0.847628	0.0153764	ns	PDZD4
ENSG00000067900	-0.0484986	7.40143	0.40405	0.525005	0.644355	-0.0135717	ns	ROCK1
ENSG00000067955	-0.360838	6.12128	16.3714	5.20662e-05	0.000256728	-1.54563	ns	CBFB
ENSG00000067992	0.061581	6.68312	0.513416	0.473664	0.598477	0.0199849	ns	PDK3
ENSG00000068001	0.0775344	3.81205	0.483319	0.486923	0.611065	0.0242326	ns	HYAL2
ENSG00000068024	-0.385899	3.75968	13.0122	0.000309461	0.00127262	-1.35427	ns	HDAC4
ENSG00000068028	-0.506325	3.11168	8.03857	0.00457916	0.0135767	-1.1844	ns	RASSF1
ENSG00000068078	-0.433431	-0.818271	1.08764	0.296994	0.422898	-0.228528	ns	FGFR3
ENSG00000068079	0.221299	2.3913	0.83002	0.362267	0.49121	0.0975866	ns	IFI35
ENSG00000068097	0.1947	4.50821	3.99307	0.0456879	0.095204	0.260937	ns	HEATR6
ENSG00000068120	-0.179266	5.10084	3.96732	0.0463917	0.0963897	-0.239062	ns	COASY
ENSG00000068137	-0.819446	3.89622	60.1651	8.72233e-15	1.93798e-13	-11.5209	ns	PLEKHH3
ENSG00000068305	0.154225	9.17014	3.964	0.0464832	0.0964598	0.205537	ns	MEF2A
ENSG00000068308	0.460389	5.13931	21.2024	4.13245e-06	2.58443e-05	2.47864	ns	OTUD5
ENSG00000068323	0.154592	6.14846	2.60492	0.106533	0.189436	0.150343	ns	TFE3
ENSG00000068354	-0.474117	4.41358	20.8927	4.85731e-06	2.99195e-05	-2.51927	ns	TBC1D25
ENSG00000068366	-0.0295786	7.8051	0.114295	0.735306	0.816196	-0.00394968	ns	ACSL4
ENSG00000068383	-0.400851	6.95437	21.3255	3.87545e-06	2.43435e-05	-2.16928	ns	INPP5A
ENSG00000068394	0.0373423	4.32576	0.14976	0.698765	0.788159	0.00581303	ns	GPKOW
ENSG00000068400	0.42064	5.20049	22.2631	2.37733e-06	1.56038e-05	2.36564	ns	GRIPAP1
ENSG00000068438	0.135247	4.46833	1.99508	0.157811	0.25908	0.108449	ns	FTSJ1
ENSG00000068489	-3.22336	2.91997	143.973	3.60145e-33	3.23307e-31	-104.577	downregulated	PRR11
ENSG00000068615	-0.212329	6.44028	4.6154	0.0316862	0.0702776	-0.318309	ns	REEP1
ENSG00000068650	-0.0522784	6.99175	0.324186	0.569103	0.681636	-0.0127982	ns	ATP11A
ENSG00000068654	-0.0200794	5.90025	0.0461054	0.829984	0.885119	-0.00162503	ns	POLR1A
ENSG00000068697	-0.441425	7.969	33.1638	8.47119e-09	8.53042e-08	-3.56321	ns	LAPTM4A
ENSG00000068724	0.347229	2.63137	3.88748	0.0486473	0.100151	0.455891	ns	TTC7A
ENSG00000068745	-0.0859005	5.1699	0.884733	0.346908	0.475278	-0.0394958	ns	IP6K2
ENSG00000068784	0.313112	4.47131	8.9716	0.00274209	0.00868634	0.802167	ns	SRBD1
ENSG00000068796	-0.138196	6.02405	2.84651	0.0915725	0.167752	-0.14348	ns	KIF2A
ENSG00000068831	-0.997044	2.52408	30.4193	3.48057e-08	3.19328e-07	-7.4363	ns	RASGRP2
ENSG00000068878	0.411486	7.18632	30.3755	3.56005e-08	3.26172e-07	3.06497	ns	PSME4
ENSG00000068885	-0.148151	4.4531	1.87321	0.171108	0.276109	-0.113592	ns	IFT80
ENSG00000068903	-0.373502	5.75646	13.6365	0.000221831	0.000943652	-1.36477	ns	SIRT2
ENSG00000068912	0.114492	6.43819	2.17019	0.140709	0.236217	0.0975099	ns	ERLEC1
ENSG00000068971	0.349973	4.6774	14.6959	0.000126323	0.00056918	1.36438	ns	PPP2R5B
ENSG00000068976	-0.916738	5.29033	43.0847	5.24213e-11	7.2826e-10	-9.42452	ns	PYGM
ENSG00000069020	0.0817062	6.51616	0.665128	0.414756	0.543461	0.0312287	ns	MAST4
ENSG00000069122	-0.872221	4.09447	36.2675	1.7201e-09	1.91197e-08	-7.64454	ns	ADGRF5
ENSG00000069188	-0.00947479	6.0455	0.0127158	0.910217	0.941704	-0.000387091	ns	SDK2
ENSG00000069248	-0.0836263	6.35717	1.12118	0.289664	0.414997	-0.0449998	ns	NUP133
ENSG00000069275	0.126267	9.47201	2.83214	0.0923953	0.169073	0.130605	ns	NUCKS1
ENSG00000069329	-0.122249	8.195	2.36912	0.123757	0.213599	-0.110933	ns	VPS35
ENSG00000069345	0.0347209	6.95379	0.196453	0.657599	0.754706	0.00632056	ns	DNAJA2
ENSG00000069399	0.109646	3.0879	0.162925	0.686478	0.778089	0.0179133	ns	BCL3
ENSG00000069424	0.344287	2.43032	3.85906	0.0494779	0.101555	0.449496	ns	KCNAB2
ENSG00000069431	0.0624612	6.43349	0.499326	0.479796	0.604167	0.0199216	ns	ABCC9
ENSG00000069493	-2.21808	3.98654	223.001	2.00348e-50	3.93212e-48	-110.235	downregulated	CLEC2D
ENSG00000069509	0.0344089	5.43014	0.158654	0.690399	0.781216	0.0055364	ns	FUNDC1
ENSG00000069535	0.0110787	4.54266	0.0136401	0.907026	0.939453	0.000469518	ns	MAOB
ENSG00000069667	0.37223	4.1499	5.45123	0.0195546	0.0467865	0.63605	ns	RORA
ENSG00000069702	-1.0022	4.6554	102.2	5.01944e-24	2.56993e-22	-23.3507	downregulated	TGFBR3
ENSG00000069849	-0.575839	7.47151	18.723	1.51149e-05	8.40515e-05	-2.77588	ns	ATP1B3
ENSG00000069869	-0.204779	5.61604	5.46089	0.0194468	0.046562	-0.350409	ns	NEDD4
ENSG00000069943	-0.375858	2.72985	4.6215	0.0315737	0.0700514	-0.564041	ns	PIGB
ENSG00000069956	0.182619	6.62586	4.13733	0.0419472	0.0886645	0.25152	ns	MAPK6
ENSG00000069966	-0.114618	6.31498	1.92812	0.164965	0.268284	-0.0897009	ns	GNB5
ENSG00000069974	-0.1313	5.4312	1.83117	0.17599	0.282507	-0.0990673	ns	RAB27A
ENSG00000069998	-0.0756146	4.00497	0.485796	0.485809	0.610006	-0.0237078	ns	HDHD5
ENSG00000070010	-0.0774165	5.48002	0.716162	0.397406	0.526433	-0.0310259	ns	UFD1
ENSG00000070018	-0.116827	6.44363	1.99429	0.157893	0.259173	-0.0936528	ns	LRP6
ENSG00000070047	-0.137164	4.89542	2.2647	0.132352	0.225053	-0.120467	ns	PHRF1
ENSG00000070061	-0.33283	6.4033	10.0431	0.00152919	0.00520576	-0.937095	ns	ELP1
ENSG00000070081	-0.219389	6.88515	8.33696	0.00388465	0.011781	-0.52887	ns	NUCB2
ENSG00000070087	0.175635	7.8285	4.49062	0.0340813	0.0746061	0.257741	ns	PFN2
ENSG00000070159	0.477884	4.12813	10.8599	0.0009827	0.0035205	1.43727	ns	PTPN3
ENSG00000070182	0.462711	7.01595	29.6079	5.28897e-08	4.71835e-07	3.36697	ns	SPTB
ENSG00000070190	-3.86967	0.834996	88.296	5.63583e-21	2.23413e-19	-78.3571	downregulated	DAPP1
ENSG00000070193	0.54467	6.65739	19.8273	8.47634e-06	4.99082e-05	2.76245	ns	FGF10
ENSG00000070214	-0.871932	5.569	52.051	5.40767e-13	9.69168e-12	-10.696	ns	SLC44A1
ENSG00000070269	0.209345	3.56593	3.09972	0.078306	0.147665	0.231579	ns	TMEM260
ENSG00000070366	0.251975	5.81114	9.56117	0.00198737	0.00655222	0.680766	ns	SMG6
ENSG00000070367	0.0138225	7.11068	0.0333832	0.855025	0.903783	0.000940223	ns	EXOC5
ENSG00000070371	0.328745	3.10331	5.00495	0.0252749	0.058259	0.525108	ns	CLTCL1
ENSG00000070404	-0.430868	3.74879	7.84378	0.00509957	0.0149099	-0.98775	ns	FSTL3
ENSG00000070413	-0.0147849	5.96021	0.0194612	0.889052	0.926783	-0.000755104	ns	DGCR2
ENSG00000070423	-0.30607	3.98879	7.26925	0.00701449	0.0196122	-0.659276	ns	RNF126
ENSG00000070444	0.130546	4.04233	1.33148	0.248543	0.370289	0.0789277	ns	MNT
ENSG00000070476	0.0777155	4.71865	0.70063	0.402572	0.531778	0.0307098	ns	ZXDC
ENSG00000070495	-0.100412	5.63989	1.28105	0.257705	0.38026	-0.0591302	ns	JMJD6
ENSG00000070501	-0.240815	4.19876	4.67969	0.0305213	0.0682156	-0.36493	ns	POLB
ENSG00000070540	0.0202416	5.21317	0.0519206	0.819754	0.877622	0.00174718	ns	WIPI1
ENSG00000070601	0.816564	-0.303777	6.99937	0.00815383	0.0223116	1.70551	ns	FRMPD1
ENSG00000070610	0.187592	6.89653	4.48907	0.0341122	0.0746494	0.275214	ns	GBA2
ENSG00000070614	-0.127885	7.30489	1.54406	0.214015	0.328681	-0.0856261	ns	NDST1
ENSG00000070718	-0.364862	4.23222	10.1056	0.00147817	0.00504717	-1.03266	ns	AP3M2
ENSG00000070731	3.3194	-1.02253	40.4425	2.02489e-10	2.59682e-09	32.1769	ns	ST6GALNAC2
ENSG00000070756	-0.30862	8.35122	15.3545	8.91073e-05	0.000416201	-1.24994	ns	PABPC1
ENSG00000070759	-0.288205	1.45149	1.97085	0.160358	0.262486	-0.229097	ns	TESK2
ENSG00000070761	-0.0253121	5.37083	0.0785169	0.779317	0.848027	-0.00274093	ns	CFAP20
ENSG00000070770	-0.0674608	6.12046	0.554962	0.456297	0.582676	-0.0229874	ns	CSNK2A2
ENSG00000070778	-0.538988	7.78027	28.2673	1.05664e-07	8.94333e-07	-3.76002	ns	PTPN21
ENSG00000070785	0.260306	4.6912	7.41695	0.00646123	0.0182849	0.569988	ns	EIF2B3
ENSG00000070808	0.0948162	5.47455	0.85401	0.35542	0.484156	0.0425969	ns	CAMK2A
ENSG00000070814	-0.167645	4.99283	2.3875	0.122309	0.211608	-0.152982	ns	TCOF1
ENSG00000070831	0.208525	2.09999	1.0414	0.307495	0.43384	0.106799	ns	CDC42
ENSG00000070882	0.749212	4.71419	19.6756	9.17671e-06	5.37789e-05	3.77402	ns	OSBPL3
ENSG00000070950	0.0360887	1.9689	0.0251168	0.874076	0.91683	0.00210941	ns	RAD18
ENSG00000070961	0.384915	5.84783	17.477	2.90803e-05	0.000152159	1.74613	ns	ATP2B1
ENSG00000071051	-0.309203	5.66189	10.3197	0.00131619	0.00456335	-0.890717	ns	NCK2
ENSG00000071054	0.287442	9.15783	12.5138	0.000403961	0.00161357	0.97548	ns	MAP4K4
ENSG00000071073	-0.192566	5.09168	4.20563	0.0402899	0.0857955	-0.268592	ns	MGAT4A
ENSG00000071082	-0.307414	8.48322	16.4822	4.91099e-05	0.00024341	-1.32459	ns	RPL31
ENSG00000071127	0.365186	8.28576	20.8201	5.04511e-06	3.1e-05	1.93444	ns	WDR1
ENSG00000071189	0.0577153	6.61091	0.435451	0.509326	0.631109	0.0169108	ns	SNX13
ENSG00000071205	1.45463	4.17074	158.664	2.21556e-36	2.37183e-34	51.8642	upregulated	ARHGAP10
ENSG00000071242	-0.0861319	6.60041	1.2534	0.262904	0.385941	-0.0499739	ns	RPS6KA2
ENSG00000071243	0.107352	4.5055	1.18711	0.275913	0.400291	0.060034	ns	ING3
ENSG00000071246	-1.1212	7.33475	165.659	6.56745e-38	7.51279e-36	-41.6892	downregulated	VASH1
ENSG00000071282	-0.423238	3.13342	7.25328	0.00707716	0.0197598	-0.910022	ns	LMCD1
ENSG00000071462	0.301548	5.41537	12.7139	0.000362953	0.00146639	1.03737	ns	BUD23
ENSG00000071537	0.0665244	7.38861	0.737912	0.390331	0.518963	0.0271797	ns	SEL1L
ENSG00000071539	-3.03429	2.01668	100.787	1.02417e-23	5.10023e-22	-69.7571	downregulated	TRIP13
ENSG00000071553	0.285426	6.66956	11.1276	0.000850518	0.00309911	0.876349	ns	ATP6AP1
ENSG00000071564	-0.836975	5.3349	77.8855	1.09189e-18	3.53698e-17	-15.0336	ns	TCF3
ENSG00000071575	0.163409	6.17867	1.62674	0.202155	0.314521	0.113458	ns	TRIB2
ENSG00000071626	0.01692	6.17878	0.026217	0.871372	0.914926	0.00101176	ns	DAZAP1
ENSG00000071655	0.0989671	4.87292	0.660832	0.416266	0.544941	0.0376697	ns	MBD3
ENSG00000071794	-0.271754	6.85905	12.1078	0.000502121	0.00195184	-0.89657	ns	HLTF
ENSG00000071859	0.092462	5.8463	1.10014	0.294234	0.419954	0.0491257	ns	FAM50A
ENSG00000071889	0.0730232	5.31544	0.650224	0.420033	0.548333	0.0275091	ns	FAM3A
ENSG00000071894	-0.0618606	5.71917	0.440957	0.506661	0.628889	-0.0182664	ns	CPSF1
ENSG00000071909	-0.208866	-0.0304827	0.203304	0.652067	0.750471	-0.038788	ns	MYO3B
ENSG00000071967	-0.70711	5.17139	56.3993	5.91528e-14	1.19735e-12	-9.35367	ns	CYBRD1
ENSG00000071991	-1.05892	3.62798	80.5802	2.79147e-19	9.63491e-18	-19.6474	downregulated	CDH19
ENSG00000071994	-0.0570541	5.49718	0.415859	0.51901	0.639625	-0.0162504	ns	PDCD2
ENSG00000072041	1.98799	1.26858	44.0499	3.20106e-11	4.57402e-10	20.8634	upregulated	SLC6A15
ENSG00000072042	-0.214607	5.6962	6.6239	0.0100619	0.0267573	-0.42864	ns	RDH11
ENSG00000072062	0.189805	7.98661	4.70371	0.0300976	0.0674039	0.288782	ns	PRKACA
ENSG00000072071	-0.0017116	5.48381	0.000326143	0.985591	0.990888	-1.07883e-05	ns	ADGRL1
ENSG00000072110	0.475862	9.00978	27.4831	1.58469e-07	1.29697e-06	3.23589	ns	ACTN1
ENSG00000072121	0.352526	5.30308	14.5668	0.000135281	0.000605722	1.36384	ns	ZFYVE26
ENSG00000072133	-0.0483238	4.25387	0.247502	0.61884	0.723439	-0.0100717	ns	RPS6KA6
ENSG00000072134	-0.245255	5.74677	8.43154	0.00368768	0.0112708	-0.596765	ns	EPN2
ENSG00000072135	-0.601977	3.40084	25.0381	5.62076e-07	4.13988e-06	-3.76248	ns	PTPN18
ENSG00000072163	-0.480986	5.93345	13.9741	0.000185342	0.000802934	-1.79505	ns	LIMS2
ENSG00000072195	-0.600681	7.04834	53.4063	2.71221e-13	5.07216e-12	-7.54856	ns	SPEG
ENSG00000072201	-0.319592	1.92902	1.82713	0.176467	0.283128	-0.24076	ns	LNX1
ENSG00000072210	0.448845	7.27336	18.2028	1.98591e-05	0.000107419	2.11049	ns	ALDH3A2
ENSG00000072274	-0.0477165	4.04791	0.106683	0.743953	0.822874	-0.00612941	ns	TFRC
ENSG00000072310	-0.0487773	3.49421	0.116288	0.733096	0.814721	-0.00657708	ns	SREBF1
ENSG00000072364	-0.102953	8.12764	1.74421	0.186606	0.295894	-0.0750603	ns	AFF4
ENSG00000072401	0.0258918	5.21036	0.0796317	0.777797	0.847	0.00282567	ns	UBE2D1
ENSG00000072415	-0.025927	5.48204	0.0977715	0.75452	0.830844	-0.00317162	ns	PALS1
ENSG00000072422	0.0297997	5.65182	0.0921249	0.761493	0.835869	0.00352632	ns	RHOBTB1
ENSG00000072501	-0.0774431	6.94613	0.714533	0.397943	0.52695	-0.0309911	ns	SMC1A
ENSG00000072506	0.0547617	5.4505	0.396348	0.528981	0.647687	0.0151449	ns	HSD17B10
ENSG00000072518	0.112338	5.87687	1.31672	0.251182	0.37347	0.0674042	ns	MARK2
ENSG00000072571	-3.66551	2.24428	97.7815	4.67188e-23	2.17503e-21	-81.8526	downregulated	HMMR
ENSG00000072609	0.171808	4.69756	3.20849	0.073257	0.139698	0.195028	ns	CHFR
ENSG00000072657	0.459627	-0.568867	0.862454	0.353053	0.481784	0.207825	ns	TRHDE
ENSG00000072682	0.326908	5.78902	11.3946	0.000736572	0.00273215	1.02413	ns	P4HA2
ENSG00000072736	0.319064	5.50656	14.6148	0.000131872	0.000591653	1.23792	ns	NFATC3
ENSG00000072756	0.440209	5.01477	25.2895	4.9339e-07	3.67317e-06	2.77631	ns	TRNT1
ENSG00000072778	0.379296	7.98973	24.1892	8.73217e-07	6.18137e-06	2.29811	ns	ACADVL
ENSG00000072786	-0.324563	4.1696	7.92164	0.00488471	0.0143593	-0.750117	ns	STK10
ENSG00000072803	0.174438	7.5375	3.582	0.0584088	0.116437	0.215173	ns	FBXW11
ENSG00000072818	0.520462	-0.155943	3.43258	0.0639221	0.12526	0.621613	ns	ACAP1
ENSG00000072832	1.03697	4.52401	117.061	2.7842e-27	1.67378e-25	27.5371	upregulated	CRMP1
ENSG00000072840	0.124212	4.9585	1.03448	0.309108	0.435518	0.0633343	ns	EVC
ENSG00000072849	-0.048927	4.79969	0.291604	0.589195	0.698844	-0.0112405	ns	DERL2
ENSG00000072864	-0.435727	3.70574	14.1423	0.00016949	0.000741947	-1.64306	ns	NDE1
ENSG00000072952	0.680961	6.4425	71.8144	2.36418e-17	6.80006e-16	11.3219	ns	IRAG1
ENSG00000072954	-0.219812	4.40243	1.48184	0.223487	0.34002	-0.143043	ns	TMEM38A
ENSG00000072958	0.0980932	5.65442	1.39744	0.237152	0.356637	0.0613056	ns	AP1M1
ENSG00000073008	0.251664	5.34366	8.76989	0.00306243	0.00957321	0.632667	ns	PVR
ENSG00000073050	-0.600814	3.91017	27.3828	1.66905e-07	1.3599e-06	-4.07203	ns	XRCC1
ENSG00000073060	-0.10198	4.2557	1.08697	0.297143	0.422959	-0.053747	ns	SCARB1
ENSG00000073111	-2.25534	3.35234	159.246	1.65381e-36	1.79932e-34	-80.6994	downregulated	MCM2
ENSG00000073150	0.26068	1.59655	1.62525	0.202361	0.314727	0.180879	ns	PANX2
ENSG00000073169	-0.0480814	3.07567	0.135564	0.712732	0.798845	-0.00707153	ns	SELENOO
ENSG00000073331	-0.492132	2.60898	7.32246	0.00680982	0.01912	-1.06638	ns	ALPK1
ENSG00000073350	-0.0888612	2.97308	0.408178	0.522896	0.642633	-0.0250219	ns	LLGL2
ENSG00000073417	0.281502	4.09551	6.43855	0.011167	0.0292569	0.549509	ns	PDE8A
ENSG00000073464	-0.0362096	5.65531	0.107666	0.742817	0.822246	-0.00467533	ns	CLCN4
ENSG00000073536	-0.423156	2.69287	6.61022	0.0101395	0.0269362	-0.843766	ns	NLE1
ENSG00000073578	0.167293	3.11196	1.07611	0.29957	0.425628	0.0875779	ns	SDHA
ENSG00000073584	-0.523398	3.7478	17.1805	3.39911e-05	0.000175198	-2.33887	ns	SMARCE1
ENSG00000073605	0.0249593	2.14008	0.0111963	0.915731	0.944901	0.000954245	ns	GSDMB
ENSG00000073614	0.199226	6.24651	5.82799	0.0157732	0.0390699	0.359022	ns	KDM5A
ENSG00000073670	-1.38029	5.24021	79.8391	4.06182e-19	1.39236e-17	-25.3854	downregulated	ADAM11
ENSG00000073711	-0.321519	7.47419	14.1327	0.000170356	0.000745108	-1.21169	ns	PPP2R3A
ENSG00000073712	-0.2306	8.15722	9.00188	0.00269703	0.00855925	-0.592437	ns	FERMT2
ENSG00000073734	0.0743905	1.14491	0.094136	0.758984	0.834016	0.00890958	ns	ABCB11
ENSG00000073737	1.31833	6.8815	91.6824	1.01768e-21	4.28224e-20	27.6748	upregulated	DHRS9
ENSG00000073756	0.508782	3.7201	1.20343	0.272638	0.397047	0.287164	ns	PTGS2
ENSG00000073792	-0.416579	6.50131	24.0508	9.38281e-07	6.60458e-06	-2.511	ns	IGF2BP2
ENSG00000073803	0.108702	4.16028	1.04483	0.306701	0.433147	0.0557948	ns	MAP3K13
ENSG00000073849	0.157975	6.55517	1.91901	0.165965	0.269461	0.123218	ns	ST6GAL1
ENSG00000073905	-0.199291	-0.363831	0.47182	0.492151	0.61585	-0.0613621	ns	NA
ENSG00000073910	-0.61786	7.43225	33.614	6.7207e-09	6.8925e-08	-5.04951	ns	FRY
ENSG00000073921	0.059581	7.8067	0.639422	0.42392	0.551965	0.0222068	ns	PICALM
ENSG00000073969	0.975735	5.30616	112.57	2.68024e-26	1.52865e-24	24.9513	ns	NSF
ENSG00000074047	-0.336527	3.3693	5.19066	0.0227085	0.0531885	-0.553186	ns	GLI2
ENSG00000074054	-0.106397	6.90487	2.01083	0.15618	0.256991	-0.0857957	ns	CLASP1
ENSG00000074071	-0.314871	4.80096	7.41513	0.00646778	0.0182983	-0.689329	ns	MRPS34
ENSG00000074181	-1.14848	4.2162	51.2719	8.04167e-13	1.4011e-11	-13.8905	downregulated	NOTCH3
ENSG00000074201	-0.0942711	5.84695	1.10103	0.294039	0.419765	-0.050114	ns	CLNS1A
ENSG00000074211	2.16089	2.00679	113.741	1.48463e-26	8.58981e-25	55.8124	upregulated	PPP2R2C
ENSG00000074219	-0.66771	6.01423	50.3257	1.3023e-12	2.21313e-11	-7.93593	ns	TEAD2
ENSG00000074266	0.488644	4.35642	23.8059	1.06555e-06	7.42472e-06	2.91839	ns	EED
ENSG00000074276	-0.0540945	-1.0446	0.0215567	0.883273	0.922925	-0.00291598	ns	CDHR2
ENSG00000074319	0.292974	6.69236	13.9802	0.000184749	0.000800886	1.09379	ns	TSG101
ENSG00000074356	-0.21841	6.04975	5.19626	0.0226356	0.0530487	-0.359329	ns	NCBP3
ENSG00000074370	-0.799354	3.56456	31.7517	1.75193e-08	1.69021e-07	-6.20018	ns	ATP2A3
ENSG00000074410	0.850954	0.830523	6.30549	0.0120364	0.0311596	1.63341	ns	CA12
ENSG00000074416	-0.462317	5.00333	13.3168	0.00026304	0.00110025	-1.65508	ns	MGLL
ENSG00000074527	-0.134505	3.65192	0.475684	0.490384	0.614176	-0.0416245	ns	NTN4
ENSG00000074582	0.0411604	4.13149	0.173431	0.67708	0.770694	0.00697092	ns	BCS1L
ENSG00000074590	-0.444796	6.40889	24.4329	7.69447e-07	5.5052e-06	-2.7194	ns	NUAK1
ENSG00000074603	0.457463	6.71962	35.1352	3.07593e-09	3.29642e-08	3.89394	ns	DPP8
ENSG00000074621	-0.457309	2.06784	6.41461	0.0113185	0.0295842	-0.890019	ns	SLC24A1
ENSG00000074657	-0.470015	7.41558	24.5156	7.371e-07	5.30029e-06	-2.88236	ns	ZNF532
ENSG00000074660	-0.732147	2.09981	17.4038	3.02227e-05	0.000157641	-3.30906	ns	SCARF1
ENSG00000074695	0.191752	6.71847	6.42913	0.0112264	0.0293702	0.37387	ns	LMAN1
ENSG00000074696	-0.452637	6.47127	30.8976	2.72011e-08	2.53038e-07	-3.42438	ns	HACD3
ENSG00000074706	-1.64413	0.284409	31.6543	1.84208e-08	1.76781e-07	-12.7169	downregulated	IPCEF1
ENSG00000074755	0.322855	6.17281	16.7871	4.18157e-05	0.000210859	1.41367	ns	ZZEF1
ENSG00000074800	0.0251655	8.26858	0.0335929	0.854575	0.903546	0.00171753	ns	ENO1
ENSG00000074842	0.236956	4.51443	5.34115	0.0208278	0.0494663	0.398407	ns	MYDGF
ENSG00000074855	-0.534521	3.52211	21.4291	3.67165e-06	2.32089e-05	-2.9052	ns	ANO8
ENSG00000074935	-0.448557	3.99704	17.061	3.61973e-05	0.000185423	-1.99219	ns	TUBE1
ENSG00000074964	0.0340641	4.96738	0.118266	0.730922	0.812973	0.0046371	ns	ARHGEF10L
ENSG00000074966	-1.42518	-0.0526497	23.9693	9.78819e-07	6.86339e-06	-8.56435	ns	TXK
ENSG00000075035	-0.44224	0.621214	1.52901	0.216262	0.331471	-0.294099	ns	WSCD2
ENSG00000075073	0.10347	-1.50392	0.0654278	0.798114	0.861782	0.0101334	ns	TACR2
ENSG00000075089	0.0561618	4.55677	0.315269	0.574465	0.686431	0.0135202	ns	ACTR6
ENSG00000075131	-0.779058	2.21739	15.5389	8.08252e-05	0.000381523	-3.18826	ns	TIPIN
ENSG00000075142	-0.1272	5.86027	2.43974	0.118296	0.205927	-0.117919	ns	SRI
ENSG00000075151	0.0965487	7.59825	1.6017	0.205662	0.318486	0.0663141	ns	EIF4G3
ENSG00000075188	0.135069	4.26371	1.75092	0.185761	0.294787	0.0987418	ns	NUP37
ENSG00000075213	-1.04731	6.49256	135.265	2.88871e-31	2.28574e-29	-31.9842	downregulated	SEMA3A
ENSG00000075218	-5.84869	2.01147	311.72	9.21716e-70	2.92886e-67	-403.766	downregulated	GTSE1
ENSG00000075223	-0.502558	5.3284	18.6016	1.61083e-05	8.89086e-05	-2.40873	ns	SEMA3C
ENSG00000075234	-0.284844	4.14642	5.70358	0.0169304	0.0414694	-0.504554	ns	TTC38
ENSG00000075239	0.0483645	7.08891	0.260565	0.609732	0.715824	0.0103916	ns	ACAT1
ENSG00000075240	-0.702275	5.10048	38.8943	4.47384e-10	5.42142e-09	-6.56579	ns	GRAMD4
ENSG00000075275	-0.323732	6.29389	14.3748	0.000149795	0.000662708	-1.23811	ns	CELSR1
ENSG00000075292	-0.0561717	7.29441	0.567287	0.451339	0.577967	-0.0194072	ns	ZNF638
ENSG00000075303	-0.410095	4.41072	11.2008	0.000817614	0.00299502	-1.26615	ns	SLC25A40
ENSG00000075336	0.492572	5.16582	30.9526	2.64413e-08	2.46428e-07	3.73257	ns	TIMM21
ENSG00000075340	0.365516	0.369705	2.20221	0.137813	0.232388	0.314603	ns	ADD2
ENSG00000075391	0.108955	7.25445	1.27545	0.258747	0.381348	0.06397	ns	RASAL2
ENSG00000075399	-0.180268	4.04156	2.61667	0.105746	0.188256	-0.175894	ns	VPS9D1
ENSG00000075407	0.417154	5.62929	22.19	2.46958e-06	1.61775e-05	2.33914	ns	ZNF37A
ENSG00000075413	-0.362061	6.78577	20.5721	5.74282e-06	3.49333e-05	-1.89752	ns	MARK3
ENSG00000075415	-0.388683	8.86289	22.577	2.01889e-06	1.34139e-05	-2.21351	ns	SLC25A3
ENSG00000075420	-0.221145	7.4269	7.50684	0.00614651	0.0175092	-0.489034	ns	FNDC3B
ENSG00000075426	-0.012768	6.26392	0.00157784	0.968315	0.980213	-0.000178541	ns	FOSL2
ENSG00000075539	-0.152844	6.24231	3.28487	0.0699212	0.134705	-0.176595	ns	FRYL
ENSG00000075568	0.416061	6.69667	28.8874	7.67091e-08	6.65339e-07	2.96034	ns	TMEM131
ENSG00000075618	0.21222	5.82534	2.3332	0.126641	0.217382	0.190452	ns	FSCN1
ENSG00000075624	-0.220075	9.03622	4.44866	0.0349287	0.076153	-0.320609	ns	ACTB
ENSG00000075643	0.00853571	1.50789	0.00115777	0.972856	0.983312	0.000102013	ns	MOCOS
ENSG00000075651	-0.100811	4.37626	0.864892	0.352373	0.481086	-0.045667	ns	PLD1
ENSG00000075702	-2.49667	1.3027	45.5522	1.48624e-11	2.24382e-10	-27.0337	downregulated	WDR62
ENSG00000075711	-0.220008	6.43638	8.12732	0.00436032	0.0130283	-0.519325	ns	DLG1
ENSG00000075785	0.282424	8.01579	13.6538	0.000219792	0.000935975	1.0331	ns	RAB7A
ENSG00000075790	-0.0718993	0.0392108	0.0474469	0.827567	0.883435	-0.0059099	ns	BCAP29
ENSG00000075826	-0.00104385	2.50008	3.36949e-05	0.995369	0.997012	-2.10451e-06	ns	SEC31B
ENSG00000075856	0.0658272	5.66381	0.568821	0.450728	0.577332	0.0227819	ns	SART3
ENSG00000075914	0.38851	3.17039	9.71401	0.00182869	0.00609329	1.06369	ns	EXOSC7
ENSG00000075945	0.258226	8.49479	8.05273	0.00454352	0.0134836	0.604922	ns	KIFAP3
ENSG00000075975	0.127483	5.77774	1.95715	0.161818	0.264378	0.100835	ns	MKRN2
ENSG00000076003	-1.68239	4.91894	170.558	5.58974e-39	6.70066e-37	-64.3558	downregulated	MCM6
ENSG00000076043	0.473354	5.32816	26.6927	2.38524e-07	1.89861e-06	3.13477	ns	REXO2
ENSG00000076053	-0.220241	4.96421	4.51543	0.0335905	0.0737496	-0.324587	ns	RBM7
ENSG00000076067	-0.434903	6.16548	23.9296	9.99254e-07	6.99688e-06	-2.60956	ns	RBMS2
ENSG00000076108	-0.203325	6.82443	6.92427	0.00850335	0.0231446	-0.420966	ns	BAZ2A
ENSG00000076201	0.24479	5.23733	7.01157	0.00809846	0.0221813	0.512002	ns	PTPN23
ENSG00000076242	-0.0933123	6.33739	1.41854	0.233643	0.352419	-0.0589217	ns	MLH1
ENSG00000076248	-0.845836	4.94178	74.3669	6.48669e-18	1.98558e-16	-14.5382	ns	UNG
ENSG00000076258	0.500972	2.50661	5.77548	0.0162513	0.0400955	0.896296	ns	FMO4
ENSG00000076321	0.211221	5.29831	5.87789	0.0153322	0.0381571	0.383238	ns	KLHL20
ENSG00000076344	0.0391632	1.9634	0.0367995	0.847874	0.898739	0.00280678	ns	RGS11
ENSG00000076351	0.635471	2.59917	13.7906	0.000204352	0.000878351	2.34465	ns	SLC46A1
ENSG00000076356	-0.00426417	7.24565	0.0028346	0.95754	0.972974	-8.03503e-05	ns	PLXNA2
ENSG00000076382	-4.14735	2.21904	300.866	2.134e-67	6.57238e-65	-276.507	downregulated	SPAG5
ENSG00000076513	0.257828	6.0782	9.33408	0.00224931	0.00729674	0.682716	ns	ANKRD13A
ENSG00000076554	-0.227556	5.14556	6.43906	0.0111638	0.0292523	-0.444233	ns	TPD52
ENSG00000076555	-0.36067	6.2712	14.0249	0.000180403	0.000784082	-1.35026	ns	ACACB
ENSG00000076604	0.562289	4.18164	13.5615	0.000230874	0.000978774	2.04483	ns	TRAF4
ENSG00000076641	0.0754836	6.72741	0.699412	0.402981	0.532143	0.0297945	ns	PAG1
ENSG00000076650	-0.156714	2.81661	1.39119	0.238205	0.357816	-0.0976406	ns	GPATCH1
ENSG00000076662	0.476777	1.4051	4.53263	0.0332545	0.0731483	0.704747	ns	ICAM3
ENSG00000076685	-0.0879987	6.73778	1.07992	0.298716	0.424655	-0.0461766	ns	NT5C2
ENSG00000076706	-0.948284	7.4511	58.2705	2.28442e-14	4.85476e-13	-12.9358	ns	MCAM
ENSG00000076716	0.514526	3.57532	11.0971	0.000864624	0.00314422	1.57608	ns	GPC4
ENSG00000076770	0.0866629	3.46965	0.355928	0.550776	0.666787	0.0224478	ns	MBNL3
ENSG00000076826	0.00459655	1.122	0.000323119	0.985658	0.990905	2.88368e-05	ns	CAMSAP3
ENSG00000076864	-0.912733	2.53051	19.8783	8.25331e-06	4.86953e-05	-4.63976	ns	RAP1GAP
ENSG00000076924	0.026652	4.51255	0.0824255	0.774037	0.844439	0.00296472	ns	XAB2
ENSG00000076928	-0.356917	4.19476	11.7991	0.000592585	0.00225703	-1.15186	ns	ARHGEF1
ENSG00000076984	-0.235246	4.55514	6.24703	0.0124402	0.0320628	-0.448184	ns	MAP2K7
ENSG00000077009	-1.55585	5.72627	26.4635	2.68569e-07	2.1076e-06	-10.2234	downregulated	NMRK2
ENSG00000077044	0.0377692	6.18434	0.10343	0.747752	0.825662	0.00476807	ns	DGKD
ENSG00000077063	-0.424506	5.25388	23.6051	1.18273e-06	8.1843e-06	-2.5161	ns	CTTNBP2
ENSG00000077092	-0.481302	3.71482	2.81976	0.0931101	0.170073	-0.496224	ns	RARB
ENSG00000077097	-0.425424	8.06933	21.1911	4.15698e-06	2.59734e-05	-2.2893	ns	TOP2B
ENSG00000077147	0.0751179	8.27767	0.981235	0.321894	0.448809	0.0369796	ns	TM9SF3
ENSG00000077150	0.0869613	4.45286	0.859073	0.353998	0.482788	0.0392195	ns	NFKB2
ENSG00000077152	-1.02945	3.20543	44.4483	2.61165e-11	3.78038e-10	-10.8948	downregulated	UBE2T
ENSG00000077157	-0.0397911	10.7717	0.150429	0.698126	0.78759	-0.00621005	ns	PPP1R12B
ENSG00000077232	-0.0105295	7.67545	0.0193916	0.88925	0.926892	-0.000536758	ns	DNAJC10
ENSG00000077235	0.216833	7.10626	6.84842	0.00887195	0.0240108	0.444938	ns	GTF3C1
ENSG00000077238	0.694099	3.80858	12.3752	0.000435071	0.00172094	2.33317	ns	IL4R
ENSG00000077254	-0.00124596	6.50009	0.000225668	0.988014	0.992377	-6.52473e-06	ns	USP33
ENSG00000077264	-0.562742	2.9119	12.8389	0.000339489	0.00138219	-1.95225	ns	PAK3
ENSG00000077274	-3.90609	0.650297	51.0339	9.07825e-13	1.57758e-11	-47.0372	downregulated	CAPN6
ENSG00000077279	-2.04393	-0.116533	35.1653	3.02874e-09	3.24932e-08	-17.4117	ns	DCX
ENSG00000077312	-0.434743	4.59009	18.3313	1.85636e-05	0.000101012	-2.05691	ns	SNRPA
ENSG00000077348	0.241784	1.64301	1.46908	0.225492	0.342602	0.156403	ns	EXOSC5
ENSG00000077380	0.0894727	7.44135	1.15739	0.282008	0.406943	0.0491865	ns	DYNC1I2
ENSG00000077454	-0.101541	1.30116	0.204309	0.651265	0.749938	-0.0189112	ns	LRCH4
ENSG00000077458	-0.118994	4.25757	1.30929	0.252523	0.374741	-0.0711227	ns	FAM76B
ENSG00000077463	0.138878	2.68013	0.836823	0.360307	0.489254	0.0615682	ns	SIRT6
ENSG00000077498	-0.882683	-1.00904	4.99208	0.0254636	0.0585995	-1.40707	ns	TYR
ENSG00000077514	-0.670139	4.25011	44.9046	2.06867e-11	3.04505e-10	-7.15997	ns	POLD3
ENSG00000077522	0.355043	10.2882	18.3161	1.87115e-05	0.000101762	1.6786	ns	ACTN2
ENSG00000077549	-0.166719	7.43406	4.86026	0.0274822	0.0624569	-0.26024	ns	CAPZB
ENSG00000077585	0.365656	2.70608	3.60857	0.0574826	0.114914	0.453582	ns	GPR137B
ENSG00000077616	-0.00475024	1.5069	0.000266114	0.986985	0.991644	-2.70269e-05	ns	NAALAD2
ENSG00000077684	0.0212728	4.75716	0.0541425	0.816006	0.874849	0.00187853	ns	JADE1
ENSG00000077713	0.0303767	2.36964	0.0243977	0.875877	0.917924	0.00174838	ns	SLC25A43
ENSG00000077721	-0.00626984	6.58905	0.00631935	0.936639	0.9596	-0.000178236	ns	UBE2A
ENSG00000077782	-0.24559	6.3232	9.7905	0.00175416	0.00587232	-0.676829	ns	FGFR1
ENSG00000077942	-1.22716	3.34418	62.7662	2.32756e-15	5.54048e-14	-17.9572	downregulated	FBLN1
ENSG00000077943	0.393968	0.764095	1.61612	0.203634	0.316232	0.272291	ns	ITGA8
ENSG00000078018	0.551173	5.16171	14.8811	0.000114504	0.000521323	2.17227	ns	MAP2
ENSG00000078043	0.0304619	5.86382	0.134077	0.714242	0.800098	0.00445216	ns	PIAS2
ENSG00000078053	-0.607024	4.16757	12.5504	0.000396125	0.00158505	-2.0652	ns	AMPH
ENSG00000078061	-0.0756242	5.0258	0.764488	0.381928	0.51064	-0.0316123	ns	ARAF
ENSG00000078070	-0.17008	5.28576	3.39294	0.0654761	0.127705	-0.201361	ns	MCCC1
ENSG00000078081	-0.694059	0.426962	4.6366	0.031297	0.0695994	-1.04421	ns	LAMP3
ENSG00000078098	-0.0449626	2.39998	0.0498837	0.823266	0.880017	-0.00379754	ns	FAP
ENSG00000078114	-0.0245131	10.7335	0.0604044	0.805858	0.867244	-0.0022979	ns	NEBL
ENSG00000078124	-0.0841874	5.3345	0.822606	0.364419	0.493235	-0.0369077	ns	ACER3
ENSG00000078140	-0.211769	7.0479	6.80111	0.0091101	0.024526	-0.432111	ns	UBE2K
ENSG00000078142	0.0878682	5.65873	1.13127	0.287505	0.412822	0.0475679	ns	PIK3C3
ENSG00000078177	0.0748108	5.86247	0.758451	0.383814	0.512648	0.0311123	ns	N4BP2
ENSG00000078237	2.27265	5.73815	496.574	5.28863e-110	4.23492e-107	248.347	upregulated	TIGAR
ENSG00000078246	-0.281923	4.391	6.96351	0.00831887	0.0227104	-0.586382	ns	TULP3
ENSG00000078269	0.648125	7.08981	26.258	2.98714e-07	2.31961e-06	4.22885	ns	SYNJ2
ENSG00000078295	0.112004	1.33563	0.190814	0.66224	0.758779	0.0200469	ns	ADCY2
ENSG00000078304	-0.352873	7.30379	21.0285	4.52501e-06	2.80888e-05	-1.88588	ns	PPP2R5C
ENSG00000078328	-0.703853	4.60446	35.6732	2.33357e-09	2.54444e-08	-6.07564	ns	RBFOX1
ENSG00000078369	-0.0874897	8.09697	1.2173	0.26989	0.393943	-0.0497653	ns	GNB1
ENSG00000078401	0.77375	1.09376	8.70737	0.00316925	0.00985482	1.93364	ns	EDN1
ENSG00000078403	-0.44454	5.70047	28.9208	7.53985e-08	6.55692e-07	-3.1663	ns	MLLT10
ENSG00000078487	-0.155178	3.23954	1.33342	0.248199	0.369914	-0.0939137	ns	ZCWPW1
ENSG00000078549	0.792344	-0.088259	6.6344	0.0100028	0.0266285	1.58459	ns	ADCYAP1R1
ENSG00000078596	0.868267	6.8896	75.1826	4.29123e-18	1.32776e-16	15.0795	ns	ITM2A
ENSG00000078618	0.0101029	7.65475	0.0178623	0.893679	0.92967	0.000493208	ns	NRDC
ENSG00000078668	-0.138509	8.17366	2.94541	0.0861217	0.159459	-0.147497	ns	VDAC3
ENSG00000078674	0.121746	7.92652	2.63483	0.104543	0.186495	0.119397	ns	PCM1
ENSG00000078687	0.0349409	5.06609	0.133231	0.715106	0.800654	0.00508843	ns	TNRC6C
ENSG00000078699	-0.231424	5.33368	7.25115	0.00708555	0.0197805	-0.497475	ns	CBFA2T2
ENSG00000078725	0.98374	-0.264196	9.57497	0.00197248	0.00651065	2.66101	ns	BRINP1
ENSG00000078747	-0.21497	5.75006	7.18816	0.00733863	0.0203846	-0.458828	ns	ITCH
ENSG00000078795	0.355216	-0.268245	0.692594	0.405284	0.534407	0.13933	ns	PKD2L2
ENSG00000078804	0.517767	6.59446	42.3966	7.45206e-11	1.01692e-09	5.2438	ns	TP53INP2
ENSG00000078808	0.292419	6.51287	10.2044	0.00140106	0.00481589	0.83443	ns	SDF4
ENSG00000078814	0.455975	5.79019	6.49427	0.0108223	0.0284767	0.896302	ns	MYH7B
ENSG00000078902	0.153488	5.48562	2.59293	0.107342	0.190587	0.148766	ns	TOLLIP
ENSG00000078967	-0.638463	4.15954	22.1543	2.51597e-06	1.64384e-05	-3.57494	ns	UBE2D4
ENSG00000079101	-0.0904089	0.162829	0.069175	0.792542	0.85757	-0.0091293	ns	CLUL1
ENSG00000079102	-0.694443	6.2232	33.3704	7.61732e-09	7.73673e-08	-5.63762	ns	RUNX1T1
ENSG00000079112	0.56041	-1.76855	1.10332	0.293538	0.419337	0.298326	ns	CDH17
ENSG00000079134	-0.442813	4.71168	22.4207	2.19004e-06	1.44361e-05	-2.50612	ns	THOC1
ENSG00000079150	-1.57208	3.36229	73.5609	9.75768e-18	2.93302e-16	-26.7422	downregulated	FKBP7
ENSG00000079156	0.583672	3.01599	18.6415	1.57745e-05	8.72347e-05	2.80282	ns	OSBPL6
ENSG00000079215	-0.620929	4.29557	22.5866	2.00882e-06	1.33514e-05	-3.53747	ns	SLC1A3
ENSG00000079246	0.0992501	8.27342	1.73981	0.187163	0.296563	0.0722323	ns	XRCC5
ENSG00000079257	-0.90149	3.08957	28.4557	9.58669e-08	8.16663e-07	-6.32695	ns	LXN
ENSG00000079277	0.0549694	4.59564	0.365125	0.545674	0.662171	0.0144606	ns	MKNK1
ENSG00000079308	-0.229085	8.77284	8.87907	0.00288458	0.00907819	-0.581858	ns	TNS1
ENSG00000079313	0.16019	4.17608	1.8365	0.175362	0.281656	0.121114	ns	REXO1
ENSG00000079332	-0.161545	7.4177	4.5463	0.0329899	0.07263	-0.239348	ns	SAR1A
ENSG00000079335	0.488395	3.07706	10.9291	0.000946666	0.00340728	1.47681	ns	CDC14A
ENSG00000079337	-2.23213	2.24783	139.249	3.88637e-32	3.16265e-30	-70.1124	downregulated	RAPGEF3
ENSG00000079387	-0.330175	5.00627	13.9486	0.000187873	0.00081337	-1.23028	ns	SENP1
ENSG00000079432	-0.311568	6.06735	12.901	0.000328414	0.00134065	-1.08537	ns	CIC
ENSG00000079435	-1.15135	2.84863	65.8017	4.98643e-16	1.27651e-14	-17.6181	downregulated	LIPE
ENSG00000079459	-0.279467	6.66882	11.2765	0.000784931	0.00288534	-0.867793	ns	FDFT1
ENSG00000079462	-1.03566	3.78691	55.5151	9.27458e-14	1.83285e-12	-13.4975	downregulated	PAFAH1B3
ENSG00000079482	-0.557433	5.31551	25.8002	3.78646e-07	2.89207e-06	-3.57971	ns	OPHN1
ENSG00000079616	-0.950441	3.64688	55.3604	1.00339e-13	1.9693e-12	-12.3543	ns	KIF22
ENSG00000079689	-2.8668	0.784352	26.5765	2.5331e-07	2.0004e-06	-18.9104	downregulated	SCGN
ENSG00000079691	-0.437571	4.37676	21.7447	3.11444e-06	2.00025e-05	-2.40954	ns	CARMIL1
ENSG00000079739	-0.284913	7.13695	7.37596	0.00661013	0.0186536	-0.621051	ns	PGM1
ENSG00000079785	0.0545234	7.17534	0.447715	0.503422	0.626093	0.0162517	ns	DDX1
ENSG00000079805	-0.401853	7.03706	24.0233	9.51763e-07	6.69243e-06	-2.41975	ns	DNM2
ENSG00000079819	-0.665479	3.64974	26.5812	2.52686e-07	1.99704e-06	-4.39044	ns	EPB41L2
ENSG00000079931	0.34462	3.5055	3.34857	0.0672636	0.130429	0.403971	ns	MOXD1
ENSG00000079950	-0.132084	6.58573	2.67436	0.101976	0.18291	-0.130961	ns	STX7
ENSG00000079974	0.382727	3.97008	13.5831	0.000228236	0.000969049	1.39374	ns	RABL2B
ENSG00000079999	-0.143104	6.26397	2.87059	0.0902121	0.165775	-0.149506	ns	KEAP1
ENSG00000080031	0.129219	-1.61724	0.0425938	0.836492	0.890162	0.0100194	ns	PTPRH
ENSG00000080189	0.469012	4.10984	21.7962	3.03199e-06	1.95043e-05	2.58814	ns	SLC35C2
ENSG00000080200	-0.308008	6.97955	15.7209	7.34103e-05	0.000350405	-1.27338	ns	CRYBG3
ENSG00000080224	0.802756	-0.0322176	8.86443	0.00290782	0.00913696	2.03614	ns	EPHA6
ENSG00000080298	0.174474	3.87682	2.50754	0.113303	0.198599	0.165011	ns	RFX3
ENSG00000080345	-0.179587	6.22368	4.87433	0.027259	0.0620253	-0.280962	ns	RIF1
ENSG00000080371	0.226164	7.41096	7.18789	0.00733973	0.0203848	0.482707	ns	RAB21
ENSG00000080493	-0.815048	5.93272	82.4377	1.09056e-19	3.8709e-18	-15.4552	ns	SLC4A4
ENSG00000080503	-0.215536	6.8281	7.32912	0.00678462	0.0190573	-0.467385	ns	SMARCA2
ENSG00000080546	1.33096	6.27106	82.6102	9.99397e-20	3.5663e-18	25.2887	upregulated	SESN1
ENSG00000080561	0.0509105	5.4066	0.311284	0.576894	0.688496	0.0121627	ns	MID2
ENSG00000080573	0.280279	0.189326	0.668671	0.413515	0.542581	0.107489	ns	COL5A3
ENSG00000080603	0.299744	2.1119	2.48606	0.114859	0.200853	0.28171	ns	SRCAP
ENSG00000080608	0.708604	4.20046	38.4447	5.63274e-10	6.72001e-09	6.55408	ns	PUM3
ENSG00000080644	-1.11785	2.16911	31.3618	2.14155e-08	2.02703e-07	-8.57309	downregulated	CHRNA3
ENSG00000080709	-0.98373	4.98971	68.9927	9.88265e-17	2.66632e-15	-15.7447	ns	KCNN2
ENSG00000080802	0.0894527	5.21434	0.97421	0.323632	0.450417	0.0438272	ns	CNOT4
ENSG00000080815	-0.0223485	6.2424	0.0767397	0.781765	0.850072	-0.00238958	ns	PSEN1
ENSG00000080819	0.150859	4.53394	2.76646	0.0962589	0.174659	0.153357	ns	CPOX
ENSG00000080822	-0.0927424	6.19396	1.29373	0.255362	0.377806	-0.0549817	ns	CLDND1
ENSG00000080823	-0.525689	2.9004	9.87713	0.00167345	0.00563798	-1.45952	ns	MOK
ENSG00000080824	0.138029	10.1655	3.26558	0.070748	0.135909	0.158773	ns	HSP90AA1
ENSG00000080839	-1.07315	3.25004	59.7066	1.10105e-14	2.41688e-13	-14.9792	downregulated	RBL1
ENSG00000080845	0.111327	6.20386	1.29109	0.255848	0.378144	0.0659077	ns	DLGAP4
ENSG00000080854	-0.543101	7.28411	22.6297	1.96426e-06	1.3077e-05	-3.09937	ns	IGSF9B
ENSG00000080986	-4.7202	2.23539	241.304	2.04345e-54	4.54532e-52	-253.426	downregulated	NDC80
ENSG00000081014	0.355741	5.87932	16.3964	5.13823e-05	0.000253668	1.52584	ns	AP4E1
ENSG00000081019	-0.495981	5.07104	18.3781	1.8113e-05	9.86679e-05	-2.35195	ns	RSBN1
ENSG00000081026	-0.438841	4.7037	20.9744	4.65469e-06	2.87777e-05	-2.33995	ns	MAGI3
ENSG00000081041	2.5068	1.80993	37.0474	1.1529e-09	1.31285e-08	22.4063	upregulated	CXCL2
ENSG00000081052	-0.946455	4.03104	36.5085	1.52001e-09	1.7009e-08	-8.34598	ns	COL4A4
ENSG00000081059	0.536687	2.39536	9.54654	0.00200327	0.00659706	1.44812	ns	TCF7
ENSG00000081087	1.06415	7.06507	191.266	1.68248e-43	2.45851e-41	45.5181	upregulated	OSTM1
ENSG00000081138	0.102421	-0.171579	0.0861192	0.76917	0.841063	0.0116738	ns	CDH7
ENSG00000081148	-1.73614	0.565196	26.9216	2.11875e-07	1.70342e-06	-11.5869	downregulated	IMPG2
ENSG00000081154	0.317608	7.49409	17.6284	2.68542e-05	0.000142033	1.45178	ns	PCNP
ENSG00000081177	0.120869	5.37507	1.89297	0.168867	0.273109	0.0933657	ns	EXD2
ENSG00000081181	-0.810819	5.45727	23.8757	1.02763e-06	7.17549e-06	-4.85532	ns	ARG2
ENSG00000081189	0.173373	6.6049	3.67515	0.0552291	0.111275	0.218075	ns	MEF2C
ENSG00000081277	-1.50826	-0.696609	14.6241	0.000131223	0.000589135	-5.85505	ns	PKP1
ENSG00000081307	-0.0320679	5.9998	0.152588	0.696074	0.785629	-0.0050457	ns	UBA5
ENSG00000081320	0.491756	4.33911	16.0354	6.21682e-05	0.000301854	2.06854	ns	STK17B
ENSG00000081377	-0.376001	6.25127	19.906	8.13443e-06	4.80927e-05	-1.91372	ns	CDC14B
ENSG00000081386	-0.264524	4.95532	8.1173	0.00438448	0.0130848	-0.62377	ns	ZNF510
ENSG00000081479	0.641626	1.29096	7.10725	0.0076773	0.0211901	1.3569	ns	LRP2
ENSG00000081665	-0.0352837	4.5321	0.119905	0.729138	0.811599	-0.00484058	ns	ZNF506
ENSG00000081692	0.456462	3.63382	12.5127	0.000404199	0.00161413	1.54896	ns	JMJD4
ENSG00000081721	-0.195702	4.091	2.86366	0.0906012	0.166398	-0.204091	ns	DUSP12
ENSG00000081760	0.416865	4.30192	17.0825	3.579e-05	0.000183572	1.85348	ns	AACS
ENSG00000081791	-0.0644466	5.91332	0.362775	0.546969	0.663301	-0.0168874	ns	DELE1
ENSG00000081803	-1.06918	5.7457	54.2216	1.79104e-13	3.41799e-12	-13.6288	downregulated	CADPS2
ENSG00000081818	-0.462419	0.796874	3.43712	0.0637467	0.125002	-0.552842	ns	PCDHB4
ENSG00000081853	-0.814183	0.365793	7.78403	0.005271	0.0153217	-1.8548	ns	PCDHGA2
ENSG00000081870	-0.0988756	3.718	0.711151	0.399062	0.528012	-0.0394474	ns	IFT25
ENSG00000081913	0.104652	2.8415	0.618615	0.431563	0.558573	0.0381935	ns	PHLPP1
ENSG00000081923	-0.206873	1.88435	0.330536	0.565344	0.678473	-0.05124	ns	ATP8B1
ENSG00000081985	0.902153	-0.295785	8.69996	0.00318217	0.00989191	2.25293	ns	IL12RB2
ENSG00000082014	-0.111256	6.18026	1.19617	0.27409	0.398573	-0.0625377	ns	SMARCD3
ENSG00000082068	-0.104374	4.29942	0.857282	0.3545	0.483199	-0.0470082	ns	WDR70
ENSG00000082146	-0.558545	5.62024	25.1644	5.26439e-07	3.9018e-06	-3.50691	ns	STRADB
ENSG00000082153	0.0434657	7.50627	0.284254	0.593926	0.702765	0.00983487	ns	BZW1
ENSG00000082175	-0.130505	3.3657	0.858774	0.354082	0.482826	-0.0588443	ns	PGR
ENSG00000082196	-1.37072	0.791773	35.4709	2.58887e-09	2.80295e-08	-11.7702	downregulated	C1QTNF3
ENSG00000082212	0.236091	6.33731	5.92494	0.0149281	0.0373696	0.431102	ns	ME2
ENSG00000082213	0.187845	5.64396	4.44268	0.0350512	0.0763619	0.273371	ns	C5orf22
ENSG00000082258	0.180593	5.83336	4.2569	0.0390913	0.0838496	0.254261	ns	CCNT2
ENSG00000082269	-0.227674	5.2464	5.97558	0.0145053	0.0364596	-0.418573	ns	FAM135A
ENSG00000082293	0.249751	4.59438	3.50079	0.0613396	0.121017	0.302763	ns	COL19A1
ENSG00000082397	-0.104557	7.43905	1.84646	0.174196	0.280077	-0.0793549	ns	EPB41L3
ENSG00000082438	0.815972	4.87543	23.4969	1.25117e-06	8.61914e-06	4.81642	ns	COBLL1
ENSG00000082458	-0.0884362	5.66533	0.947529	0.330349	0.45757	-0.0425402	ns	DLG3
ENSG00000082497	-1.67469	2.20331	58.1355	2.44667e-14	5.17758e-13	-22.7949	downregulated	SERTAD4
ENSG00000082512	0.284627	3.42278	2.75079	0.0972066	0.176043	0.288129	ns	TRAF5
ENSG00000082515	-0.0795098	5.04491	0.763195	0.382331	0.511074	-0.0332002	ns	MRPL22
ENSG00000082516	0.25814	5.00462	7.37509	0.00661333	0.0186599	0.562637	ns	GEMIN5
ENSG00000082556	-1.55883	-1.82809	9.08161	0.00258193	0.00822527	-4.03435	ns	OPRK1
ENSG00000082641	0.102768	9.09697	1.67359	0.195779	0.307102	0.0727836	ns	NFE2L1
ENSG00000082684	-0.182405	4.45908	3.48721	0.0618447	0.121881	-0.220473	ns	SEMA5B
ENSG00000082701	-0.128347	7.38831	1.54412	0.214006	0.328681	-0.0859375	ns	GSK3B
ENSG00000082781	0.540036	7.08137	47.3955	5.80151e-12	9.21019e-11	6.0681	ns	ITGB5
ENSG00000082805	-0.32295	7.34734	16.2625	5.51449e-05	0.000270907	-1.37528	ns	ERC1
ENSG00000082898	0.0721693	7.97598	0.295141	0.586945	0.697167	0.0167002	ns	XPO1
ENSG00000082996	0.384925	5.40326	17.8034	2.44951e-05	0.000130452	1.77486	ns	RNF13
ENSG00000083067	-1.5037	2.12249	44.5559	2.47196e-11	3.59637e-10	-15.9497	downregulated	TRPM3
ENSG00000083093	-0.096135	3.90413	0.697044	0.403779	0.53287	-0.0378634	ns	PALB2
ENSG00000083097	0.202815	5.74914	5.48737	0.0191544	0.0459498	0.348383	ns	DOP1A
ENSG00000083099	0.100792	6.13383	1.13567	0.286568	0.411891	0.0547069	ns	LYRM2
ENSG00000083123	-0.138323	5.51362	1.46728	0.225775	0.342927	-0.0894017	ns	BCKDHB
ENSG00000083168	-0.0163933	6.55503	0.0430657	0.835602	0.889499	-0.00127869	ns	KAT6A
ENSG00000083223	0.0278444	5.01314	0.0960062	0.756676	0.832165	0.00337167	ns	TUT7
ENSG00000083290	-0.0858279	5.56852	1.0862	0.297315	0.423175	-0.0452127	ns	ULK2
ENSG00000083312	-0.114429	8.09876	1.78582	0.181436	0.289416	-0.0848238	ns	TNPO1
ENSG00000083444	-0.31244	7.01275	14.8913	0.000113885	0.000518976	-1.23212	ns	PLOD1
ENSG00000083454	-0.397516	-0.554628	1.2543	0.262733	0.385718	-0.230752	ns	P2RX5
ENSG00000083457	-0.509892	3.74743	9.63663	0.00190735	0.00632487	-1.38669	ns	ITGAE
ENSG00000083520	0.017484	6.08597	0.0497776	0.823451	0.880121	0.001475	ns	DIS3
ENSG00000083535	-0.26877	4.64215	9.11117	0.00254054	0.00811271	-0.697478	ns	PIBF1
ENSG00000083544	-0.0908306	5.50715	1.02966	0.310239	0.436563	-0.0461695	ns	TDRD3
ENSG00000083635	0.101965	3.7182	0.768865	0.380568	0.509209	0.0427813	ns	NUFIP1
ENSG00000083642	-0.32281	6.25206	13.5205	0.000235968	0.000998696	-1.17088	ns	PDS5B
ENSG00000083720	0.226573	8.2707	7.75907	0.00534435	0.0155146	0.514799	ns	OXCT1
ENSG00000083750	0.159498	4.68802	3.04585	0.0809437	0.151767	0.174143	ns	RRAGB
ENSG00000083799	0.536659	6.52402	41.7959	1.01314e-10	1.35394e-09	5.36354	ns	CYLD
ENSG00000083807	-0.99128	1.54015	21.6186	3.32612e-06	2.12462e-05	-5.43029	ns	SLC27A5
ENSG00000083812	-0.0215905	2.65809	0.0219766	0.882149	0.922132	-0.00117577	ns	ZNF324
ENSG00000083814	-0.177402	3.69419	2.16147	0.141509	0.237358	-0.150653	ns	ZNF671
ENSG00000083817	-0.111242	3.12877	0.596209	0.440028	0.566782	-0.03966	ns	ZNF416
ENSG00000083828	0.368822	2.60903	4.80401	0.0283936	0.0641839	0.570487	ns	ZNF586
ENSG00000083838	-0.130353	2.61347	0.762042	0.38269	0.511386	-0.0543771	ns	ZNF446
ENSG00000083844	-0.170839	5.0709	2.94303	0.086249	0.159665	-0.181815	ns	ZNF264
ENSG00000083845	-0.348596	7.01995	17.4995	2.87379e-05	0.000150446	-1.58317	ns	RPS5
ENSG00000083857	0.317556	8.94114	13.2849	0.000267559	0.00111636	1.1345	ns	FAT1
ENSG00000083896	-0.141775	6.56355	3.438	0.0637127	0.12496	-0.16953	ns	YTHDC1
ENSG00000083937	0.227746	6.01957	8.14243	0.00432412	0.0129336	0.538416	ns	CHMP2B
ENSG00000084070	0.69937	5.10708	62.7865	2.30371e-15	5.49024e-14	10.2371	ns	SMAP2
ENSG00000084072	0.194876	4.73803	4.40228	0.0358908	0.0778269	0.281599	ns	PPIE
ENSG00000084073	0.124247	6.1226	1.78191	0.181915	0.289972	0.0919594	ns	ZMPSTE24
ENSG00000084090	-0.0547633	7.90381	0.347113	0.555752	0.670904	-0.0139712	ns	STARD7
ENSG00000084092	-0.16812	4.52504	2.73031	0.0984602	0.177815	-0.169253	ns	NOA1
ENSG00000084093	0.0572825	6.97885	0.583103	0.445099	0.571841	0.0201373	ns	REST
ENSG00000084112	-0.0974961	6.91249	1.46625	0.225938	0.343149	-0.0629835	ns	SSH1
ENSG00000084207	0.640156	7.47889	63.1069	1.95785e-15	4.71084e-14	9.41555	ns	GSTP1
ENSG00000084234	0.336997	9.71947	16.1966	5.70978e-05	0.000279541	1.43001	ns	APLP2
ENSG00000084444	-0.156386	2.77729	0.828568	0.362687	0.491546	-0.0688828	ns	FAM234B
ENSG00000084453	-0.654962	1.463	9.82591	0.0017207	0.00577771	-1.81051	ns	SLCO1A2
ENSG00000084463	-0.193372	6.36239	5.31478	0.0211452	0.0500895	-0.323857	ns	WBP11
ENSG00000084623	0.0177528	6.78894	0.0501221	0.822851	0.879738	0.00150328	ns	EIF3I
ENSG00000084636	-0.198607	6.81441	2.72149	0.0990057	0.178639	-0.199469	ns	COL16A1
ENSG00000084652	0.0518694	5.9317	0.31658	0.57367	0.685794	0.012518	ns	TXLNA
ENSG00000084676	0.00440029	6.79857	0.00286635	0.957303	0.972805	8.3388e-05	ns	NCOA1
ENSG00000084693	0.789631	5.40265	58.5999	1.93222e-14	4.14588e-13	10.829	ns	AGBL5
ENSG00000084710	-0.516362	3.82492	17.234	3.30472e-05	0.000170993	-2.31375	ns	EFR3B
ENSG00000084731	-0.1246	4.5061	1.81711	0.177657	0.284545	-0.0935015	ns	KIF3C
ENSG00000084733	-0.597052	7.21477	51.1882	8.39205e-13	1.46087e-11	-7.21008	ns	RAB10
ENSG00000084734	-0.371381	-1.59117	0.452878	0.500971	0.623768	-0.111484	ns	GCKR
ENSG00000084754	0.183611	8.29484	5.61695	0.0177876	0.0432144	0.321297	ns	HADHA
ENSG00000084764	0.591556	5.54099	37.0892	1.12846e-09	1.28575e-08	5.29296	ns	MAPRE3
ENSG00000084774	-0.207832	4.82355	4.98777	0.025527	0.058725	-0.331077	ns	CAD
ENSG00000085063	-0.126985	7.30517	2.04859	0.152348	0.251825	-0.103767	ns	CD59
ENSG00000085117	-0.361373	2.49825	2.32948	0.126944	0.217671	-0.32393	ns	CD82
ENSG00000085185	-0.34816	4.1418	10.773	0.00102992	0.00367259	-1.04002	ns	BCORL1
ENSG00000085224	-0.0538651	8.42467	0.367469	0.544387	0.661172	-0.0142253	ns	ATRX
ENSG00000085231	0.0302253	4.03694	0.0543107	0.815725	0.874673	0.00267361	ns	AK6
ENSG00000085274	-0.123929	5.26947	2.10831	0.146501	0.244034	-0.103376	ns	MYNN
ENSG00000085276	-1.11011	4.18272	75.0499	4.58966e-18	1.41791e-16	-19.2473	downregulated	MECOM
ENSG00000085365	0.364863	7.09495	22.364	2.25565e-06	1.48441e-05	2.06028	ns	SCAMP1
ENSG00000085377	-0.0973466	6.81224	0.466616	0.494548	0.618116	-0.0297677	ns	PREP
ENSG00000085382	0.000595933	4.73864	2.9751e-05	0.995648	0.997142	1.1288e-06	ns	HACE1
ENSG00000085415	-0.204034	4.80063	4.35319	0.0369397	0.0797713	-0.29228	ns	SEH1L
ENSG00000085433	0.151225	5.22536	3.2295	0.0723229	0.138297	0.172506	ns	WDR47
ENSG00000085449	0.352868	5.49964	13.4681	0.000242653	0.00102418	1.27562	ns	WDFY1
ENSG00000085465	-1.61999	0.842009	28.8126	7.97311e-08	6.88345e-07	-11.4993	downregulated	OVGP1
ENSG00000085491	-0.209475	5.84195	6.93564	0.00844947	0.0230167	-0.434277	ns	SLC25A24
ENSG00000085511	0.0666263	5.0036	0.548959	0.458743	0.584817	0.0225483	ns	MAP3K4
ENSG00000085514	0.893817	-1.49611	4.85569	0.0275551	0.0625995	1.39417	ns	PILRA
ENSG00000085552	-1.54214	-0.188665	17.287	3.21377e-05	0.000166718	-6.92879	ns	IGSF9
ENSG00000085563	3.341	-0.51938	53.1518	3.08737e-13	5.72278e-12	41.7973	ns	ABCB1
ENSG00000085644	-0.258089	2.87858	2.86099	0.0907519	0.166584	-0.268966	ns	ZNF213
ENSG00000085662	0.240824	7.80246	9.59827	0.0019476	0.00644128	0.652754	ns	AKR1B1
ENSG00000085719	0.116634	7.42833	2.34725	0.125504	0.216087	0.105127	ns	CPNE3
ENSG00000085721	0.179585	5.33287	3.4476	0.0633438	0.124334	0.215196	ns	RRN3
ENSG00000085733	0.645791	6.55255	60.1138	8.9527e-15	1.98476e-13	9.07211	ns	CTTN
ENSG00000085741	-1.3201	3.316	56.0295	7.13922e-14	1.43494e-12	-17.3545	downregulated	WNT11
ENSG00000085760	0.466951	5.58978	27.8186	1.33242e-07	1.10863e-06	3.21046	ns	MTIF2
ENSG00000085788	-0.140274	6.3626	2.96096	0.0852974	0.158181	-0.149962	ns	DDHD2
ENSG00000085831	1.19355	5.62308	197.079	9.06378e-45	1.40657e-42	52.5672	upregulated	TTC39A
ENSG00000085832	-0.328397	7.69255	7.41927	0.00645289	0.0182665	-0.719271	ns	EPS15
ENSG00000085840	-3.026	0.00189513	47.9459	4.38143e-12	7.03947e-11	-34.3705	downregulated	ORC1
ENSG00000085871	0.484338	5.64236	27.6853	1.42742e-07	1.1813e-06	3.31551	ns	MGST2
ENSG00000085872	0.0398814	4.71993	0.166748	0.683018	0.775277	0.00660307	ns	CHERP
ENSG00000085978	0.0805308	5.00282	0.788683	0.374499	0.50338	0.0343504	ns	ATG16L1
ENSG00000085982	0.264765	5.08703	9.08964	0.00257062	0.00819708	0.685732	ns	USP40
ENSG00000085998	0.540659	6.95104	40.2671	2.21507e-10	2.82803e-09	5.21985	ns	POMGNT1
ENSG00000085999	-1.92884	0.974249	42.7109	6.34583e-11	8.73709e-10	-19.6694	downregulated	RAD54L
ENSG00000086015	0.0167885	6.99453	0.0420768	0.837474	0.89097	0.0012932	ns	MAST2
ENSG00000086061	-0.328293	7.8011	17.5106	2.85716e-05	0.000149693	-1.49179	ns	DNAJA1
ENSG00000086062	0.276745	5.75531	6.51206	0.0107145	0.0282303	0.545195	ns	B4GALT1
ENSG00000086065	0.017961	6.51242	0.0502042	0.822708	0.879656	0.00152227	ns	CHMP5
ENSG00000086102	0.191802	6.31508	5.256	0.0218712	0.0515711	0.318415	ns	NFX1
ENSG00000086189	-0.0907363	4.72965	1.06159	0.302853	0.429134	-0.0470711	ns	DIMT1
ENSG00000086200	0.388831	4.83742	15.6909	7.45811e-05	0.000355485	1.60485	ns	IPO11
ENSG00000086232	-0.0989808	6.55497	1.46845	0.22559	0.342721	-0.0640089	ns	EIF2AK1
ENSG00000086288	-1.3011	-0.838716	15.2011	9.6645e-05	0.000447545	-5.2237	ns	NME8
ENSG00000086289	0.111377	5.45791	1.55777	0.211992	0.326275	0.0750324	ns	EPDR1
ENSG00000086300	-0.269195	1.27448	1.45758	0.227316	0.344771	-0.173192	ns	SNX10
ENSG00000086475	-0.773725	6.4586	31.7075	1.79229e-08	1.72499e-07	-5.99373	ns	SEPHS1
ENSG00000086504	0.137889	5.04089	1.94768	0.162838	0.265698	0.10869	ns	MRPL28
ENSG00000086544	0.137357	4.71477	0.526413	0.468119	0.59372	0.0452788	ns	ITPKC
ENSG00000086570	-0.248852	-1.46115	0.147347	0.701083	0.789725	-0.0383806	ns	FAT2
ENSG00000086589	0.222322	5.53363	6.04678	0.0139317	0.0352501	0.412629	ns	RBM22
ENSG00000086598	-0.022007	7.59977	0.0878904	0.766876	0.839836	-0.00253685	ns	TMED2
ENSG00000086619	1.02475	4.29936	69.7865	6.60843e-17	1.80977e-15	16.5803	upregulated	ERO1B
ENSG00000086666	0.00707533	6.61715	0.00799341	0.928759	0.953674	0.000227096	ns	ZFAND6
ENSG00000086712	0.210111	5.56838	5.66333	0.0173232	0.0422868	0.370083	ns	TXLNG
ENSG00000086717	0.410884	-0.159713	1.84961	0.173829	0.279756	0.312222	ns	PPEF1
ENSG00000086730	0.505368	-1.56565	0.708659	0.39989	0.528897	0.201167	ns	LAT2
ENSG00000086758	0.252945	8.48281	10.6062	0.00112706	0.00398633	0.745696	ns	HUWE1
ENSG00000086827	0.072496	4.3305	0.478085	0.489291	0.613297	0.0225051	ns	ZW10
ENSG00000086848	-0.0821244	3.8422	0.549174	0.458655	0.584755	-0.0278002	ns	ALG9
ENSG00000086967	1.35779	-0.0142897	5.77406	0.0162644	0.0401229	2.42877	ns	MYBPC2
ENSG00000086991	-1.47646	1.45772	31.7162	1.78428e-08	1.71894e-07	-11.4404	downregulated	NOX4
ENSG00000087008	-0.822565	5.20693	43.1779	4.99811e-11	6.96777e-10	-8.4734	ns	ACOX3
ENSG00000087053	0.0164341	6.03989	0.0295096	0.863608	0.910012	0.00104658	ns	MTMR2
ENSG00000087074	0.497409	6.97641	9.9016	0.00165135	0.00557196	1.38387	ns	PPP1R15A
ENSG00000087076	0.0672061	3.24467	0.178568	0.672607	0.767101	0.0115755	ns	HSD17B14
ENSG00000087077	0.135468	5.5705	2.15218	0.142368	0.238657	0.114686	ns	TRIP6
ENSG00000087085	2.77524	2.18576	68.727	1.13085e-16	3.0428e-15	44.2556	upregulated	ACHE
ENSG00000087086	1.01778	9.62555	99.2896	2.18149e-23	1.04227e-21	23.0641	upregulated	FTL
ENSG00000087087	-0.352071	5.9092	9.55559	0.00199341	0.00656674	-0.950735	ns	SRRT
ENSG00000087088	1.35437	5.51995	113.924	1.35371e-26	7.8779e-25	35.0355	upregulated	BAX
ENSG00000087095	-0.0559432	5.8761	0.369027	0.543535	0.660537	-0.0148122	ns	NLK
ENSG00000087111	0.0980546	6.84932	1.58571	0.20794	0.321374	0.0668792	ns	PIGS
ENSG00000087116	-0.935421	2.50272	12.6527	0.000375033	0.0015091	-3.20469	ns	ADAMTS2
ENSG00000087152	-0.0599213	6.35006	0.51356	0.473602	0.598472	-0.0194496	ns	ATXN7L3
ENSG00000087157	0.148061	4.23633	2.33014	0.12689	0.217615	0.132747	ns	PGS1
ENSG00000087191	0.237241	6.8116	9.25785	0.00234488	0.00756705	0.623915	ns	PSMC5
ENSG00000087206	-0.274233	5.49449	10.4327	0.00123802	0.0043238	-0.797269	ns	UIMC1
ENSG00000087245	-0.104817	7.08298	1.89941	0.168144	0.27227	-0.0811614	ns	MMP2
ENSG00000087253	-0.270462	4.76443	6.9362	0.00844682	0.0230126	-0.560751	ns	LPCAT2
ENSG00000087258	0.23962	0.790346	1.214	0.270542	0.394636	0.136048	ns	GNAO1
ENSG00000087263	0.100708	5.25613	1.2659	0.260538	0.38317	0.0588263	ns	OGFOD1
ENSG00000087266	-0.870891	4.96583	59.8067	1.04644e-14	2.30459e-13	-12.1753	ns	SH3BP2
ENSG00000087269	0.256277	4.8099	6.71149	0.00957935	0.0256341	0.517337	ns	NOP14
ENSG00000087274	-0.148035	8.37251	3.63021	0.0567395	0.11378	-0.184469	ns	ADD1
ENSG00000087299	-0.241134	3.69967	4.37991	0.0363648	0.0786863	-0.347069	ns	L2HGDH
ENSG00000087301	-0.223464	4.80336	6.06595	0.0137813	0.0349401	-0.415802	ns	TXNDC16
ENSG00000087302	0.0438165	6.97392	0.331014	0.565062	0.678217	0.0108623	ns	RTRAF
ENSG00000087303	-0.134733	7.60638	1.46835	0.225606	0.342721	-0.0871252	ns	NID2
ENSG00000087338	-0.521483	5.36254	31.0012	2.57869e-08	2.41115e-07	-3.95733	ns	GMCL1
ENSG00000087365	0.0970584	7.05598	1.65771	0.197913	0.309605	0.0682831	ns	SF3B2
ENSG00000087448	-0.591434	5.90568	50.1344	1.43566e-12	2.42864e-11	-7.00433	ns	KLHL42
ENSG00000087460	0.0121005	10.5638	0.02281	0.879952	0.920701	0.000672075	ns	GNAS
ENSG00000087470	-0.255613	7.15606	9.82435	0.00172217	0.0057807	-0.706495	ns	DNM1L
ENSG00000087494	-1.1867	0.525803	11.1188	0.000854551	0.00311211	-3.6411	downregulated	PTHLH
ENSG00000087495	-2.38365	2.44266	67.8909	1.72799e-16	4.58789e-15	-37.5722	downregulated	PHACTR3
ENSG00000087502	0.157905	6.13612	3.88613	0.0486866	0.100222	0.207264	ns	ERGIC2
ENSG00000087586	-0.899002	3.99121	55.9116	7.58046e-14	1.51602e-12	-11.7952	ns	AURKA
ENSG00000087842	0.0927023	5.45303	1.22171	0.269026	0.392857	0.0528594	ns	PIR
ENSG00000087884	-0.903993	4.02941	71.4811	2.79921e-17	7.96038e-16	-14.9638	ns	AAMDC
ENSG00000087903	-0.820953	0.922228	12.997	0.000311984	0.00128115	-2.87815	ns	RFX2
ENSG00000087995	0.0179463	4.94459	0.0423676	0.836921	0.890543	0.00138754	ns	METTL2A
ENSG00000088035	0.196139	2.96418	2.10449	0.146867	0.244537	0.163399	ns	ALG6
ENSG00000088038	-0.0607916	4.65373	0.379486	0.537879	0.655414	-0.0163721	ns	CNOT3
ENSG00000088179	-0.355583	5.74521	14.0842	0.000174808	0.000762206	-1.33608	ns	PTPN4
ENSG00000088205	0.111311	6.43779	1.80427	0.179197	0.286599	0.0831126	ns	DDX18
ENSG00000088247	-0.0266816	6.83556	0.10258	0.748755	0.826451	-0.00335281	ns	KHSRP
ENSG00000088256	0.0292439	6.49718	0.104567	0.746416	0.82474	0.00371453	ns	GNA11
ENSG00000088280	-0.0282885	5.40501	0.0803749	0.77679	0.846197	-0.00310315	ns	ASAP3
ENSG00000088298	0.29682	4.31026	7.35527	0.00668664	0.018827	0.645521	ns	EDEM2
ENSG00000088305	-0.311817	1.38543	1.68894	0.19374	0.304599	-0.222257	ns	DNMT3B
ENSG00000088325	-3.16252	4.58841	393.157	1.70088e-87	8.51246e-85	-274.41	downregulated	TPX2
ENSG00000088356	0.133902	5.18996	1.97634	0.159777	0.261656	0.106651	ns	PDRG1
ENSG00000088367	0.0124627	5.87737	0.0193214	0.889449	0.927003	0.00063409	ns	EPB41L1
ENSG00000088387	-0.409343	5.51594	12.3074	0.00045117	0.00177446	-1.36952	ns	DOCK9
ENSG00000088448	-0.285751	6.56836	10.1513	0.00144199	0.00493626	-0.81183	ns	ANKRD10
ENSG00000088451	0.142036	2.96106	0.906485	0.341049	0.469112	0.0663567	ns	TGDS
ENSG00000088538	0.932463	3.80479	31.2593	2.25769e-08	2.12991e-07	7.12993	ns	DOCK3
ENSG00000088543	-0.415247	4.58334	13.3347	0.000260542	0.00109049	-1.4883	ns	C3orf18
ENSG00000088682	0.270536	5.73606	11.2295	0.000805063	0.00295175	0.837086	ns	COQ9
ENSG00000088726	1.33289	2.24492	57.6782	3.08705e-14	6.47796e-13	18.0079	upregulated	TMEM40
ENSG00000088727	0.921491	1.55424	20.0665	7.47947e-06	4.45762e-05	4.72368	ns	KIF9
ENSG00000088756	0.0383952	3.16805	0.0609997	0.804923	0.866703	0.00361858	ns	ARHGAP28
ENSG00000088766	0.588298	0.481524	5.29685	0.021364	0.0505598	0.982645	ns	CRLS1
ENSG00000088808	-0.290333	7.02736	5.56965	0.0182744	0.0441937	-0.504644	ns	PPP1R13B
ENSG00000088812	0.350597	6.83644	19.6439	9.33026e-06	5.45988e-05	1.76354	ns	ATRN
ENSG00000088826	0.500428	2.0621	8.60847	0.00334603	0.0103419	1.23879	ns	SMOX
ENSG00000088832	0.0485069	7.69671	0.409832	0.522055	0.641948	0.0136927	ns	FKBP1A
ENSG00000088833	0.171534	6.1367	4.44332	0.035038	0.0763415	0.249661	ns	NSFL1C
ENSG00000088836	3.64702	0.757471	101.749	6.30096e-24	3.19339e-22	84.613	upregulated	SLC4A11
ENSG00000088854	-0.415954	6.21399	22.2179	2.43391e-06	1.59543e-05	-2.33504	ns	DNAAF9
ENSG00000088876	0.238772	2.55543	2.33606	0.126409	0.217123	0.21447	ns	ZNF343
ENSG00000088881	-0.536016	1.54183	5.09974	0.0239294	0.0557156	-0.868918	ns	EBF4
ENSG00000088882	-1.09598	4.22366	107.771	3.01629e-25	1.64085e-23	-26.8741	downregulated	CPXM1
ENSG00000088888	0.0526435	7.43297	0.481776	0.487619	0.611774	0.0164205	ns	MAVS
ENSG00000088899	-0.270517	4.2312	3.4619	0.0627982	0.123518	-0.325176	ns	LZTS3
ENSG00000088930	0.0114007	6.65008	0.0223649	0.88112	0.921537	0.000626637	ns	XRN2
ENSG00000088970	-0.120043	4.18304	1.2687	0.260011	0.382683	-0.070226	ns	KIZ
ENSG00000088986	0.0555717	7.41942	0.509571	0.475325	0.600197	0.0179502	ns	DYNLL1
ENSG00000088992	-1.1554	5.22954	107.723	3.09106e-25	1.67696e-23	-28.3188	downregulated	TESC
ENSG00000089006	-0.426701	5.92707	28.0706	1.16969e-07	9.79339e-07	-2.95786	ns	SNX5
ENSG00000089009	-0.109259	9.12006	2.07236	0.149989	0.248501	-0.0900232	ns	RPL6
ENSG00000089022	-0.0979625	4.98503	0.974482	0.323565	0.450354	-0.0480054	ns	MAPKAPK5
ENSG00000089041	-0.0639776	1.93477	0.0984446	0.753704	0.830482	-0.00785638	ns	P2RX7
ENSG00000089048	0.454157	4.64193	24.4577	7.59592e-07	5.44832e-06	2.77918	ns	ESF1
ENSG00000089050	-0.0786363	5.54903	0.604383	0.436911	0.563746	-0.0282782	ns	RBBP9
ENSG00000089053	-0.0868271	6.60083	1.27643	0.258563	0.381162	-0.0510051	ns	ANAPC5
ENSG00000089057	0.0577508	5.14505	0.409526	0.52221	0.641994	0.0162947	ns	SLC23A2
ENSG00000089060	0.198948	2.14919	0.808531	0.368555	0.497579	0.0862434	ns	SLC8B1
ENSG00000089063	0.285282	6.63429	13.8008	0.000203249	0.000874268	1.05325	ns	TMEM230
ENSG00000089091	0.287289	1.83636	2.3618	0.124339	0.214386	0.26011	ns	DZANK1
ENSG00000089094	-0.189731	4.51852	4.10486	0.0427602	0.090145	-0.259734	ns	KDM2B
ENSG00000089101	-0.704412	-1.08168	2.34907	0.125358	0.215911	-0.635274	ns	CFAP61
ENSG00000089123	0.357251	2.82844	3.70229	0.054338	0.109795	0.451886	ns	TASP1
ENSG00000089127	-0.536942	-0.832867	0.64172	0.423088	0.551169	-0.200585	ns	OAS1
ENSG00000089154	0.149261	6.60273	3.59153	0.0580748	0.115935	0.184488	ns	GCN1
ENSG00000089157	-0.322302	9.17154	14.0198	0.000180895	0.000786052	-1.20624	ns	RPLP0
ENSG00000089159	0.343722	6.51217	16.832	4.08385e-05	0.000206646	1.50857	ns	PXN
ENSG00000089163	-0.236958	1.59255	0.626043	0.42881	0.556234	-0.0871378	ns	SIRT4
ENSG00000089177	-0.396805	4.43843	14.737	0.000123597	0.000557648	-1.55071	ns	KIF16B
ENSG00000089195	0.0595732	4.8113	0.444516	0.504951	0.627506	0.0176784	ns	TRMT6
ENSG00000089199	0.861475	1.00885	9.70735	0.00183533	0.00611004	2.35724	ns	CHGB
ENSG00000089220	-0.300206	7.69992	12.2173	0.00047348	0.00185129	-0.998096	ns	PEBP1
ENSG00000089225	-0.739505	5.82309	64.4566	9.86828e-16	2.44799e-14	-11.0968	ns	TBX5
ENSG00000089234	0.304846	4.75537	10.8338	0.000996648	0.00356475	0.914982	ns	BRAP
ENSG00000089248	0.00384783	6.1399	0.00214035	0.9631	0.976498	6.28298e-05	ns	ERP29
ENSG00000089280	-0.0250645	7.54447	0.109614	0.740583	0.820507	-0.00326907	ns	FUS
ENSG00000089289	-0.223568	5.72631	7.77358	0.00530159	0.0154039	-0.50875	ns	IGBP1
ENSG00000089327	0.355288	2.23578	2.69151	0.100884	0.181292	0.353929	ns	FXYD5
ENSG00000089335	-0.214257	6.36698	7.02525	0.00803681	0.0220366	-0.44885	ns	ZNF302
ENSG00000089351	0.0638114	4.99817	0.410155	0.521891	0.641857	0.0180216	ns	GRAMD1A
ENSG00000089472	-0.273449	8.78587	11.1805	0.000826637	0.00302144	-0.842956	ns	HEPH
ENSG00000089486	0.920174	6.34679	89.2568	3.46749e-21	1.39389e-19	18.8268	ns	CDIP1
ENSG00000089505	-0.469775	0.10031	3.3307	0.0679978	0.131623	-0.548465	ns	CMTM1
ENSG00000089597	0.186914	7.56266	5.37973	0.020372	0.0485104	0.316066	ns	GANAB
ENSG00000089639	0.0772744	2.54677	0.224123	0.635916	0.73714	0.0151922	ns	GMIP
ENSG00000089682	0.212346	5.71189	6.19894	0.0127827	0.0328114	0.402052	ns	RBM41
ENSG00000089685	-7.26021	2.43589	128.838	7.35712e-30	5.37527e-28	-211.514	downregulated	BIRC5
ENSG00000089693	0.00927657	7.12415	0.0123054	0.911672	0.942656	0.000372559	ns	MLF2
ENSG00000089723	0.357037	1.67539	2.66222	0.102757	0.18403	0.35282	ns	OTUB2
ENSG00000089737	0.184766	7.61899	5.46932	0.0193531	0.0463767	0.316551	ns	DDX24
ENSG00000089775	0.318335	4.81918	9.57979	0.00196731	0.00649679	0.861456	ns	ZBTB25
ENSG00000089818	0.39384	4.88033	15.6934	7.44851e-05	0.000355197	1.62575	ns	NECAP1
ENSG00000089820	-0.291486	1.9176	1.91925	0.165939	0.269441	-0.227374	ns	ARHGAP4
ENSG00000089847	-0.0331706	-1.83809	0.00463606	0.945715	0.965619	-0.000804044	ns	ANKRD24
ENSG00000089876	0.00984793	6.2173	0.0134203	0.907775	0.939888	0.000413829	ns	DHX32
ENSG00000089902	-0.12206	6.49496	2.56033	0.109576	0.193524	-0.117213	ns	RCOR1
ENSG00000089916	0.244593	6.58633	8.60867	0.00334567	0.0103419	0.605495	ns	GPATCH2L
ENSG00000090006	-0.623204	5.57042	52.9139	3.48493e-13	6.38872e-12	-7.76375	ns	LTBP4
ENSG00000090013	0.460363	4.42267	10.3393	0.00130228	0.00451903	1.32828	ns	BLVRB
ENSG00000090020	0.293861	4.62641	5.63043	0.0176513	0.0429306	0.515204	ns	SLC9A1
ENSG00000090054	0.344937	6.00109	19.1397	1.21491e-05	6.90747e-05	1.69552	ns	SPTLC1
ENSG00000090060	-0.0248351	8.10823	0.111608	0.738321	0.818515	-0.00327214	ns	PAPOLA
ENSG00000090061	0.239896	5.40053	7.69944	0.00552379	0.015973	0.541628	ns	CCNK
ENSG00000090097	0.50498	4.86173	22.4683	2.13644e-06	1.41293e-05	2.86339	ns	PCBP4
ENSG00000090238	-0.245768	4.77795	6.80319	0.00909951	0.0245041	-0.501607	ns	YPEL3
ENSG00000090263	0.103723	5.33428	1.51565	0.218279	0.333821	0.0685596	ns	MRPS33
ENSG00000090266	0.158223	6.41117	3.56678	0.0589466	0.117295	0.194542	ns	NDUFB2
ENSG00000090273	-0.165612	5.95622	4.23803	0.039528	0.0845598	-0.23237	ns	NUDC
ENSG00000090316	0.049335	5.50638	0.283895	0.59416	0.702802	0.0111545	ns	MAEA
ENSG00000090339	2.01989	4.18636	167.348	2.80861e-38	3.26893e-36	75.8498	upregulated	ICAM1
ENSG00000090372	-0.187001	6.28086	4.82727	0.028013	0.0634668	-0.290345	ns	STRN4
ENSG00000090376	0.993531	2.2901	12.2658	0.000461347	0.00180986	3.31439	ns	IRAK3
ENSG00000090432	0.270413	5.29598	8.43716	0.0036763	0.0112446	0.658345	ns	MUL1
ENSG00000090447	-0.298867	1.12583	1.16256	0.280935	0.405658	-0.164793	ns	TFAP4
ENSG00000090470	0.176602	4.60274	3.27449	0.0703648	0.135367	0.203559	ns	PDCD7
ENSG00000090487	0.10603	6.50914	1.71	0.190985	0.301263	0.0762353	ns	SPG21
ENSG00000090520	0.290037	5.29216	9.83708	0.00171029	0.00574757	0.802513	ns	DNAJB11
ENSG00000090530	0.190776	7.76138	5.7197	0.0167756	0.0411457	0.338689	ns	P3H2
ENSG00000090539	2.36389	0.0839316	27.9073	1.27268e-07	1.06158e-06	16.2997	upregulated	CHRD
ENSG00000090565	-0.220901	5.55405	6.63751	0.00998533	0.0265926	-0.441944	ns	RAB11FIP3
ENSG00000090581	0.289984	4.67073	9.80727	0.00173824	0.00582681	0.800325	ns	GNPTG
ENSG00000090612	0.197425	4.29264	2.33283	0.126672	0.217389	0.177153	ns	ZNF268
ENSG00000090615	0.00955802	6.50606	0.0132591	0.908328	0.940395	0.000399118	ns	GOLGA3
ENSG00000090621	-0.184466	7.07541	4.86279	0.027442	0.0623848	-0.288059	ns	PABPC4
ENSG00000090661	-0.155305	4.36535	1.89327	0.168834	0.273081	-0.11998	ns	CERS4
ENSG00000090674	0.00223689	3.06094	0.00028455	0.986541	0.991494	1.31633e-05	ns	MCOLN1
ENSG00000090686	-0.0498295	6.1142	0.412239	0.520835	0.64106	-0.0141167	ns	USP48
ENSG00000090776	0.786099	5.74007	55.976	7.33599e-14	1.47153e-12	10.325	ns	EFNB1
ENSG00000090857	0.00349708	6.08192	0.00187502	0.965461	0.978358	5.33836e-05	ns	PDPR
ENSG00000090861	-0.321423	6.87383	16.669	4.45035e-05	0.000223063	-1.39871	ns	AARS1
ENSG00000090863	-0.0515646	7.96205	0.436185	0.508969	0.630825	-0.0151243	ns	GLG1
ENSG00000090889	-4.53274	2.13637	144.926	2.22969e-33	2.02892e-31	-148.002	downregulated	KIF4A
ENSG00000090905	-0.177748	6.23269	4.00331	0.045411	0.0947456	-0.238687	ns	TNRC6A
ENSG00000090924	-0.539623	5.49747	38.0607	6.85773e-10	8.0994e-09	-4.94501	ns	PLEKHG2
ENSG00000090932	0.943145	-0.63232	6.67667	0.00976828	0.0260829	1.89589	ns	DLL3
ENSG00000090971	-0.10415	3.61486	0.6822	0.40883	0.537927	-0.040458	ns	NAT14
ENSG00000090975	-0.226177	4.54607	4.10001	0.0428829	0.0903465	-0.309346	ns	PITPNM2
ENSG00000090989	0.309479	5.52292	12.6186	0.000381935	0.0015341	1.0578	ns	EXOC1
ENSG00000091009	-0.226394	4.499	4.26488	0.0389081	0.0835731	-0.319207	ns	RBM27
ENSG00000091039	0.0904938	8.08157	1.29118	0.25583	0.378144	0.0535767	ns	OSBPL8
ENSG00000091073	0.414402	2.12835	5.47466	0.0192942	0.0462519	0.710523	ns	DTX2
ENSG00000091106	0.734891	-1.69475	2.21463	0.136708	0.230989	0.635098	ns	NLRC4
ENSG00000091127	0.410183	3.56465	8.44609	0.0036583	0.0111998	0.999503	ns	PUS7
ENSG00000091129	1.14602	4.51563	116.21	4.27568e-27	2.53239e-25	30.2194	upregulated	NRCAM
ENSG00000091136	-0.167916	9.53266	4.57646	0.032414	0.0716379	-0.250072	ns	LAMB1
ENSG00000091140	0.253796	7.94789	10.1388	0.00145183	0.00496656	0.720295	ns	DLD
ENSG00000091157	0.143988	5.34097	2.582	0.108085	0.191635	0.139126	ns	WDR7
ENSG00000091164	-0.0494351	6.75517	0.406605	0.523698	0.643224	-0.0138873	ns	TXNL1
ENSG00000091181	-0.491567	-1.90441	0.77359	0.379109	0.507718	-0.207066	ns	IL5RA
ENSG00000091262	-0.651867	2.05308	15.3504	8.93041e-05	0.000416926	-2.6395	ns	ABCC6
ENSG00000091317	-0.101822	6.3131	1.44996	0.228534	0.346173	-0.0652729	ns	CMTM6
ENSG00000091409	0.256447	5.98906	9.06548	0.00260481	0.00829288	0.662717	ns	ITGA6
ENSG00000091428	0.573301	5.99452	22.1766	2.48683e-06	1.62639e-05	3.21298	ns	RAPGEF4
ENSG00000091436	-0.493461	10.6548	17.0944	3.55663e-05	0.000182612	-2.19539	ns	MAP3K20
ENSG00000091482	-0.230144	7.62938	5.38944	0.020259	0.0482872	-0.389722	ns	SMPX
ENSG00000091483	0.00205373	7.10211	0.000560295	0.981115	0.988323	1.70047e-05	ns	FH
ENSG00000091490	0.646631	3.68759	26.5562	2.55983e-07	2.01905e-06	4.26246	ns	SEL1L3
ENSG00000091513	-0.595484	-1.054	2.04323	0.152885	0.252516	-0.485698	ns	TF
ENSG00000091527	0.103124	7.79737	1.92116	0.165729	0.269268	0.0804987	ns	CDV3
ENSG00000091536	0.535577	-1.58468	1.75475	0.18528	0.29423	0.392134	ns	MYO15A
ENSG00000091542	0.1624	7.13099	4.38762	0.0362008	0.0784141	0.234065	ns	ALKBH5
ENSG00000091592	-0.930326	-0.38029	5.73721	0.0166092	0.0408375	-1.65566	ns	NLRP1
ENSG00000091622	-0.509994	1.81219	6.06288	0.0138052	0.0349788	-0.948566	ns	PITPNM3
ENSG00000091640	-0.448793	6.10863	24.9911	5.75952e-07	4.22901e-06	-2.80029	ns	SPAG7
ENSG00000091651	-1.83673	3.32498	104.213	1.81684e-24	9.5213e-23	-43.6053	downregulated	ORC6
ENSG00000091656	-0.490031	0.732008	2.81787	0.0932203	0.170237	-0.504972	ns	ZFHX4
ENSG00000091704	0.297842	-0.656006	0.841491	0.358971	0.488096	0.132522	ns	CPA1
ENSG00000091732	0.376009	4.44005	14.9105	0.000112732	0.000514425	1.48446	ns	ZC3HC1
ENSG00000091831	-0.213091	-1.34868	0.271408	0.602389	0.7097	-0.0469063	ns	ESR1
ENSG00000091844	0.820734	2.43631	22.4578	2.14806e-06	1.41921e-05	4.65188	ns	RGS17
ENSG00000091879	-0.0300932	3.70497	0.0496597	0.823657	0.8802	-0.00253547	ns	ANGPT2
ENSG00000091947	0.364626	3.54932	6.8623	0.00880332	0.0238476	0.749436	ns	TMEM101
ENSG00000091972	-0.684828	1.00929	4.893	0.0269658	0.061505	-1.07462	ns	CD200
ENSG00000091986	0.782809	7.34898	17.3426	3.12108e-05	0.000162541	3.5271	ns	CCDC80
ENSG00000092010	-0.207627	5.67459	6.07131	0.0137395	0.0348695	-0.386608	ns	PSME1
ENSG00000092020	0.126173	5.19202	2.10839	0.146494	0.244034	0.105251	ns	PPP2R3C
ENSG00000092036	-0.741297	3.15604	33.4564	7.28801e-09	7.43244e-08	-6.03222	ns	HAUS4
ENSG00000092051	-1.00724	-1.65097	3.46972	0.0625019	0.123019	-1.21283	ns	JPH4
ENSG00000092054	-1.06368	11.582	37.0169	1.17112e-09	1.33284e-08	-9.50015	downregulated	MYH7
ENSG00000092068	0.135292	5.41773	2.4643	0.11646	0.203137	0.126339	ns	SLC7A8
ENSG00000092094	0.090173	3.88373	0.543017	0.461185	0.587083	0.0303094	ns	OSGEP
ENSG00000092096	-0.10353	5.99668	1.27791	0.258287	0.380895	-0.0608651	ns	SLC22A17
ENSG00000092098	0.321232	-1.04901	0.84569	0.357774	0.486734	0.143395	ns	RNF31
ENSG00000092108	0.118409	6.55049	2.2938	0.129892	0.221661	0.10496	ns	SCFD1
ENSG00000092140	-1.11323	4.05593	96.3598	9.57933e-23	4.35838e-21	-24.5118	downregulated	G2E3
ENSG00000092148	-0.0895038	8.12409	1.30488	0.253323	0.375561	-0.0533733	ns	HECTD1
ENSG00000092199	0.22922	8.83592	9.47786	0.00207967	0.00681612	0.614768	ns	HNRNPC
ENSG00000092201	-0.042585	7.09619	0.32124	0.570863	0.683377	-0.0103681	ns	SUPT16H
ENSG00000092203	0.326557	6.42422	17.6197	2.69784e-05	0.000142615	1.49203	ns	TOX4
ENSG00000092208	-0.905067	3.64656	53.4684	2.6279e-13	4.92584e-12	-11.3861	ns	GEMIN2
ENSG00000092295	-0.069657	-1.61521	0.0286754	0.865531	0.911183	-0.00436872	ns	TGM1
ENSG00000092330	0.398941	5.17168	17.0152	3.70815e-05	0.00018971	1.76764	ns	TINF2
ENSG00000092421	-0.942162	5.0985	63.7479	1.41404e-15	3.46484e-14	-13.9907	ns	SEMA6A
ENSG00000092439	-0.271374	6.79235	10.2435	0.0013717	0.00472961	-0.776872	ns	TRPM7
ENSG00000092445	-0.363432	5.03126	14.9868	0.000108264	0.000495956	-1.4412	ns	TYRO3
ENSG00000092470	-2.32061	3.29683	220.009	9.00434e-50	1.70055e-47	-113.815	downregulated	WDR76
ENSG00000092529	0.0888699	2.16916	0.291998	0.588943	0.698587	0.0204336	ns	CAPN3
ENSG00000092531	-0.497144	5.72044	26.7759	2.28469e-07	1.8251e-06	-3.30162	ns	SNAP23
ENSG00000092607	-1.6314	-0.66344	8.18804	0.00421675	0.0126484	-3.8746	ns	TBX15
ENSG00000092621	-1.33818	5.00664	223.495	1.56326e-50	3.09851e-48	-66.6496	downregulated	PHGDH
ENSG00000092758	-0.476967	3.56954	11.4332	0.000721426	0.00268443	-1.49854	ns	COL9A3
ENSG00000092820	-0.275006	7.89518	8.08191	0.00447093	0.0133071	-0.646154	ns	EZR
ENSG00000092841	-0.0704392	9.7325	0.724341	0.394724	0.523587	-0.0284368	ns	MYL6
ENSG00000092847	-0.122079	5.65408	1.92874	0.164897	0.268252	-0.095562	ns	AGO1
ENSG00000092850	-2.32509	-1.35075	7.99382	0.00469372	0.0138835	-5.41393	ns	TEKT2
ENSG00000092853	-4.51138	2.39846	99.6235	1.84302e-23	8.86908e-22	-102.564	downregulated	CLSPN
ENSG00000092871	-0.458073	3.99826	12.353	0.000440277	0.00173947	-1.53742	ns	RFFL
ENSG00000092929	-0.337979	2.64056	3.63054	0.0567283	0.11378	-0.42119	ns	UNC13D
ENSG00000092931	-0.449229	5.17395	22.4413	2.16665e-06	1.42913e-05	-2.54453	ns	MFSD11
ENSG00000092964	-0.853914	5.0596	64.8302	8.16399e-16	2.04294e-14	-12.8839	ns	DPYSL2
ENSG00000092969	0.0455804	7.31644	0.207779	0.648514	0.747889	0.00857279	ns	TGFB2
ENSG00000092978	0.166578	4.74061	2.9437	0.0862133	0.159614	0.17731	ns	GPATCH2
ENSG00000093000	-0.316197	4.99016	7.27463	0.00699355	0.0195682	-0.681499	ns	NUP50
ENSG00000093009	-4.95336	0.417146	86.7961	1.2031e-20	4.56151e-19	-98.6694	downregulated	CDC45
ENSG00000093010	0.260159	3.23793	3.57663	0.058598	0.116724	0.320546	ns	COMT
ENSG00000093072	-0.00979824	5.98945	0.0142767	0.904891	0.937824	-0.00042528	ns	ADA2
ENSG00000093144	0.0791309	6.01149	0.745261	0.387981	0.516731	0.0325378	ns	ECHDC1
ENSG00000093167	0.151215	6.99874	3.94172	0.0471025	0.0974721	0.200655	ns	LRRFIP2
ENSG00000093183	-0.174487	5.56156	4.54413	0.0330318	0.0726983	-0.258427	ns	SEC22C
ENSG00000093217	0.497942	-0.713704	1.76072	0.184534	0.29333	0.365451	ns	XYLB
ENSG00000094631	0.156263	5.4316	3.42613	0.0641724	0.125677	0.186368	ns	HDAC6
ENSG00000094804	-3.90605	2.62899	143.417	4.76439e-33	4.23903e-31	-126.251	downregulated	CDC6
ENSG00000094841	0.294756	3.95602	6.96923	0.00829233	0.0226503	0.613482	ns	UPRT
ENSG00000094880	-0.186041	5.68341	4.70425	0.0300881	0.0673901	-0.283082	ns	CDC23
ENSG00000094914	-0.0236553	4.47929	0.0636342	0.800842	0.863661	-0.00228164	ns	AAAS
ENSG00000094916	-0.670706	8.24324	61.8577	3.69195e-15	8.55429e-14	-9.68013	ns	CBX5
ENSG00000094975	0.700965	7.09396	58.0814	2.51493e-14	5.31081e-13	9.53275	ns	SUCO
ENSG00000095002	-0.822652	5.85164	91.6125	1.05423e-21	4.42446e-20	-17.2568	ns	MSH2
ENSG00000095015	-0.538842	5.96423	24.7288	6.59899e-07	4.7951e-06	-3.33032	ns	MAP3K1
ENSG00000095059	0.264499	-1.07608	0.503727	0.477867	0.602533	0.084823	ns	DHPS
ENSG00000095066	0.161507	3.95502	2.05555	0.151653	0.250862	0.132299	ns	HOOK2
ENSG00000095139	0.00904228	7.9549	0.0145867	0.903869	0.937202	0.000396907	ns	ARCN1
ENSG00000095203	1.36774	2.62426	59.8515	1.02291e-14	2.26023e-13	19.1349	upregulated	EPB41L4B
ENSG00000095209	0.432005	5.56444	26.3753	2.81113e-07	2.19571e-06	2.83011	ns	TMEM38B
ENSG00000095261	0.103877	5.87237	1.1052	0.293128	0.418913	0.0553604	ns	PSMD5
ENSG00000095303	-1.18171	-0.96709	6.35956	0.011675	0.0303615	-2.28395	ns	PTGS1
ENSG00000095319	0.109194	5.70426	1.63381	0.201177	0.313287	0.0760451	ns	NUP188
ENSG00000095321	-0.226375	5.24267	5.7288	0.0166889	0.0409832	-0.402398	ns	CRAT
ENSG00000095370	-2.30335	0.34118	23.7114	1.11915e-06	7.76307e-06	-13.7075	downregulated	SH2D3C
ENSG00000095380	0.206151	4.30378	4.06721	0.0437234	0.0917503	0.280219	ns	NANS
ENSG00000095383	0.659026	0.322658	2.9	0.0885794	0.163185	0.693735	ns	TBC1D2
ENSG00000095397	1.06555	2.4991	24.5886	7.0971e-07	5.11988e-06	6.55195	upregulated	WHRN
ENSG00000095485	-0.0975151	4.40267	0.862666	0.352994	0.481736	-0.0440996	ns	CWF19L1
ENSG00000095539	0.2326	2.2092	1.70432	0.191724	0.302237	0.16685	ns	SEMA4G
ENSG00000095564	0.0262748	5.92101	0.0738133	0.785863	0.853017	0.00274974	ns	BTAF1
ENSG00000095574	0.0509497	5.073	0.337808	0.561097	0.674793	0.0127864	ns	IKZF5
ENSG00000095585	3.21991	-1.01708	47.9745	4.31809e-12	6.94328e-11	36.5934	ns	BLNK
ENSG00000095587	-0.605663	1.06175	6.82608	0.00898361	0.0242441	-1.23952	ns	TLL2
ENSG00000095637	-0.512135	5.83066	21.7707	3.07249e-06	1.97522e-05	-2.82315	ns	SORBS1
ENSG00000095713	0.855463	1.92001	7.55897	0.0059712	0.0170744	1.9025	ns	CRTAC1
ENSG00000095739	0.294232	7.37952	6.22659	0.0125846	0.0323819	0.559087	ns	BAMBI
ENSG00000095777	-0.660882	-1.79104	1.94295	0.163349	0.266315	-0.520037	ns	MYO3A
ENSG00000095787	-0.276069	7.56754	11.3239	0.00076516	0.00281991	-0.8603	ns	WAC
ENSG00000095794	0.269976	5.70533	7.68132	0.00557953	0.0161079	0.608364	ns	CREM
ENSG00000095906	-0.0477872	3.89731	0.109848	0.740317	0.820262	-0.00624017	ns	NUBP2
ENSG00000095932	0.879573	-1.38292	4.46589	0.034578	0.0755119	1.28523	ns	SMIM24
ENSG00000095951	0.210727	5.12303	4.1151	0.0425019	0.0896855	0.289032	ns	HIVEP1
ENSG00000096060	0.380726	4.22089	6.88918	0.00867189	0.0235425	0.785013	ns	FKBP5
ENSG00000096063	0.0619312	5.9999	0.548262	0.459029	0.585023	0.0209427	ns	SRPK1
ENSG00000096070	0.893986	6.42519	58.4171	2.12043e-14	4.51657e-13	12.224	ns	BRPF3
ENSG00000096080	0.300484	4.11939	7.37932	0.00659783	0.0186214	0.655234	ns	MRPS18A
ENSG00000096092	-0.650145	3.18673	24.1334	8.98869e-07	6.34054e-06	-3.93097	ns	TMEM14A
ENSG00000096093	-0.0597912	4.05925	0.254825	0.613698	0.719172	-0.0126785	ns	EFHC1
ENSG00000096384	0.014052	9.78835	0.031637	0.858827	0.906748	0.000928758	ns	HSP90AB1
ENSG00000096401	0.212336	6.21396	6.72312	0.0095171	0.0254948	0.429236	ns	CDC5L
ENSG00000096433	-0.190762	1.69188	0.728072	0.393509	0.522263	-0.0772672	ns	ITPR3
ENSG00000096654	-0.489335	3.9413	15.2559	9.38809e-05	0.000436259	-1.97076	ns	ZNF184
ENSG00000096696	-0.0425495	8.23316	0.249599	0.617358	0.722277	-0.00891255	ns	DSP
ENSG00000096717	0.0288596	5.99798	0.0823627	0.774121	0.844484	0.00320893	ns	SIRT1
ENSG00000096746	-0.0940255	7.50656	1.60258	0.205538	0.31835	-0.0646056	ns	HNRNPH3
ENSG00000096872	0.448607	4.82793	14.9522	0.00011027	0.000504571	1.77538	ns	IFT74
ENSG00000096968	0.133561	6.26984	1.06872	0.301234	0.427355	0.0695983	ns	JAK2
ENSG00000097007	-0.237448	6.46957	9.22148	0.00239192	0.00770207	-0.622412	ns	ABL1
ENSG00000097021	-0.212921	3.27329	2.18243	0.139594	0.234834	-0.182076	ns	ACOT7
ENSG00000097033	-0.249118	9.22318	8.20125	0.00418615	0.0125629	-0.592448	ns	SH3GLB1
ENSG00000097046	-0.471517	4.03282	11.8265	0.000583944	0.00222709	-1.52471	ns	CDC7
ENSG00000097096	-0.148217	5.04796	2.4827	0.115104	0.201247	-0.139162	ns	SYDE2
ENSG00000099139	0.552824	1.98187	9.75402	0.00178931	0.00597701	1.51878	ns	PCSK5
ENSG00000099194	-0.00283809	7.55632	0.000677037	0.979241	0.98723	-2.58556e-05	ns	SCD
ENSG00000099203	-0.140129	4.38363	2.02322	0.15491	0.255259	-0.113493	ns	TMED1
ENSG00000099204	0.243763	8.8645	9.1944	0.00242756	0.00780055	0.637399	ns	ABLIM1
ENSG00000099219	0.321637	5.54189	11.721	0.000617991	0.00234221	1.03214	ns	ERMP1
ENSG00000099246	0.157484	7.50414	4.08639	0.0432298	0.0909146	0.214842	ns	RAB18
ENSG00000099250	-0.819256	7.45225	80.7235	2.59612e-19	8.97613e-18	-15.2264	ns	NRP1
ENSG00000099256	-0.386924	4.08234	11.7971	0.000593229	0.00225905	-1.24852	ns	PRTFDC1
ENSG00000099260	-0.847575	3.2026	27.5169	1.55732e-07	1.27718e-06	-5.76997	ns	PALMD
ENSG00000099282	-0.813707	3.40954	42.7765	6.1365e-11	8.46634e-10	-8.30964	ns	TSPAN15
ENSG00000099284	0.123415	5.76631	1.7639	0.184138	0.292793	0.0906923	ns	MACROH2A2
ENSG00000099290	0.14343	6.6039	3.09464	0.0785507	0.148028	0.158469	ns	WASHC2A
ENSG00000099308	-0.117978	2.82341	0.609473	0.434986	0.561806	-0.0426519	ns	MAST3
ENSG00000099326	0.417452	3.09596	9.132	0.00251177	0.00802987	1.08538	ns	MZF1
ENSG00000099330	-0.761508	1.76065	17.8846	2.34709e-05	0.000125598	-3.52538	ns	OCEL1
ENSG00000099331	-0.610807	6.27609	43.6482	3.93033e-11	5.56838e-10	-6.35579	ns	MYO9B
ENSG00000099337	1.10018	6.13566	32.8927	9.73887e-09	9.71896e-08	8.81406	upregulated	KCNK6
ENSG00000099338	1.58547	0.840996	25.0453	5.59981e-07	4.12749e-06	9.91211	upregulated	CATSPERG
ENSG00000099341	0.479622	6.64748	35.5295	2.51214e-09	2.72577e-08	4.12473	ns	PSMD8
ENSG00000099364	-0.160078	3.82522	1.73814	0.187374	0.296783	-0.116423	ns	FBXL19
ENSG00000099365	-0.876317	2.40946	23.9644	9.8131e-07	6.87845e-06	-5.26508	ns	STX1B
ENSG00000099377	-0.829328	1.86911	19.522	9.94462e-06	5.78221e-05	-4.14864	ns	HSD3B7
ENSG00000099381	-0.213435	4.76299	2.68445	0.101332	0.181967	-0.212208	ns	SETD1A
ENSG00000099385	0.17537	4.55827	3.27533	0.0703287	0.135324	0.202179	ns	BCL7C
ENSG00000099617	-1.13163	-0.711804	5.75395	0.0164517	0.040485	-2.0186	ns	EFNA2
ENSG00000099622	0.638003	7.6072	51.8899	5.87002e-13	1.04455e-11	7.80364	ns	CIRBP
ENSG00000099624	-0.430724	4.88297	19.6208	9.44355e-06	5.51489e-05	-2.16433	ns	ATP5F1D
ENSG00000099625	-0.452071	2.41688	2.70303	0.100158	0.18023	-0.451762	ns	CBARP
ENSG00000099783	-0.0496942	6.94385	0.38462	0.535141	0.652912	-0.0134936	ns	HNRNPM
ENSG00000099785	-0.0782631	5.74562	0.70853	0.399932	0.5289	-0.0311498	ns	MARCHF2
ENSG00000099795	0.0388942	3.96729	0.126137	0.722471	0.806735	0.00549106	ns	NDUFB7
ENSG00000099797	-0.403693	4.65041	19.2089	1.17163e-05	6.6842e-05	-1.99069	ns	TECR
ENSG00000099800	0.16281	4.5391	3.03243	0.0816158	0.152769	0.177174	ns	TIMM13
ENSG00000099804	-0.319154	5.68258	12.1834	0.000482176	0.00188235	-1.05857	ns	CDC34
ENSG00000099810	-0.26646	4.84478	8.36449	0.00382625	0.0116321	-0.644095	ns	MTAP
ENSG00000099814	1.14996	4.9494	69.1372	9.18447e-17	2.48801e-15	18.4419	upregulated	CEP170B
ENSG00000099817	0.148423	5.92366	2.62138	0.105433	0.187814	0.145013	ns	POLR2E
ENSG00000099821	0.00750809	3.67701	0.00252946	0.959888	0.974315	0.000133489	ns	POLRMT
ENSG00000099822	1.434	1.93491	37.0987	1.12299e-09	1.28098e-08	12.8338	upregulated	HCN2
ENSG00000099840	-1.17455	-1.57989	5.75499	0.0164419	0.0404709	-2.09546	ns	IZUMO4
ENSG00000099849	-0.826365	1.4657	16.1692	5.7927e-05	0.000282839	-3.50141	ns	RASSF7
ENSG00000099860	-0.514258	5.82859	3.2263	0.0724644	0.138449	-0.58619	ns	GADD45B
ENSG00000099864	-0.772963	5.30224	52.2883	4.79228e-13	8.64294e-12	-9.52249	ns	PALM
ENSG00000099875	-0.172457	5.10056	2.90485	0.0883133	0.162824	-0.181765	ns	MKNK2
ENSG00000099889	0.720478	5.33761	53.7715	2.25216e-13	4.27356e-12	9.11217	ns	ARVCF
ENSG00000099899	-0.0752921	3.95715	0.501877	0.478677	0.603288	-0.0240903	ns	TRMT2A
ENSG00000099901	-0.52169	5.25299	33.9229	5.73386e-09	5.92291e-08	-4.29953	ns	RANBP1
ENSG00000099904	-0.239674	4.33686	4.23112	0.0396892	0.0847869	-0.335862	ns	ZDHHC8
ENSG00000099910	-0.11534	4.64394	1.2742	0.25898	0.381579	-0.0676738	ns	KLHL22
ENSG00000099917	0.110301	5.2383	1.48498	0.222996	0.339532	0.0718835	ns	MED15
ENSG00000099937	3.87981	0.764219	52.9529	3.41637e-13	6.27453e-12	48.3674	upregulated	SERPIND1
ENSG00000099940	-0.206606	6.19528	6.15714	0.0130883	0.0334756	-0.389064	ns	SNAP29
ENSG00000099942	-0.0465643	6.87904	0.342647	0.558306	0.672671	-0.0117867	ns	CRKL
ENSG00000099949	-0.349459	3.09195	6.24949	0.0124229	0.0320276	-0.665991	ns	LZTR1
ENSG00000099953	1.28302	3.329	25.4351	4.57529e-07	3.42659e-06	8.13381	upregulated	MMP11
ENSG00000099954	-0.0508184	3.70397	0.1542	0.694554	0.784223	-0.00804426	ns	CECR2
ENSG00000099956	-0.0180319	6.1235	0.0353409	0.850883	0.900689	-0.00126458	ns	SMARCB1
ENSG00000099957	1.0648	2.1499	18.9289	1.35684e-05	7.64712e-05	5.18291	upregulated	P2RX6
ENSG00000099958	0.694941	-0.215742	3.15432	0.0757263	0.143557	0.778858	ns	DERL3
ENSG00000099968	0.0587474	6.68604	0.416011	0.518934	0.63961	0.0167364	ns	BCL2L13
ENSG00000099977	0.129523	2.18343	0.60413	0.437007	0.563833	0.046565	ns	DDT
ENSG00000099991	-0.864644	6.51726	91.0184	1.42344e-21	5.93663e-20	-18.0249	ns	CABIN1
ENSG00000099992	-0.214051	1.36891	0.791335	0.373697	0.502589	-0.0915025	ns	TBC1D10A
ENSG00000099994	-3.45942	5.13583	242.15	1.33668e-54	3.00662e-52	-186.373	downregulated	SUSD2
ENSG00000099995	-0.010617	6.29206	0.0139911	0.905843	0.938568	-0.000455969	ns	SF3A1
ENSG00000099998	0.0470766	-1.41292	0.00778262	0.929702	0.954545	0.00149026	ns	GGT5
ENSG00000099999	-0.321127	3.18815	6.42717	0.0112388	0.0293911	-0.625967	ns	RNF215
ENSG00000100003	-0.000730725	0.45253	8.66255e-06	0.997652	0.99825	-7.46124e-07	ns	SEC14L2
ENSG00000100014	0.00730488	5.42805	0.00564283	0.94012	0.962181	0.000195892	ns	SPECC1L
ENSG00000100023	-0.0315332	4.89907	0.0983637	0.753802	0.830482	-0.00387047	ns	PPIL2
ENSG00000100024	-1.37774	-0.663871	18.5066	1.69317e-05	9.30175e-05	-6.57362	ns	UPB1
ENSG00000100027	-0.543994	4.61184	22.8146	1.78402e-06	1.19766e-05	-3.1272	ns	YPEL1
ENSG00000100028	-0.115614	5.94431	1.667	0.196661	0.308225	-0.0816561	ns	SNRPD3
ENSG00000100029	0.314509	4.82615	10.9553	0.000933349	0.0033648	0.952947	ns	PES1
ENSG00000100030	-0.0312517	8.22934	0.175562	0.675215	0.769111	-0.00533022	ns	MAPK1
ENSG00000100031	-0.847743	-1.02089	5.65451	0.0174105	0.0424584	-1.49134	ns	GGT1
ENSG00000100033	0.982236	-0.573311	4.10376	0.042788	0.0901845	1.34437	ns	PRODH
ENSG00000100034	-0.147623	5.01488	2.16444	0.141236	0.23694	-0.125487	ns	PPM1F
ENSG00000100036	0.051406	2.01439	0.0921151	0.761505	0.835869	0.00608273	ns	SLC35E4
ENSG00000100038	0.478284	3.72812	13.9578	0.000186958	0.000809759	1.78316	ns	TOP3B
ENSG00000100056	-0.107517	3.62522	0.870321	0.350867	0.479585	-0.048905	ns	ESS2
ENSG00000100060	-1.62377	0.196169	17.8111	2.43952e-05	0.000130058	-7.48994	downregulated	MFNG
ENSG00000100065	0.129497	-0.618303	0.119207	0.729896	0.812217	0.0177074	ns	CARD10
ENSG00000100075	-0.095045	4.29393	0.516262	0.472441	0.597502	-0.0309516	ns	SLC25A1
ENSG00000100077	-0.156	4.83167	1.98783	0.158568	0.260035	-0.124766	ns	GRK3
ENSG00000100083	0.21427	4.70051	5.86717	0.0154258	0.0383424	0.388204	ns	GGA1
ENSG00000100084	-0.29462	2.85656	4.38047	0.0363529	0.0786756	-0.424095	ns	HIRA
ENSG00000100092	0.454753	-0.278199	1.35197	0.244934	0.365849	0.277831	ns	SH3BP1
ENSG00000100097	-0.427545	5.34248	5.90356	0.0151103	0.0376986	-0.778442	ns	LGALS1
ENSG00000100099	0.202917	4.1001	2.141	0.143409	0.239934	0.171146	ns	HPS4
ENSG00000100100	0.154796	4.69673	2.56052	0.109562	0.193523	0.148657	ns	PIK3IP1
ENSG00000100104	-0.138212	5.23196	2.44433	0.11795	0.205451	-0.128303	ns	SRRD
ENSG00000100105	-0.51094	4.759	32.3294	1.30132e-08	1.28125e-07	-4.02907	ns	PATZ1
ENSG00000100106	0.160673	6.94521	3.85894	0.0494816	0.101555	0.209768	ns	TRIOBP
ENSG00000100109	0.306801	5.01574	9.31968	0.00226706	0.00734729	0.811347	ns	TFIP11
ENSG00000100116	-0.953451	3.69997	17.7601	2.5058e-05	0.000133391	-4.38688	ns	GCAT
ENSG00000100124	-0.195	3.99601	2.73909	0.0979207	0.177016	-0.19678	ns	ANKRD54
ENSG00000100129	-0.386184	7.09787	25.0709	5.526e-07	4.0806e-06	-2.41658	ns	EIF3L
ENSG00000100138	0.0775322	5.93141	0.886004	0.346563	0.474882	0.0356817	ns	SNU13
ENSG00000100139	0.766374	5.73765	49.933	1.59089e-12	2.67856e-11	9.04195	ns	MICALL1
ENSG00000100142	0.035947	4.51139	0.145125	0.703238	0.791217	0.00549621	ns	POLR2F
ENSG00000100146	-2.45426	0.862057	62.9996	2.06752e-15	4.945e-14	-36.0398	downregulated	SOX10
ENSG00000100147	-0.139366	4.05803	1.82479	0.176744	0.283444	-0.104894	ns	CCDC134
ENSG00000100150	0.150081	2.84508	1.2048	0.272365	0.396842	0.0847729	ns	DEPDC5
ENSG00000100151	0.463455	4.58604	25.0487	5.58995e-07	4.12478e-06	2.89779	ns	PICK1
ENSG00000100154	-0.108611	5.98029	1.48019	0.223745	0.340387	-0.0706241	ns	TTC28
ENSG00000100162	-5.20196	-0.277268	91.3091	1.22896e-21	5.14698e-20	-108.775	ns	CENPM
ENSG00000100167	0.648804	0.906529	8.94317	0.00278509	0.00880523	1.6578	ns	SEPTIN3
ENSG00000100170	0.233823	3.69655	0.652745	0.419133	0.547477	0.0883028	ns	SLC5A1
ENSG00000100196	-0.699916	4.8211	39.877	2.70469e-10	3.39682e-09	-6.69672	ns	KDELR3
ENSG00000100197	0.17974	-2.06627	0.0862097	0.769052	0.841063	0.0204983	ns	CYP2D6
ENSG00000100201	-0.192561	9.02582	5.06885	0.0243595	0.0565525	-0.310665	ns	DDX17
ENSG00000100206	-1.0829	1.8767	12.0211	0.000526023	0.00203408	-3.55082	downregulated	DMC1
ENSG00000100207	-0.140695	5.21976	1.59292	0.20691	0.319979	-0.0962662	ns	TCF20
ENSG00000100209	-0.14318	3.08667	1.26765	0.260207	0.382801	-0.0837143	ns	HSCB
ENSG00000100211	-0.101249	4.77861	0.993611	0.318861	0.445885	-0.0502597	ns	CBY1
ENSG00000100216	0.250362	5.93438	8.35086	0.00385504	0.0117019	0.604367	ns	TOMM22
ENSG00000100218	-0.988353	-1.37494	6.92937	0.00847916	0.0230882	-2.04752	ns	RSPH14
ENSG00000100219	-0.12571	5.99193	1.30637	0.253054	0.375278	-0.075022	ns	XBP1
ENSG00000100220	0.0693912	6.41148	0.800278	0.37101	0.500084	0.0298808	ns	RTCB
ENSG00000100221	-0.145226	6.12464	2.79772	0.0943984	0.171922	-0.148862	ns	JOSD1
ENSG00000100225	-0.0106046	6.79786	0.019468	0.889033	0.926783	-0.000541703	ns	FBXO7
ENSG00000100226	0.337201	5.79333	14.7791	0.000120869	0.000546943	1.32105	ns	GTPBP1
ENSG00000100228	-0.126661	0.906891	0.253194	0.614835	0.720083	-0.026756	ns	RAB36
ENSG00000100234	0.0274742	9.1294	0.125243	0.723417	0.80732	0.00386319	ns	TIMP3
ENSG00000100239	0.170997	5.47933	3.93828	0.0471991	0.0976028	0.226753	ns	PPP6R2
ENSG00000100241	0.190415	6.35877	3.23003	0.0722992	0.138265	0.217238	ns	SBF1
ENSG00000100242	-0.0459195	5.05219	0.144596	0.703754	0.791619	-0.00700637	ns	SUN2
ENSG00000100243	-0.00850009	6.61908	0.00894241	0.924661	0.951076	-0.000289152	ns	CYB5R3
ENSG00000100246	0.291567	2.78961	2.68344	0.101397	0.18205	0.289811	ns	DNAL4
ENSG00000100258	-0.254157	3.97743	3.9781	0.0460955	0.0958539	-0.339641	ns	LMF2
ENSG00000100263	0.420712	3.83594	13.5937	0.000226948	0.000963988	1.53311	ns	RHBDD3
ENSG00000100266	-0.132514	6.54664	2.78984	0.0948636	0.172627	-0.135549	ns	PACSIN2
ENSG00000100271	-0.792692	4.19326	39.2568	3.71575e-10	4.56914e-09	-7.47505	ns	TTLL1
ENSG00000100280	0.40489	5.93673	19.3329	1.09796e-05	6.29419e-05	2.00802	ns	AP1B1
ENSG00000100281	-0.306362	4.94534	12.4292	0.000422677	0.00167755	-1.03366	ns	HMGXB4
ENSG00000100284	0.380849	5.32868	19.9099	8.11785e-06	4.80234e-05	1.93873	ns	TOM1
ENSG00000100285	0.658244	-0.287882	2.34336	0.125818	0.216405	0.59259	ns	NEFH
ENSG00000100290	2.19667	1.00015	43.1363	5.10565e-11	7.10256e-10	22.6081	upregulated	BIK
ENSG00000100292	0.346457	1.43426	1.67864	0.195105	0.306314	0.245891	ns	HMOX1
ENSG00000100294	0.195458	3.38938	2.26503	0.132324	0.225024	0.171683	ns	MCAT
ENSG00000100296	0.0703662	4.65104	0.588846	0.442866	0.569628	0.0248905	ns	THOC5
ENSG00000100297	-3.11027	3.23751	155.867	9.05222e-36	9.38945e-34	-108.994	downregulated	MCM5
ENSG00000100299	0.933541	4.90516	55.5071	9.31206e-14	1.83663e-12	12.1649	ns	ARSA
ENSG00000100300	-0.389837	3.82431	8.17192	0.00425438	0.0127498	-0.924366	ns	TSPO
ENSG00000100302	1.10109	3.55806	73.4086	1.05405e-17	3.15222e-16	18.6934	upregulated	RASD2
ENSG00000100304	0.340678	4.32478	10.3947	0.00126378	0.00440148	0.987395	ns	TTLL12
ENSG00000100307	0.355178	3.3232	6.24877	0.0124279	0.0320364	0.676827	ns	CBX7
ENSG00000100311	0.134651	0.890326	0.11062	0.739439	0.819426	0.0176525	ns	PDGFB
ENSG00000100316	-0.0409364	9.77158	0.269705	0.603529	0.710709	-0.00897741	ns	RPL3
ENSG00000100319	0.344578	3.27813	6.09395	0.0135646	0.0344653	0.643532	ns	ZMAT5
ENSG00000100320	-0.0679973	8.48982	0.687141	0.407138	0.536316	-0.0265365	ns	RBFOX2
ENSG00000100321	-0.702669	3.00602	22.1074	2.57818e-06	1.679e-05	-3.927	ns	SYNGR1
ENSG00000100324	0.0763813	5.20378	0.717178	0.397071	0.526143	0.0306389	ns	TAB1
ENSG00000100325	0.815095	5.03186	79.3753	5.1365e-19	1.72241e-17	14.9075	ns	ASCC2
ENSG00000100330	0.0914565	6.0079	1.16149	0.281158	0.405921	0.0503971	ns	MTMR3
ENSG00000100335	0.04545	5.67936	0.295082	0.586982	0.69717	0.010516	ns	MIEF1
ENSG00000100336	-0.672461	-0.00429303	4.83494	0.0278886	0.0632278	-1.04539	ns	APOL4
ENSG00000100342	0.397395	0.113725	0.606102	0.436259	0.563014	0.143163	ns	APOL1
ENSG00000100344	-0.394975	-0.486126	1.23205	0.267009	0.390535	-0.226508	ns	PNPLA3
ENSG00000100345	0.529879	8.07297	18.969	1.32858e-05	7.49632e-05	2.58401	ns	MYH9
ENSG00000100347	0.205409	5.57286	5.9197	0.0149725	0.0374466	0.37481	ns	SAMM50
ENSG00000100348	0.146676	5.61813	3.04751	0.0808613	0.151683	0.160209	ns	TXN2
ENSG00000100350	-0.72027	4.0962	19.5384	9.85988e-06	5.7396e-05	-3.60576	ns	FOXRED2
ENSG00000100353	0.157958	6.80442	4.25349	0.0391698	0.083972	0.222255	ns	EIF3D
ENSG00000100354	0.0432333	6.41157	0.28694	0.592188	0.701406	0.00983731	ns	TNRC6B
ENSG00000100359	0.111644	-1.70812	0.0655349	0.797952	0.861654	0.0109437	ns	SGSM3
ENSG00000100360	0.216748	3.93498	3.42671	0.0641496	0.125644	0.258539	ns	IFT27
ENSG00000100364	0.239154	4.51705	4.41029	0.0357227	0.0775127	0.346069	ns	KIAA0930
ENSG00000100368	-0.878408	-0.614776	5.92277	0.0149464	0.0373969	-1.6035	ns	CSF2RB
ENSG00000100372	0.634327	4.26779	39.3992	3.45446e-10	4.26092e-09	6.00176	ns	SLC25A17
ENSG00000100376	-0.422599	3.91423	10.4154	0.00124969	0.0043592	-1.22689	ns	FAM118A
ENSG00000100379	-0.255153	4.59343	6.60535	0.0101673	0.0269946	-0.508468	ns	KCTD17
ENSG00000100380	-0.228202	8.03829	9.17465	0.00245391	0.00787047	-0.59564	ns	ST13
ENSG00000100387	-0.192602	6.32791	4.92932	0.0264047	0.0604385	-0.303988	ns	RBX1
ENSG00000100393	-0.0922566	7.16665	1.23035	0.26734	0.390905	-0.0528572	ns	EP300
ENSG00000100395	0.302704	4.79596	10.457	0.00122183	0.00427546	0.881773	ns	L3MBTL2
ENSG00000100399	0.315681	0.209967	1.71325	0.190565	0.30079	0.227277	ns	CHADL
ENSG00000100401	0.0511933	5.85708	0.262954	0.608098	0.714534	0.0110591	ns	RANGAP1
ENSG00000100403	0.0343497	6.71671	0.194529	0.659174	0.756045	0.00621729	ns	ZC3H7B
ENSG00000100410	-0.109177	4.05665	1.05623	0.304076	0.430257	-0.0564463	ns	PHF5A
ENSG00000100412	0.158659	7.94138	2.73538	0.0981482	0.177347	0.159947	ns	ACO2
ENSG00000100413	0.0129477	4.63623	0.0196578	0.888497	0.92659	0.000664785	ns	POLR3H
ENSG00000100416	-0.379968	4.9868	14.1752	0.000166556	0.00073024	-1.43568	ns	TRMU
ENSG00000100417	-0.201634	4.47522	4.44899	0.034922	0.0761491	-0.293761	ns	PMM1
ENSG00000100418	0.424372	5.60843	22.8991	1.70734e-06	1.1485e-05	2.44764	ns	DESI1
ENSG00000100422	-0.2565	6.91144	9.44285	0.00211974	0.00692931	-0.685808	ns	CERK
ENSG00000100425	-0.256105	4.97013	8.72557	0.00313778	0.00976907	-0.641127	ns	BRD1
ENSG00000100426	-0.269333	4.88544	7.63742	0.00571695	0.016446	-0.60407	ns	ZBED4
ENSG00000100439	0.210464	6.09598	5.87808	0.0153305	0.0381571	0.381875	ns	ABHD4
ENSG00000100441	-0.0929435	6.19852	1.29168	0.255739	0.378125	-0.0550414	ns	KHNYN
ENSG00000100442	-0.0612617	7.25445	0.588778	0.442892	0.569628	-0.0216684	ns	FKBP3
ENSG00000100445	0.0160358	5.12583	0.0274825	0.868331	0.912917	0.000983231	ns	SDR39U1
ENSG00000100461	-0.141139	5.97844	3.13333	0.0767071	0.145155	-0.157393	ns	RBM23
ENSG00000100462	0.183883	6.00151	5.00118	0.02533	0.0583456	0.293545	ns	PRMT5
ENSG00000100473	-0.749052	1.17883	8.86615	0.00290507	0.00912976	-1.90023	ns	COCH
ENSG00000100478	0.435125	4.64415	23.98	9.73431e-07	6.83279e-06	2.61584	ns	AP4S1
ENSG00000100479	-2.60361	0.860982	61.4581	4.52274e-15	1.0407e-13	-37.3477	downregulated	POLE2
ENSG00000100483	-0.337274	2.5537	5.10575	0.0238467	0.0555359	-0.547252	ns	VCPKMT
ENSG00000100485	0.0346624	6.04925	0.163813	0.68567	0.77741	0.00568065	ns	SOS2
ENSG00000100490	0.176066	2.00975	0.625152	0.429139	0.55648	0.064687	ns	CDKL1
ENSG00000100503	0.0980319	6.53794	1.59087	0.207201	0.32038	0.0670153	ns	NIN
ENSG00000100504	0.973381	5.72101	33.3015	7.89211e-09	8.00365e-08	7.88712	ns	PYGL
ENSG00000100505	1.08595	1.5441	7.99927	0.00467962	0.0138479	2.53004	upregulated	TRIM9
ENSG00000100519	0.0580973	6.94611	0.519424	0.471087	0.596436	0.0189919	ns	PSMC6
ENSG00000100522	-0.206184	4.48239	3.95867	0.0466304	0.0967251	-0.274499	ns	GNPNAT1
ENSG00000100523	0.108167	5.32636	1.59312	0.206881	0.319958	0.0740167	ns	DDHD1
ENSG00000100526	-1.89037	1.82125	78.5331	7.86671e-19	2.57747e-17	-34.2236	downregulated	CDKN3
ENSG00000100528	-0.273219	6.10192	9.76446	0.00177918	0.00594415	-0.751293	ns	CNIH1
ENSG00000100532	0.0518011	4.08711	0.237651	0.625908	0.729201	0.010541	ns	CGRRF1
ENSG00000100554	0.376383	6.61325	23.0247	1.59932e-06	1.08128e-05	2.18154	ns	ATP6V1D
ENSG00000100558	0.633182	-0.203994	2.45443	0.117194	0.204258	0.589553	ns	PLEK2
ENSG00000100564	-0.0706842	3.51339	0.326633	0.567648	0.680342	-0.0173827	ns	PIGH
ENSG00000100567	0.119643	6.35631	2.33269	0.126683	0.21739	0.107354	ns	PSMA3
ENSG00000100568	0.00725279	5.99497	0.00852028	0.926455	0.952349	0.000240615	ns	VTI1B
ENSG00000100575	-0.16379	4.61839	2.78013	0.0954402	0.173454	-0.16711	ns	TIMM9
[truncated: 18,020 more rows]
