# Supplementary material for: In vitro modeling of renal injury-induced cardiac effects using human iPSC-derived organoids
Source: Cell Commun Signal. 2026 May 6;24:380. doi: 10.1186/s12964-026-02902-3 (PMC13317422; doi:10.1186/s12964-026-02902-3)
Supplement: Supplementary file 6 — Supplementary Material 6. Supplementary Table 4 [file 12964_2026_2902_MOESM6_ESM.xlsx]

## Sheet: Sheet1
ensembl	logFC	logCPM	LR	PValue	padj	t	sig	gene
ENSG00000000003	0.157827	6.29145	8.31901	0.00392322	0.132331	0.379788	ns	TSPAN6
ENSG00000000005	0.28696	5.90331	11.8022	0.000591603	0.0444859	0.926297	ns	TNMD
ENSG00000000419	-0.00124599	5.38622	0.000393549	0.984173	0.997666	-8.63317e-06	ns	DPM1
ENSG00000000457	-0.0288445	4.27269	0.124124	0.724604	0.956378	-0.00403533	ns	SCYL3
ENSG00000000460	0.0391791	2.12063	0.0721555	0.788224	0.967752	0.00404918	ns	FIRRM
ENSG00000001036	0.0142142	6.02252	0.0480373	0.826514	0.974876	0.00117622	ns	FUCA2
ENSG00000001084	0.0772974	5.70546	1.46229	0.226567	0.745999	0.0498417	ns	GCLC
ENSG00000001167	-0.0072585	5.55242	0.0136403	0.907025	0.988815	-0.00030762	ns	NFYA
ENSG00000001460	-0.0947352	2.95331	0.754312	0.385114	0.83969	-0.0392592	ns	STPG1
ENSG00000001461	0.0026041	5.94079	0.00199585	0.964366	0.996322	4.10352e-05	ns	NIPAL3
ENSG00000001497	0.0732893	4.22868	0.842121	0.358791	0.827009	0.0326253	ns	LAS1L
ENSG00000001561	-0.0157457	5.16531	0.0542309	0.815858	0.972993	-0.00139169	ns	ENPP4
ENSG00000001617	0.269794	2.06919	2.50551	0.113448	0.617133	0.255009	ns	SEMA3F
ENSG00000001626	-0.181397	-0.419433	0.361835	0.547489	0.908786	-0.0474578	ns	CFTR
ENSG00000001629	0.0231297	6.41034	0.185262	0.66689	0.942521	0.00406958	ns	ANKIB1
ENSG00000001630	-0.278171	0.934807	1.93299	0.164431	0.691029	-0.21809	ns	CYP51A1
ENSG00000001631	-0.0759301	3.01318	0.419191	0.517341	0.899657	-0.021733	ns	KRIT1
ENSG00000002016	0.0870894	3.19476	0.735251	0.391186	0.84361	0.0354991	ns	RAD52
ENSG00000002330	-0.068972	4.866	1.04497	0.306669	0.802971	-0.0354054	ns	BAD
ENSG00000002549	0.0612849	5.66511	1.10693	0.292751	0.792084	0.0326956	ns	LAP3
ENSG00000002586	-0.0461079	8.00469	0.80247	0.370356	0.834782	-0.0198901	ns	CD99
ENSG00000002587	0.217997	1.10628	0.939514	0.332403	0.817716	0.104276	ns	HS3ST1
ENSG00000002834	0.0781691	5.90711	1.86285	0.172296	0.700068	0.0596997	ns	LASP1
ENSG00000002919	-0.0093711	3.99834	0.0139277	0.906055	0.988815	-0.000401507	ns	SNX11
ENSG00000002933	-0.231538	6.7701	13.3246	0.000261947	0.0275761	-0.82932	ns	TMEM176A
ENSG00000003056	0.0144227	6.02819	0.0496871	0.823609	0.974148	0.00121553	ns	M6PR
ENSG00000003096	0.166112	5.31618	5.89062	0.0152218	0.273789	0.301914	ns	KLHL13
ENSG00000003137	0.120043	4.09108	1.13818	0.286038	0.789912	0.0652527	ns	CYP26B1
ENSG00000003147	-0.0929865	4.99361	1.67978	0.194954	0.724136	-0.0660267	ns	ICA1
ENSG00000003249	-0.218622	3.68061	5.21219	0.022429	0.328423	-0.360549	ns	DBNDD1
ENSG00000003393	0.0952001	6.41211	2.50136	0.113748	0.617588	0.0898741	ns	ALS2
ENSG00000003400	-0.00966811	2.93974	0.00689266	0.933834	0.992553	-0.000287436	ns	CASP10
ENSG00000003402	0.0284469	6.69803	0.267965	0.6047	0.926461	0.00621452	ns	CFLAR
ENSG00000003436	0.021846	5.10346	0.119601	0.729468	0.957052	0.00299276	ns	TFPI
ENSG00000003509	0.0683409	4.30818	0.653213	0.418966	0.856605	0.0258206	ns	NDUFAF7
ENSG00000003756	-0.0199453	6.38235	0.090305	0.76379	0.963162	-0.00233413	ns	RBM5
ENSG00000003987	-0.342168	2.60467	7.30391	0.00688049	0.183485	-0.739899	ns	MTMR7
ENSG00000003989	-0.208685	6.57557	10.9246	0.000948943	0.0584023	-0.630804	ns	SLC7A2
ENSG00000004059	-0.114052	4.91614	2.84024	0.0919304	0.573893	-0.11822	ns	ARF5
ENSG00000004139	-0.0148186	3.48425	0.025713	0.872603	0.983149	-0.000877011	ns	SARM1
ENSG00000004142	-0.0110064	6.68404	0.0391202	0.843211	0.977584	-0.000815178	ns	POLDIP2
ENSG00000004399	-0.107373	6.0684	2.38216	0.122728	0.63203	-0.0978224	ns	PLXND1
ENSG00000004455	-0.000470337	6.61729	7.73976e-05	0.992981	0.999537	-1.43887e-06	ns	AK2
ENSG00000004478	0.0612763	6.16043	1.24991	0.263569	0.772181	0.0354855	ns	FKBP4
ENSG00000004487	0.0430254	6.91874	0.68831	0.40674	0.851744	0.0168093	ns	KDM1A
ENSG00000004534	-0.0303245	6.36005	0.284901	0.593507	0.923244	-0.00687076	ns	RBM6
ENSG00000004660	-0.292629	5.22713	11.1484	0.00084103	0.0545155	-0.899889	ns	CAMKK1
ENSG00000004700	0.0542052	5.45427	0.811796	0.36759	0.832605	0.0235596	ns	RECQL
ENSG00000004766	0.116441	5.39069	3.8578	0.0495152	0.455168	0.151986	ns	VPS50
ENSG00000004776	-0.410594	5.78626	27.006	2.02827e-07	0.000104024	-2.74805	ns	HSPB6
ENSG00000004777	-0.269852	2.68769	3.00533	0.0829909	0.551607	-0.291702	ns	ARHGAP33
ENSG00000004779	-0.0866169	6.04856	2.52485	0.112066	0.613447	-0.0823318	ns	NDUFAB1
ENSG00000004799	0.029872	4.55708	0.07233	0.787974	0.967648	0.0030914	ns	PDK4
ENSG00000004838	0.455464	-1.82662	0.835438	0.360705	0.828485	0.201702	ns	ZMYND10
ENSG00000004864	0.06779	5.09234	1.17258	0.278873	0.78442	0.0375959	ns	SLC25A13
ENSG00000004866	0.0335316	5.43541	0.23685	0.626491	0.93142	0.00680977	ns	ST7
ENSG00000004897	0.0439065	7.21185	0.579695	0.446432	0.871319	0.015378	ns	CDC27
ENSG00000004961	0.0553433	5.83394	0.799305	0.371301	0.835219	0.0238128	ns	HCCS
ENSG00000004975	-0.0335992	5.1301	0.290452	0.589931	0.922935	-0.0077009	ns	DVL2
ENSG00000005007	0.0405672	6.39635	0.466061	0.494805	0.890904	0.012396	ns	UPF1
ENSG00000005020	0.269579	1.26467	1.69639	0.192761	0.721618	0.192744	ns	SKAP2
ENSG00000005022	-0.0547487	7.99901	1.25217	0.263138	0.772181	-0.0317442	ns	SLC25A5
ENSG00000005059	0.249476	1.61882	2.59012	0.107532	0.60321	0.241608	ns	MCUB
ENSG00000005075	-0.0783374	4.35317	1.14546	0.284501	0.788635	-0.0427657	ns	POLR2J
ENSG00000005100	0.0490182	4.20989	0.370378	0.542798	0.90705	0.0130075	ns	DHX33
ENSG00000005102	-0.341172	-0.283972	0.744924	0.388088	0.841696	-0.140245	ns	MEOX1
ENSG00000005108	-0.00726792	4.04292	0.00388752	0.950284	0.993822	-0.000160959	ns	THSD7A
ENSG00000005156	-0.0155882	5.04117	0.0580802	0.809556	0.972227	-0.00143026	ns	LIG3
ENSG00000005175	0.113008	6.03319	4.04466	0.0443113	0.437255	0.152954	ns	RPAP3
ENSG00000005187	-0.180338	1.54875	1.13247	0.287249	0.791078	-0.0976967	ns	ACSM3
ENSG00000005189	-0.0308042	3.50905	0.120757	0.728215	0.956814	-0.00424298	ns	REXO5
ENSG00000005194	-0.0269908	5.98808	0.25128	0.616175	0.929537	-0.00567606	ns	CIAPIN1
ENSG00000005206	-0.0260686	3.47691	0.0689227	0.792912	0.969024	-0.00262706	ns	SPPL2B
ENSG00000005238	-0.0991647	4.06894	1.49417	0.22157	0.742041	-0.0649022	ns	ATOSB
ENSG00000005243	0.00875693	3.50223	0.00850854	0.926506	0.991854	0.000290308	ns	COPZ2
ENSG00000005249	0.00897639	8.04389	0.0333306	0.855138	0.979719	0.000610069	ns	PRKAR2B
ENSG00000005302	0.136661	4.84491	3.94991	0.0468739	0.445857	0.181631	ns	MSL3
ENSG00000005339	0.123439	6.97576	4.59143	0.0321322	0.387249	0.184301	ns	CREBBP
ENSG00000005379	-0.121795	4.63255	1.96421	0.161064	0.687945	-0.0965835	ns	TSPOAP1
ENSG00000005436	0.110062	4.45167	2.37651	0.123173	0.63318	0.1001	ns	GCFC2
ENSG00000005448	0.0250275	1.90477	0.022569	0.880583	0.984256	0.00138226	ns	WDR54
ENSG00000005469	0.000430234	4.42583	2.8905e-05	0.99571	0.999785	8.03242e-07	ns	CROT
ENSG00000005471	-0.0872292	4.07393	0.670473	0.412887	0.852804	-0.0335108	ns	ABCB4
ENSG00000005483	0.0783258	7.22792	1.91426	0.166491	0.693117	0.0609851	ns	KMT2E
ENSG00000005486	-0.0631152	5.19433	0.861648	0.353278	0.825039	-0.0285207	ns	RHBDD2
ENSG00000005513	0.810941	-1.07803	2.44214	0.118115	0.625414	0.752305	ns	SOX8
ENSG00000005700	0.0976864	6.65295	2.84064	0.0919078	0.573893	0.101266	ns	IBTK
ENSG00000005801	-0.0368634	4.53174	0.231185	0.630647	0.932659	-0.00738058	ns	ZNF195
ENSG00000005810	0.153488	7.07993	7.92274	0.00488173	0.151622	0.354777	ns	MYCBP2
ENSG00000005812	0.111455	6.48554	4.08766	0.0431974	0.433723	0.152085	ns	FBXL3
ENSG00000005882	0.0402624	6.49988	0.602361	0.437678	0.867378	0.0144479	ns	PDK2
ENSG00000005884	-0.219085	6.44918	11.6076	0.000656839	0.0467548	-0.697246	ns	ITGA3
ENSG00000005889	0.113359	6.94759	3.20328	0.0734909	0.526715	0.128523	ns	ZFX
ENSG00000005893	0.0263577	7.49053	0.267258	0.605177	0.926461	0.00574908	ns	LAMP2
ENSG00000005981	0.342193	2.22365	6.61285	0.0101246	0.225297	0.682547	ns	ASB4
ENSG00000006007	-0.0198411	7.01144	0.144668	0.703683	0.950971	-0.00302821	ns	GDE1
ENSG00000006015	-0.0882297	2.34144	0.444419	0.504997	0.895249	-0.0261787	ns	REX1BD
ENSG00000006016	-1.24139	-1.97003	6.81781	0.00902531	0.212283	-2.53808	ns	CRLF1
ENSG00000006025	0.0344679	2.19508	0.0537624	0.816641	0.972995	0.0030321	ns	OSBPL7
ENSG00000006042	-0.035345	5.87202	0.38773	0.533495	0.903707	-0.00964457	ns	TMEM98
ENSG00000006047	-0.0335638	1.11995	0.0270533	0.869354	0.982808	-0.00204079	ns	YBX2
ENSG00000006062	-0.408745	3.2435	5.26944	0.021703	0.324685	-0.679938	ns	MAP3K14
ENSG00000006118	-0.154489	4.42665	3.55152	0.0594909	0.487679	-0.189334	ns	TMEM132A
ENSG00000006125	0.0229502	8.07322	0.220324	0.638793	0.935573	0.00446703	ns	AP2B1
ENSG00000006128	-0.142814	2.67105	0.315223	0.574493	0.917864	-0.0343776	ns	TAC1
ENSG00000006194	0.0940587	2.74093	0.673506	0.411832	0.852804	0.0362389	ns	ZNF263
ENSG00000006210	-0.243185	2.64338	3.93131	0.047395	0.44759	-0.322042	ns	CX3CL1
ENSG00000006282	-0.132729	5.80766	3.97927	0.0460636	0.444674	-0.177411	ns	SPATA20
ENSG00000006283	-0.363301	0.858042	2.12886	0.144548	0.664623	-0.305168	ns	CACNA1G
ENSG00000006327	-0.457725	5.60479	30.4396	3.44426e-08	2.37559e-05	-3.41596	ns	TNFRSF12A
ENSG00000006432	-0.110648	3.3265	1.26628	0.260465	0.770343	-0.064646	ns	MAP3K9
ENSG00000006451	0.0780168	6.22713	1.7769	0.18253	0.712195	0.0576284	ns	RALA
ENSG00000006453	-1.3354	-0.892234	8.72174	0.00314438	0.11957	-3.3418	ns	BAIAP2L1
ENSG00000006459	0.0219906	4.88193	0.083686	0.772363	0.964131	0.00246688	ns	KDM7A
ENSG00000006468	0.134666	7.38002	6.30225	0.0120585	0.245273	0.258385	ns	ETV1
ENSG00000006530	0.032522	5.32907	0.254707	0.61378	0.928706	0.00689424	ns	AGK
ENSG00000006534	0.179266	1.06481	0.781893	0.376563	0.837945	0.0760379	ns	ALDH3B1
ENSG00000006576	0.0175872	7.75476	0.0889153	0.765561	0.963334	0.00204047	ns	PHTF2
ENSG00000006607	-0.0928556	4.85106	1.84115	0.174817	0.703004	-0.0703305	ns	FARP2
ENSG00000006611	0.479777	0.117816	2.51041	0.113097	0.616287	0.454132	ns	USH1C
ENSG00000006625	-0.0456752	3.30354	0.231379	0.630503	0.932659	-0.00914933	ns	GGCT
ENSG00000006634	0.0737802	3.53681	0.514392	0.473244	0.882487	0.0239723	ns	DBF4
ENSG00000006638	-0.492823	1.03605	7.01403	0.00808735	0.198971	-1.03108	ns	TBXA2R
ENSG00000006652	-0.281377	3.17214	6.87914	0.00872076	0.208154	-0.579482	ns	IFRD1
ENSG00000006695	0.0632735	4.20106	0.437656	0.508256	0.895273	0.0185972	ns	COX10
ENSG00000006704	-0.103169	4.91633	2.31873	0.127824	0.638638	-0.0921698	ns	GTF2IRD1
ENSG00000006712	0.103928	6.29871	3.90273	0.0482078	0.450585	0.136861	ns	PAF1
ENSG00000006715	0.150116	6.58909	6.42709	0.0112392	0.237389	0.292615	ns	VPS41
ENSG00000006740	0.107414	3.86839	1.37698	0.240616	0.757086	0.0664545	ns	ARHGAP44
ENSG00000006744	0.0111909	6.03896	0.0434206	0.834935	0.976653	0.000876776	ns	ELAC2
ENSG00000006756	0.0510079	6.21671	0.821675	0.364691	0.830758	0.0223453	ns	ARSD
ENSG00000006757	0.096806	4.30483	1.51255	0.21875	0.739806	0.063897	ns	PNPLA4
ENSG00000006831	-0.00690123	6.7673	0.0150966	0.902211	0.988689	-0.000308428	ns	ADIPOR2
ENSG00000006837	0.0577667	-0.533499	0.0394197	0.842619	0.977584	0.00429603	ns	CDKL3
ENSG00000007047	-0.0633483	5.7118	1.11391	0.291233	0.792084	-0.0339394	ns	MARK4
ENSG00000007062	0.0504367	2.20217	0.110526	0.739546	0.957604	0.00660895	ns	PROM1
ENSG00000007080	-0.0355504	4.68906	0.254193	0.614138	0.928706	-0.00752723	ns	CCDC124
ENSG00000007129	0.983248	-0.902547	5.58466	0.0181185	0.300503	1.7127	ns	CEACAM21
ENSG00000007168	-0.00676719	8.63429	0.0184807	0.891866	0.986259	-0.000336333	ns	PAFAH1B1
ENSG00000007202	-0.00130415	7.6234	0.000550131	0.981287	0.997387	-1.0699e-05	ns	BLTP2
ENSG00000007237	-0.0785087	5.05634	0.772527	0.379436	0.838997	-0.0330413	ns	GAS7
ENSG00000007255	-0.128009	2.57735	0.994636	0.318612	0.810956	-0.063587	ns	TRAPPC6A
ENSG00000007314	0.263408	-1.73095	0.25227	0.615482	0.929206	0.0555225	ns	SCN4A
ENSG00000007341	0.00237389	3.87082	0.000873097	0.976427	0.99645	2.45936e-05	ns	ST7L
ENSG00000007350	0.0767058	-0.417933	0.0405253	0.840457	0.977584	0.0057901	ns	TKTL1
ENSG00000007372	0.109755	-1.43603	0.052967	0.817979	0.972995	0.009577	ns	PAX6
ENSG00000007376	-0.103065	2.93204	0.731496	0.392399	0.844406	-0.0418725	ns	RPUSD1
ENSG00000007384	-0.0686243	3.50817	0.536323	0.463961	0.879449	-0.0228875	ns	RHBDF1
ENSG00000007392	-0.116159	4.71512	1.81549	0.177851	0.707232	-0.0871124	ns	LUC7L
ENSG00000007402	0.318718	4.16529	7.63158	0.0057355	0.164593	0.714384	ns	CACNA2D2
ENSG00000007516	-0.24365	0.696624	0.964732	0.325997	0.813753	-0.118605	ns	BAIAP3
ENSG00000007520	-0.111028	4.62734	2.60081	0.106809	0.603043	-0.107852	ns	TSR3
ENSG00000007541	0.0527289	3.41986	0.281572	0.595673	0.923409	0.0118636	ns	PIGQ
ENSG00000007545	-0.0733342	4.1628	0.910137	0.340078	0.821266	-0.0343513	ns	CRAMP1
ENSG00000007866	-0.132199	6.43546	5.95179	0.0147024	0.268073	-0.24227	ns	TEAD3
ENSG00000007908	-0.803296	1.08105	13.1915	0.000281216	0.0285252	-2.85247	ns	SELE
ENSG00000007923	0.177368	5.6608	9.23764	0.00237091	0.102205	0.465607	ns	DNAJC11
ENSG00000007944	0.046316	6.33411	0.330687	0.565255	0.914907	0.011475	ns	MYLIP
ENSG00000007952	0.319584	0.946727	2.33159	0.126772	0.637917	0.286659	ns	NOX1
ENSG00000007968	-0.0544576	0.129961	0.0393204	0.842815	0.977584	-0.00404443	ns	E2F2
ENSG00000008018	-0.00269546	6.78909	0.00273168	0.958317	0.995133	-4.98411e-05	ns	PSMB1
ENSG00000008056	-0.173624	3.51828	2.72308	0.0989068	0.588381	-0.174453	ns	SYN1
ENSG00000008083	-0.0904494	4.53505	1.64654	0.199431	0.726729	-0.0633333	ns	JARID2
ENSG00000008086	-0.0618138	4.41833	0.589163	0.442743	0.869434	-0.0218727	ns	CDKL5
ENSG00000008118	-0.140507	1.88183	0.821947	0.364612	0.830758	-0.0615658	ns	CAMK1G
ENSG00000008128	0.0256425	0.354727	0.0095841	0.922013	0.991232	0.00090423	ns	CDK11A
ENSG00000008130	-0.0412775	5.02514	0.365784	0.545312	0.907809	-0.0108706	ns	NADK
ENSG00000008226	-0.0923671	0.145646	0.135705	0.712588	0.953263	-0.0135929	ns	DLEC1
ENSG00000008256	-0.0066134	5.27765	0.0116276	0.914129	0.989957	-0.000257871	ns	CYTH3
ENSG00000008277	0.0422338	3.73377	0.216837	0.641461	0.936331	0.00814394	ns	ADAM22
ENSG00000008282	0.0425605	6.70633	0.631909	0.426656	0.86141	0.0157441	ns	SYPL1
ENSG00000008283	-0.0674799	3.25524	0.486011	0.485712	0.888634	-0.0211631	ns	CYB561
ENSG00000008294	0.00289007	7.11555	0.00300124	0.956311	0.994806	5.607e-05	ns	SPAG9
ENSG00000008300	-0.278359	1.93454	2.99842	0.0833457	0.552379	-0.300382	ns	CELSR3
ENSG00000008311	0.13048	6.39417	5.98366	0.014439	0.265694	0.240143	ns	AASS
ENSG00000008324	0.144497	2.75995	1.1808	0.277193	0.78311	0.080516	ns	SS18L2
ENSG00000008382	0.00123541	3.38984	0.000127541	0.990989	0.998988	4.85641e-06	ns	MPND
ENSG00000008394	-0.02946	5.1457	0.189115	0.663654	0.942213	-0.00524561	ns	MGST1
ENSG00000008405	0.0649018	5.91118	0.740952	0.389356	0.842417	0.0265872	ns	CRY1
ENSG00000008441	0.0211037	4.17478	0.0649457	0.798843	0.970456	0.00205842	ns	NFIX
ENSG00000008513	0.0300369	7.56824	0.353375	0.552209	0.909976	0.00774642	ns	ST3GAL1
ENSG00000008517	-0.141345	0.717245	0.207399	0.648814	0.938364	-0.0265559	ns	IL32
ENSG00000008710	-0.200725	5.80233	10.8902	0.000966764	0.0590363	-0.605121	ns	PKD1
ENSG00000008735	0.00967572	-0.449704	0.00104292	0.974237	0.99645	0.000109677	ns	MAPK8IP2
ENSG00000008838	0.0218047	5.65506	0.128802	0.719678	0.955349	0.00311506	ns	MED24
ENSG00000008853	-0.0678921	6.63609	1.16098	0.281262	0.786086	-0.037401	ns	RHOBTB2
ENSG00000008869	0.00331623	5.5848	0.00273791	0.95827	0.995133	6.13909e-05	ns	HEATR5B
ENSG00000008952	0.0544851	7.55853	1.09097	0.296257	0.794767	0.0287862	ns	SEC62
ENSG00000008988	-0.0622706	8.61559	1.61179	0.204241	0.730883	-0.0429578	ns	RPS20
ENSG00000009307	0.0160648	9.72244	0.0989826	0.753054	0.960749	0.00197876	ns	CSDE1
ENSG00000009335	-0.00900972	7.2061	0.0296668	0.863248	0.981724	-0.000575399	ns	UBE3C
ENSG00000009413	0.0526318	6.74842	0.902131	0.342211	0.821448	0.0245109	ns	REV3L
ENSG00000009694	-0.0350641	1.73704	0.0411107	0.839324	0.977584	-0.00266733	ns	TENM1
ENSG00000009724	0.302853	-0.76391	0.614173	0.433221	0.864706	0.110024	ns	MASP2
ENSG00000009780	0.0697086	4.47307	0.966785	0.325483	0.813688	0.0339809	ns	FAM76A
ENSG00000009830	-0.104518	4.8808	2.29259	0.129993	0.643862	-0.0926118	ns	POMT2
ENSG00000009844	0.133667	6.32016	6.08059	0.0136675	0.261536	0.249196	ns	VTA1
ENSG00000009954	0.0954315	7.18816	3.29173	0.0696298	0.517237	0.110434	ns	BAZ1B
ENSG00000010017	-0.0496676	7.05314	0.708682	0.399882	0.847708	-0.0197711	ns	RANBP9
ENSG00000010072	0.0630831	4.45227	0.797948	0.371708	0.835287	0.027113	ns	SPRTN
ENSG00000010165	0.173696	4.49013	4.58377	0.0322762	0.388207	0.259001	ns	METTL13
ENSG00000010219	0.10387	4.41022	1.82802	0.176362	0.70546	0.078276	ns	DYRK4
ENSG00000010244	0.114374	6.753	4.95397	0.0260308	0.353724	0.181227	ns	ZNF207
ENSG00000010256	-0.0746343	7.23532	1.98316	0.159058	0.685244	-0.0595913	ns	UQCRC1
ENSG00000010270	-0.0162482	6.3625	0.0866124	0.768529	0.963866	-0.00185782	ns	STARD3NL
ENSG00000010278	0.0279827	4.60168	0.164184	0.685333	0.946878	0.00459191	ns	CD9
ENSG00000010282	-0.108485	4.80887	1.72209	0.189424	0.717996	-0.0783876	ns	HHATL
ENSG00000010292	0.0550546	5.3833	0.838766	0.35975	0.827446	0.0244442	ns	NCAPD2
ENSG00000010295	-0.130369	3.39588	1.47881	0.223961	0.744007	-0.0847176	ns	IFFO1
ENSG00000010310	-0.131247	2.62747	0.728171	0.393477	0.845271	-0.0531658	ns	GIPR
ENSG00000010318	-0.255569	2.50065	4.63603	0.0313073	0.383706	-0.384466	ns	PHF7
ENSG00000010319	0.177395	2.47861	2.2682	0.132053	0.647542	0.155975	ns	SEMA3G
ENSG00000010322	-0.0914644	6.30154	2.47105	0.11596	0.622133	-0.0855824	ns	NISCH
ENSG00000010327	0.250307	1.72594	2.1223	0.145169	0.664623	0.209789	ns	STAB1
ENSG00000010361	0.0628218	3.24252	0.352349	0.552787	0.910311	0.016173	ns	FUZ
ENSG00000010379	-0.911586	-0.171405	9.35985	0.0022179	0.101266	-2.4194	ns	SLC6A13
ENSG00000010404	-0.268594	2.04629	3.63868	0.0564518	0.475431	-0.335291	ns	IDS
ENSG00000010539	0.0953499	3.58147	1.19748	0.273826	0.780401	0.0536368	ns	ZNF200
ENSG00000010610	0.297272	0.201778	1.43902	0.230298	0.748993	0.189573	ns	CD4
ENSG00000010626	-0.00256704	3.82131	0.000925028	0.975737	0.99645	-2.73836e-05	ns	LRRC23
ENSG00000010671	-0.283116	-1.7174	0.194181	0.659459	0.941473	-0.0511908	ns	BTK
ENSG00000010704	0.0835564	2.36519	0.420095	0.51689	0.899546	0.0239474	ns	HFE
ENSG00000010803	-0.0216577	6.19064	0.14021	0.708073	0.951984	-0.00324697	ns	SCMH1
ENSG00000010810	0.107839	6.76191	4.27495	0.0386782	0.417873	0.152326	ns	FYN
ENSG00000010818	-0.115099	5.67747	2.33281	0.126673	0.637866	-0.10328	ns	HIVEP2
ENSG00000011007	0.0888091	5.93824	2.53789	0.111143	0.612049	0.0847344	ns	ELOA
ENSG00000011009	0.0636155	4.46084	0.657041	0.417607	0.855951	0.0241251	ns	LYPLA2
ENSG00000011021	-0.0302122	5.732	0.265153	0.606602	0.926981	-0.00655896	ns	CLCN6
ENSG00000011028	-0.0786233	6.55067	1.65132	0.19878	0.726449	-0.0551643	ns	MRC2
ENSG00000011105	0.02936	8.15102	0.275169	0.599885	0.925128	0.0065159	ns	TSPAN9
ENSG00000011114	0.120763	6.77097	4.09687	0.0429626	0.433134	0.165072	ns	BTBD7
ENSG00000011132	-0.00621026	2.72404	0.00241499	0.960806	0.995715	-0.000107838	ns	APBA3
ENSG00000011143	0.098891	3.47357	1.03086	0.309957	0.806525	0.0503057	ns	MKS1
ENSG00000011198	-0.0114321	5.45389	0.0246993	0.875119	0.983702	-0.000662296	ns	ABHD5
ENSG00000011201	-0.0255859	5.03833	0.150381	0.698172	0.950052	-0.00399236	ns	ANOS1
ENSG00000011243	-0.0348949	5.94938	0.30045	0.583601	0.919863	-0.00816137	ns	AKAP8L
ENSG00000011258	0.105992	5.87547	3.76114	0.0524569	0.465296	0.135691	ns	MBTD1
ENSG00000011260	0.0520126	3.90783	0.380873	0.537136	0.904869	0.014039	ns	UTP18
ENSG00000011275	-0.0160362	7.13458	0.0800757	0.777195	0.965343	-0.00175549	ns	RNF216
ENSG00000011295	-0.0378333	6.06923	0.491072	0.48345	0.887152	-0.011942	ns	TTC19
ENSG00000011304	-0.0682648	5.97463	1.06717	0.301585	0.798981	-0.035538	ns	PTBP1
ENSG00000011332	0.0786889	1.02486	0.169815	0.680276	0.94547	0.0131658	ns	DPF1
ENSG00000011347	-0.31594	1.30181	2.25066	0.133557	0.650478	-0.276236	ns	SYT7
ENSG00000011376	0.0870721	5.44446	1.89269	0.168899	0.694699	0.0672521	ns	LARS2
ENSG00000011405	0.061372	6.97171	1.38542	0.23918	0.756377	0.0381289	ns	PIK3C2A
ENSG00000011422	-0.392592	0.813312	2.14304	0.143218	0.663256	-0.331349	ns	PLAUR
ENSG00000011426	0.153021	7.4065	6.23184	0.0125473	0.249475	0.290961	ns	ANLN
ENSG00000011451	-0.0615662	5.89225	1.24108	0.265263	0.773186	-0.035482	ns	WIZ
ENSG00000011454	0.0708319	7.12415	1.57203	0.209912	0.734802	0.0480214	ns	RABGAP1
ENSG00000011465	0.0359258	2.1581	0.0367788	0.847916	0.97828	0.00257398	ns	DCN
ENSG00000011478	-0.179235	1.94603	1.01164	0.314511	0.809345	-0.0900411	ns	QPCTL
ENSG00000011485	0.0322637	6.36249	0.317739	0.572969	0.91777	0.00780358	ns	PPP5C
ENSG00000011523	0.043853	5.45663	0.533896	0.464973	0.87979	0.0145843	ns	CEP68
ENSG00000011566	0.168206	5.95411	8.57571	0.00340677	0.123001	0.415075	ns	MAP4K3
ENSG00000011638	-0.0420182	6.69496	0.53794	0.463288	0.879245	-0.0140404	ns	LDAF1
ENSG00000012048	0.122877	3.41249	1.72474	0.189085	0.717754	0.0888823	ns	BRCA1
ENSG00000012061	-0.0286066	5.43313	0.236997	0.626384	0.93142	-0.00581171	ns	ERCC1
ENSG00000012171	-0.12733	3.01077	1.33978	0.247073	0.761711	-0.0773116	ns	SEMA3B
ENSG00000012174	0.114045	5.78323	4.0764	0.0434861	0.435776	0.155289	ns	MBTPS2
ENSG00000012211	0.0022995	2.00527	0.000286667	0.986491	0.997888	1.35824e-05	ns	PRICKLE3
ENSG00000012232	0.025356	7.10138	0.245104	0.620544	0.930439	0.00525447	ns	EXTL3
ENSG00000012660	-0.0624933	6.82946	1.31293	0.251864	0.765266	-0.0374231	ns	ELOVL5
ENSG00000012822	0.0427149	6.72486	0.6823	0.408796	0.851744	0.0165945	ns	CALCOCO1
ENSG00000012963	0.00445948	6.07515	0.0064209	0.936133	0.992767	0.000127819	ns	UBR7
ENSG00000012983	0.00997635	6.52436	0.0367537	0.847967	0.97828	0.000714515	ns	MAP4K5
ENSG00000013016	-0.0670048	6.77459	0.980068	0.322182	0.812187	-0.0329596	ns	EHD3
ENSG00000013275	0.0470736	6.01243	0.634929	0.425553	0.860763	0.0174665	ns	PSMC4
ENSG00000013288	-0.0473794	4.28191	0.359199	0.548952	0.909043	-0.0123407	ns	MAN2B2
ENSG00000013297	0.588071	1.26402	6.21917	0.0126374	0.250023	1.11636	ns	CLDN11
ENSG00000013306	-0.0699865	5.57815	1.02926	0.310333	0.806715	-0.0355652	ns	SLC25A39
ENSG00000013364	-0.265857	4.82602	11.8377	0.000580426	0.0439761	-0.86038	ns	MVP
ENSG00000013374	0.0864829	5.93936	2.44791	0.117681	0.625196	0.0803679	ns	NUB1
ENSG00000013375	-0.181909	6.31147	10.8086	0.00101032	0.0599658	-0.544916	ns	PGM3
ENSG00000013392	-0.14005	4.44674	3.72967	0.053454	0.467904	-0.178147	ns	RWDD2A
ENSG00000013441	0.00432626	6.28792	0.00388006	0.950332	0.993822	9.57173e-05	ns	CLK1
ENSG00000013503	0.203795	4.66065	7.41401	0.00647178	0.17755	0.446101	ns	POLR3B
ENSG00000013523	-0.0320512	4.93583	0.241444	0.623165	0.930439	-0.00658322	ns	ANGEL1
ENSG00000013561	-0.0135654	7.07494	0.0670548	0.795674	0.969486	-0.00134656	ns	RNF14
ENSG00000013563	-0.0925407	4.46786	1.18639	0.276058	0.782835	-0.0517302	ns	DNASE1L1
ENSG00000013573	0.190545	3.09638	3.56848	0.0588863	0.484423	0.234367	ns	DDX11
ENSG00000013583	0.0084247	4.59033	0.0134835	0.907559	0.988886	0.000354893	ns	HEBP1
ENSG00000013588	-0.0709507	-0.526754	0.0585825	0.808751	0.972227	-0.00654061	ns	GPRC5A
ENSG00000013619	0.0339617	2.8263	0.0966204	0.755924	0.961379	0.0041271	ns	MAMLD1
ENSG00000013725	0.0913959	-0.515037	0.0932151	0.760129	0.962135	0.0108864	ns	CD6
ENSG00000013810	0.158385	3.58494	2.60459	0.106554	0.602975	0.154018	ns	TACC3
ENSG00000014123	0.0332692	6.22319	0.257525	0.611826	0.928706	0.00709872	ns	UFL1
ENSG00000014138	-0.134804	1.20022	0.479182	0.488793	0.889774	-0.0419072	ns	POLA2
ENSG00000014164	-0.068629	3.42106	0.508987	0.475578	0.882953	-0.022152	ns	ZC3H3
ENSG00000014216	-0.0301089	6.38614	0.322062	0.570371	0.916204	-0.00734183	ns	CAPN1
ENSG00000014257	-0.20254	1.67935	1.02156	0.312148	0.807509	-0.102412	ns	ACP3
ENSG00000014641	-0.00895663	9.43194	0.030295	0.861822	0.980947	-0.000578439	ns	MDH1
ENSG00000014824	0.0935828	6.94692	3.22358	0.0725849	0.524057	0.106605	ns	SLC30A9
ENSG00000014914	-0.314267	3.18507	7.44667	0.0063554	0.17562	-0.6904	ns	MTMR11
ENSG00000014919	0.0981166	4.79665	2.19508	0.138452	0.656456	0.0842528	ns	COX15
ENSG00000015133	0.345016	0.308344	1.76543	0.183949	0.713095	0.253691	ns	CCDC88C
ENSG00000015153	0.0612222	5.96094	1.0285	0.310512	0.806715	0.0310961	ns	YAF2
ENSG00000015171	0.103896	7.81631	3.68381	0.0549433	0.472678	0.130918	ns	ZMYND11
ENSG00000015285	0.625542	-1.65447	1.58111	0.208601	0.73348	0.425796	ns	WAS
ENSG00000015475	-0.0660129	3.03766	0.383298	0.535843	0.904869	-0.017887	ns	BID
ENSG00000015479	-0.0479518	1.46236	0.0471566	0.828087	0.975341	-0.0039284	ns	MATR3
ENSG00000015532	-0.00817353	3.9561	0.00507117	0.943229	0.993822	-0.000207468	ns	XYLT2
ENSG00000015676	-0.0513752	6.53694	0.876228	0.349237	0.824565	-0.0234723	ns	NUDCD3
ENSG00000016082	-0.503828	1.26957	8.34965	0.00385762	0.131821	-1.21608	ns	ISL1
ENSG00000016391	-0.0173593	4.12876	0.0385789	0.844285	0.977745	-0.0012761	ns	CHDH
ENSG00000016402	0.14127	2.4379	1.25163	0.263242	0.772181	0.0818862	ns	IL20RA
ENSG00000016864	0.0812502	5.54081	1.972	0.160235	0.686433	0.0646135	ns	GLT8D1
ENSG00000017260	-0.0108815	7.38245	0.0476378	0.827226	0.975096	-0.000896369	ns	ATP2C1
ENSG00000017427	-0.226217	2.13888	2.54543	0.110614	0.61055	-0.216306	ns	IGF1
ENSG00000017797	0.0109828	6.36146	0.0418814	0.837846	0.977584	0.000843871	ns	RALBP1
ENSG00000018189	-0.0194309	5.46839	0.101672	0.749833	0.959785	-0.00242955	ns	RUFY3
ENSG00000018236	0.00830889	3.23999	0.00683652	0.934103	0.992553	0.000245985	ns	CNTN1
ENSG00000018408	0.0809271	7.92473	2.53746	0.111173	0.612049	0.0772044	ns	WWTR1
ENSG00000018510	0.105089	6.69375	3.54118	0.0598627	0.488433	0.128507	ns	AGPS
ENSG00000018610	0.0106125	4.59116	0.0210601	0.884615	0.984844	0.000565068	ns	STEEP1
ENSG00000018625	-0.258677	5.03193	8.3818	0.00378996	0.131009	-0.626351	ns	ATP1A2
ENSG00000018699	0.100501	4.63217	1.52773	0.216454	0.739557	0.0667964	ns	TTC27
ENSG00000018869	0.31055	2.48228	6.31375	0.0119805	0.244774	0.596729	ns	ZNF582
ENSG00000019144	-0.0474911	6.25095	0.50629	0.476749	0.883448	-0.0152783	ns	PHLDB1
ENSG00000019485	0.0228071	6.47455	0.174479	0.676162	0.945156	0.00387605	ns	PRDM11
ENSG00000019505	-0.403661	1.79179	5.86577	0.0154381	0.276696	-0.731194	ns	SYT13
ENSG00000019549	0.157079	2.95333	2.12455	0.144956	0.664623	0.131752	ns	SNAI2
ENSG00000019582	-0.242031	1.82141	2.24612	0.13395	0.651416	-0.211307	ns	CD74
ENSG00000019991	-0.313038	0.624354	1.89458	0.168686	0.694251	-0.241953	ns	HGF
ENSG00000019995	-0.0544819	6.86192	0.956926	0.327963	0.815015	-0.0263788	ns	ZRANB1
ENSG00000020129	-0.0232063	4.93771	0.1265	0.722089	0.956109	-0.00328159	ns	NCDN
ENSG00000020181	-0.115622	6.02789	3.91141	0.0479593	0.449337	-0.15252	ns	ADGRA2
ENSG00000020256	0.0420578	3.60782	0.217408	0.641022	0.936331	0.0081225	ns	ZFP64
ENSG00000020426	0.129363	3.98911	2.69748	0.100507	0.592915	0.129079	ns	MNAT1
ENSG00000020577	-0.0893331	7.85969	1.66776	0.196558	0.725246	-0.0631147	ns	SAMD4A
ENSG00000020633	0.143149	-1.44556	0.114003	0.735633	0.957523	0.0190874	ns	RUNX3
ENSG00000020922	0.150378	5.13172	5.3385	0.0208594	0.318737	0.25274	ns	MRE11
ENSG00000021300	0.0303595	3.80993	0.0849602	0.770685	0.963866	0.00343437	ns	PLEKHB1
ENSG00000021355	-0.0886845	4.74329	1.52612	0.216696	0.739557	-0.0588997	ns	SERPINB1
ENSG00000021574	0.0892629	5.29086	1.90766	0.167224	0.693226	0.0693307	ns	SPAST
ENSG00000021645	0.056101	2.35481	0.163977	0.685521	0.946881	0.00919941	ns	NRXN3
ENSG00000021762	-0.0346631	3.08331	0.102682	0.748635	0.959515	-0.0043582	ns	OSBPL5
ENSG00000021776	0.0633525	6.23815	1.09224	0.295976	0.79459	0.0334973	ns	AQR
ENSG00000021826	0.0508864	5.25842	0.602102	0.437777	0.867402	0.0182553	ns	CPS1
ENSG00000022267	0.0588552	9.01574	1.07747	0.299264	0.796657	0.0308369	ns	FHL1
ENSG00000022277	0.00699724	5.47645	0.0135974	0.907171	0.988815	0.000296061	ns	RTF2
ENSG00000022567	-0.109795	2.766	0.890249	0.34541	0.822541	-0.0506887	ns	SLC45A4
ENSG00000022840	-0.0491979	7.56989	0.904448	0.341592	0.821448	-0.0229504	ns	RNF10
ENSG00000022976	0.0112495	3.29387	0.0106586	0.917772	0.99081	0.000419214	ns	ZNF839
ENSG00000023041	0.0748303	5.03728	1.3831	0.239574	0.756583	0.0464367	ns	ZDHHC6
ENSG00000023171	0.0405707	5.41409	0.467785	0.494008	0.890782	0.0124254	ns	GRAMD1B
ENSG00000023191	-0.0679543	5.37159	1.25055	0.263447	0.772181	-0.0393664	ns	RNH1
ENSG00000023228	0.0304598	8.15321	0.328758	0.566392	0.914907	0.00752002	ns	NDUFS1
ENSG00000023287	0.0678982	7.28375	1.56856	0.210416	0.735401	0.0459618	ns	RB1CC1
ENSG00000023318	0.0728114	5.60842	1.6155	0.20372	0.729812	0.0503102	ns	ERP44
ENSG00000023330	-0.0448117	5.97682	0.614797	0.432988	0.864706	-0.0162902	ns	ALAS1
ENSG00000023445	-0.465723	1.58368	5.47145	0.0193296	0.310048	-0.798145	ns	BIRC3
ENSG00000023516	0.129517	7.38715	5.65468	0.0174088	0.294097	0.227849	ns	AKAP11
ENSG00000023572	0.07028	4.77256	0.857433	0.354458	0.825565	0.0316566	ns	GLRX2
ENSG00000023608	0.0672643	3.16053	0.417915	0.517979	0.899906	0.0192166	ns	SNAPC1
ENSG00000023697	-0.127587	3.85926	1.85393	0.173327	0.701517	-0.0971109	ns	DERA
ENSG00000023734	-0.0470004	7.77353	0.901348	0.342421	0.821448	-0.0218759	ns	STRAP
ENSG00000023839	0.395712	-0.0500373	2.33762	0.126283	0.637694	0.355609	ns	ABCC2
ENSG00000023902	-0.00187055	6.78517	0.00120271	0.972335	0.99645	-2.27911e-05	ns	PLEKHO1
ENSG00000023909	-0.0922179	4.91343	1.10037	0.294185	0.793062	-0.0490027	ns	GCLM
ENSG00000024048	0.0458745	6.2282	0.667503	0.413924	0.853422	0.0175736	ns	UBR2
ENSG00000024422	-0.12429	5.94349	4.89391	0.0269516	0.358986	-0.195062	ns	EHD2
ENSG00000024526	0.050695	4.97832	0.39942	0.527389	0.90156	0.0140866	ns	DEPDC1
ENSG00000024862	-0.0502879	2.46672	0.10613	0.744593	0.958316	-0.00644092	ns	CCDC28A
ENSG00000025039	0.0808107	6.97094	2.34937	0.125334	0.636822	0.0728857	ns	RRAGD
ENSG00000025156	0.0129862	5.44624	0.046328	0.829581	0.975805	0.00105372	ns	HSF2
ENSG00000025293	0.109026	5.88286	3.97637	0.046143	0.444687	0.145647	ns	PHF20
ENSG00000025423	-0.184197	0.349599	0.539095	0.462808	0.879074	-0.0616323	ns	HSD17B6
ENSG00000025434	-0.130354	2.79118	1.23507	0.266423	0.774125	-0.0748789	ns	NR1H3
ENSG00000025770	-0.0165051	4.40357	0.0518409	0.81989	0.973029	-0.00142347	ns	NCAPH2
ENSG00000025772	0.0216138	4.83187	0.106484	0.744184	0.958316	0.00277347	ns	TOMM34
ENSG00000025796	0.0184089	7.14257	0.129145	0.71932	0.955349	0.0026339	ns	SEC63
ENSG00000025800	-0.0102139	7.07104	0.0297	0.863173	0.981701	-0.000652692	ns	KPNA6
ENSG00000026025	-0.0576741	9.66582	1.00699	0.315624	0.810113	-0.0288849	ns	VIM
ENSG00000026036	0.131684	-0.989383	0.128065	0.720447	0.955349	0.0187516	ns	RTEL1-TNFRSF6B
ENSG00000026103	-0.139067	2.76255	0.51193	0.474305	0.882847	-0.0450496	ns	FAS
ENSG00000026297	0.118563	0.341132	0.251846	0.615778	0.929316	0.0249666	ns	RNASET2
ENSG00000026508	-0.29755	4.70419	4.93443	0.0263268	0.354946	-0.470011	ns	CD44
ENSG00000026652	-0.0781724	5.81476	1.42557	0.232488	0.750139	-0.04953	ns	AGPAT4
ENSG00000026950	-0.00017973	3.15529	2.77319e-06	0.998671	0.999982	-1.03782e-07	ns	BTN3A1
ENSG00000027001	-0.0694347	4.2647	0.832562	0.361533	0.829762	-0.0306799	ns	MIPEP
ENSG00000027075	-0.0311882	3.81492	0.102272	0.74912	0.959629	-0.00391253	ns	PRKCH
ENSG00000027697	-0.0359187	6.06171	0.272345	0.601763	0.925846	-0.00792275	ns	IFNGR1
ENSG00000027847	-0.117039	3.27917	1.49257	0.221818	0.742461	-0.076544	ns	B4GALT7
ENSG00000028116	0.0523285	4.57383	0.441309	0.506491	0.895249	0.0154593	ns	VRK2
ENSG00000028137	-0.213593	1.1405	0.983771	0.321269	0.812187	-0.105329	ns	TNFRSF1B
ENSG00000028203	-0.0523411	6.95716	0.970031	0.324672	0.812718	-0.0255715	ns	VEZT
ENSG00000028277	-0.747877	2.55213	18.5018	1.69744e-05	0.00397761	-3.56753	ns	POU2F2
ENSG00000028310	0.0515836	4.23131	0.332941	0.563932	0.914362	0.0128326	ns	BRD9
ENSG00000028528	0.022954	6.91053	0.208298	0.648105	0.938209	0.00432348	ns	SNX1
ENSG00000028839	0.0817477	3.61443	0.716604	0.39726	0.847708	0.0327747	ns	TBPL1
ENSG00000029153	-0.274243	3.87667	8.04381	0.00456593	0.146663	-0.641857	ns	BMAL2
ENSG00000029363	0.115651	7.80405	3.87211	0.0490949	0.453271	0.151382	ns	BCLAF1
ENSG00000029364	-0.0423257	5.60152	0.418372	0.51775	0.899817	-0.0121	ns	SLC39A9
ENSG00000029534	-0.169696	3.49449	2.72751	0.0986328	0.587684	-0.170711	ns	ANK1
ENSG00000029639	-0.0693841	3.47498	0.543369	0.46104	0.878242	-0.0233312	ns	TFB1M
ENSG00000029725	0.00572951	7.13806	0.0111188	0.916022	0.99025	0.00021826	ns	RABEP1
ENSG00000029993	0.1072	6.01495	3.85754	0.049523	0.455168	0.139917	ns	HMGB3
ENSG00000030066	0.106816	5.74323	3.39783	0.0652824	0.501836	0.126599	ns	NUP160
ENSG00000030110	-0.0783372	5.20197	1.52589	0.216731	0.739557	-0.0520221	ns	BAK1
ENSG00000030419	0.313315	3.57377	11.4249	0.000724645	0.0493005	0.983769	ns	IKZF2
ENSG00000030582	-0.064231	6.95644	1.62636	0.202207	0.727961	-0.0445893	ns	GRN
ENSG00000031003	0.0381016	7.15736	0.262998	0.608068	0.927874	0.00823176	ns	FAM13B
ENSG00000031081	0.0279718	6.59202	0.269388	0.603743	0.92622	0.00612996	ns	ARHGAP31
ENSG00000031691	0.0674412	2.86048	0.3007	0.583444	0.919863	0.0157813	ns	CENPQ
ENSG00000031698	-0.0607461	6.823	1.38756	0.238818	0.756176	-0.03778	ns	SARS1
ENSG00000031823	-0.0384894	5.88297	0.380437	0.53737	0.904869	-0.0103816	ns	RANBP3
ENSG00000032219	-0.0426309	5.33638	0.450929	0.501894	0.893995	-0.0127632	ns	ARID4A
ENSG00000032389	0.152852	3.39246	2.30407	0.129036	0.641874	0.135929	ns	EIPR1
ENSG00000032444	-0.0562885	4.88115	0.635313	0.425413	0.860763	-0.0208937	ns	PNPLA6
ENSG00000032742	0.0821184	4.42909	1.26796	0.260149	0.770205	0.048021	ns	IFT88
ENSG00000033011	0.22702	3.30047	5.17213	0.0229521	0.330993	0.372126	ns	ALG1
ENSG00000033030	0.0627766	4.37136	0.712807	0.398513	0.847708	0.0250828	ns	ZCCHC8
ENSG00000033050	-0.0279189	3.37954	0.0505207	0.82216	0.973182	-0.00237434	ns	ABCF2
ENSG00000033100	-0.0767248	5.92852	1.63397	0.201154	0.727732	-0.0534366	ns	CHPF2
ENSG00000033122	0.0238488	0.743048	0.0123391	0.911552	0.989733	0.000959165	ns	LRRC7
ENSG00000033170	0.142467	4.19245	2.38818	0.122256	0.631608	0.130034	ns	FUT8
ENSG00000033178	-0.00430566	6.41692	0.00669494	0.934788	0.992583	-0.0001261	ns	UBA6
ENSG00000033327	-0.110883	5.09371	2.97811	0.0843976	0.553692	-0.119051	ns	GAB2
ENSG00000033627	0.0131592	5.53532	0.0530425	0.817851	0.972995	0.00114914	ns	ATP6V0A1
ENSG00000033800	0.131822	6.74039	6.08611	0.0136248	0.261536	0.245937	ns	PIAS1
ENSG00000033867	0.0299012	5.38236	0.187648	0.664881	0.942414	0.00530016	ns	SLC4A7
ENSG00000034053	0.048197	1.64513	0.0930102	0.760385	0.962135	0.00573383	ns	APBA2
ENSG00000034152	-0.306948	5.05809	19.6053	9.52028e-06	0.00247305	-1.54129	ns	MAP2K3
ENSG00000034510	-0.104869	8.70407	3.28772	0.0698	0.517428	-0.121244	ns	TMSB10
ENSG00000034533	0.182361	2.48453	1.74624	0.18635	0.71637	0.133064	ns	ASTE1
ENSG00000034677	-0.118787	7.15003	2.79702	0.0944396	0.578909	-0.121739	ns	RNF19A
ENSG00000034693	0.0691138	4.05336	0.650922	0.419783	0.857416	0.0260542	ns	PEX3
ENSG00000034713	-0.00112388	7.62235	0.000388198	0.984281	0.997666	-7.73352e-06	ns	GABARAPL2
ENSG00000035115	-0.120383	4.40395	2.44227	0.118105	0.625414	-0.111683	ns	SH3YL1
ENSG00000035141	-0.0063194	5.83766	0.0119162	0.913074	0.989828	-0.000249577	ns	FAM136A
ENSG00000035403	-0.0517551	9.0926	1.00295	0.316598	0.810956	-0.0258513	ns	VCL
ENSG00000035499	0.420164	1.67342	7.84072	0.00510823	0.155281	0.962903	ns	DEPDC1B
ENSG00000035664	-0.12876	-1.12333	0.0902031	0.763919	0.963162	-0.0150588	ns	DAPK2
ENSG00000035681	0.116758	5.3577	3.64519	0.0562314	0.474985	0.14595	ns	NSMAF
ENSG00000035687	0.111578	4.58126	2.42991	0.119039	0.62604	0.103132	ns	ADSS2
ENSG00000035862	0.0608446	8.07328	1.47232	0.224981	0.744007	0.0394185	ns	TIMP2
ENSG00000035928	0.0475511	6.38126	0.709766	0.399521	0.847708	0.0189472	ns	RFC1
ENSG00000036054	0.115149	5.55041	3.9845	0.0459209	0.443724	0.154068	ns	TBC1D23
ENSG00000036257	0.0146136	7.2808	0.0596059	0.80712	0.972227	0.00135997	ns	CUL3
ENSG00000036448	-0.10863	4.38618	1.05722	0.303851	0.800541	-0.0561984	ns	MYOM2
ENSG00000036530	0.134943	2.93104	1.4129	0.234575	0.751574	0.0849762	ns	CYP46A1
ENSG00000036549	0.000267554	6.20349	2.22589e-05	0.996236	0.999785	4.38233e-07	ns	ZZZ3
ENSG00000036672	0.110222	5.28429	2.88611	0.0893466	0.567967	0.115614	ns	USP2
ENSG00000037042	-0.164606	4.36746	4.42379	0.0354413	0.405547	-0.238759	ns	TUBG2
ENSG00000037241	0.0333961	4.34935	0.189553	0.663289	0.942213	0.00595443	ns	RPL26L1
ENSG00000037280	0.376906	1.08835	2.89275	0.0889789	0.567031	0.39602	ns	FLT4
ENSG00000037474	0.0709897	5.86211	1.6365	0.200806	0.727732	0.0494956	ns	NSUN2
ENSG00000037637	0.0731247	5.56831	1.26629	0.260465	0.770343	0.0427232	ns	FBXO42
ENSG00000037749	0.0785282	6.10414	1.93625	0.164076	0.691029	0.061641	ns	MFAP3
ENSG00000037757	-0.0580364	4.02267	0.477553	0.489533	0.890378	-0.018004	ns	MRI1
ENSG00000037897	0.117646	1.35611	0.370055	0.542974	0.907088	0.0312023	ns	METTL1
ENSG00000038002	0.0574837	2.8988	0.224526	0.635613	0.934337	0.0113132	ns	AGA
ENSG00000038210	0.058773	4.12407	0.508158	0.475937	0.882953	0.0189514	ns	PI4K2B
ENSG00000038219	0.0637746	6.64726	1.39383	0.23776	0.755467	0.0397866	ns	BOD1L1
ENSG00000038274	0.0533637	6.33147	0.949454	0.329858	0.816058	0.0257039	ns	MAT2B
ENSG00000038295	-0.288958	0.0822972	0.930979	0.334609	0.819097	-0.137389	ns	TLL1
ENSG00000038358	0.0450816	4.90077	0.459009	0.498088	0.892356	0.0136459	ns	EDC4
ENSG00000038382	0.00494063	6.80266	0.0092742	0.92328	0.991232	0.000171274	ns	TRIO
ENSG00000038427	0.0614497	11.2578	1.35584	0.24426	0.760383	0.0376163	ns	VCAN
ENSG00000038532	0.0171859	4.9223	0.0721834	0.788184	0.967752	0.00177655	ns	CLEC16A
ENSG00000039123	0.0674601	6.4611	1.61534	0.203743	0.729812	0.0466094	ns	MTREX
ENSG00000039319	0.0380518	7.19713	0.57699	0.447495	0.871319	0.0132882	ns	ZFYVE16
ENSG00000039523	-0.00571379	5.80519	0.00867522	0.925792	0.991735	-0.000191336	ns	RIPOR1
ENSG00000039537	0.112034	2.05868	0.554952	0.456302	0.875537	0.0381755	ns	C6
ENSG00000039560	-0.0735052	7.08685	1.10852	0.292405	0.792084	-0.0392529	ns	RAI14
ENSG00000039600	0.842623	-1.18013	3.73589	0.0532554	0.467567	1.0732	ns	SOX30
ENSG00000039650	0.0546576	4.46448	0.589215	0.442723	0.869434	0.0193416	ns	PNKP
ENSG00000040199	0.063572	4.88441	0.857505	0.354438	0.825565	0.0286367	ns	PHLPP2
ENSG00000040275	0.208513	4.56192	8.54498	0.00346476	0.124197	0.513011	ns	SPDL1
ENSG00000040341	0.0491304	6.75692	0.844875	0.358006	0.826672	0.0219175	ns	STAU2
ENSG00000040487	0.0194198	3.01035	0.0258235	0.872332	0.983149	0.00115195	ns	SLC66A1
ENSG00000040531	0.056438	4.28897	0.372981	0.541384	0.906662	0.0150404	ns	CTNS
ENSG00000040608	0.00707408	-0.57719	0.000470667	0.982691	0.997637	5.36417e-05	ns	RTN4R
ENSG00000040633	0.321668	5.66177	28.2345	1.07474e-07	6.32261e-05	2.24161	ns	PHF23
ENSG00000040731	0.290537	2.11063	3.44648	0.0633866	0.495918	0.348065	ns	CDH10
ENSG00000040933	0.000363331	5.05661	3.27793e-05	0.995432	0.999785	7.22467e-07	ns	INPP4A
ENSG00000041353	0.126015	5.57009	4.3403	0.0372204	0.412854	0.180104	ns	RAB27B
ENSG00000041357	0.0966174	7.09503	3.54243	0.0598178	0.488433	0.11818	ns	PSMA4
ENSG00000041515	0.218	0.20141	0.508652	0.475723	0.882953	0.0703368	ns	MYO16
ENSG00000041802	0.0770599	5.26891	1.26451	0.2608	0.770762	0.0449793	ns	LSG1
ENSG00000041880	-0.0491404	3.8684	0.266648	0.605589	0.926495	-0.0107039	ns	PARP3
ENSG00000041982	-0.62275	7.16803	108.506	2.08254e-25	4.1655e-21	-15.3703	ns	TNC
ENSG00000041988	0.0184535	3.16333	0.0303372	0.861727	0.980919	0.00119265	ns	THAP3
ENSG00000042062	-0.745479	0.867416	12.1395	0.000493651	0.0396547	-2.46498	ns	RIPOR3
ENSG00000042088	0.068683	3.56435	0.569139	0.450601	0.872622	0.0237786	ns	TDP1
ENSG00000042286	-0.031892	4.81854	0.240146	0.624101	0.930439	-0.00652973	ns	AIFM2
ENSG00000042317	0.00637454	4.09725	0.00616815	0.9374	0.992767	0.000178964	ns	SPATA7
ENSG00000042429	0.0412111	1.60492	0.0734274	0.78641	0.967365	0.00430042	ns	MED17
ENSG00000042445	-0.00364462	4.25202	0.00165126	0.967586	0.99645	-5.21556e-05	ns	RETSAT
ENSG00000042493	-0.207082	4.10079	5.27092	0.0216846	0.324652	-0.344554	ns	CAPG
ENSG00000042753	0.0315244	5.54452	0.299519	0.584184	0.919863	0.00735938	ns	AP2S1
ENSG00000042781	-0.132142	0.304726	0.308061	0.578873	0.918628	-0.0313729	ns	USH2A
ENSG00000042832	0.30304	0.0161952	0.72305	0.395145	0.846492	0.122199	ns	TG
ENSG00000042980	0.167537	0.911233	0.462419	0.496496	0.891624	0.0509455	ns	ADAM28
ENSG00000043093	0.115572	6.65737	4.74905	0.0293145	0.371812	0.177163	ns	DCUN1D1
ENSG00000043143	0.043287	4.42851	0.335837	0.562242	0.914002	0.0108251	ns	JADE2
ENSG00000043462	0.435624	0.0242845	2.51727	0.112605	0.614887	0.413163	ns	LCP2
ENSG00000043514	-0.0540778	3.78716	0.305804	0.580266	0.919326	-0.0127825	ns	TRIT1
ENSG00000043591	-0.106561	-1.72991	0.0505342	0.822136	0.973182	-0.00906365	ns	ADRB1
ENSG00000044090	-0.0340769	5.0124	0.193203	0.660264	0.941873	-0.00614346	ns	CUL7
ENSG00000044115	-0.0442625	9.09792	0.74196	0.389034	0.842058	-0.0181482	ns	CTNNA1
ENSG00000044446	-0.0148995	4.32301	0.0414769	0.83862	0.977584	-0.00113884	ns	PHKA2
ENSG00000044459	0.079295	4.28196	1.08541	0.29749	0.795915	0.0417511	ns	CNTLN
ENSG00000044524	-0.0114345	6.19865	0.0293167	0.86405	0.981871	-0.000725649	ns	EPHA3
ENSG00000044574	0.0650592	9.38276	1.3483	0.245576	0.761711	0.039674	ns	HSPA5
ENSG00000046604	-0.0569271	6.85616	1.10793	0.292532	0.792084	-0.0303892	ns	DSG2
ENSG00000046647	-0.0816261	4.26068	1.06234	0.302683	0.799877	-0.0423649	ns	GEMIN8
ENSG00000046651	-0.0678191	5.87926	1.18118	0.277116	0.78311	-0.0377982	ns	OFD1
ENSG00000046653	0.0193319	5.74885	0.0733242	0.786557	0.967365	0.00201573	ns	GPM6B
ENSG00000046889	0.354896	1.13288	3.35721	0.0669113	0.506785	0.416826	ns	PREX2
ENSG00000047056	-0.0420002	4.51698	0.312797	0.575969	0.918264	-0.0100633	ns	WDR37
ENSG00000047188	0.00616298	5.60715	0.0107831	0.917295	0.990639	0.000231056	ns	YTHDC2
ENSG00000047230	0.0315607	6.18401	0.324126	0.569139	0.915963	0.0077255	ns	CTPS2
ENSG00000047249	0.076088	5.9937	1.82013	0.177298	0.706876	0.0571647	ns	ATP6V1H
ENSG00000047315	0.0978487	7.80082	3.78928	0.0515819	0.461629	0.125981	ns	POLR2B
ENSG00000047346	0.0928224	6.2787	2.83785	0.0920676	0.573893	0.0961541	ns	ATOSA
ENSG00000047365	-0.270999	3.85505	6.6132	0.0101226	0.225297	-0.540565	ns	ARAP2
ENSG00000047410	0.044732	7.83151	0.757055	0.384252	0.839423	0.018581	ns	TPR
ENSG00000047578	-0.12225	4.11197	2.33158	0.126773	0.637917	-0.109655	ns	KATNIP
ENSG00000047579	-0.207534	4.23078	6.5591	0.0104349	0.228859	-0.41123	ns	DTNBP1
ENSG00000047597	0.0354579	4.44586	0.243983	0.621344	0.930439	0.00732801	ns	XK
ENSG00000047621	0.0686405	4.89336	0.767018	0.381141	0.838997	0.0287545	ns	C12orf4
ENSG00000047634	-0.117372	3.40714	1.60167	0.205667	0.731441	-0.0806153	ns	SCML1
ENSG00000047644	-0.0407561	6.25343	0.587259	0.443481	0.86972	-0.014392	ns	WWC3
ENSG00000047648	-2.44014e-05	4.47191	1.19e-07	0.999725	0.999982	-2.91723e-09	ns	ARHGAP6
ENSG00000047662	0.247781	-0.794414	0.460607	0.49734	0.892234	0.0751635	ns	FAM184B
ENSG00000047849	-0.0443515	9.49427	0.76431	0.381983	0.838997	-0.018537	ns	MAP4
ENSG00000047932	0.0892904	6.50331	2.15906	0.141731	0.661435	0.0757659	ns	GOPC
ENSG00000048028	0.0328262	7.25915	0.409719	0.522112	0.900897	0.00926473	ns	USP28
ENSG00000048052	-0.0546832	7.06855	1.07063	0.300803	0.797912	-0.0285292	ns	HDAC9
ENSG00000048140	-0.0318849	5.25951	0.274569	0.600283	0.92545	-0.0070671	ns	TSPAN17
ENSG00000048162	0.127453	3.23914	1.44164	0.229874	0.748664	0.08138	ns	NOP16
ENSG00000048342	0.073742	4.25396	0.992271	0.319188	0.810956	0.0365726	ns	CC2D2A
ENSG00000048392	-0.0324123	6.29296	0.341919	0.558724	0.912144	-0.00819392	ns	RRM2B
ENSG00000048405	0.0791825	4.77728	1.47407	0.224705	0.744007	0.0513409	ns	ZNF800
ENSG00000048471	0.146959	4.21966	3.52643	0.0603978	0.489135	0.17914	ns	SNX29
ENSG00000048540	0.0621473	3.34183	0.337224	0.561436	0.913533	0.0155803	ns	LMO3
ENSG00000048544	0.0294605	5.72905	0.263854	0.607485	0.927622	0.00637715	ns	MRPS10
ENSG00000048649	0.0670586	7.05875	1.77299	0.183012	0.712211	0.0494571	ns	RSF1
ENSG00000048707	-0.053268	7.8553	0.581359	0.44578	0.870975	-0.0186906	ns	VPS13D
ENSG00000048740	0.12292	8.2936	6.13367	0.0132632	0.257813	0.230765	ns	CELF2
ENSG00000048828	0.00479902	7.56887	0.0085224	0.926446	0.991854	0.00015923	ns	FAM120A
ENSG00000048991	0.0305539	5.63605	0.275319	0.599786	0.925128	0.00678308	ns	R3HDM1
ENSG00000049089	0.34903	2.54519	8.38067	0.00379232	0.131009	0.845035	ns	COL9A2
ENSG00000049130	0.199574	3.98989	4.12012	0.042376	0.431904	0.273991	ns	KITLG
ENSG00000049167	0.0229038	4.41821	0.0618969	0.803523	0.972227	0.0021759	ns	ERCC8
ENSG00000049192	-0.137005	3.73223	1.80999	0.17851	0.707607	-0.102526	ns	ADAMTS6
ENSG00000049239	-0.0133511	6.30417	0.0554416	0.813851	0.972432	-0.00119432	ns	H6PD
ENSG00000049245	-0.0385924	7.12782	0.589021	0.442798	0.869434	-0.0136538	ns	VAMP3
ENSG00000049246	-0.0918906	4.42009	1.46224	0.226574	0.745999	-0.05925	ns	PER3
ENSG00000049249	-0.611699	-0.718724	1.30068	0.25409	0.766182	-0.363969	ns	TNFRSF9
ENSG00000049283	-0.155987	0.50512	0.483986	0.486622	0.888978	-0.048794	ns	EPN3
ENSG00000049323	-0.0227237	9.17934	0.20067	0.654181	0.940603	-0.00418803	ns	LTBP1
ENSG00000049449	-0.0598739	5.66777	0.933159	0.334043	0.818666	-0.0285118	ns	RCN1
ENSG00000049540	0.0864166	4.59609	0.963327	0.32635	0.813887	0.0420258	ns	ELN
ENSG00000049541	0.059229	4.38591	0.64237	0.422854	0.859321	0.0221404	ns	RFC2
ENSG00000049618	0.0218471	6.58002	0.15999	0.689166	0.947559	0.00353215	ns	ARID1B
ENSG00000049656	-0.0179154	6.019	0.105888	0.744875	0.958316	-0.00229168	ns	CLPTM1L
ENSG00000049759	0.00663415	5.93203	0.0128806	0.90964	0.989508	0.000272866	ns	NEDD4L
ENSG00000049769	-0.0695719	4.33936	0.821332	0.364791	0.830758	-0.0304694	ns	PPP1R3F
ENSG00000049860	0.0143389	6.00428	0.0615334	0.804089	0.972227	0.00135784	ns	HEXB
ENSG00000049883	0.0261985	4.0298	0.0949235	0.758009	0.961853	0.00315236	ns	PTCD2
ENSG00000050030	-0.206841	-0.722639	0.311809	0.576572	0.918316	-0.0494653	ns	NEXMIF
ENSG00000050130	-0.0294876	5.71176	0.257619	0.611761	0.928706	-0.00629319	ns	JKAMP
ENSG00000050165	-0.0846828	8.93359	2.4301	0.119025	0.62604	-0.0782775	ns	DKK3
ENSG00000050327	0.109964	1.14989	0.281161	0.595942	0.923659	0.0247196	ns	ARHGEF5
ENSG00000050344	-0.118639	1.20739	0.410429	0.521752	0.900897	-0.0335197	ns	NFE2L3
ENSG00000050393	-0.0618377	6.24846	1.3171	0.251114	0.764618	-0.0371106	ns	MCUR1
ENSG00000050405	0.15675	4.39778	4.68798	0.0303743	0.378533	0.237867	ns	LIMA1
ENSG00000050426	-0.0519056	4.6352	0.456315	0.499351	0.893152	-0.0156544	ns	LETMD1
ENSG00000050438	0.128877	2.88389	1.19081	0.275167	0.781823	0.0722232	ns	SLC4A8
ENSG00000050555	-0.132895	0.10864	0.272899	0.601393	0.925846	-0.0293487	ns	LAMC3
ENSG00000050628	0.166366	5.04891	4.66069	0.0308608	0.380697	0.251311	ns	PTGER3
ENSG00000050748	0.0458696	6.85992	0.758845	0.38369	0.839302	0.0190826	ns	MAPK9
ENSG00000050767	0.0433675	3.74105	0.209194	0.6474	0.937828	0.00818897	ns	COL23A1
ENSG00000050820	-0.140484	6.55965	5.6113	0.017845	0.297029	-0.245635	ns	BCAR1
ENSG00000051009	-0.123661	3.54452	1.16656	0.280108	0.785486	-0.0683444	ns	FHIP1B
ENSG00000051108	0.0115161	5.79551	0.0349787	0.85164	0.979007	0.000803176	ns	HERPUD1
ENSG00000051128	-0.0292407	1.94472	0.0303275	0.861749	0.980919	-0.00188951	ns	HOMER3
ENSG00000051180	0.197676	1.69449	1.43814	0.230441	0.748993	0.126007	ns	RAD51
ENSG00000051341	0.109557	3.60566	1.44569	0.229221	0.748639	0.0700887	ns	POLQ
ENSG00000051382	0.00373659	5.69791	0.0040296	0.949385	0.993822	8.42887e-05	ns	PIK3CB
ENSG00000051523	-0.138229	2.74947	1.36028	0.243489	0.760259	-0.0848062	ns	CYBA
ENSG00000051596	0.203531	3.11324	3.71229	0.0540133	0.469524	0.257975	ns	THOC3
ENSG00000051620	0.0581901	5.90708	1.09089	0.296274	0.794767	0.0307422	ns	HEBP2
ENSG00000051825	0.0859692	5.53222	1.96531	0.160946	0.687945	0.068201	ns	MPHOSPH9
ENSG00000052126	0.00372917	6.81527	0.0040311	0.949376	0.993822	8.41374e-05	ns	PLEKHA5
ENSG00000052344	-0.397265	1.76315	6.42801	0.0112335	0.237389	-0.774462	ns	PRSS8
ENSG00000052723	0.0155516	6.49075	0.0830116	0.773257	0.964187	0.00173674	ns	SIKE1
ENSG00000052749	0.0564427	3.98081	0.474514	0.490918	0.890378	0.0174403	ns	RRP12
ENSG00000052795	0.0873217	6.99488	0.689019	0.406498	0.851744	0.0341377	ns	FNIP2
ENSG00000052802	-0.216376	7.00302	8.52646	0.00350019	0.124796	-0.531399	ns	MSMO1
ENSG00000052841	-0.0236295	6.23495	0.190456	0.662538	0.942213	-0.0042247	ns	TTC17
ENSG00000053254	0.0370995	7.33866	0.469363	0.49328	0.890378	0.0113861	ns	FOXN3
ENSG00000053328	-0.00806278	2.52478	0.00456588	0.946127	0.993822	-0.000193915	ns	METTL24
ENSG00000053371	0.0244976	4.34583	0.104713	0.746246	0.958634	0.00311408	ns	AKR7A2
ENSG00000053372	-0.00242936	4.12136	0.00103128	0.974381	0.99645	-2.73813e-05	ns	MRTO4
ENSG00000053438	-0.189621	2.88183	2.19716	0.138265	0.656449	-0.162939	ns	NNAT
ENSG00000053501	-0.00967168	3.72917	0.0115686	0.914347	0.989957	-0.000376122	ns	USE1
ENSG00000053524	-0.248501	2.11633	2.73584	0.0981202	0.587275	-0.250549	ns	MCF2L2
ENSG00000053702	-0.0144212	-0.934037	0.00146001	0.96952	0.99645	-0.000193866	ns	NRIP2
ENSG00000053747	0.18507	-1.74426	0.16258	0.686793	0.947147	0.0301988	ns	LAMA3
ENSG00000053770	0.00164076	6.92488	0.000868638	0.976488	0.99645	1.69544e-05	ns	AP5M1
ENSG00000053900	-0.049773	4.92393	0.492796	0.482683	0.887152	-0.0157451	ns	ANAPC4
ENSG00000053918	-0.247536	5.35986	13.0647	0.000300906	0.0296489	-0.871716	ns	KCNQ1
ENSG00000054116	0.0406922	5.85345	0.550519	0.458106	0.877053	0.013796	ns	TRAPPC3
ENSG00000054118	0.0449984	7.4941	0.812984	0.367239	0.832386	0.0195766	ns	THRAP3
ENSG00000054148	0.0251048	6.05595	0.190429	0.66256	0.942213	0.0044881	ns	PHPT1
ENSG00000054179	-0.214351	-0.34926	0.409067	0.522443	0.900897	-0.0604385	ns	ENTPD2
ENSG00000054219	1.02386	-1.4054	5.97426	0.0145162	0.266379	1.882	ns	LY75
ENSG00000054267	0.0996633	5.9765	2.89261	0.0889866	0.567031	0.104714	ns	ARID4B
ENSG00000054277	-0.201149	4.70019	7.99499	0.0046907	0.148806	-0.468429	ns	OPN3
ENSG00000054282	0.0274267	4.7721	0.152659	0.696007	0.949152	0.00431659	ns	SDCCAG8
ENSG00000054356	-0.11548	0.766179	0.183608	0.668291	0.943236	-0.0202131	ns	PTPRN
ENSG00000054392	0.00293934	2.59643	0.000507896	0.98202	0.997558	2.31611e-05	ns	HHAT
ENSG00000054523	0.0170094	8.32436	0.112163	0.737694	0.957604	0.00224734	ns	KIF1B
ENSG00000054598	0.248308	2.38851	3.724	0.0536356	0.468393	0.315487	ns	FOXC1
ENSG00000054611	0.0480491	4.08576	0.389624	0.532497	0.903118	0.0131502	ns	TBC1D22A
ENSG00000054654	0.0248944	7.71482	0.2268	0.633907	0.933768	0.00492846	ns	SYNE2
ENSG00000054690	0.0052339	3.48752	0.00252599	0.959916	0.995553	9.29899e-05	ns	PLEKHH1
ENSG00000054793	-0.0948472	6.85364	2.61629	0.105772	0.602233	-0.0925358	ns	ATP9A
ENSG00000054938	-0.062165	-0.573768	0.0336411	0.854472	0.979719	-0.00424599	ns	CHRDL2
ENSG00000054965	0.0466962	7.15201	0.851061	0.356252	0.826672	0.0209312	ns	FAM168A
ENSG00000054967	0.0593964	0.750327	0.0540413	0.816175	0.972995	0.00523977	ns	RELT
ENSG00000054983	0.00582715	6.13981	0.0101471	0.919763	0.991116	0.000211667	ns	GALC
ENSG00000055044	-0.00894772	5.34708	0.0194695	0.889029	0.985505	-0.000457086	ns	NOP58
ENSG00000055070	0.0429984	7.28258	0.662997	0.415504	0.85461	0.0164007	ns	SZRD1
ENSG00000055118	-0.00156053	7.06398	0.00071817	0.97862	0.997098	-1.46468e-05	ns	KCNH2
ENSG00000055130	0.0378576	7.19533	0.514091	0.473373	0.882487	0.012296	ns	CUL1
ENSG00000055147	0.114849	5.05838	3.38431	0.0658198	0.503068	0.13571	ns	FAM114A2
ENSG00000055163	-0.0974105	6.37785	2.12086	0.145305	0.664623	-0.0816026	ns	CYFIP2
ENSG00000055208	0.0372262	9.10477	0.472565	0.491809	0.890378	0.0114732	ns	TAB2
ENSG00000055211	-0.0382657	7.02032	0.562234	0.453361	0.874038	-0.0131464	ns	GINM1
ENSG00000055332	0.052369	6.7137	0.996355	0.318194	0.810956	0.0260435	ns	EIF2AK2
ENSG00000055483	-0.0837805	4.65288	1.36444	0.242769	0.759421	-0.0515088	ns	USP36
ENSG00000055609	-0.00909985	7.25567	0.0220026	0.88208	0.984508	-0.000495868	ns	KMT2C
ENSG00000055732	-0.495822	-1.13498	1.72998	0.188414	0.717156	-0.359415	ns	MCOLN3
ENSG00000055813	0.0494252	2.12801	0.12661	0.721973	0.956098	0.00699262	ns	CCDC85A
ENSG00000055917	0.0532697	7.45624	0.901292	0.342436	0.821448	0.0247928	ns	PUM2
ENSG00000055950	0.0235127	5.02523	0.130834	0.717569	0.954945	0.00338903	ns	MRPL43
ENSG00000056050	0.142683	5.04218	3.97317	0.0462307	0.444687	0.190492	ns	HPF1
ENSG00000056097	0.0849501	7.95511	2.39763	0.121519	0.630793	0.0777595	ns	ZFR
ENSG00000056277	0.0989121	2.79302	0.525638	0.468447	0.879856	0.0325757	ns	ZNF280C
ENSG00000056291	0.706049	0.0541598	8.01284	0.00464468	0.148228	1.64724	ns	NPFFR2
ENSG00000056487	-0.19632	0.645198	0.738315	0.390201	0.843125	-0.080238	ns	PHF21B
ENSG00000056558	-0.330342	3.16669	7.41175	0.00647994	0.17755	-0.722931	ns	TRAF1
ENSG00000056586	0.0338528	7.31361	0.367523	0.544357	0.907619	0.00894106	ns	RC3H2
ENSG00000056736	0.117726	1.25427	0.451475	0.501636	0.893995	0.0352721	ns	IL17RB
ENSG00000056972	-0.0357723	4.1825	0.158519	0.690524	0.948193	-0.00575294	ns	TRAF3IP2
ENSG00000056998	-0.0426228	6.23974	0.58213	0.445479	0.870893	-0.014968	ns	GYG2
ENSG00000057019	0.0800951	7.94678	1.95633	0.161906	0.68905	0.0633342	ns	DCBLD2
ENSG00000057252	0.0390946	4.81819	0.241262	0.623296	0.930439	0.00802636	ns	SOAT1
ENSG00000057294	0.0641622	9.53241	1.67298	0.195859	0.72463	0.0454304	ns	PKP2
ENSG00000057468	0.223596	-1.79792	0.186135	0.666153	0.942458	0.0394482	ns	MSH4
ENSG00000057608	-0.0119053	8.03172	0.0593226	0.80757	0.972227	-0.00110505	ns	GDI2
ENSG00000057657	0.232998	1.44205	0.771744	0.379678	0.838997	0.0979955	ns	PRDM1
ENSG00000057663	-0.0101075	5.28909	0.0256124	0.87285	0.983149	-0.000596948	ns	ATG5
ENSG00000057704	-0.119203	1.41764	0.530365	0.466454	0.87979	-0.039479	ns	TMCC3
ENSG00000057757	0.0468919	5.22285	0.553922	0.45672	0.8757	0.0159597	ns	PITHD1
ENSG00000057935	0.0112582	6.20116	0.0424809	0.836706	0.977543	0.000871689	ns	MTA3
ENSG00000058056	0.0652374	6.78389	1.26773	0.260192	0.770219	0.0381446	ns	USP13
ENSG00000058063	0.00589691	6.55874	0.01153	0.914489	0.989957	0.000228926	ns	ATP11B
ENSG00000058085	-0.00416218	5.14028	0.00328939	0.954264	0.994692	-8.46236e-05	ns	LAMC2
ENSG00000058091	0.0674517	7.50148	1.52668	0.216612	0.739557	0.0448093	ns	CDK14
ENSG00000058262	-0.0539994	7.58681	0.932141	0.334307	0.81876	-0.0256959	ns	SEC61A1
ENSG00000058272	0.0686454	7.59356	1.93444	0.164273	0.691029	0.0538477	ns	PPP1R12A
ENSG00000058404	-0.139376	5.77326	3.28851	0.0697663	0.517414	-0.161168	ns	CAMK2B
ENSG00000058453	-0.0379447	2.8994	0.118677	0.730474	0.957184	-0.00517548	ns	CROCC
ENSG00000058600	0.0094657	4.64229	0.018548	0.89167	0.986259	0.000471351	ns	POLR3E
ENSG00000058668	-0.0269214	10.4105	0.236497	0.626748	0.93142	-0.00546255	ns	ATP2B4
ENSG00000058673	-0.713544	-0.644291	3.59687	0.0578885	0.481315	-0.882945	ns	ZC3H11A
ENSG00000058729	0.129256	5.09424	4.31081	0.037871	0.414839	0.183763	ns	RIOK2
ENSG00000058799	-0.00866616	4.32777	0.0144131	0.90444	0.988689	-0.00037802	ns	YIPF1
ENSG00000058804	0.0408679	5.07359	0.356763	0.55031	0.909448	0.0106008	ns	NDC1
ENSG00000058866	-0.151089	2.73138	1.50363	0.220114	0.740881	-0.0993185	ns	DGKG
ENSG00000059122	-0.176129	4.27849	4.44373	0.0350296	0.402721	-0.256367	ns	FLYWCH1
ENSG00000059145	-0.192043	4.06552	4.48193	0.0342551	0.398617	-0.281395	ns	UNKL
ENSG00000059377	0.0801928	0.182028	0.0826985	0.773673	0.964235	0.00893688	ns	TBXAS1
ENSG00000059378	-0.13342	4.31691	2.57954	0.108253	0.604954	-0.128825	ns	PARP12
ENSG00000059573	0.0567849	5.1468	0.720483	0.395985	0.847165	0.0228458	ns	ALDH18A1
ENSG00000059588	-0.0871828	4.35396	1.21269	0.270801	0.778086	-0.0494632	ns	TARBP1
ENSG00000059691	0.137133	4.9768	3.52663	0.0603903	0.489135	0.167169	ns	GATB
ENSG00000059728	0.00764574	3.63566	0.00722901	0.932243	0.992422	0.000232974	ns	MXD1
ENSG00000059758	-0.00558168	5.79516	0.00895856	0.924593	0.991302	-0.000190052	ns	CDK17
ENSG00000059769	-0.0339601	4.02665	0.177975	0.67312	0.94462	-0.005838	ns	DNAJC25
ENSG00000059804	-0.318097	7.93588	5.88911	0.0152348	0.273789	-0.578034	ns	SLC2A3
ENSG00000059915	-0.349511	3.30942	11.6455	0.000643585	0.0463057	-1.11543	ns	PSD
ENSG00000060069	0.0525708	3.85206	0.3899	0.532352	0.902994	0.014394	ns	CTDP1
ENSG00000060138	-0.184325	7.31402	10.2965	0.0013328	0.0728377	-0.529978	ns	YBX3
ENSG00000060237	0.0474352	9.1211	0.668446	0.413594	0.853208	0.0181879	ns	WNK1
ENSG00000060339	0.150281	6.82744	6.19655	0.0127999	0.251532	0.284451	ns	CCAR1
ENSG00000060491	0.0395021	4.00653	0.153475	0.695236	0.949093	0.0062361	ns	OGFR
ENSG00000060642	0.131784	2.81749	1.33548	0.247833	0.76226	0.0798399	ns	PIGV
ENSG00000060656	-0.279134	3.05554	5.29794	0.0213506	0.323037	-0.466318	ns	PTPRU
ENSG00000060688	0.127852	4.41255	3.03594	0.0814396	0.547476	0.139252	ns	SNRNP40
ENSG00000060718	0.031023	3.79413	0.102833	0.748456	0.959515	0.00390375	ns	COL11A1
ENSG00000060749	0.0124141	6.3794	0.0566028	0.811948	0.972432	0.00112313	ns	QSER1
ENSG00000060762	0.033833	6.34438	0.312475	0.576165	0.918316	0.0081014	ns	MPC1
ENSG00000060971	0.0169893	5.45123	0.0843286	0.771515	0.964009	0.00191394	ns	ACAA1
ENSG00000060982	0.00774074	3.6606	0.00651664	0.93566	0.992767	0.000223567	ns	BCAT1
ENSG00000061273	-0.188382	5.31471	5.22698	0.0222391	0.326965	-0.311374	ns	HDAC7
ENSG00000061337	0.188745	0.43703	0.582277	0.445421	0.870893	0.0662927	ns	LZTS1
ENSG00000061455	0.219637	1.8179	1.97202	0.160234	0.686433	0.174665	ns	PRDM6
ENSG00000061656	-0.484765	0.00907977	2.84551	0.0916296	0.573878	-0.503169	ns	SPAG4
ENSG00000061676	0.0618868	9.77613	1.33536	0.247853	0.76226	0.0374913	ns	NCKAP1
ENSG00000061794	0.103871	6.0019	3.66828	0.0554573	0.473839	0.130466	ns	MRPS35
ENSG00000061918	-0.00979904	4.96178	0.0204387	0.886318	0.984844	-0.00051357	ns	GUCY1B1
ENSG00000061936	0.0364387	5.00897	0.271378	0.602409	0.925916	0.00802047	ns	SFSWAP
ENSG00000061938	0.029151	5.89302	0.174588	0.676066	0.945156	0.00495599	ns	TNK2
ENSG00000061987	-0.0283856	5.96966	0.193798	0.659774	0.941687	-0.00512659	ns	MON2
ENSG00000062038	-0.369182	4.73708	23.0926	1.54381e-06	0.000551415	-2.14547	ns	CDH3
ENSG00000062194	-0.0615112	7.01283	1.34042	0.24696	0.761711	-0.0373603	ns	GPBP1
ENSG00000062282	0.165254	1.21219	0.686748	0.407273	0.851744	0.064468	ns	DGAT2
ENSG00000062370	0.208627	3.95202	5.46237	0.0194303	0.310667	0.357069	ns	ZNF112
ENSG00000062485	0.0168685	8.17748	0.11205	0.737822	0.957604	0.00222745	ns	CS
ENSG00000062524	0.32278	-0.455752	1.08908	0.296676	0.795102	0.170337	ns	LTK
ENSG00000062598	-0.00499298	5.87613	0.00793802	0.929006	0.992085	-0.000159683	ns	ELMO2
ENSG00000062650	0.0417175	6.67581	0.515662	0.472698	0.882231	0.0135755	ns	WAPL
ENSG00000062716	-0.190902	6.30811	5.9112	0.0150449	0.272532	-0.34794	ns	VMP1
ENSG00000062725	0.0574441	6.85181	1.1846	0.276421	0.782918	0.0320785	ns	APPBP2
ENSG00000062822	-0.117119	3.33199	1.30001	0.254211	0.766182	-0.0696631	ns	POLD1
ENSG00000063015	-0.580997	-1.71484	1.48968	0.222266	0.742874	-0.379465	ns	SEZ6
ENSG00000063046	0.00494307	9.12152	0.00920519	0.923565	0.991232	0.000170696	ns	EIF4B
ENSG00000063127	-0.392959	2.43066	9.31234	0.00227615	0.101334	-1.03851	ns	SLC6A16
ENSG00000063169	-0.100308	2.90979	0.83731	0.360167	0.827973	-0.0444861	ns	BICRA
ENSG00000063176	0.157395	3.18791	2.48239	0.115127	0.620193	0.147766	ns	SPHK2
ENSG00000063177	-0.060793	7.87973	1.28411	0.257137	0.767601	-0.0358579	ns	RPL18
ENSG00000063180	0.0132286	4.18627	0.026287	0.871201	0.983149	0.000792146	ns	CA11
ENSG00000063241	-0.0620805	4.86964	0.599456	0.438786	0.868196	-0.0222092	ns	ISOC2
ENSG00000063244	0.0579159	6.73268	1.22359	0.268657	0.776318	0.0330585	ns	U2AF2
ENSG00000063245	-0.0381549	5.76539	0.332327	0.564292	0.914362	-0.00948135	ns	EPN1
ENSG00000063322	0.00246361	5.80029	0.00188015	0.965414	0.996447	3.76598e-05	ns	MED29
ENSG00000063438	0.0693344	-0.926693	0.0315164	0.859093	0.980382	0.00457328	ns	AHRR
ENSG00000063587	-0.0370906	5.35526	0.369401	0.543331	0.907339	-0.00982662	ns	ZNF275
ENSG00000063601	0.0935639	4.86275	1.9757	0.159844	0.685837	0.0745052	ns	MTMR1
ENSG00000063660	-0.0877501	8.18675	2.88604	0.0893505	0.567967	-0.0920414	ns	GPC1
ENSG00000063761	0.18919	2.61596	1.69571	0.19285	0.72168	0.135229	ns	ADCK1
ENSG00000063854	-0.0204899	5.51861	0.116441	0.732927	0.957289	-0.00276489	ns	HAGH
ENSG00000063978	-0.0167059	5.82443	0.0908309	0.763124	0.962978	-0.00196136	ns	RNF4
ENSG00000064012	0.123657	2.94181	1.1502	0.283508	0.788173	0.0676943	ns	CASP8
ENSG00000064042	0.31432	5.0547	24.0906	9.19065e-07	0.000346852	1.89744	ns	LIMCH1
ENSG00000064102	0.0631703	5.40896	0.948104	0.330202	0.816432	0.0303988	ns	INTS13
ENSG00000064115	-0.0235448	6.36786	0.20254	0.652678	0.93974	-0.00436287	ns	TM7SF3
ENSG00000064199	0.286391	1.91126	3.52209	0.0605559	0.489135	0.348779	ns	SPA17
ENSG00000064201	0.0468353	2.58111	0.159755	0.689382	0.947569	0.00756578	ns	TSPAN32
ENSG00000064225	-0.09639	6.09779	2.56962	0.108934	0.607104	-0.0928078	ns	ST3GAL6
ENSG00000064300	-0.441383	6.64887	37.2186	1.05599e-09	1.11168e-06	-3.962	ns	NGFR
ENSG00000064309	0.0210222	4.15416	0.0749678	0.784236	0.967365	0.00221896	ns	CDON
ENSG00000064313	-0.0630621	5.57445	1.0154	0.313613	0.808884	-0.0317584	ns	TAF2
ENSG00000064393	0.0350134	8.46773	0.325277	0.568453	0.915728	0.00858896	ns	HIPK2
ENSG00000064419	0.0703594	5.97496	1.64035	0.200277	0.727506	0.0491368	ns	TNPO3
ENSG00000064490	-0.00888535	3.7323	0.00882659	0.925149	0.991472	-0.000300221	ns	RFXANK
ENSG00000064545	-0.300393	2.71003	5.04118	0.0247516	0.344764	-0.48255	ns	TMEM161A
ENSG00000064547	-0.287762	0.48421	1.53028	0.216071	0.73949	-0.191478	ns	LPAR2
ENSG00000064601	-0.0159867	5.8755	0.0676133	0.794844	0.969486	-0.00159417	ns	CTSA
ENSG00000064607	-0.0139712	7.32208	0.0738006	0.785881	0.967365	-0.00146199	ns	SUGP2
ENSG00000064651	0.1212	6.57172	4.4937	0.03402	0.398465	0.177954	ns	SLC12A2
ENSG00000064652	-0.0108778	4.39329	0.0216224	0.883096	0.984844	-0.000587313	ns	SNX24
ENSG00000064666	-0.0337803	5.51029	0.147843	0.700605	0.950451	-0.00521996	ns	CNN2
ENSG00000064687	-0.121221	3.67526	1.86162	0.172438	0.700109	-0.0925361	ns	ABCA7
ENSG00000064692	0.10958	1.60816	0.395729	0.529303	0.902676	0.0302764	ns	SNCAIP
ENSG00000064703	0.168362	5.21248	6.21977	0.0126332	0.250023	0.319632	ns	DDX20
ENSG00000064726	-0.00606961	7.84257	0.0146371	0.903704	0.988689	-0.000266904	ns	BTBD1
ENSG00000064763	0.202956	2.52283	2.17851	0.13995	0.658345	0.17333	ns	FAR2
ENSG00000064787	0.129129	-1.94168	0.0734605	0.786363	0.967365	0.0134781	ns	BCAS1
ENSG00000064932	-0.435262	4.11775	13.2228	0.00027657	0.0285152	-1.54875	ns	SBNO2
ENSG00000064933	-0.095343	4.77132	1.98915	0.15843	0.684639	-0.0762898	ns	PMS1
ENSG00000064961	-0.0975853	4.94336	2.33586	0.126425	0.637866	-0.0876477	ns	HMG20B
ENSG00000064989	0.26018	5.08759	8.39317	0.00376634	0.130762	0.630698	ns	CALCRL
ENSG00000064995	0.10331	5.59261	3.15317	0.0757794	0.533336	0.115753	ns	TAF11
ENSG00000064999	-0.0823799	5.14226	1.70543	0.191579	0.720816	-0.0591201	ns	ANKS1A
ENSG00000065000	0.0168139	6.87133	0.102104	0.74932	0.959655	0.00210733	ns	AP3D1
ENSG00000065029	0.0523763	4.61886	0.571727	0.449573	0.872029	0.018185	ns	ZNF76
ENSG00000065054	0.236985	3.93358	5.56744	0.0182975	0.301901	0.411786	ns	NHERF2
ENSG00000065057	-0.0741749	2.5063	0.272629	0.601574	0.925846	-0.0163712	ns	NTHL1
ENSG00000065060	0.0441793	6.64743	0.743045	0.388687	0.842058	0.0181312	ns	BLTP3A
ENSG00000065135	0.0396704	6.5395	0.505361	0.477154	0.883463	0.0127477	ns	GNAI3
ENSG00000065150	0.0560431	7.76968	1.23352	0.266723	0.774196	0.0321654	ns	IPO5
ENSG00000065154	0.0333817	6.24716	0.355594	0.550964	0.909448	0.00864176	ns	OAT
ENSG00000065183	0.130324	4.66188	3.05201	0.0806372	0.546192	0.142505	ns	WDR3
ENSG00000065243	0.106103	6.70218	3.4238	0.0642631	0.497831	0.126478	ns	PKN2
ENSG00000065268	-0.0283459	3.38095	0.0756631	0.783263	0.967301	-0.00300728	ns	WDR18
ENSG00000065308	-0.0331028	5.99054	0.284031	0.594071	0.923244	-0.00748658	ns	TRAM2
ENSG00000065320	0.133238	1.82447	0.626495	0.428644	0.862182	0.0490186	ns	NTN1
ENSG00000065328	0.244689	1.88467	2.31716	0.127953	0.638638	0.218495	ns	MCM10
ENSG00000065357	-0.0246149	3.64185	0.0784009	0.779476	0.96623	-0.00266326	ns	DGKA
ENSG00000065361	0.305799	5.3425	17.7156	2.56512e-05	0.00513076	1.40389	ns	ERBB3
ENSG00000065413	0.151204	2.89624	1.86012	0.172611	0.700316	0.115359	ns	ANKRD44
ENSG00000065427	0.0399324	6.69452	0.6065	0.436109	0.866662	0.0143919	ns	KARS1
ENSG00000065457	-0.0645397	5.47814	1.16009	0.281448	0.786465	-0.0355357	ns	ADAT1
ENSG00000065485	-0.181715	3.78267	4.80726	0.02834	0.365951	-0.281221	ns	PDIA5
ENSG00000065491	0.0104133	4.46683	0.0195804	0.888715	0.985424	0.000533552	ns	TBC1D22B
ENSG00000065518	0.0433326	7.05523	0.734817	0.391326	0.84361	0.0176564	ns	NDUFB4
ENSG00000065526	0.0108839	6.74749	0.0316446	0.85881	0.980382	0.00071946	ns	SPEN
ENSG00000065534	-0.0323826	6.02847	0.222967	0.636788	0.93471	-0.00634714	ns	MYLK
ENSG00000065548	0.0915343	6.36236	3.01741	0.0823748	0.549286	0.099242	ns	ZC3H15
ENSG00000065559	0.047827	6.39169	0.773272	0.379207	0.838997	0.0201411	ns	MAP2K4
ENSG00000065600	0.0055755	2.5988	0.00207946	0.963628	0.995863	8.97126e-05	ns	PACC1
ENSG00000065609	0.0410281	8.04431	0.70121	0.402377	0.848624	0.0162211	ns	SNAP91
ENSG00000065613	0.0554161	7.94117	0.833849	0.361162	0.829196	0.0245105	ns	SLK
ENSG00000065615	-0.00934895	4.69158	0.0177313	0.894068	0.987023	-0.000454635	ns	CYB5R4
ENSG00000065618	-0.621397	-2.22498	0.817707	0.365852	0.831415	-0.271361	ns	COL17A1
ENSG00000065621	0.432229	-0.121404	1.92536	0.165267	0.691656	0.337923	ns	GSTO2
ENSG00000065665	0.0291509	5.87668	0.286173	0.592683	0.923244	0.00662242	ns	SEC61A2
ENSG00000065675	0.169618	-1.23507	0.144261	0.704081	0.950971	0.025846	ns	PRKCQ
ENSG00000065717	-0.0824477	4.99136	1.03733	0.308444	0.805266	-0.0421163	ns	TLE2
ENSG00000065802	-0.120589	6.06696	4.87531	0.0272435	0.361225	-0.18869	ns	ASB1
ENSG00000065809	0.0869301	4.72279	0.698322	0.403348	0.849539	0.0342783	ns	FAM107B
ENSG00000065833	0.0167189	7.15696	0.0621057	0.803198	0.972139	0.00159125	ns	ME1
ENSG00000065882	-0.0424119	7.8513	0.581908	0.445565	0.870927	-0.0148903	ns	TBC1D1
ENSG00000065883	0.0128304	6.15006	0.0553959	0.813927	0.972432	0.00114723	ns	CDK13
ENSG00000065911	-0.166795	5.28633	5.9392	0.0148077	0.269503	-0.305153	ns	MTHFD2
ENSG00000065923	-0.153187	4.86574	5.05272	0.0245873	0.344704	-0.246522	ns	SLC9A7
ENSG00000065970	0.0087083	5.90289	0.0199363	0.887715	0.985299	0.000450449	ns	FOXJ2
ENSG00000065978	-0.00183807	9.82652	0.00115988	0.972832	0.99645	-2.19875e-05	ns	YBX1
ENSG00000065989	0.00412584	2.89535	0.00134434	0.970752	0.99645	5.31893e-05	ns	PDE4A
ENSG00000066027	-0.0395257	6.94214	0.57491	0.448314	0.871466	-0.0137715	ns	PPP2R5A
ENSG00000066032	0.0602063	-1.48846	0.021703	0.88288	0.984844	0.00325706	ns	CTNNA2
ENSG00000066044	0.0275654	6.85599	0.267676	0.604895	0.926461	0.00601808	ns	ELAVL1
ENSG00000066056	0.159093	2.57787	1.59529	0.206571	0.732087	0.108968	ns	TIE1
ENSG00000066084	0.0262499	7.00961	0.208832	0.647684	0.937883	0.00495169	ns	DIP2B
ENSG00000066117	0.0514416	5.2735	0.710229	0.399368	0.847708	0.020506	ns	SMARCD1
ENSG00000066135	0.0346664	4.91962	0.243377	0.621778	0.930439	0.00715392	ns	KDM4A
ENSG00000066136	0.0383758	6.16302	0.304917	0.580816	0.919337	0.00905519	ns	NFYC
ENSG00000066185	-0.0522962	0.0445172	0.0439933	0.833866	0.976488	-0.00412636	ns	ZMYND12
ENSG00000066279	0.0907874	4.6205	0.925677	0.335989	0.819322	0.0430037	ns	ASPM
ENSG00000066322	0.00230332	4.7648	0.000926504	0.975717	0.99645	2.45902e-05	ns	ELOVL1
ENSG00000066379	-0.154439	3.32195	2.48673	0.11481	0.619153	-0.145176	ns	POLR1H
ENSG00000066382	-0.0992072	5.79013	3.02525	0.0819778	0.548769	-0.107769	ns	MPPED2
ENSG00000066422	-0.059967	4.93947	0.843157	0.358495	0.826733	-0.0267163	ns	ZBTB11
ENSG00000066427	0.0289489	4.51356	0.160055	0.689105	0.947559	0.00468145	ns	ATXN3
ENSG00000066455	0.0763973	5.61533	1.64908	0.199085	0.726449	0.0535516	ns	GOLGA5
ENSG00000066468	0.302942	3.85249	5.75944	0.0164003	0.28475	0.540797	ns	FGFR2
ENSG00000066557	0.0236906	5.71396	0.145307	0.703061	0.950856	0.00362482	ns	LRRC40
ENSG00000066583	0.00134586	7.7272	0.000604694	0.980382	0.997217	1.1581e-05	ns	ISOC1
ENSG00000066629	-0.00155327	5.30001	0.000642759	0.979774	0.997098	-1.37841e-05	ns	EML1
ENSG00000066651	-0.00670787	4.31955	0.00833965	0.927237	0.991854	-0.00022008	ns	TRMT11
ENSG00000066654	0.089294	5.57366	2.05174	0.152032	0.674717	0.0730482	ns	THUMPD1
ENSG00000066697	-0.080057	5.55664	1.36966	0.241871	0.759005	-0.0493485	ns	MSANTD3
ENSG00000066735	-0.111598	2.38846	0.73525	0.391187	0.84361	-0.0454891	ns	KIF26A
ENSG00000066739	0.0962207	6.46888	3.15252	0.0758098	0.533362	0.107794	ns	ATG2B
ENSG00000066777	0.0679286	6.7304	1.51307	0.218671	0.739806	0.0448471	ns	ARFGEF1
ENSG00000066827	-0.00696096	3.39184	0.00433076	0.94753	0.993822	-0.000162935	ns	ZFAT
ENSG00000066855	-0.0105183	5.17386	0.0243763	0.875931	0.983702	-0.00060512	ns	MTFR1
ENSG00000066923	0.0143477	-0.476056	0.00236953	0.961176	0.995715	0.000246738	ns	STAG3
ENSG00000066926	0.0558753	5.90667	0.871607	0.350511	0.825008	0.0254399	ns	FECH
ENSG00000066933	0.0186198	6.19879	0.123452	0.72532	0.95638	0.00259691	ns	MYO9A
ENSG00000067057	-0.104673	8.17708	3.4437	0.0634933	0.495918	-0.125322	ns	PFKP
ENSG00000067064	-0.156314	6.39716	4.13902	0.0419054	0.429621	-0.215358	ns	IDI1
ENSG00000067066	0.189778	4.1048	4.033	0.0446186	0.438243	0.256293	ns	SP100
ENSG00000067082	-0.200338	7.58766	8.17074	0.00425714	0.140514	-0.474977	ns	KLF6
ENSG00000067113	0.0109865	6.79511	0.0307714	0.860751	0.980713	0.000715464	ns	PLPP1
ENSG00000067141	0.0928038	6.60783	2.72877	0.0985554	0.587572	0.0933903	ns	NEO1
ENSG00000067167	-0.0142886	7.36438	0.0759248	0.782898	0.967294	-0.00151881	ns	TRAM1
ENSG00000067177	-0.0436074	4.30482	0.358516	0.549332	0.909204	-0.0113451	ns	PHKA1
ENSG00000067182	-0.216889	5.79345	15.2965	9.18843e-05	0.0129427	-0.875529	ns	TNFRSF1A
ENSG00000067191	-0.0621371	3.85304	0.442186	0.506069	0.895249	-0.0183795	ns	CACNB1
ENSG00000067208	-0.0347699	6.40422	0.348747	0.554823	0.911774	-0.00889573	ns	EVI5
ENSG00000067221	-0.015194	3.35897	0.0232587	0.878786	0.984256	-0.000852639	ns	STOML1
ENSG00000067225	0.0285786	9.18861	0.223062	0.636716	0.93471	0.00560294	ns	PKM
ENSG00000067248	0.0281191	5.8597	0.257528	0.611824	0.928706	0.00599988	ns	DHX29
ENSG00000067334	0.092458	5.85263	2.81767	0.0932319	0.576274	0.0952721	ns	DNTTIP2
ENSG00000067365	-0.00672361	3.48253	0.00468296	0.945442	0.993822	-0.000163823	ns	METTL22
ENSG00000067369	0.0180473	7.50023	0.125021	0.723652	0.956135	0.00253512	ns	TP53BP1
ENSG00000067445	0.0468414	5.94577	0.69348	0.404983	0.850985	0.0183882	ns	TRO
ENSG00000067533	0.150998	5.89025	5.78417	0.0161712	0.283971	0.270477	ns	RRP15
ENSG00000067560	-0.0384733	7.88373	0.551142	0.457851	0.876778	-0.013053	ns	RHOA
ENSG00000067596	0.0637228	5.42176	0.765249	0.381691	0.838997	0.0266545	ns	DHX8
ENSG00000067606	-0.0166294	3.72837	0.0386697	0.844104	0.977745	-0.00122399	ns	PRKCZ
ENSG00000067704	0.0795711	7.68059	2.39	0.122114	0.631608	0.0726672	ns	IARS2
ENSG00000067715	-0.045068	2.09621	0.0726482	0.787519	0.967387	-0.0046753	ns	SYT1
ENSG00000067798	0.00264636	4.96488	0.00131891	0.97103	0.99645	3.37873e-05	ns	NAV3
ENSG00000067829	-0.0818861	4.97407	1.25991	0.261668	0.771476	-0.0476782	ns	IDH3G
ENSG00000067836	-0.159434	3.57288	2.84033	0.0919251	0.573893	-0.165264	ns	ROGDI
ENSG00000067840	-0.0218974	-1.32884	0.00229838	0.961763	0.995715	-0.000370766	ns	PDZD4
ENSG00000067900	0.0608601	7.4629	1.45005	0.228519	0.748214	0.039016	ns	ROCK1
ENSG00000067955	0.069537	6.33069	1.39711	0.237208	0.755172	0.0434516	ns	CBFB
ENSG00000067992	0.0687952	6.69453	1.62695	0.202125	0.727873	0.0477701	ns	PDK3
ENSG00000068001	0.0580653	3.81278	0.363156	0.546759	0.908479	0.015225	ns	HYAL2
ENSG00000068024	-0.0539879	3.91713	0.372323	0.541741	0.906662	-0.014372	ns	HDAC4
ENSG00000068028	0.178571	3.44524	2.59888	0.106939	0.603043	0.173369	ns	RASSF1
ENSG00000068078	0.00835046	-0.648383	0.00056432	0.981048	0.997302	6.93913e-05	ns	FGFR3
ENSG00000068079	-0.173947	2.22399	0.863692	0.352707	0.825039	-0.078726	ns	IFI35
ENSG00000068097	0.136401	4.48617	3.53433	0.0601108	0.489003	0.166552	ns	HEATR6
ENSG00000068120	-0.0788353	5.15433	1.1095	0.292191	0.792084	-0.0421244	ns	COASY
ENSG00000068137	-0.310132	4.10622	12.7442	0.000357107	0.0323206	-1.06909	ns	PLEKHH3
ENSG00000068305	0.0113231	9.10396	0.0523018	0.819105	0.972995	0.000981264	ns	MEF2A
ENSG00000068308	-0.0269545	4.88286	0.164627	0.684932	0.946878	-0.00443003	ns	OTUD5
ENSG00000068323	-0.116973	6.01994	3.27407	0.0703826	0.519864	-0.134816	ns	TFE3
ENSG00000068354	-0.0225541	4.62264	0.10885	0.741457	0.957741	-0.0029301	ns	TBC1D25
ENSG00000068366	-0.0160041	7.81897	0.0791188	0.778495	0.965717	-0.00174036	ns	ACSL4
ENSG00000068383	-0.0857534	7.10214	2.66293	0.102711	0.59497	-0.0847571	ns	INPP5A
ENSG00000068394	0.0332519	4.33024	0.201551	0.653472	0.940273	0.00614406	ns	GPKOW
ENSG00000068400	-0.111694	4.9268	2.32621	0.127211	0.638082	-0.100019	ns	GRIPAP1
ENSG00000068438	-0.0135108	4.39994	0.0364928	0.848501	0.97828	-0.000963963	ns	FTSJ1
ENSG00000068489	0.149607	3.87251	2.21239	0.136907	0.654571	0.129197	ns	PRR11
ENSG00000068615	0.0163581	6.55517	0.0850471	0.770571	0.963866	0.00185153	ns	REEP1
ENSG00000068650	-0.0209591	7.01973	0.137942	0.710335	0.95235	-0.0031132	ns	ATP11A
ENSG00000068654	0.0395316	5.93923	0.471244	0.492415	0.890378	0.0121626	ns	POLR1A
ENSG00000068697	-0.0167048	8.17119	0.116513	0.732848	0.957289	-0.00225492	ns	LAPTM4A
ENSG00000068724	-0.00355996	2.45839	0.000684626	0.979125	0.997098	-3.26152e-05	ns	TTC7A
ENSG00000068745	-0.0483221	5.19525	0.51621	0.472463	0.882231	-0.0157352	ns	IP6K2
ENSG00000068784	0.25453	4.44796	12.1006	0.000504045	0.040167	0.839321	ns	SRBD1
ENSG00000068796	0.0492734	6.12274	0.846603	0.357515	0.826672	0.0220107	ns	KIF2A
ENSG00000068831	-0.0467906	2.91713	0.133049	0.715291	0.954124	-0.00680883	ns	RASGRP2
ENSG00000068878	-0.0294382	6.95822	0.319138	0.572126	0.917521	-0.00713901	ns	PSME4
ENSG00000068885	-0.0578602	4.51271	0.54568	0.460088	0.877935	-0.0195081	ns	IFT80
ENSG00000068903	-0.0504244	5.9149	0.784534	0.375758	0.837895	-0.021435	ns	SIRT2
ENSG00000068912	-0.019461	6.37605	0.120631	0.728352	0.956814	-0.00267898	ns	ERLEC1
ENSG00000068971	-0.0899673	4.45711	1.34283	0.246535	0.761711	-0.054711	ns	PPP2R5B
ENSG00000068976	-0.0157049	5.66112	0.0458598	0.830431	0.975834	-0.00126733	ns	PYGM
ENSG00000069020	-0.00978143	6.4739	0.0271259	0.869181	0.982778	-0.000595591	ns	MAST4
ENSG00000069122	0.0760883	4.49923	0.710104	0.399409	0.847708	0.0303274	ns	ADGRF5
ENSG00000069188	-0.1951	5.96498	7.51831	0.00610751	0.171336	-0.431977	ns	SDK2
ENSG00000069248	0.0225775	6.41596	0.17823	0.672898	0.94458	0.00388447	ns	NUP133
ENSG00000069275	0.0663507	9.44858	1.71028	0.190949	0.720226	0.0477117	ns	NUCKS1
ENSG00000069329	0.050915	8.28709	1.09449	0.295478	0.794189	0.0269582	ns	VPS35
ENSG00000069345	0.0624269	6.97355	1.48117	0.223592	0.744007	0.0406115	ns	DNAJA2
ENSG00000069399	-0.653541	2.75737	21.5956	3.36627e-06	0.00105206	-3.57673	ns	BCL3
ENSG00000069424	-0.109554	2.19958	0.712276	0.398689	0.847708	-0.043752	ns	KCNAB2
ENSG00000069431	-0.201466	6.31135	10.8876	0.000968098	0.0590363	-0.607235	ns	ABCC9
ENSG00000069493	-0.230387	4.59726	3.51315	0.0608835	0.489359	-0.280035	ns	CLEC2D
ENSG00000069509	0.0563791	5.4478	0.861599	0.353292	0.825039	0.0254758	ns	FUNDC1
ENSG00000069535	-0.192415	4.45214	6.89235	0.00865653	0.207258	-0.396885	ns	MAOB
ENSG00000069667	0.20776	4.06103	4.79785	0.0284952	0.3665	0.321037	ns	RORA
ENSG00000069702	-0.263976	4.96281	16.4262	5.05815e-05	0.00864727	-1.13404	ns	TGFBR3
ENSG00000069849	-0.0796433	7.70936	1.01385	0.313981	0.808998	-0.0400683	ns	ATP1B3
ENSG00000069869	0.138346	5.79342	4.90958	0.0267081	0.357882	0.217668	ns	NEDD4
ENSG00000069943	0.0522607	2.93903	0.223738	0.636207	0.934479	0.0102641	ns	PIGB
ENSG00000069956	-0.110516	6.48728	3.81862	0.050686	0.458121	-0.143131	ns	MAPK6
ENSG00000069966	-0.107908	6.32494	3.8404	0.0500317	0.456687	-0.140362	ns	GNB5
ENSG00000069974	-0.0970106	5.45439	2.74943	0.0972892	0.585256	-0.0981685	ns	RAB27A
ENSG00000069998	-0.0412586	4.02694	0.23155	0.630377	0.932659	-0.0082682	ns	HDHD5
ENSG00000070010	0.0115027	5.52719	0.0267252	0.870142	0.98285	0.000694877	ns	UFD1
ENSG00000070018	0.0964571	6.55149	3.39154	0.0655317	0.502069	0.114162	ns	LRP6
ENSG00000070047	-0.10778	4.91474	2.58242	0.108056	0.604233	-0.104153	ns	PHRF1
ENSG00000070061	-0.0405916	6.55012	0.552369	0.457351	0.876202	-0.013791	ns	ELP1
ENSG00000070081	0.0718494	7.03381	1.93354	0.164372	0.691029	0.0563424	ns	NUCB2
ENSG00000070087	-0.0229859	7.73165	0.194803	0.658949	0.941279	-0.00416385	ns	PFN2
ENSG00000070159	-0.145907	3.81572	2.93074	0.0869079	0.55877	-0.154799	ns	PTPN3
ENSG00000070182	0.0274338	6.78552	0.179037	0.672202	0.944083	0.00473234	ns	SPTB
ENSG00000070190	-0.2168	1.60522	1.7022	0.192	0.720816	-0.15538	ns	DAPP1
ENSG00000070193	0.253078	6.50891	17.1786	3.40241e-05	0.00636029	1.13081	ns	FGF10
ENSG00000070214	0.0448348	5.96485	0.605723	0.436403	0.866662	0.0161456	ns	SLC44A1
ENSG00000070269	0.0455898	3.48868	0.256906	0.612254	0.928706	0.00971374	ns	TMEM260
ENSG00000070366	0.0538329	5.71392	0.851492	0.356131	0.826672	0.0241382	ns	SMG6
ENSG00000070367	0.0461967	7.13431	0.785166	0.375566	0.837726	0.0196481	ns	EXOC5
ENSG00000070371	-0.169235	2.85688	1.56484	0.210959	0.736209	-0.114369	ns	CLTCL1
ENSG00000070404	-0.657054	3.70916	34.0568	5.35279e-09	4.86665e-06	-5.43477	ns	FSTL3
ENSG00000070413	-0.00488156	5.97221	0.00778657	0.929685	0.992163	-0.000154571	ns	DGCR2
ENSG00000070423	-0.164123	4.05969	3.75063	0.0527876	0.466161	-0.209662	ns	RNF126
ENSG00000070444	-0.136764	3.91493	2.93094	0.0868966	0.55877	-0.145106	ns	MNT
ENSG00000070476	-0.0260983	4.6736	0.147299	0.70113	0.950451	-0.0040244	ns	ZXDC
ENSG00000070495	0.0361212	5.71514	0.323377	0.569585	0.915963	0.0088295	ns	JMJD6
ENSG00000070501	-0.0391487	4.29728	0.290676	0.589788	0.922861	-0.00897698	ns	POLB
ENSG00000070540	-0.0631032	5.17837	0.911037	0.33984	0.821022	-0.0295781	ns	WIPI1
ENSG00000070601	-0.455693	-0.923134	1.65151	0.198753	0.726449	-0.319754	ns	FRMPD1
ENSG00000070610	-0.0406926	6.78508	0.604464	0.43688	0.866825	-0.0146346	ns	GBA2
ENSG00000070614	-0.0227711	7.36422	0.182717	0.669049	0.943546	-0.00397452	ns	NDST1
ENSG00000070718	0.0327861	4.42194	0.185917	0.666337	0.942458	0.00578039	ns	AP3M2
ENSG00000070756	-0.0489074	8.47987	0.840956	0.359123	0.827078	-0.0217519	ns	PABPC1
ENSG00000070759	0.00361842	1.60127	0.000506338	0.982048	0.997558	2.84679e-05	ns	TESK2
ENSG00000070761	-0.0194182	5.38225	0.108422	0.741948	0.958004	-0.00251711	ns	CFAP20
ENSG00000070770	-0.0315352	6.14605	0.255985	0.612892	0.928706	-0.00670489	ns	CSNK2A2
ENSG00000070778	0.0250676	8.03903	0.222912	0.63683	0.93471	0.00491267	ns	PTPN21
ENSG00000070785	0.0445032	4.58446	0.344186	0.557423	0.912144	0.0112956	ns	EIF2B3
ENSG00000070808	-0.211797	5.32678	9.90555	0.00164781	0.0841069	-0.589451	ns	CAMK2A
ENSG00000070814	0.0867181	5.12642	1.8354	0.175491	0.704344	0.0655369	ns	TCOF1
ENSG00000070831	-0.164221	1.92992	0.822719	0.364386	0.830692	-0.0720007	ns	CDC42
ENSG00000070882	0.0214647	4.30212	0.0654964	0.798011	0.970396	0.00210336	ns	OSBPL3
ENSG00000070950	0.3041	2.11968	4.12806	0.0421776	0.431485	0.418113	ns	RAD18
ENSG00000070961	0.0188502	5.65969	0.101881	0.749584	0.959785	0.00235966	ns	ATP2B1
ENSG00000071051	0.0618114	5.84328	1.11369	0.291281	0.792084	0.0331116	ns	NCK2
ENSG00000071054	0.0407058	9.03699	0.574632	0.448424	0.871466	0.0141783	ns	MAP4K4
ENSG00000071073	0.105359	5.24644	2.82729	0.0926744	0.575139	0.10884	ns	MGAT4A
ENSG00000071082	-0.0608835	8.60513	1.28668	0.256661	0.766686	-0.0359602	ns	RPL31
ENSG00000071127	0.00332719	8.10034	0.00457692	0.946062	0.993822	8.01202e-05	ns	WDR1
ENSG00000071189	0.0716619	6.62553	1.41295	0.234567	0.751574	0.0451279	ns	SNX13
ENSG00000071205	0.152471	3.3557	2.46754	0.11622	0.623056	0.142518	ns	ARHGAP10
ENSG00000071242	-0.0747132	6.61538	1.99427	0.157895	0.684102	-0.0598925	ns	RPS6KA2
ENSG00000071243	0.115053	4.51746	2.55834	0.109714	0.609074	0.110421	ns	ING3
ENSG00000071246	-0.114759	7.73765	5.09868	0.023944	0.340148	-0.186001	ns	VASH1
ENSG00000071282	-0.0810471	3.31582	0.559615	0.454415	0.874596	-0.0277624	ns	LMCD1
ENSG00000071462	-0.0258672	5.25066	0.16922	0.680806	0.94547	-0.00431922	ns	BUD23
ENSG00000071537	0.02354	7.37528	0.180944	0.670564	0.94385	0.0040856	ns	SEL1L
ENSG00000071539	0.0911806	2.89158	0.672756	0.412092	0.852804	0.035105	ns	TRIP13
ENSG00000071553	-0.0296166	6.51406	0.230395	0.631231	0.932807	-0.00591774	ns	ATP6AP1
ENSG00000071564	-0.0406123	5.67719	0.491084	0.483444	0.887152	-0.0128194	ns	TCF3
ENSG00000071575	0.153496	6.17725	6.68483	0.00972369	0.221039	0.308859	ns	TRIB2
ENSG00000071626	0.0128897	6.18174	0.0529492	0.818009	0.972995	0.00112453	ns	DAZAP1
ENSG00000071655	0.0677742	4.86407	0.618702	0.43153	0.864172	0.0247369	ns	MBD3
ENSG00000071794	0.0770225	7.03484	2.23292	0.135098	0.653344	0.0669596	ns	HLTF
ENSG00000071859	0.0114084	5.81274	0.0419374	0.837739	0.977584	0.000877204	ns	FAM50A
ENSG00000071889	-0.0775033	5.24446	1.22729	0.267935	0.775902	-0.0443296	ns	FAM3A
ENSG00000071894	-0.128345	5.69357	4.81767	0.0281695	0.36547	-0.198964	ns	CPSF1
ENSG00000071909	-0.591208	-0.0316434	3.81347	0.0508419	0.458908	-0.764891	ns	MYO3B
ENSG00000071967	0.0642457	5.51826	1.03577	0.308807	0.805623	0.0327855	ns	CYBRD1
ENSG00000071991	0.34184	4.24045	18.5354	1.66774e-05	0.00397121	1.63327	ns	CDH19
ENSG00000071994	-0.00414496	5.53055	0.00519256	0.942555	0.993822	-0.000106498	ns	PDCD2
ENSG00000072041	0.329307	0.247698	0.765535	0.381602	0.838997	0.137779	ns	SLC6A15
ENSG00000072042	-0.000772518	5.80602	0.000173787	0.989482	0.998868	-3.5475e-06	ns	RDH11
ENSG00000072062	-0.0213942	7.88368	0.171193	0.679054	0.94547	-0.00359629	ns	PRKACA
ENSG00000072071	-0.11682	5.4331	2.63102	0.104794	0.599643	-0.114445	ns	ADGRL1
ENSG00000072110	-0.147893	8.69223	9.18098	0.00244543	0.10385	-0.386245	ns	ACTN1
ENSG00000072121	0.140494	5.19561	4.61691	0.0316583	0.384708	0.210672	ns	ZFYVE26
ENSG00000072133	-0.0330008	4.26817	0.19576	0.658166	0.941066	-0.00599509	ns	RPS6KA6
ENSG00000072134	-0.041256	5.85045	0.476227	0.490136	0.890378	-0.0127763	ns	EPN2
ENSG00000072135	-0.0888545	3.63138	1.04066	0.307669	0.804444	-0.0454861	ns	PTPN18
ENSG00000072163	-0.110862	6.10243	3.56397	0.0590464	0.485182	-0.136228	ns	LIMS2
ENSG00000072182	0.607305	-0.908034	2.32875	0.127004	0.638082	0.544257	ns	ASIC4
ENSG00000072195	-0.127859	7.25977	6.12573	0.0133229	0.258471	-0.239786	ns	SPEG
ENSG00000072201	0.0320965	2.09716	0.042414	0.836833	0.977552	0.00248303	ns	LNX1
ENSG00000072210	0.0104425	7.03065	0.0422342	0.837174	0.977584	0.000805998	ns	ALDH3A2
ENSG00000072274	-0.116631	4.03044	0.875729	0.349374	0.824565	-0.0532663	ns	TFRC
ENSG00000072310	-0.285482	3.37884	7.6643	0.00563242	0.16283	-0.642135	ns	SREBF1
ENSG00000072315	0.629469	-1.54749	2.19727	0.138256	0.656449	0.540914	ns	TRPC5
ENSG00000072364	-0.0189196	8.17585	0.112303	0.737538	0.957604	-0.00250147	ns	AFF4
ENSG00000072401	0.060008	5.23785	0.925479	0.33604	0.819322	0.0284203	ns	UBE2D1
ENSG00000072415	0.129188	5.57317	4.05339	0.0440827	0.436547	0.175144	ns	PALS1
ENSG00000072422	0.152811	5.71493	5.38834	0.0202718	0.315055	0.258725	ns	RHOBTB1
ENSG00000072501	0.0662302	7.02465	1.64987	0.198976	0.726449	0.0464405	ns	SMC1A
ENSG00000072506	0.0468628	5.4538	0.465584	0.495026	0.890904	0.0143106	ns	HSD17B10
ENSG00000072518	0.0938882	5.87257	2.46592	0.11634	0.623366	0.0877172	ns	MARK2
ENSG00000072571	-0.0210588	3.1296	0.0375069	0.846437	0.978033	-0.00152477	ns	HMMR
ENSG00000072609	-0.0265779	4.5998	0.142347	0.705958	0.951323	-0.00401913	ns	CHFR
ENSG00000072657	0.208912	-0.517971	0.393005	0.530724	0.902676	0.0574783	ns	TRHDE
ENSG00000072682	-0.00713142	5.61526	0.0148163	0.903119	0.988689	-0.000315601	ns	P4HA2
ENSG00000072736	0.00517042	5.34828	0.00659048	0.935297	0.992767	0.000150202	ns	NFATC3
ENSG00000072756	0.118933	4.84695	3.39155	0.0655312	0.502069	0.140764	ns	TRNT1
ENSG00000072778	0.0165677	7.80415	0.110843	0.739186	0.957604	0.00217445	ns	ACADVL
ENSG00000072786	-0.049243	4.30039	0.352585	0.552653	0.910311	-0.0126824	ns	STK10
ENSG00000072803	0.000888051	7.45617	0.000279436	0.986663	0.99792	5.1784e-06	ns	FBXW11
ENSG00000072818	-0.351042	-0.559341	1.32712	0.249318	0.763101	-0.211765	ns	ACAP1
ENSG00000072832	0.111494	3.97668	1.83255	0.175826	0.704344	0.0841688	ns	CRMP1
ENSG00000072840	0.0968288	4.94882	1.77442	0.182836	0.712211	0.0714536	ns	EVC
ENSG00000072849	0.0454802	4.85262	0.466762	0.494481	0.890904	0.0139102	ns	DERL2
ENSG00000072864	0.0459489	3.93852	0.217032	0.641311	0.936331	0.00886499	ns	NDE1
ENSG00000072952	0.113189	6.12838	4.12468	0.042262	0.431509	0.155528	ns	IRAG1
ENSG00000072954	-0.16629	4.45063	3.85569	0.0495775	0.455302	-0.216962	ns	TMEM38A
ENSG00000072958	0.0127612	5.61781	0.0488967	0.824994	0.974448	0.00106619	ns	AP1M1
ENSG00000073008	-0.204475	5.12417	7.44348	0.00636666	0.17562	-0.449044	ns	PVR
ENSG00000073050	0.0917567	4.23208	1.31545	0.25141	0.764918	0.0550189	ns	XRCC1
ENSG00000073060	0.0504574	4.33756	0.495524	0.481473	0.886535	0.0160166	ns	SCARB1
ENSG00000073111	-0.0249108	4.06716	0.073953	0.785666	0.967365	-0.00260971	ns	MCM2
ENSG00000073150	-0.146683	1.40578	0.629791	0.427432	0.861759	-0.0541455	ns	PANX2
ENSG00000073169	-0.0144724	3.09291	0.0199995	0.887538	0.985299	-0.000749858	ns	SELENOO
ENSG00000073331	0.0997134	2.88724	0.716286	0.397365	0.847708	0.0399662	ns	ALPK1
ENSG00000073350	-0.112273	2.95906	1.03548	0.308874	0.805623	-0.0572837	ns	LLGL2
ENSG00000073417	-0.0230671	3.9413	0.0796687	0.777747	0.965364	-0.00251805	ns	PDE8A
ENSG00000073464	0.0408682	5.70254	0.304172	0.581279	0.919605	0.00962919	ns	CLCN4
ENSG00000073536	0.129763	2.95681	1.24775	0.263982	0.772181	0.075058	ns	NLE1
ENSG00000073578	-0.0210377	3.00167	0.0255762	0.87294	0.983194	-0.00124156	ns	SDHA
ENSG00000073584	0.128562	4.05674	2.47725	0.115504	0.621327	0.120515	ns	SMARCE1
ENSG00000073605	-0.242056	2.01812	1.39	0.238404	0.755976	-0.150725	ns	GSDMB
ENSG00000073614	0.0477557	6.17758	0.452556	0.501123	0.893995	0.0143294	ns	KDM5A
ENSG00000073670	-0.0948636	5.70788	2.74327	0.0976646	0.586441	-0.0958372	ns	ADAM11
ENSG00000073711	0.0159079	7.63985	0.0887335	0.765793	0.963334	0.00184354	ns	PPP2R3A
ENSG00000073712	-0.0505545	8.24909	0.923463	0.336567	0.819571	-0.0239086	ns	FERMT2
ENSG00000073734	-0.230067	0.989351	1.43734	0.23057	0.749043	-0.146598	ns	ABCB11
ENSG00000073737	-0.0228032	6.09892	0.160307	0.688874	0.947559	-0.00369092	ns	DHRS9
ENSG00000073756	-0.812488	3.2741	21.6291	3.308e-06	0.00105026	-4.45279	ns	PTGS2
ENSG00000073792	-0.0752432	6.66545	2.06359	0.150854	0.673048	-0.0618079	ns	IGF2BP2
ENSG00000073803	0.0436235	4.13456	0.236385	0.626829	0.93142	0.00884905	ns	MAP3K13
ENSG00000073849	0.0166729	6.48675	0.0515586	0.820373	0.973029	0.00143368	ns	ST6GAL1
ENSG00000073905	-0.112226	-0.316545	0.117369	0.731906	0.957284	-0.0152117	ns	NA
ENSG00000073910	-0.0952994	7.66297	3.73811	0.0531845	0.467567	-0.121432	ns	FRY
ENSG00000073921	0.0274895	7.79651	0.285375	0.5932	0.923244	0.0062346	ns	PICALM
ENSG00000073969	0.0974333	4.79397	1.8081	0.178736	0.70776	0.0728594	ns	NSF
ENSG00000074047	-0.0138554	3.52258	0.0166359	0.897373	0.988001	-0.000651579	ns	GLI2
ENSG00000074054	0.047458	6.98859	0.759608	0.383451	0.839302	0.0197563	ns	CLASP1
ENSG00000074071	0.0687414	4.99209	0.726489	0.394024	0.845901	0.0278044	ns	MRPS34
ENSG00000074181	-0.22452	4.58219	7.1036	0.00769292	0.194582	-0.474614	ns	NOTCH3
ENSG00000074201	0.0118805	5.90615	0.0455769	0.830947	0.97596	0.000955507	ns	CLNS1A
ENSG00000074211	-0.545765	0.330203	4.86054	0.0274777	0.36224	-0.851949	ns	PPP2R2C
ENSG00000074219	0.0116987	6.32368	0.0409442	0.839646	0.977584	0.000887976	ns	TEAD2
ENSG00000074266	0.0337152	4.11072	0.191163	0.66195	0.942213	0.0060409	ns	EED
ENSG00000074276	-0.361984	-1.18067	0.998183	0.317751	0.810956	-0.180237	ns	CDHR2
ENSG00000074319	0.0399745	6.56586	0.48451	0.486386	0.888705	0.0125128	ns	TSG101
ENSG00000074356	0.0585369	6.19038	0.863006	0.352899	0.825039	0.0264791	ns	NCBP3
ENSG00000074370	-0.218311	3.8131	5.13451	0.0234547	0.33534	-0.355797	ns	ATP2A3
ENSG00000074410	0.129887	0.569802	0.225854	0.634615	0.933879	0.0256514	ns	CA12
ENSG00000074416	-0.213388	5.09141	10.8289	0.000999283	0.0596646	-0.640232	ns	MGLL
ENSG00000074527	0.261965	3.8994	7.10849	0.00767198	0.194493	0.55408	ns	NTN4
ENSG00000074582	0.0977538	4.16765	1.52032	0.217571	0.739563	0.064752	ns	BCS1L
ENSG00000074590	-0.0498761	6.60848	0.778331	0.377652	0.838512	-0.021093	ns	NUAK1
ENSG00000074603	0.105765	6.53377	3.98861	0.0458088	0.44307	0.141624	ns	DPP8
ENSG00000074621	0.0724786	2.31806	0.303954	0.581414	0.919684	0.0170697	ns	SLC24A1
ENSG00000074657	0.0568397	7.66545	1.26387	0.260919	0.770882	0.0331656	ns	ZNF532
ENSG00000074660	-0.0194566	2.40432	0.0187315	0.891139	0.985904	-0.00097389	ns	SCARF1
ENSG00000074695	-0.0609979	6.59548	1.25414	0.262763	0.772051	-0.0354053	ns	LMAN1
ENSG00000074696	-0.0464525	6.66481	0.804449	0.369767	0.834112	-0.0200708	ns	HACD3
ENSG00000074706	-0.0242681	0.859696	0.0136114	0.907123	0.988815	-0.00102736	ns	IPCEF1
ENSG00000074755	0.0112991	6.01358	0.0386782	0.844088	0.977745	0.000831757	ns	ZZEF1
ENSG00000074800	-0.0387848	8.24768	0.314363	0.575015	0.917913	-0.00932079	ns	ENO1
ENSG00000074842	1.93731e-05	4.38981	7.23001e-08	0.999785	0.999982	1.80526e-09	ns	MYDGF
ENSG00000074855	-0.0906456	3.72354	0.904738	0.341515	0.821448	-0.0422944	ns	ANO8
ENSG00000074935	-0.00965224	4.20189	0.0158259	0.89989	0.988647	-0.000442177	ns	TUBE1
ENSG00000074964	-0.0367154	4.93846	0.319264	0.57205	0.917521	-0.00890589	ns	ARHGEF10L
ENSG00000074966	0.0495654	0.515108	0.042748	0.836201	0.977367	0.00385071	ns	TXK
ENSG00000075035	-0.108002	0.785154	0.158305	0.690722	0.948193	-0.0173556	ns	WSCD2
ENSG00000075073	0.411941	-1.39357	1.20259	0.272806	0.77945	0.232395	ns	TACR2
ENSG00000075089	0.0196832	4.54217	0.0832189	0.772982	0.964131	0.00220119	ns	ACTR6
ENSG00000075131	-0.128089	2.48853	0.901401	0.342406	0.821448	-0.0596201	ns	TIPIN
ENSG00000075142	0.00388764	5.93042	0.00394497	0.949919	0.993822	8.67473e-05	ns	SRI
ENSG00000075151	0.0518227	7.58297	1.0604	0.303124	0.800308	0.0268639	ns	EIF4G3
ENSG00000075188	0.186091	4.29902	6.59722	0.0102138	0.225742	0.370472	ns	NUP37
ENSG00000075213	-0.0393661	6.90601	0.542706	0.461313	0.878242	-0.0132271	ns	SEMA3A
ENSG00000075218	-0.00510376	3.00172	0.00192103	0.96504	0.996322	-7.88765e-05	ns	GTSE1
ENSG00000075223	-0.0468427	5.53694	0.594553	0.440664	0.86887	-0.016671	ns	SEMA3C
ENSG00000075234	0.0605858	4.31739	0.662118	0.415813	0.854731	0.0230893	ns	TTC38
ENSG00000075239	0.122693	7.13311	4.98721	0.0255353	0.351685	0.195433	ns	ACAT1
ENSG00000075240	0.012301	5.42314	0.0331563	0.855513	0.979757	0.000833678	ns	GRAMD4
ENSG00000075275	-0.121617	6.38976	4.57738	0.0323967	0.388489	-0.181149	ns	CELSR1
ENSG00000075292	0.00841735	7.33305	0.0285975	0.865712	0.982014	0.000527151	ns	ZNF638
ENSG00000075303	-0.0687449	4.57038	0.900458	0.342659	0.821448	-0.0319759	ns	SLC25A40
ENSG00000075336	0.0478913	4.92931	0.52083	0.470488	0.881482	0.0156821	ns	TIMM21
ENSG00000075340	0.0453673	0.218957	0.0361548	0.849196	0.97828	0.00322072	ns	ADD2
ENSG00000075391	0.0149539	7.21078	0.0747012	0.784611	0.967365	0.00157533	ns	RASAL2
ENSG00000075399	0.0131087	4.14239	0.0279963	0.867118	0.982612	0.000811717	ns	VPS9D1
ENSG00000075407	0.0685071	5.44678	1.20858	0.271613	0.778404	0.0387784	ns	ZNF37A
ENSG00000075413	-0.0170443	6.95353	0.105501	0.745326	0.958356	-0.00217576	ns	MARK3
ENSG00000075415	-0.0459511	9.02777	0.832758	0.361476	0.829728	-0.0203067	ns	SLC25A3
ENSG00000075420	-0.0406577	7.51458	0.34216	0.558585	0.912144	-0.0102828	ns	FNDC3B
ENSG00000075426	-0.683712	6.11283	39.5924	3.12892e-10	3.91154e-07	-6.49842	ns	FOSL2
ENSG00000075539	0.0297304	6.33846	0.301265	0.58309	0.919863	0.00696477	ns	FRYL
ENSG00000075568	0.0364762	6.49851	0.440136	0.507057	0.895249	0.0107584	ns	TMEM131
ENSG00000075618	-0.0333044	5.68772	0.305195	0.580643	0.919337	-0.00786286	ns	FSCN1
ENSG00000075624	-0.0673982	9.1173	1.68926	0.193698	0.722558	-0.0480464	ns	ACTB
ENSG00000075643	-0.0724835	1.49427	0.16359	0.685872	0.946959	-0.0118697	ns	MOCOS
ENSG00000075651	0.0631394	4.46388	0.795816	0.372347	0.835951	0.0270901	ns	PLD1
ENSG00000075702	0.105833	2.07396	0.402129	0.525992	0.901055	0.0295296	ns	WDR62
ENSG00000075711	0.0851543	6.59216	2.59263	0.107362	0.603096	0.0825272	ns	DLG1
ENSG00000075785	0.0620528	7.90594	1.38326	0.239547	0.756583	0.0385105	ns	RAB7A
ENSG00000075790	0.0634234	0.0986611	0.0557154	0.813401	0.972432	0.00568879	ns	BCAP29
ENSG00000075826	-0.0344001	2.49042	0.0757754	0.783106	0.967301	-0.00365258	ns	SEC31B
ENSG00000075856	0.0605688	5.66725	1.0565	0.304015	0.800541	0.0313204	ns	SART3
ENSG00000075886	0.582781	-1.11905	1.72805	0.18866	0.717413	0.42212	ns	TUBA3D
ENSG00000075914	0.0876415	3.01871	0.56473	0.452361	0.873539	0.0301938	ns	EXOSC7
ENSG00000075945	-0.120886	8.30857	5.51861	0.0188152	0.306467	-0.208588	ns	KIFAP3
ENSG00000075975	0.0575526	5.75016	0.994403	0.318669	0.810956	0.0285841	ns	MKRN2
ENSG00000076003	0.0265988	5.53981	0.169569	0.680495	0.94547	0.00444665	ns	MCM6
ENSG00000076043	-0.0114738	5.0713	0.0344589	0.852734	0.979189	-0.000793832	ns	REXO2
ENSG00000076053	-0.00827046	5.07294	0.0118801	0.913206	0.989887	-0.000326116	ns	RBM7
ENSG00000076067	0.0591881	6.40207	1.2434	0.264817	0.773186	0.0341548	ns	RBMS2
ENSG00000076108	-0.0414962	6.91035	0.621403	0.430526	0.863643	-0.0151876	ns	BAZ2A
ENSG00000076201	0.00322906	5.11894	0.00217103	0.962837	0.995846	5.31098e-05	ns	PTPN23
ENSG00000076242	0.0147929	6.39718	0.0807162	0.776329	0.965343	0.00162654	ns	MLH1
ENSG00000076248	0.0698671	5.34076	1.37751	0.240525	0.757086	0.0432365	ns	UNG
ENSG00000076258	-0.0736932	2.20788	0.297831	0.585246	0.920434	-0.0171456	ns	FMO4
ENSG00000076321	0.131154	5.26306	4.34202	0.0371827	0.412854	0.187505	ns	KLHL20
ENSG00000076344	-0.109328	1.88934	0.513892	0.473459	0.882487	-0.0355008	ns	RGS11
ENSG00000076351	0.134242	2.31941	1.00926	0.31508	0.810056	0.0673331	ns	SLC46A1
ENSG00000076356	0.0165343	7.26404	0.0912545	0.762588	0.962596	0.00194625	ns	PLXNA2
ENSG00000076382	0.207219	3.23462	4.09074	0.0431189	0.433722	0.282923	ns	SPAG5
ENSG00000076513	0.0344555	5.9678	0.374625	0.540494	0.906563	0.00920683	ns	ANKRD13A
ENSG00000076554	0.0637802	5.29321	1.1169	0.290588	0.792084	0.0342323	ns	TPD52
ENSG00000076555	-0.0873256	6.40136	2.62232	0.105371	0.600817	-0.0853416	ns	ACACB
ENSG00000076604	-0.117331	3.81437	1.85406	0.173312	0.701517	-0.0893094	ns	TRAF4
ENSG00000076641	0.00560517	6.69836	0.00839236	0.927008	0.991854	0.000184502	ns	PAG1
ENSG00000076650	-0.0512811	2.87388	0.232877	0.629399	0.932659	-0.0103113	ns	GPATCH1
ENSG00000076662	-0.161074	1.09456	0.690189	0.4061	0.851744	-0.0630391	ns	ICAM3
ENSG00000076685	-0.00665058	6.78496	0.0110946	0.916113	0.990278	-0.00025306	ns	NT5C2
ENSG00000076706	0.0933426	7.9012	2.95717	0.0854975	0.555365	0.0996942	ns	MCAM
ENSG00000076716	0.0226693	3.31572	0.0570067	0.811291	0.972227	0.0020589	ns	GPC4
ENSG00000076770	0.338756	3.60433	10.1105	0.00147429	0.0778662	0.959161	ns	MBNL3
ENSG00000076826	-0.311514	0.972594	1.60537	0.205144	0.731441	-0.214303	ns	CAMSAP3
ENSG00000076864	-0.297753	2.78256	5.01244	0.0251658	0.34835	-0.476164	ns	RAP1GAP
ENSG00000076924	-0.0561576	4.47809	0.492574	0.482781	0.887152	-0.0177598	ns	XAB2
ENSG00000076928	0.00639355	4.37084	0.00683121	0.934129	0.992553	0.000189205	ns	ARHGEF1
ENSG00000076984	0.0691889	4.70904	1.09425	0.295533	0.794189	0.0366282	ns	MAP2K7
ENSG00000077009	0.0977849	6.31396	1.33919	0.247177	0.761711	0.0593546	ns	NMRK2
ENSG00000077044	-0.212684	6.06648	9.05045	0.00262631	0.10735	-0.548864	ns	DGKD
ENSG00000077063	-0.0175444	5.44332	0.0884764	0.766123	0.963334	-0.00202992	ns	CTTNBP2
ENSG00000077092	-0.139216	3.87329	0.690806	0.40589	0.851723	-0.0545158	ns	RARB
ENSG00000077097	0.0938211	8.31951	3.30397	0.0691127	0.515661	0.108874	ns	TOP2B
ENSG00000077147	-0.00416976	8.24354	0.00696464	0.93349	0.992553	-0.000124635	ns	TM9SF3
ENSG00000077150	-0.20364	4.31722	7.37151	0.00662654	0.179599	-0.443672	ns	NFKB2
ENSG00000077152	-0.0681203	3.60874	0.619084	0.431388	0.864172	-0.0248729	ns	UBE2T
ENSG00000077157	0.0643875	10.8233	1.37705	0.240604	0.757086	0.0398364	ns	PPP1R12B
ENSG00000077232	0.0512156	7.71331	0.873777	0.349912	0.824739	0.0233564	ns	DNAJC10
ENSG00000077235	0.0382056	7.02088	0.555743	0.45598	0.875537	0.0130302	ns	GTF3C1
ENSG00000077238	0.0197726	3.38306	0.0290029	0.864772	0.981873	0.00124762	ns	IL4R
ENSG00000077254	0.165194	6.59179	8.86017	0.0029146	0.113863	0.418836	ns	USP33
ENSG00000077264	0.00701997	3.16894	0.00400779	0.949522	0.993822	0.000157914	ns	PAK3
ENSG00000077274	0.10304	1.54275	0.182812	0.668968	0.943499	0.0179902	ns	CAPN6
ENSG00000077279	-0.509931	0.282126	4.21159	0.0401487	0.422887	-0.712032	ns	DCX
ENSG00000077312	0.0343906	4.81253	0.267351	0.605114	0.926461	0.00750274	ns	SNRPA
ENSG00000077348	-0.0104789	1.51907	0.00440897	0.947059	0.993822	-0.000247541	ns	EXOSC5
ENSG00000077380	0.0626188	7.43651	1.51898	0.217774	0.739563	0.0414532	ns	DYNC1I2
ENSG00000077454	-0.190186	1.2606	1.12289	0.289297	0.792084	-0.102445	ns	LRCH4
ENSG00000077458	0.0660308	4.35216	0.838242	0.3599	0.827534	0.0293057	ns	FAM76B
ENSG00000077463	-0.158087	2.54369	1.18053	0.277248	0.783153	-0.0880754	ns	SIRT6
ENSG00000077498	0.557975	-0.345249	2.47287	0.115826	0.622113	0.522373	ns	TYR
ENSG00000077514	0.0264432	4.56685	0.118052	0.731157	0.957184	0.003596	ns	POLD3
ENSG00000077522	-0.0146516	10.0976	0.0775398	0.78066	0.966885	-0.00157561	ns	ACTN2
ENSG00000077549	-0.0538155	7.49476	1.09689	0.29495	0.793808	-0.0285358	ns	CAPZB
ENSG00000077585	-0.0558534	2.49075	0.15337	0.695335	0.949093	-0.00881399	ns	GPR137B
ENSG00000077616	0.0294107	1.53602	0.0331901	0.85544	0.979757	0.00199435	ns	NAALAD2
ENSG00000077684	0.0479016	4.77909	0.421299	0.51629	0.899517	0.0137529	ns	JADE1
ENSG00000077713	-0.0534911	2.31765	0.165451	0.684187	0.946607	-0.00881669	ns	SLC25A43
ENSG00000077721	-0.00709399	6.59564	0.0170188	0.896205	0.987825	-0.00033762	ns	UBE2A
ENSG00000077782	-0.110399	6.39199	3.2934	0.0695589	0.517026	-0.127803	ns	FGFR1
ENSG00000077942	-0.0244036	3.82642	0.0882312	0.766438	0.963454	-0.00281918	ns	FBLN1
ENSG00000077943	0.339449	0.918125	2.31718	0.127952	0.638638	0.303112	ns	ITGA8
ENSG00000078018	0.102364	4.85585	2.13681	0.143801	0.664019	0.0862151	ns	MAP2
ENSG00000078043	-0.0181836	5.84598	0.100221	0.751564	0.960461	-0.00225539	ns	PIAS2
ENSG00000078053	0.133442	4.5317	1.7678	0.183655	0.71274	0.0982133	ns	AMPH
ENSG00000078061	-0.0200775	5.05965	0.096716	0.755807	0.961379	-0.00244121	ns	ARAF
ENSG00000078070	0.0236607	5.38541	0.138789	0.709488	0.952329	0.00352674	ns	MCCC1
ENSG00000078081	-0.763001	0.476909	9.30942	0.00227978	0.101334	-2.01593	ns	LAMP3
ENSG00000078098	-0.542493	2.19478	5.0096	0.0252071	0.34844	-0.867163	ns	FAP
ENSG00000078114	0.0460718	10.7738	0.569442	0.450481	0.872622	0.0159557	ns	NEBL
ENSG00000078124	-0.0633372	5.35146	0.968173	0.325136	0.81343	-0.0309044	ns	ACER3
ENSG00000078140	0.0057259	7.15962	0.0123597	0.911478	0.989707	0.000230489	ns	UBE2K
ENSG00000078142	0.0950358	5.67023	2.132	0.144252	0.664623	0.0799134	ns	PIK3C3
ENSG00000078177	0.13043	5.8987	5.20339	0.0225429	0.328886	0.214817	ns	N4BP2
ENSG00000078237	0.163642	4.29374	4.29034	0.0383296	0.417662	0.231793	ns	TIGAR
ENSG00000078246	-0.106478	4.47324	1.75233	0.185584	0.71468	-0.0778842	ns	TULP3
ENSG00000078269	-0.148349	6.67797	3.00499	0.0830085	0.551607	-0.160347	ns	SYNJ2
ENSG00000078295	0.114845	1.34087	0.402077	0.526019	0.901055	0.0320415	ns	ADCY2
ENSG00000078304	0.0397919	7.4956	0.62796	0.428105	0.861759	0.0146613	ns	PPP2R5C
ENSG00000078328	-0.0813079	4.87799	1.09055	0.29635	0.794767	-0.0429464	ns	RBFOX1
ENSG00000078369	-0.0186335	8.13668	0.143393	0.704931	0.951098	-0.00282957	ns	GNB1
ENSG00000078401	0.576287	1.07507	7.45751	0.00631723	0.175328	1.26753	ns	EDN1
ENSG00000078403	0.0617809	5.94035	1.1848	0.27638	0.782914	0.0345042	ns	MLLT10
ENSG00000078487	0.185194	3.41254	3.52644	0.0603975	0.489135	0.225748	ns	ZCWPW1
ENSG00000078549	-0.663785	-0.726879	3.71713	0.0538568	0.468867	-0.842183	ns	ADCYAP1R1
ENSG00000078596	-0.0901131	6.35454	1.92077	0.165771	0.692456	-0.0703324	ns	ITM2A
ENSG00000078618	-0.0355117	7.63948	0.506541	0.47664	0.883327	-0.011428	ns	NRDC
ENSG00000078668	0.0567547	8.27472	1.29961	0.254285	0.766182	0.0337509	ns	VDAC3
ENSG00000078674	0.0298847	7.88603	0.368791	0.543664	0.907339	0.00790958	ns	PCM1
ENSG00000078687	0.0244362	5.06726	0.119746	0.72931	0.957007	0.00334991	ns	TNRC6C
ENSG00000078699	0.0230282	5.46176	0.158994	0.690084	0.948002	0.00370979	ns	CBFA2T2
ENSG00000078725	0.257641	-0.658899	0.612456	0.433865	0.865224	0.0934323	ns	BRINP1
ENSG00000078747	0.0331974	5.87714	0.359622	0.548716	0.909043	0.00865298	ns	ITCH
ENSG00000078795	0.192414	-0.34002	0.282286	0.595207	0.923244	0.043357	ns	PKD2L2
ENSG00000078804	-0.0300201	6.30744	0.244768	0.620784	0.930439	-0.00621594	ns	TP53INP2
ENSG00000078808	0.00370793	6.36514	0.00453492	0.94631	0.993822	8.88671e-05	ns	SDF4
ENSG00000078814	0.0279186	5.54512	0.197855	0.656458	0.940603	0.00510333	ns	MYH7B
ENSG00000078902	-0.00233111	5.41426	0.00119647	0.972407	0.99645	-2.83279e-05	ns	TOLLIP
ENSG00000078967	-0.00559696	4.44189	0.00514077	0.942841	0.993822	-0.000143066	ns	UBE2D4
ENSG00000079101	0.0448036	0.232053	0.0250088	0.874345	0.983702	0.00261282	ns	CLUL1
ENSG00000079102	-0.0400439	6.50764	0.566079	0.451821	0.873221	-0.0138165	ns	RUNX1T1
ENSG00000079112	0.218957	-1.94348	0.216989	0.641344	0.936331	0.0422389	ns	CDH17
ENSG00000079134	0.140001	4.99652	4.19716	0.0404917	0.42413	0.19497	ns	THOC1
ENSG00000079150	0.118074	3.99808	2.1514	0.14244	0.66294	0.0999338	ns	FKBP7
ENSG00000079156	0.104797	2.76292	0.878465	0.348623	0.824152	0.04796	ns	OSBPL6
ENSG00000079215	0.0437732	4.6016	0.238363	0.625391	0.930909	0.0089231	ns	SLC1A3
ENSG00000079246	0.100792	8.28134	4.06182	0.0438631	0.436547	0.136866	ns	XRCC5
ENSG00000079257	0.24321	3.61523	7.52128	0.00609744	0.171336	0.538674	ns	LXN
ENSG00000079277	-0.0960975	4.52716	1.7818	0.181929	0.711424	-0.0711217	ns	MKNK1
ENSG00000079308	-0.0507133	8.8633	0.908796	0.340434	0.821448	-0.0237321	ns	TNS1
ENSG00000079313	-0.116428	4.03916	2.29273	0.129981	0.643862	-0.103169	ns	REXO1
ENSG00000079332	-0.0123224	7.49675	0.0611302	0.804718	0.972227	-0.00116269	ns	SAR1A
ENSG00000079335	0.152093	2.90199	1.70292	0.191907	0.720816	0.109037	ns	CDC14A
ENSG00000079337	-0.067699	2.93042	0.402879	0.525606	0.901055	-0.018911	ns	RAPGEF3
ENSG00000079387	0.0696599	5.20304	1.27636	0.258578	0.768053	0.0409189	ns	SENP1
ENSG00000079432	-0.0906357	6.17633	2.53711	0.111198	0.612049	-0.0864576	ns	CIC
ENSG00000079435	-0.323786	3.15925	10.6707	0.00108848	0.0634278	-0.959434	ns	LIPE
ENSG00000079459	-0.0443903	6.78959	0.662108	0.415817	0.854731	-0.016917	ns	FDFT1
ENSG00000079462	0.00618298	4.21809	0.00588169	0.938868	0.992939	0.000169384	ns	PAFAH1B3
ENSG00000079482	-0.110196	5.52565	2.05329	0.151877	0.674478	-0.090196	ns	OPHN1
ENSG00000079616	0.0180307	4.0562	0.0433351	0.835095	0.976653	0.00141115	ns	KIF22
ENSG00000079689	0.0793143	1.61569	0.181827	0.669808	0.943805	0.0138046	ns	SCGN
ENSG00000079691	0.0784635	4.62764	1.07539	0.299732	0.796657	0.0410573	ns	CARMIL1
ENSG00000079739	-0.00564156	7.27329	0.0126744	0.910363	0.989533	-0.000230093	ns	PGM1
ENSG00000079785	0.0441951	7.17604	0.788871	0.374442	0.836841	0.0188543	ns	DDX1
ENSG00000079805	-0.0297592	7.21584	0.284313	0.593888	0.923244	-0.00673435	ns	DNM2
ENSG00000079819	0.0764574	3.98642	0.924264	0.336358	0.819468	0.0361795	ns	EPB41L2
ENSG00000079841	0.248014	-1.61632	0.324107	0.56915	0.915963	0.0607071	ns	RIMS1
ENSG00000079931	-0.32588	3.23353	9.48986	0.0020661	0.0967827	-0.874939	ns	MOXD1
ENSG00000079950	0.0763544	6.6955	2.09352	0.147925	0.667763	0.063371	ns	STX7
ENSG00000079974	-0.000211578	3.76963	4.82232e-06	0.998248	0.999982	-1.6114e-07	ns	RABL2B
ENSG00000079999	0.0152925	6.34718	0.0453127	0.83143	0.976184	0.00122607	ns	KEAP1
ENSG00000080031	-0.507328	-2.01868	1.15256	0.283013	0.787968	-0.278114	ns	PTPRH
ENSG00000080166	-0.90726	-1.82098	3.20947	0.073213	0.526476	-1.03011	ns	DCT
ENSG00000080189	0.0937164	3.91109	1.15036	0.283474	0.788173	0.0513085	ns	SLC35C2
ENSG00000080200	-0.018413	7.12357	0.110583	0.739482	0.957604	-0.00241343	ns	CRYBG3
ENSG00000080224	-0.060184	-0.49355	0.0355569	0.850433	0.978771	-0.00423452	ns	EPHA6
ENSG00000080298	-0.0352396	3.77596	0.14593	0.702455	0.950579	-0.0054051	ns	RFX3
ENSG00000080345	0.0464184	6.33954	0.792137	0.373455	0.836545	0.019856	ns	RIF1
ENSG00000080371	-0.02212	7.29117	0.174745	0.675928	0.945156	-0.00376259	ns	RAB21
ENSG00000080493	0.0985681	6.33624	2.99105	0.0837257	0.553614	0.106172	ns	SLC4A4
ENSG00000080503	0.0597251	6.96729	1.30187	0.253872	0.766182	0.0355594	ns	SMARCA2
ENSG00000080546	-0.0554731	5.4487	0.313615	0.575471	0.91817	-0.0133123	ns	SESN1
ENSG00000080561	-0.042753	5.36716	0.458775	0.498197	0.892356	-0.012937	ns	MID2
ENSG00000080573	-0.74159	-0.134684	3.18302	0.0744069	0.527949	-0.8368	ns	COL5A3
ENSG00000080603	0.00530384	1.95949	0.00131	0.971128	0.99645	6.74843e-05	ns	SRCAP
ENSG00000080608	-0.00306366	3.81032	0.00122624	0.972066	0.99645	-3.76965e-05	ns	PUM3
ENSG00000080644	-0.585741	2.35661	18.9272	1.35806e-05	0.00335357	-2.85085	ns	CHRNA3
ENSG00000080709	-0.136444	5.3335	4.85969	0.0274913	0.36224	-0.212962	ns	KCNN2
ENSG00000080802	0.0587273	5.20527	0.805684	0.369399	0.833816	0.0253998	ns	CNOT4
ENSG00000080815	-0.0431346	6.23909	0.617999	0.431792	0.864188	-0.0157323	ns	PSEN1
ENSG00000080819	0.0653766	4.49913	0.706315	0.40067	0.847708	0.0259685	ns	CPOX
ENSG00000080822	-0.0432093	6.22524	0.498802	0.480027	0.885176	-0.0137723	ns	CLDND1
ENSG00000080823	-0.124149	3.07423	1.17199	0.278994	0.78465	-0.0688291	ns	MOK
ENSG00000080824	0.0825265	10.143	2.54729	0.110484	0.610469	0.0789532	ns	HSP90AA1
ENSG00000080839	0.118715	3.75354	1.77288	0.183026	0.712211	0.0875505	ns	RBL1
ENSG00000080845	-0.0657569	6.11998	1.10829	0.292454	0.792084	-0.0351104	ns	DLGAP4
ENSG00000080854	-0.20466	7.42511	7.38054	0.00659335	0.179452	-0.446342	ns	IGSF9B
ENSG00000080986	0.286165	3.31616	7.40081	0.00651944	0.178144	0.625496	ns	NDC80
ENSG00000081014	0.0619459	5.73116	0.741968	0.389031	0.842058	0.0253988	ns	AP4E1
ENSG00000081019	0.00548161	5.30289	0.006873	0.933928	0.992553	0.00016273	ns	RSBN1
ENSG00000081026	-0.02972	4.89601	0.190862	0.6622	0.942213	-0.0053202	ns	MAGI3
ENSG00000081041	-0.597622	0.172524	2.28704	0.130458	0.643862	-0.528614	ns	CXCL2
ENSG00000081052	-0.17425	4.3649	2.95268	0.0857351	0.556235	-0.185897	ns	COL4A4
ENSG00000081059	-0.10647	2.09299	0.6237	0.429675	0.862461	-0.0390594	ns	TCF7
ENSG00000081087	0.152069	6.52348	6.40605	0.0113732	0.23821	0.29564	ns	OSTM1
ENSG00000081138	-0.028195	-0.212066	0.00916404	0.923736	0.991232	-0.000971379	ns	CDH7
ENSG00000081148	0.178964	1.25556	0.777727	0.377837	0.838512	0.0756472	ns	IMPG2
ENSG00000081154	-0.00242621	7.33229	0.00232974	0.961503	0.995715	-4.13651e-05	ns	PCNP
ENSG00000081177	0.126159	5.3834	4.35764	0.0368433	0.41154	0.180867	ns	EXD2
ENSG00000081181	-0.198549	5.73702	9.2452	0.00236114	0.102205	-0.521564	ns	ARG2
ENSG00000081189	0.114307	6.58558	4.53849	0.0331409	0.392659	0.169132	ns	MEF2C
ENSG00000081277	0.0683835	-0.158344	0.0455851	0.830932	0.97596	0.0055004	ns	PKP1
ENSG00000081307	0.0232109	6.03449	0.173731	0.676817	0.945332	0.00393492	ns	UBA5
ENSG00000081320	-0.0250354	4.05316	0.077774	0.780337	0.966698	-0.00269676	ns	STK17B
ENSG00000081377	-0.0176936	6.42499	0.111383	0.738575	0.957604	-0.00232858	ns	CDC14B
ENSG00000081386	0.0224362	5.09733	0.127691	0.720838	0.955472	0.00318958	ns	ZNF510
ENSG00000081479	-0.717231	0.619208	7.02934	0.0080185	0.198785	-1.50325	ns	LRP2
ENSG00000081665	0.0188931	4.56422	0.0613385	0.804393	0.972227	0.001786	ns	ZNF506
ENSG00000081692	0.0603971	3.42519	0.381043	0.537045	0.904869	0.0163066	ns	JMJD4
ENSG00000081721	-0.0739238	4.15571	0.673404	0.411867	0.852804	-0.0284786	ns	DUSP12
ENSG00000081760	0.00167735	4.08767	0.00037753	0.984498	0.997666	1.13811e-05	ns	AACS
ENSG00000081791	0.0290919	5.96148	0.249073	0.617729	0.929601	0.0060861	ns	DELE1
ENSG00000081803	0.146718	6.25948	6.99851	0.00815777	0.199965	0.306411	ns	CADPS2
ENSG00000081818	-0.0325217	0.99336	0.0304618	0.861447	0.980919	-0.00210648	ns	PCDHB4
ENSG00000081853	-0.310899	0.567679	1.73649	0.187584	0.717	-0.225962	ns	PCDHGA2
ENSG00000081870	-0.058898	3.74982	0.456281	0.499367	0.893152	-0.0177624	ns	IFT25
ENSG00000081913	0.118319	2.85455	1.1356	0.286583	0.790657	0.0642176	ns	PHLPP1
ENSG00000081923	0.0619597	1.99967	0.172645	0.677771	0.945458	0.010466	ns	ATP8B1
ENSG00000081985	-0.619911	-1.05005	3.29352	0.0695538	0.517026	-0.717658	ns	IL12RB2
ENSG00000082014	0.0296368	6.25903	0.274978	0.600012	0.925188	0.00657463	ns	SMARCD3
ENSG00000082068	0.0253296	4.38227	0.108119	0.742295	0.958108	0.00327824	ns	WDR70
ENSG00000082146	0.0136287	5.87884	0.0565275	0.812071	0.972432	0.00123212	ns	STRADB
ENSG00000082153	0.00796802	7.49676	0.0214957	0.883437	0.984844	0.000428875	ns	BZW1
ENSG00000082175	0.232243	3.58408	4.62599	0.0314911	0.384444	0.348786	ns	PGR
ENSG00000082196	-0.169077	1.21507	0.710612	0.399241	0.847708	-0.0674218	ns	C1QTNF3
ENSG00000082212	-0.0197189	6.21262	0.0841683	0.771726	0.964009	-0.0022191	ns	ME2
ENSG00000082213	0.0520924	5.58184	0.830755	0.362054	0.830013	0.0229845	ns	C5orf22
ENSG00000082258	0.0534868	5.77308	0.735045	0.391253	0.84361	0.0217982	ns	CCNT2
ENSG00000082269	0.0648236	5.39509	1.09909	0.294466	0.793147	0.034419	ns	FAM135A
ENSG00000082293	0.277316	4.62744	6.94798	0.0083914	0.203202	0.575755	ns	COL19A1
ENSG00000082397	0.0175628	7.5053	0.117521	0.731739	0.957184	0.00238228	ns	EPB41L3
ENSG00000082438	0.00607834	4.43377	0.00455647	0.946182	0.993822	0.000146033	ns	COBLL1
ENSG00000082458	-0.0735246	5.67941	1.35087	0.245126	0.761517	-0.0448949	ns	DLG3
ENSG00000082497	0.103257	2.85706	0.687964	0.406858	0.851744	0.0403279	ns	SERTAD4
ENSG00000082512	-0.108073	3.23129	0.792376	0.373383	0.836545	-0.0462388	ns	TRAF5
ENSG00000082515	0.0385101	5.11036	0.368896	0.543607	0.907339	0.0101942	ns	MRPL22
ENSG00000082516	0.210317	4.98681	7.99357	0.00469436	0.148806	0.489706	ns	GEMIN5
ENSG00000082556	-0.729958	-1.67669	2.6848	0.10131	0.593639	-0.725832	ns	OPRK1
ENSG00000082641	0.000758856	9.05308	0.000218898	0.988196	0.998277	3.91349e-06	ns	NFE2L1
ENSG00000082684	-0.301389	4.40817	12.1413	0.000493172	0.0396547	-0.996695	ns	SEMA5B
ENSG00000082701	0.0321458	7.47436	0.24141	0.62319	0.930439	0.00660209	ns	GSK3B
ENSG00000082781	-0.0434733	6.76816	0.569495	0.45046	0.872622	-0.0150567	ns	ITGB5
ENSG00000082805	0.0525836	7.53264	1.01492	0.313728	0.808998	0.0264731	ns	ERC1
ENSG00000082898	-0.00457117	7.93983	0.00571134	0.939759	0.993134	-0.000123347	ns	XPO1
ENSG00000082996	0.0912038	5.25446	2.10842	0.14649	0.665863	0.0760814	ns	RNF13
ENSG00000083067	0.169361	2.7569	2.1418	0.143334	0.66333	0.142882	ns	TRPM3
ENSG00000083093	0.107847	4.01656	1.49424	0.22156	0.742041	0.0705865	ns	PALB2
ENSG00000083097	0.0701901	5.68505	1.41846	0.233657	0.750541	0.0443194	ns	DOP1A
ENSG00000083099	0.0511072	6.11246	0.750231	0.386403	0.84073	0.0211052	ns	LYRM2
ENSG00000083123	0.0885964	5.63483	1.42514	0.232559	0.750139	0.056123	ns	BCKDHB
ENSG00000083168	0.0590871	6.59916	1.18637	0.276063	0.782835	0.0330292	ns	KAT6A
ENSG00000083223	0.00985339	5.00803	0.0240012	0.876882	0.983702	0.000562224	ns	TUT7
ENSG00000083290	-0.0139146	5.61055	0.0586349	0.808667	0.972227	-0.00128335	ns	ULK2
ENSG00000083312	0.0589943	8.19283	0.770575	0.380039	0.838997	0.0247877	ns	TNPO1
ENSG00000083444	-0.00540744	7.16763	0.0109316	0.916729	0.990384	-0.000204179	ns	PLOD1
ENSG00000083454	0.237645	-0.274843	0.76072	0.383103	0.839302	0.099023	ns	P2RX5
ENSG00000083457	0.0357695	3.99883	0.122417	0.726428	0.95638	0.00496508	ns	ITGAE
ENSG00000083520	0.0338597	6.10098	0.351873	0.553055	0.910311	0.00870978	ns	DIS3
ENSG00000083535	0.0558133	4.80277	0.645342	0.421783	0.858584	0.020925	ns	PIBF1
ENSG00000083544	-0.0223312	5.54673	0.108354	0.742026	0.958043	-0.00289369	ns	TDRD3
ENSG00000083635	0.122553	3.73803	1.78184	0.181924	0.711424	0.0907028	ns	NUFIP1
ENSG00000083642	0.0811774	6.45222	1.8968	0.168437	0.694016	0.0627958	ns	PDS5B
ENSG00000083720	-0.0538785	8.1343	0.850134	0.356514	0.826672	-0.0241334	ns	OXCT1
ENSG00000083750	0.00926376	4.61749	0.0177437	0.894031	0.987023	0.000450659	ns	RRAGB
ENSG00000083799	0.0670933	6.27275	1.011	0.314663	0.809504	0.0336912	ns	CYLD
ENSG00000083807	0.0876517	1.99049	0.374342	0.540647	0.906608	0.0234106	ns	SLC27A5
ENSG00000083812	-0.165586	2.59011	1.96386	0.161101	0.687945	-0.131293	ns	ZNF324
ENSG00000083814	-0.134418	3.72272	2.45602	0.117075	0.62413	-0.125215	ns	ZNF671
ENSG00000083817	-0.083787	3.15131	0.583412	0.444978	0.870885	-0.0294647	ns	ZNF416
ENSG00000083828	0.175742	2.50875	2.09371	0.147906	0.667763	0.145868	ns	ZNF586
ENSG00000083838	-0.179375	2.59067	2.1104	0.146301	0.665863	-0.149734	ns	ZNF446
ENSG00000083844	-0.0938489	5.11493	1.44187	0.229837	0.748664	-0.0599301	ns	ZNF264
ENSG00000083845	-0.075144	7.15173	2.08481	0.14877	0.66898	-0.0621804	ns	RPS5
ENSG00000083857	0.0178719	8.78969	0.0914275	0.76237	0.962563	0.00210592	ns	FAT1
ENSG00000083896	0.0332584	6.65631	0.41032	0.521807	0.900897	0.00939517	ns	YTHDC1
ENSG00000083937	0.0671579	5.94206	1.24348	0.264801	0.773186	0.0387555	ns	CHMP2B
ENSG00000084070	0.0261755	4.74033	0.10048	0.751255	0.960461	0.00325133	ns	SMAP2
ENSG00000084072	0.0755781	4.6818	1.21279	0.27078	0.778086	0.0428818	ns	PPIE
ENSG00000084073	0.0113019	6.07528	0.0320709	0.857872	0.980382	0.000752455	ns	ZMPSTE24
ENSG00000084090	0.106106	7.99084	3.56071	0.0591623	0.485583	0.130293	ns	STARD7
ENSG00000084092	-0.08552	4.57011	1.24423	0.264658	0.773177	-0.049372	ns	NOA1
ENSG00000084093	0.140313	7.03071	6.40602	0.0113734	0.23821	0.272784	ns	REST
ENSG00000084112	-0.0142671	6.95717	0.072897	0.787164	0.967387	-0.00148284	ns	SSH1
ENSG00000084207	-0.0811638	7.08177	2.06804	0.150415	0.673048	-0.0667743	ns	GSTP1
ENSG00000084234	-0.0602817	9.51715	1.47251	0.224951	0.744007	-0.0390573	ns	APLP2
ENSG00000084444	-0.069157	2.83036	0.355988	0.550743	0.909448	-0.0179152	ns	FAM234B
ENSG00000084453	-0.069629	1.74168	0.176809	0.67413	0.944783	-0.0119244	ns	SLCO1A2
ENSG00000084463	-0.0190461	6.45049	0.130137	0.71829	0.955349	-0.00273693	ns	WBP11
ENSG00000084623	0.033463	6.80422	0.298356	0.584915	0.920275	0.00779379	ns	EIF3I
ENSG00000084636	-0.222068	6.82083	16.0416	6.19647e-05	0.00966003	-0.934429	ns	COL16A1
ENSG00000084652	-0.136709	5.84241	6.04317	0.0139602	0.261536	-0.253609	ns	TXLNA
ENSG00000084676	0.0901551	6.84719	2.32331	0.127449	0.638171	0.0806585	ns	NCOA1
ENSG00000084693	0.0869063	5.00459	1.57628	0.209297	0.734192	0.0590299	ns	AGBL5
ENSG00000084710	0.213983	4.16864	6.61333	0.0101218	0.225297	0.426842	ns	EFR3B
ENSG00000084731	0.0324108	4.5967	0.177476	0.673551	0.944743	0.00556264	ns	KIF3C
ENSG00000084733	-0.00377017	7.48532	0.00545868	0.941104	0.993558	-9.93913e-05	ns	RAB10
ENSG00000084754	0.0697859	8.24157	1.90757	0.167233	0.693226	0.0542012	ns	HADHA
ENSG00000084764	-0.124046	5.16722	4.03312	0.0446154	0.438243	-0.167526	ns	MAPRE3
ENSG00000084774	-0.0582019	4.90252	0.774251	0.378905	0.838927	-0.0245303	ns	CAD
ENSG00000085063	0.00699465	7.36975	0.0190166	0.890319	0.985904	0.000352911	ns	CD59
ENSG00000085117	-0.358003	2.45765	8.04918	0.00455241	0.146658	-0.838356	ns	CD82
ENSG00000085185	-0.0430527	4.29659	0.340725	0.559411	0.912592	-0.0108609	ns	BCORL1
ENSG00000085224	0.10237	8.51129	3.01953	0.0822671	0.549286	0.111049	ns	ATRX
ENSG00000085231	0.0757218	4.06778	0.881713	0.347733	0.823899	0.0347377	ns	AK6
ENSG00000085274	0.103889	5.39017	2.94545	0.0861195	0.557644	0.110631	ns	MYNN
ENSG00000085276	0.24379	4.76986	9.02252	0.00266674	0.108191	0.62752	ns	MECOM
ENSG00000085365	0.105962	6.96031	4.32867	0.0374754	0.413763	0.151129	ns	SCAMP1
ENSG00000085377	-0.0467256	6.84178	0.405453	0.524286	0.901055	-0.0131033	ns	PREP
ENSG00000085382	-0.0165072	4.73737	0.0448429	0.832293	0.976488	-0.00131601	ns	HACE1
ENSG00000085415	0.00678937	4.90907	0.00904016	0.924251	0.991302	0.000232263	ns	SEH1L
ENSG00000085433	0.00548842	5.15992	0.00563644	0.940154	0.993223	0.000147095	ns	WDR47
ENSG00000085449	0.0905074	5.36289	2.34171	0.125951	0.637308	0.0814383	ns	WDFY1
ENSG00000085465	-0.421045	1.20209	4.61696	0.0316574	0.384708	-0.631368	ns	OVGP1
ENSG00000085491	0.102482	6.00165	3.36828	0.0664632	0.50581	0.120665	ns	SLC25A24
ENSG00000085511	0.0777729	5.01654	1.15526	0.282451	0.787517	0.0427017	ns	MAP3K4
ENSG00000085514	0.186113	-1.88183	0.163691	0.685781	0.946959	0.030488	ns	PILRA
ENSG00000085552	0.161841	0.405491	0.406977	0.523508	0.900897	0.0454896	ns	IGSF9
ENSG00000085644	-0.122878	2.94702	1.08325	0.297971	0.796441	-0.0646125	ns	ZNF213
ENSG00000085662	-0.142663	7.61077	6.77374	0.0092509	0.216164	-0.290151	ns	AKR1B1
ENSG00000085719	0.0155719	7.38598	0.089944	0.764248	0.963162	0.00181826	ns	CPNE3
ENSG00000085721	0.0799126	5.28947	1.43535	0.230893	0.749128	0.0508714	ns	RRN3
ENSG00000085733	0.0660709	6.23038	1.43152	0.231516	0.749319	0.0419827	ns	CTTN
ENSG00000085741	0.134442	3.87912	2.37779	0.123072	0.632986	0.122321	ns	WNT11
ENSG00000085760	0.182506	5.43865	8.64138	0.00328613	0.122159	0.45322	ns	MTIF2
ENSG00000085788	0.0240468	6.45071	0.187591	0.664929	0.942414	0.00426169	ns	DDHD2
ENSG00000085831	-0.138335	4.8412	3.18303	0.0744066	0.527949	-0.156095	ns	TTC39A
ENSG00000085832	0.0535439	7.87869	0.432374	0.510826	0.89592	0.0156202	ns	EPS15
ENSG00000085840	0.145591	0.829829	0.415794	0.519043	0.900015	0.0414638	ns	ORC1
ENSG00000085871	0.012264	5.39324	0.0418248	0.837954	0.977584	0.000941631	ns	MGST2
ENSG00000085872	-0.029166	4.69221	0.167276	0.682544	0.946116	-0.00483775	ns	CHERP
ENSG00000085978	0.0297562	4.98221	0.213043	0.644393	0.937188	0.00567895	ns	ATG16L1
ENSG00000085982	0.0850797	4.99688	1.80814	0.178732	0.70776	0.0636225	ns	USP40
ENSG00000085998	-0.0951765	6.61702	3.1572	0.0755926	0.532771	-0.106742	ns	POMGNT1
ENSG00000085999	-0.227905	1.56112	1.08963	0.296553	0.794914	-0.120311	ns	RAD54L
ENSG00000086015	-0.144789	6.92227	7.70485	0.00550725	0.161047	-0.327088	ns	MAST2
ENSG00000086061	0.00344982	7.96306	0.00367107	0.951686	0.993905	7.41926e-05	ns	DNAJA1
ENSG00000086062	-0.0643621	5.5814	1.07029	0.30088	0.797912	-0.0335717	ns	B4GALT1
ENSG00000086065	0.00892219	6.51392	0.028352	0.866284	0.982224	0.000556207	ns	CHMP5
ENSG00000086102	0.00281393	6.22851	0.00228766	0.961852	0.995715	4.75321e-05	ns	NFX1
ENSG00000086159	0.233176	-1.91262	0.206137	0.649812	0.938514	0.0436534	ns	AQP6
ENSG00000086189	0.0649681	4.81472	0.923005	0.336687	0.819571	0.0307152	ns	DIMT1
ENSG00000086200	0.145432	4.7118	4.7272	0.0296892	0.374192	0.222133	ns	IPO11
ENSG00000086232	-0.0530245	6.58384	0.867411	0.351673	0.825039	-0.0240658	ns	EIF2AK1
ENSG00000086288	-0.449827	-0.595248	1.65343	0.198493	0.726449	-0.315893	ns	NME8
ENSG00000086289	-0.0748203	5.37188	1.41667	0.233953	0.751249	-0.047202	ns	EPDR1
ENSG00000086300	0.00117998	1.41998	5.12992e-05	0.994285	0.999785	2.93693e-06	ns	SNX10
ENSG00000086475	-0.0821146	6.75856	1.10156	0.293923	0.793062	-0.0436658	ns	SEPHS1
ENSG00000086504	0.0146217	4.98411	0.044545	0.832843	0.976488	0.0011615	ns	MRPL28
ENSG00000086544	-0.293887	4.51406	6.87375	0.00874708	0.208433	-0.604859	ns	ITPKC
ENSG00000086589	0.0859316	5.46853	1.81191	0.178279	0.707607	0.0643541	ns	RBM22
ENSG00000086598	0.0129765	7.6238	0.0642555	0.799892	0.971135	0.00125832	ns	TMED2
ENSG00000086619	-0.0723985	3.68573	0.686214	0.407455	0.851744	-0.0282296	ns	ERO1B
ENSG00000086666	0.0761757	6.6579	2.21136	0.136998	0.654571	0.0657614	ns	ZFAND6
ENSG00000086712	0.0148311	5.47161	0.0651041	0.798603	0.970396	0.00144853	ns	TXLNG
ENSG00000086717	0.0821667	-0.290683	0.073525	0.786272	0.967365	0.00858045	ns	PPEF1
ENSG00000086730	0.638022	-1.40826	2.37146	0.123572	0.633629	0.579376	ns	LAT2
ENSG00000086758	0.02098	8.3688	0.151455	0.697149	0.94972	0.00328703	ns	HUWE1
ENSG00000086827	0.128308	4.36434	3.09451	0.0785566	0.539704	0.141757	ns	ZW10
ENSG00000086848	0.0345267	3.90864	0.186886	0.665521	0.942458	0.00610563	ns	ALG9
ENSG00000086967	-0.50917	-0.962938	1.56182	0.211399	0.736377	-0.343637	ns	MYBPC2
ENSG00000086991	-0.027527	1.98043	0.0267047	0.870191	0.98285	-0.00166222	ns	NOX4
ENSG00000087008	-0.148235	5.48995	4.99612	0.0254043	0.350681	-0.236449	ns	ACOX3
ENSG00000087053	0.0537117	6.06831	0.77805	0.377738	0.838512	0.0227098	ns	MTMR2
ENSG00000087074	-0.0904555	6.70983	1.38927	0.238528	0.755976	-0.056305	ns	PPP1R15A
ENSG00000087076	-0.107397	3.17004	1.0154	0.313612	0.808884	-0.0540858	ns	HSD17B14
ENSG00000087077	-0.061958	5.47836	0.984432	0.321107	0.812187	-0.030567	ns	TRIP6
ENSG00000087085	0.132107	0.342436	0.186682	0.665693	0.942458	0.0233468	ns	ACHE
ENSG00000087086	0.0296847	9.04308	0.217467	0.640977	0.936331	0.00573382	ns	FTL
ENSG00000087087	0.000508812	6.08604	7.07884e-05	0.993287	0.999584	1.4884e-06	ns	SRRT
ENSG00000087088	-0.0900085	4.67354	1.49818	0.220952	0.741897	-0.0590188	ns	BAX
ENSG00000087095	0.0349075	5.9258	0.335404	0.562494	0.914002	0.00872276	ns	NLK
ENSG00000087111	-0.137879	6.74027	6.94901	0.00838656	0.203202	-0.286294	ns	PIGS
ENSG00000087116	0.0874816	2.9773	0.534812	0.464591	0.879495	0.0291252	ns	ADAMTS2
ENSG00000087152	-0.0589325	6.35857	1.16689	0.280041	0.785486	-0.0325766	ns	ATXN7L3
ENSG00000087157	-0.0362721	4.14935	0.217547	0.640915	0.936331	-0.00700775	ns	PGS1
ENSG00000087191	0.0562571	6.72129	1.14367	0.284877	0.788635	0.0306794	ns	PSMC5
ENSG00000087206	0.0411359	5.65256	0.393875	0.530269	0.902676	0.0113331	ns	UIMC1
ENSG00000087245	0.204396	7.23408	12.9096	0.0003269	0.0308427	0.71244	ns	MMP2
ENSG00000087253	0.0100086	4.90531	0.0214026	0.883688	0.984844	0.000537472	ns	LPCAT2
ENSG00000087258	0.0619135	0.701032	0.0884248	0.766189	0.963334	0.00716116	ns	GNAO1
ENSG00000087263	0.0438521	5.23529	0.424297	0.514801	0.898761	0.0126452	ns	OGFOD1
ENSG00000087266	-0.207917	5.23752	9.19983	0.00242038	0.103096	-0.543935	ns	SH3BP2
ENSG00000087269	0.152946	4.76399	5.12699	0.0235566	0.336316	0.24898	ns	NOP14
ENSG00000087274	0.0471273	8.47504	0.846514	0.35754	0.826672	0.0210506	ns	ADD1
ENSG00000087299	-0.154657	3.74465	3.10573	0.0780173	0.538615	-0.17133	ns	L2HGDH
ENSG00000087301	0.0215937	4.92697	0.109724	0.740458	0.957604	0.00281797	ns	TXNDC16
ENSG00000087302	0.0202412	6.96889	0.152995	0.695689	0.949152	0.00318971	ns	RTRAF
ENSG00000087303	-0.0378494	7.66023	0.439068	0.507573	0.895249	-0.0111467	ns	NID2
ENSG00000087338	-0.0306708	5.59213	0.232877	0.629399	0.932659	-0.00616711	ns	GMCL1
ENSG00000087365	0.0406974	7.03358	0.61094	0.434434	0.865925	0.0147356	ns	SF3B2
ENSG00000087448	-0.143503	6.1082	6.04096	0.0139777	0.261536	-0.266136	ns	KLHL42
ENSG00000087460	0.00664032	10.5683	0.0165079	0.897767	0.988001	0.00031101	ns	GNAS
ENSG00000087470	-0.0239444	7.27214	0.220462	0.638688	0.935573	-0.00466224	ns	DNM1L
ENSG00000087494	-0.184824	0.827554	0.453823	0.500525	0.893707	-0.0555532	ns	PTHLH
ENSG00000087495	-0.185402	3.03996	1.38402	0.239418	0.756583	-0.115106	ns	PHACTR3
ENSG00000087502	0.0582222	6.09103	1.06896	0.301181	0.798334	0.0303438	ns	ERGIC2
ENSG00000087586	0.230378	4.50498	9.05583	0.00261858	0.10733	0.594821	ns	AURKA
ENSG00000087842	0.076717	5.44718	1.32875	0.249027	0.763064	0.0463182	ns	PIR
ENSG00000087884	0.0248295	4.42957	0.118697	0.730452	0.957184	0.00338695	ns	AAMDC
ENSG00000087903	-0.247544	1.15735	1.67285	0.195878	0.72463	-0.175265	ns	RFX2
ENSG00000087995	0.0684557	4.97665	1.1017	0.293894	0.793062	0.0364054	ns	METTL2A
ENSG00000088035	-0.0640462	2.83864	0.329751	0.565806	0.914907	-0.0158407	ns	ALG6
ENSG00000088038	-0.0534194	4.66319	0.515898	0.472597	0.882231	-0.0173885	ns	CNOT3
ENSG00000088179	0.0047256	5.91882	0.0073732	0.931572	0.992332	0.000145471	ns	PTPN4
ENSG00000088205	0.0834697	6.42945	2.23761	0.134689	0.65267	0.0726744	ns	DDX18
ENSG00000088247	-0.00726124	6.85036	0.018009	0.893246	0.98673	-0.00035601	ns	KHSRP
ENSG00000088256	-0.0547532	6.46248	0.878468	0.348622	0.824152	-0.0250576	ns	GNA11
ENSG00000088280	-0.141178	5.35638	2.38443	0.12255	0.63203	-0.12871	ns	ASAP3
ENSG00000088298	0.0149064	4.16714	0.0361865	0.849131	0.97828	0.00105873	ns	EDEM2
ENSG00000088305	0.0932726	1.57888	0.189573	0.663272	0.942213	0.0166313	ns	DNMT3B
ENSG00000088325	0.152537	5.52008	5.08295	0.0241623	0.342247	0.246631	ns	TPX2
ENSG00000088356	0.175015	5.21855	7.09475	0.00773099	0.195	0.369591	ns	PDRG1
ENSG00000088367	0.129055	5.94958	5.26756	0.0217265	0.324793	0.21462	ns	EPB41L1
ENSG00000088387	-0.0518398	5.69621	0.680101	0.409552	0.851969	-0.0200978	ns	DOCK9
ENSG00000088448	-0.0663656	6.68078	1.51126	0.218947	0.739885	-0.0437788	ns	ANKRD10
ENSG00000088451	0.0835165	2.93797	0.526126	0.46824	0.879807	0.0275213	ns	TGDS
ENSG00000088538	-0.151253	3.20239	1.6551	0.198267	0.726449	-0.106293	ns	DOCK3
ENSG00000088543	-0.0492376	4.74961	0.548257	0.459031	0.87744	-0.0166501	ns	C3orf18
ENSG00000088682	0.0464215	5.62458	0.649722	0.420212	0.857836	0.0174791	ns	COQ9
ENSG00000088726	-0.141539	1.38268	0.612451	0.433866	0.865224	-0.0513284	ns	TMEM40
ENSG00000088727	-0.0694109	1.00587	0.13346	0.714871	0.953947	-0.0101182	ns	KIF9
ENSG00000088756	0.106579	3.2182	0.873658	0.349945	0.824739	0.0486003	ns	ARHGAP28
ENSG00000088766	0.282318	0.338343	0.955636	0.328289	0.815169	0.136569	ns	CRLS1
ENSG00000088808	0.110057	7.21928	3.2284	0.0723715	0.523731	0.125513	ns	PPP1R13B
ENSG00000088812	0.00731426	6.66129	0.0161287	0.898941	0.988297	0.000338421	ns	ATRN
ENSG00000088826	0.153546	1.90346	0.711283	0.399018	0.847708	0.0612661	ns	SMOX
ENSG00000088832	0.0216415	7.68973	0.185544	0.666652	0.942521	0.0038111	ns	FKBP1A
ENSG00000088833	0.0357884	6.07257	0.441027	0.506627	0.895249	0.0105687	ns	NSFL1C
ENSG00000088854	-0.00548214	6.40689	0.0100218	0.920258	0.991232	-0.000197853	ns	DNAAF9
ENSG00000088876	0.0836773	2.4784	0.423229	0.51533	0.898761	0.0240919	ns	ZNF343
ENSG00000088881	0.0476387	1.83634	0.0966348	0.755906	0.961379	0.00578964	ns	EBF4
ENSG00000088882	0.089027	4.71755	1.60466	0.205244	0.731441	0.0612266	ns	CPXM1
ENSG00000088888	-0.0495791	7.38906	0.945069	0.330978	0.816778	-0.023808	ns	MAVS
ENSG00000088899	-0.0015789	4.385	0.000427885	0.983497	0.997666	-1.14109e-05	ns	LZTS3
ENSG00000088930	0.101487	6.70255	3.82335	0.0505431	0.457911	0.131562	ns	XRN2
ENSG00000088970	-0.0247304	4.24157	0.105634	0.74517	0.958355	-0.00315917	ns	KIZ
ENSG00000088986	0.102435	7.44976	4.03078	0.0446772	0.438485	0.138278	ns	DYNLL1
ENSG00000088992	-0.00205053	5.69312	0.000907959	0.975961	0.99645	-2.16686e-05	ns	TESC
ENSG00000089006	0.0475654	6.15395	0.604757	0.436769	0.866712	0.0171116	ns	SNX5
ENSG00000089009	0.00321655	9.18218	0.0041951	0.948357	0.993822	7.40706e-05	ns	RPL6
ENSG00000089022	-0.0472765	5.01632	0.541013	0.462013	0.878519	-0.015854	ns	MAPKAPK5
ENSG00000089041	0.262026	2.10446	3.04754	0.0808596	0.546958	0.286203	ns	P2RX7
ENSG00000089048	0.145003	4.4793	3.62893	0.0567834	0.476441	0.180641	ns	ESF1
ENSG00000089050	0.0312402	5.60796	0.28833	0.591293	0.923244	0.00712894	ns	RBBP9
ENSG00000089053	-0.00715802	6.64642	0.0167259	0.897098	0.988001	-0.000337574	ns	ANAPC5
ENSG00000089057	0.058514	5.15194	0.765587	0.381586	0.838997	0.0244827	ns	SLC23A2
ENSG00000089060	-0.32794	1.89648	3.94899	0.0468995	0.445857	-0.435778	ns	SLC8B1
ENSG00000089063	0.0335713	6.50851	0.420363	0.516756	0.899546	0.00962538	ns	TMEM230
ENSG00000089091	0.254298	1.82501	2.93775	0.0865312	0.557782	0.270275	ns	DZANK1
ENSG00000089094	0.138566	4.68499	3.89188	0.04852	0.451885	0.182086	ns	KDM2B
ENSG00000089101	-0.113982	-0.831666	0.111376	0.738583	0.957604	-0.0150001	ns	CFAP61
ENSG00000089123	-0.0159281	2.63879	0.0149269	0.90276	0.988689	-0.00070765	ns	TASP1
ENSG00000089127	-0.916915	-0.603067	3.69106	0.0547047	0.47225	-1.15712	ns	OAS1
ENSG00000089154	-0.0118657	6.52972	0.0521149	0.819423	0.972995	-0.00102628	ns	GCN1
ENSG00000089157	-0.0593591	9.29973	1.31055	0.252295	0.765652	-0.0355022	ns	RPLP0
ENSG00000089159	-0.0861666	6.29361	2.58712	0.107736	0.603577	-0.0833782	ns	PXN
ENSG00000089163	0.283759	1.8448	3.14603	0.076112	0.533986	0.317397	ns	SIRT4
ENSG00000089177	0.00863153	4.63159	0.0135137	0.907456	0.988884	0.000364031	ns	KIF16B
ENSG00000089195	0.101222	4.83969	2.13694	0.143788	0.664019	0.0852566	ns	TRMT6
ENSG00000089199	-0.153406	0.490419	0.404472	0.524788	0.901055	-0.0429562	ns	CHGB
ENSG00000089220	0.0197317	7.85586	0.155617	0.693224	0.948673	0.00313983	ns	PEBP1
ENSG00000089225	0.0532277	6.17358	0.728539	0.393357	0.845196	0.0215686	ns	TBX5
ENSG00000089234	-0.0162664	4.59347	0.0557339	0.81337	0.972432	-0.00145928	ns	BRAP
ENSG00000089248	0.041688	6.1657	0.500315	0.479362	0.884841	0.0133125	ns	ERP29
ENSG00000089280	-0.0270157	7.54906	0.288101	0.59144	0.923244	-0.00616199	ns	FUS
ENSG00000089289	-0.0157084	5.83078	0.0727366	0.787393	0.967387	-0.00163066	ns	IGBP1
ENSG00000089327	0.167618	2.0957	1.2582	0.261992	0.771777	0.0975052	ns	FXYD5
ENSG00000089335	0.0475788	6.49937	0.831073	0.361962	0.830013	0.0209983	ns	ZNF302
ENSG00000089351	-0.121243	4.91241	3.30156	0.0692141	0.51619	-0.140618	ns	GRAMD1A
ENSG00000089472	-0.12275	8.86444	5.81295	0.0159086	0.281805	-0.220749	ns	HEPH
ENSG00000089486	-0.0721406	5.78189	1.69816	0.192529	0.721303	-0.0516169	ns	CDIP1
ENSG00000089505	0.116316	0.36559	0.250389	0.616801	0.929601	0.0244095	ns	CMTM1
ENSG00000089597	0.00577841	7.47392	0.013313	0.908142	0.989265	0.000241804	ns	GANAB
ENSG00000089639	-0.11978	2.4435	0.937902	0.332818	0.818017	-0.0572303	ns	GMIP
ENSG00000089682	0.0631316	5.63736	1.22326	0.268721	0.776392	0.0360291	ns	RBM41
ENSG00000089685	0.160392	3.49709	2.80373	0.0940452	0.577908	0.164669	ns	BIRC5
ENSG00000089693	-0.0313892	7.11241	0.375956	0.539776	0.90606	-0.00840562	ns	MLF2
ENSG00000089723	-0.356496	1.29606	3.79886	0.0512875	0.460436	-0.459876	ns	OTUB2
ENSG00000089737	-0.000656743	7.53123	0.000177568	0.989368	0.998868	-3.04865e-06	ns	DDX24
ENSG00000089775	0.0322015	4.67215	0.219867	0.639141	0.935652	0.00626006	ns	ZBTB25
ENSG00000089818	0.0657821	4.71045	0.907605	0.340751	0.821448	0.0307573	ns	NECAP1
ENSG00000089820	-0.0779337	1.99324	0.215902	0.64218	0.936421	-0.01499	ns	ARHGAP4
ENSG00000089876	0.144654	6.2934	4.76602	0.0290269	0.369806	0.222361	ns	DHX32
ENSG00000089902	0.014571	6.5686	0.0779282	0.780125	0.966615	0.00157127	ns	RCOR1
ENSG00000089916	-3.56688e-05	6.46676	3.69853e-07	0.999515	0.999982	-7.51852e-09	ns	GPATCH2L
ENSG00000090006	-0.103824	5.80258	2.13642	0.143837	0.664019	-0.0874328	ns	LTBP4
ENSG00000090013	-0.110535	4.12276	1.65666	0.198055	0.726449	-0.07773	ns	BLVRB
ENSG00000090020	-0.209315	4.36523	8.40449	0.00374296	0.13043	-0.507963	ns	SLC9A1
ENSG00000090054	0.0297051	5.84025	0.25406	0.614231	0.928776	0.00628763	ns	SPTLC1
ENSG00000090060	0.0562885	8.15522	1.26647	0.26043	0.770343	0.0328899	ns	PAPOLA
ENSG00000090061	-0.103326	5.23292	2.28657	0.130498	0.643862	-0.0913811	ns	CCNK
ENSG00000090097	-0.0542829	4.56765	0.567154	0.451392	0.873018	-0.0187518	ns	PCBP4
ENSG00000090238	0.0637262	4.93339	0.771082	0.379882	0.838997	0.0267874	ns	YPEL3
ENSG00000090263	0.0581613	5.31661	0.780023	0.377134	0.838346	0.0246315	ns	MRPS33
ENSG00000090266	0.00181745	6.3372	0.00104851	0.974168	0.99645	2.0657e-05	ns	NDUFB2
ENSG00000090273	0.0269596	6.05627	0.218936	0.639852	0.935905	0.00522801	ns	NUDC
ENSG00000090316	0.01594	5.49786	0.0707246	0.790285	0.968346	0.00162933	ns	MAEA
ENSG00000090339	-0.20077	2.78917	0.827692	0.362941	0.830417	-0.0883716	ns	ICAM1
ENSG00000090372	-0.0138232	6.36831	0.0697727	0.791668	0.968671	-0.00140246	ns	STRN4
ENSG00000090376	0.0176544	1.71624	0.0109244	0.916757	0.990384	0.000666382	ns	IRAK3
ENSG00000090382	-0.100994	-1.97344	0.0486743	0.825386	0.974448	-0.00841709	ns	LYZ
ENSG00000090432	0.0443539	5.18856	0.512419	0.474094	0.882847	0.0143767	ns	MUL1
ENSG00000090447	0.196594	1.3649	0.837288	0.360174	0.827973	0.0871869	ns	TFAP4
ENSG00000090470	-0.0570336	4.49218	0.529916	0.466642	0.87979	-0.018879	ns	PDCD7
ENSG00000090487	0.0512694	6.487	0.907731	0.340717	0.821448	0.0239739	ns	SPG21
ENSG00000090520	0.0230724	5.16022	0.142845	0.705469	0.951247	0.00349597	ns	DNAJB11
ENSG00000090530	-0.086685	7.63268	2.91582	0.0877146	0.562329	-0.0916198	ns	P3H2
ENSG00000090565	-0.0989407	5.61855	3.06363	0.0800627	0.544699	-0.108495	ns	RAB11FIP3
ENSG00000090581	0.0918066	4.57108	1.70239	0.191976	0.720816	0.0658026	ns	GNPTG
ENSG00000090612	0.173038	4.29834	3.47963	0.0621286	0.492157	0.208807	ns	ZNF268
ENSG00000090615	-0.0941421	6.46387	3.06605	0.0799433	0.544072	-0.103294	ns	GOLGA3
ENSG00000090621	-0.00917088	7.16438	0.0316024	0.858903	0.980382	-0.00060579	ns	PABPC4
ENSG00000090661	0.0566721	4.47162	0.613679	0.433406	0.864706	0.0205779	ns	CERS4
ENSG00000090674	-0.0847831	3.02358	0.454517	0.500198	0.893563	-0.0255077	ns	MCOLN1
ENSG00000090686	0.0346716	6.16293	0.430244	0.511869	0.897013	0.0100839	ns	USP48
ENSG00000090776	-0.0350414	5.28602	0.19487	0.658894	0.941279	-0.00634896	ns	EFNB1
ENSG00000090857	0.0155976	6.09523	0.0811929	0.775687	0.965108	0.00172063	ns	PDPR
ENSG00000090861	-0.052988	7.00656	0.951031	0.329457	0.815837	-0.0255509	ns	AARS1
ENSG00000090863	-0.0302499	7.97907	0.342835	0.558198	0.912144	-0.00765963	ns	GLG1
ENSG00000090889	0.166407	3.14984	2.36911	0.123758	0.633647	0.151003	ns	KIF4A
ENSG00000090905	0.0330783	6.34683	0.342137	0.558598	0.912144	0.00836551	ns	TNRC6A
ENSG00000090924	-0.030971	5.73371	0.229474	0.631914	0.932807	-0.00617383	ns	PLEKHG2
ENSG00000090932	-0.0543759	-1.15438	0.0214586	0.883536	0.984844	-0.00292409	ns	DLL3
ENSG00000090971	-0.0806436	3.63486	0.625176	0.42913	0.862182	-0.0296293	ns	NAT14
ENSG00000090975	-0.177658	4.5712	5.55863	0.0183898	0.302904	-0.308311	ns	PITPNM2
ENSG00000090989	0.0198032	5.37694	0.107484	0.743027	0.958211	0.00255453	ns	EXOC1
ENSG00000091009	0.0819702	4.65517	1.24096	0.265286	0.773186	0.0472383	ns	RBM27
ENSG00000091039	0.0601186	8.07478	1.34987	0.245301	0.761585	0.0366904	ns	OSBPL8
ENSG00000091073	-0.0381664	1.9073	0.0666056	0.796345	0.969778	-0.00377461	ns	DTX2
ENSG00000091106	0.00683483	-2.0364	0.000226377	0.987996	0.998176	3.58485e-05	ns	NLRC4
ENSG00000091127	0.125423	3.42657	1.58062	0.208672	0.73348	0.085355	ns	PUS7
ENSG00000091129	-0.0421175	3.80683	0.240243	0.624031	0.930439	-0.0086254	ns	NRCAM
ENSG00000091136	-0.0204243	9.60797	0.135526	0.71277	0.953336	-0.0030034	ns	LAMB1
ENSG00000091137	0.575447	-1.09733	2.33015	0.12689	0.63805	0.51593	ns	SLC26A4
ENSG00000091140	0.0709402	7.85794	1.97835	0.159564	0.685483	0.0565439	ns	DLD
ENSG00000091157	0.0793066	5.31506	1.47793	0.224099	0.744007	0.0515144	ns	WDR7
ENSG00000091164	0.0308267	6.80006	0.355307	0.551124	0.909462	0.00797641	ns	TXNL1
ENSG00000091181	-0.277442	-1.85342	0.34247	0.558407	0.912144	-0.0702065	ns	IL5RA
ENSG00000091262	0.0160906	2.35325	0.0168537	0.896707	0.988001	0.000761878	ns	ABCC6
ENSG00000091317	0.0361132	6.38682	0.370902	0.542513	0.90705	0.00959129	ns	CMTM6
ENSG00000091409	0.0373849	5.88296	0.417972	0.517951	0.899906	0.0106813	ns	ITGA6
ENSG00000091428	-0.220355	5.62931	11.9538	0.000545357	0.0421167	-0.719089	ns	RAPGEF4
ENSG00000091436	0.0429811	10.9086	0.517347	0.471976	0.882119	0.0140153	ns	MAP3K20
ENSG00000091482	-0.000542526	7.7409	0.000104799	0.991832	0.999239	-1.93239e-06	ns	SMPX
ENSG00000091483	0.0523772	7.13203	1.10105	0.294037	0.793062	0.0278436	ns	FH
ENSG00000091490	-0.0743581	3.2893	0.536564	0.46386	0.879449	-0.0248068	ns	SEL1L3
ENSG00000091513	0.399696	-0.606151	1.69454	0.193004	0.721987	0.285557	ns	TF
ENSG00000091527	0.0256734	7.76481	0.244934	0.620665	0.930439	0.00531806	ns	CDV3
ENSG00000091542	-0.0178746	7.04589	0.115596	0.733861	0.957289	-0.0024021	ns	ALKBH5
ENSG00000091592	0.0673241	-0.0172178	0.0481503	0.826314	0.974876	0.00557814	ns	NLRP1
ENSG00000091622	-0.312812	1.91118	3.66428	0.0555908	0.474531	-0.392578	ns	PITPNM3
ENSG00000091640	0.0387196	6.33962	0.473439	0.491409	0.890378	0.0119472	ns	SPAG7
ENSG00000091651	-0.0762146	3.93599	0.814707	0.366732	0.832336	-0.0332029	ns	ORC6
ENSG00000091656	0.125066	1.01689	0.325037	0.568596	0.915728	0.0306658	ns	ZFHX4
ENSG00000091704	-0.665284	-1.05917	2.58687	0.107753	0.603577	-0.643709	ns	CPA1
ENSG00000091732	0.198889	4.34714	6.97476	0.00826674	0.201648	0.414219	ns	ZC3HC1
ENSG00000091831	0.137583	-1.17934	0.104827	0.746112	0.958634	0.0175	ns	ESR1
ENSG00000091844	0.246911	2.11716	2.6761	0.101865	0.594545	0.24493	ns	RGS17
ENSG00000091879	0.324372	3.91809	5.45361	0.019528	0.310821	0.554463	ns	ANGPT2
ENSG00000091947	-0.065995	3.32746	0.444048	0.505175	0.895249	-0.0195713	ns	TMEM101
ENSG00000091972	0.168555	1.39081	0.465229	0.49519	0.891119	0.0514476	ns	CD200
ENSG00000091986	-0.218528	6.79135	15.3827	8.77881e-05	0.0125424	-0.886473	ns	CCDC80
ENSG00000092010	-0.0193015	5.77155	0.109237	0.741014	0.957604	-0.00251255	ns	PSME1
ENSG00000092020	-0.0339114	5.1183	0.278591	0.597626	0.924476	-0.00758158	ns	PPP2R3C
ENSG00000092036	-0.0569526	3.45214	0.279322	0.597146	0.92439	-0.0127528	ns	HAUS4
ENSG00000092051	-0.0590537	-1.35945	0.0132018	0.908525	0.989301	-0.00246036	ns	JPH4
ENSG00000092054	-0.0843874	11.9795	1.54023	0.214584	0.738663	-0.0564048	ns	MYH7
ENSG00000092068	0.0280683	5.38024	0.162295	0.687052	0.947147	0.00457542	ns	SLC7A8
ENSG00000092094	0.0958628	3.89405	0.959128	0.327407	0.814477	0.046485	ns	OSGEP
ENSG00000092096	-0.0485668	6.03821	0.414887	0.5195	0.900046	-0.0138131	ns	SLC22A17
ENSG00000092098	-0.283322	-1.31123	0.477146	0.489718	0.890378	-0.0878452	ns	RNF31
ENSG00000092108	0.0149057	6.50446	0.0770718	0.781306	0.967133	0.00159758	ns	SCFD1
ENSG00000092140	-0.00964302	4.51012	0.0174848	0.894802	0.987157	-0.000465497	ns	G2E3
ENSG00000092148	0.0799263	8.21557	2.63622	0.104452	0.599405	0.0784145	ns	HECTD1
ENSG00000092199	0.0237682	8.73563	0.235538	0.627447	0.931812	0.00481123	ns	HNRNPC
ENSG00000092201	0.0941373	7.17183	3.25782	0.0710835	0.520972	0.108091	ns	SUPT16H
ENSG00000092203	0.0164335	6.26703	0.0852851	0.770259	0.963866	0.00186295	ns	TOX4
ENSG00000092208	-0.0309961	4.01483	0.143888	0.704446	0.950971	-0.00471612	ns	GEMIN2
ENSG00000092295	0.245171	-1.47855	0.399869	0.527157	0.90156	0.0681722	ns	TGM1
ENSG00000092330	0.062559	4.99346	0.955387	0.328352	0.815169	0.0302573	ns	TINF2
ENSG00000092421	0.0773688	5.53011	0.855694	0.354947	0.825636	0.0348033	ns	SEMA6A
ENSG00000092439	-0.0587391	6.90218	1.16297	0.280851	0.785923	-0.032396	ns	TRPM7
ENSG00000092445	0.00628924	5.21037	0.00775838	0.929812	0.992163	0.000198771	ns	TYRO3
ENSG00000092470	-0.122482	3.9766	2.30862	0.128658	0.640791	-0.109078	ns	WDR76
ENSG00000092529	0.0930224	2.18089	0.492302	0.482902	0.887152	0.0294082	ns	CAPN3
ENSG00000092531	0.0452945	5.97578	0.681059	0.409222	0.851744	0.0175761	ns	SNAP23
ENSG00000092607	0.257948	-0.0762303	0.860069	0.353719	0.825039	0.116422	ns	TBX15
ENSG00000092621	0.0386439	5.54754	0.372047	0.54189	0.906662	0.0102827	ns	PHGDH
ENSG00000092758	0.386726	3.99357	22.4409	2.16704e-06	0.000760443	2.19047	ns	COL9A3
ENSG00000092820	0.0664484	8.06665	1.80997	0.178511	0.707607	0.0497256	ns	EZR
ENSG00000092841	0.0226061	9.78727	0.183223	0.668618	0.943337	0.00395206	ns	MYL6
ENSG00000092847	0.00530844	5.72493	0.00865085	0.925896	0.991741	0.000177503	ns	AGO1
ENSG00000092850	0.144642	-0.656331	0.149276	0.699228	0.950052	0.0224746	ns	TEKT2
ENSG00000092853	0.0829182	3.35383	0.665517	0.414619	0.853738	0.0317038	ns	CLSPN
ENSG00000092871	-0.0244694	4.1958	0.092484	0.761043	0.962135	-0.00290185	ns	RFFL
ENSG00000092929	-0.272995	2.6772	3.96345	0.0464984	0.444792	-0.363782	ns	UNC13D
ENSG00000092931	-0.090429	5.34396	2.25217	0.133427	0.650478	-0.0791032	ns	MFSD11
ENSG00000092964	0.0656025	5.45868	1.23771	0.265912	0.773528	0.0377386	ns	DPYSL2
ENSG00000092969	-0.00722656	7.30054	0.00896917	0.924549	0.991302	-0.000246211	ns	TGFB2
ENSG00000092978	0.0315103	4.67902	0.20822	0.648166	0.938209	0.00593381	ns	GPATCH2
ENSG00000093000	0.0810261	5.18097	1.53597	0.215219	0.738663	0.0540542	ns	NUP50
ENSG00000093009	0.058885	1.36451	0.121508	0.727405	0.95638	0.00813931	ns	CDC45
ENSG00000093010	-0.137698	3.03902	1.546	0.213727	0.738136	-0.092277	ns	COMT
ENSG00000093072	-0.0806703	5.96207	1.84457	0.174417	0.702372	-0.0611814	ns	ADA2
ENSG00000093100	0.0915615	-1.66548	0.0397342	0.842001	0.977584	0.00683848	ns	NA
ENSG00000093144	0.102513	6.03045	2.71139	0.0996341	0.590483	0.102677	ns	ECHDC1
ENSG00000093167	-0.0388551	6.90922	0.49944	0.479746	0.885021	-0.0123943	ns	LRRFIP2
ENSG00000093183	-0.00196136	5.65281	0.00105147	0.974132	0.99645	-2.23246e-05	ns	SEC22C
ENSG00000093217	0.128978	-0.854479	0.115525	0.733939	0.957289	0.0173269	ns	XYLB
ENSG00000094631	-0.0170654	5.34821	0.06591	0.797388	0.970273	-0.00167805	ns	HDAC6
ENSG00000094804	0.104641	3.5926	1.39999	0.236725	0.754718	0.0654794	ns	CDC6
ENSG00000094841	0.0884156	3.85318	1.07259	0.300362	0.79781	0.0461844	ns	UPRT
ENSG00000094880	0.0891285	5.82567	2.45572	0.117097	0.62413	0.0830191	ns	CDC23
ENSG00000094914	0.0228879	4.51121	0.0887224	0.765808	0.963334	0.00265225	ns	AAAS
ENSG00000094916	0.0607956	8.57742	1.386	0.239082	0.756257	0.0377816	ns	CBX5
ENSG00000094975	-0.0443691	6.68886	0.708476	0.39995	0.847708	-0.0176586	ns	SUCO
ENSG00000095002	0.08126	6.24863	2.09765	0.147525	0.667753	0.0675379	ns	MSH2
ENSG00000095015	0.166965	6.29461	6.88775	0.00867886	0.207401	0.344204	ns	MAP3K1
ENSG00000095059	0.700944	-0.819354	3.94059	0.0471342	0.44704	0.929917	ns	DHPS
ENSG00000095066	-0.237603	3.76907	5.24947	0.0219535	0.325993	-0.394065	ns	HOOK2
ENSG00000095139	-0.00427686	7.95457	0.00673488	0.934594	0.992553	-0.000125641	ns	ARCN1
ENSG00000095203	-0.0184004	1.78076	0.0135924	0.907188	0.988815	-0.000778391	ns	EPB41L4B
ENSG00000095209	0.0501889	5.36504	0.508354	0.475852	0.882953	0.0161873	ns	TMEM38B
ENSG00000095261	0.0258307	5.83634	0.197605	0.656661	0.940606	0.00471822	ns	PSMD5
ENSG00000095303	-0.19189	-0.631244	0.0941847	0.758923	0.962135	-0.0229888	ns	PTGS1
ENSG00000095319	0.00710028	5.65995	0.0128835	0.90963	0.989508	0.000292073	ns	NUP188
ENSG00000095321	-0.083388	5.31882	1.56393	0.21109	0.736377	-0.0563313	ns	CRAT
ENSG00000095370	0.210322	1.06376	0.764997	0.381769	0.838997	0.0879563	ns	SH2D3C
ENSG00000095380	-0.0750504	4.1675	0.799706	0.371181	0.835161	-0.0323028	ns	NANS
ENSG00000095383	0.176854	0.105937	0.188311	0.664326	0.942267	0.0314126	ns	TBC1D2
ENSG00000095397	-0.34626	1.69149	5.2278	0.0222286	0.326965	-0.572398	ns	WHRN
ENSG00000095485	-0.0863812	4.41694	1.39761	0.237124	0.755172	-0.0539904	ns	CWF19L1
ENSG00000095539	0.0274444	2.10793	0.0290941	0.864562	0.981873	0.00173459	ns	SEMA4G
ENSG00000095564	-0.00192709	5.91394	0.000915683	0.975859	0.99645	-2.04516e-05	ns	BTAF1
ENSG00000095574	0.05575	5.08131	0.52067	0.470556	0.881527	0.0182519	ns	IKZF5
ENSG00000095587	-0.296855	1.23444	2.17634	0.140147	0.658599	-0.25334	ns	TLL2
ENSG00000095637	0.0485583	6.09076	0.500211	0.479407	0.884841	0.0155044	ns	SORBS1
ENSG00000095713	0.113609	1.41466	0.266932	0.605397	0.926461	0.0247623	ns	CRTAC1
ENSG00000095739	0.0467538	7.24456	0.613791	0.433364	0.864706	0.0169785	ns	BAMBI
ENSG00000095777	-0.338274	-1.71548	0.573743	0.448775	0.871665	-0.117709	ns	MYO3A
ENSG00000095787	-0.0282431	7.69177	0.286246	0.592636	0.923244	-0.00641717	ns	WAC
ENSG00000095794	-0.102471	5.5182	3.02345	0.0820686	0.549008	-0.111266	ns	CREM
ENSG00000095906	-0.0132669	3.92621	0.027182	0.869047	0.982778	-0.000808708	ns	NUBP2
ENSG00000095951	0.00278721	5.02532	0.00116629	0.972757	0.99645	3.34346e-05	ns	HIVEP1
ENSG00000096060	-0.0769625	3.99022	0.627	0.428458	0.862088	-0.0283293	ns	FKBP5
ENSG00000096063	0.0416237	5.99795	0.573433	0.448898	0.871704	0.0144789	ns	SRPK1
ENSG00000096070	0.0785585	5.96023	1.51238	0.218776	0.739806	0.0518487	ns	BRPF3
ENSG00000096080	-0.0333228	3.95513	0.146641	0.701767	0.950451	-0.00512529	ns	MRPS18A
ENSG00000096092	0.142873	3.55105	2.34425	0.125746	0.637077	0.128657	ns	TMEM14A
ENSG00000096093	-0.16031	4.01012	3.4901	0.061737	0.49022	-0.193888	ns	EFHC1
ENSG00000096384	-0.0568576	9.76002	1.32024	0.25055	0.764117	-0.0341774	ns	HSP90AB1
ENSG00000096401	0.190956	6.20949	12.9353	0.000322439	0.0307115	0.666733	ns	CDC5L
ENSG00000096433	-0.129967	1.76404	0.707037	0.400429	0.847708	-0.0516585	ns	ITPR3
ENSG00000096654	0.0390284	4.17497	0.242924	0.622102	0.930439	0.00804523	ns	ZNF184
ENSG00000096696	-0.0441876	8.24391	0.659509	0.416733	0.855186	-0.0167975	ns	DSP
ENSG00000096717	0.0664902	6.02418	1.00141	0.31697	0.810956	0.0331774	ns	SIRT1
ENSG00000096746	0.0470796	7.5827	0.857702	0.354383	0.825565	0.0212107	ns	HNRNPH3
ENSG00000096872	0.0496581	4.61833	0.357475	0.549912	0.90943	0.0128966	ns	IFT74
ENSG00000096968	0.0536243	6.25069	0.593473	0.441079	0.86887	0.0190626	ns	JAK2
ENSG00000097007	0.00439214	6.59022	0.00645105	0.935984	0.992767	0.000126193	ns	ABL1
ENSG00000097021	-0.0505652	3.35499	0.252123	0.615584	0.929206	-0.0106547	ns	ACOT7
ENSG00000097033	-0.107737	9.29462	4.81691	0.0281819	0.36547	-0.166996	ns	SH3GLB1
ENSG00000097046	-0.184043	4.16537	5.04514	0.024695	0.344704	-0.295828	ns	CDC7
ENSG00000097096	0.108419	5.18192	3.04152	0.0811598	0.547476	0.118248	ns	SYDE2
ENSG00000099139	0.142118	1.76131	0.875799	0.349355	0.824565	0.0649099	ns	PCSK5
ENSG00000099194	-0.124851	7.54147	4.15268	0.0415687	0.428998	-0.172448	ns	SCD
ENSG00000099203	0.0281582	4.47109	0.143051	0.705266	0.951191	0.00427011	ns	TMED1
ENSG00000099204	0.0914742	8.79065	2.88844	0.0892171	0.567595	0.0960069	ns	ABLIM1
ENSG00000099219	-0.00737452	5.37673	0.0121281	0.912308	0.989828	-0.000293937	ns	ERMP1
ENSG00000099246	0.0227663	7.44132	0.20333	0.652046	0.93974	0.0042282	ns	RAB18
ENSG00000099250	-0.0275625	7.79389	0.207629	0.648632	0.938364	-0.0051818	ns	NRP1
ENSG00000099256	0.0132788	4.28043	0.0319392	0.858161	0.980382	0.000882125	ns	PRTFDC1
ENSG00000099260	0.136549	3.65895	2.16914	0.140805	0.659632	0.116255	ns	PALMD
ENSG00000099282	-0.221592	3.65214	6.0997	0.0135205	0.2611	-0.414157	ns	TSPAN15
ENSG00000099284	0.0442127	5.72943	0.474559	0.490897	0.890378	0.0136622	ns	MACROH2A2
ENSG00000099290	0.128347	6.60402	4.19773	0.0404781	0.42413	0.17876	ns	WASHC2A
ENSG00000099308	0.0145613	2.89865	0.0188693	0.890742	0.985904	0.000731677	ns	MAST3
ENSG00000099326	0.0338026	2.8978	0.0880538	0.766666	0.963454	0.00390061	ns	MZF1
ENSG00000099330	-0.041274	2.0627	0.0651032	0.798605	0.970396	-0.00403115	ns	OCEL1
ENSG00000099331	-0.133659	6.49523	6.22601	0.0125887	0.249768	-0.253954	ns	MYO9B
ENSG00000099337	-0.261348	5.42755	14.3083	0.000155177	0.0191146	-0.995518	ns	KCNK6
ENSG00000099338	0.191869	-0.00970464	0.48038	0.48825	0.889596	0.0597398	ns	CATSPERG
ENSG00000099341	0.0493479	6.41917	0.812794	0.367295	0.832386	0.0214656	ns	PSMD8
ENSG00000099364	0.0250154	3.9241	0.0976876	0.754622	0.961379	0.00305864	ns	FBXL19
ENSG00000099365	0.10725	2.83083	0.661209	0.416133	0.854778	0.0408374	ns	STX1B
ENSG00000099377	-0.380835	2.03573	7.57531	0.00591731	0.168361	-0.848454	ns	HSD3B7
ENSG00000099381	-0.0159028	4.86414	0.0450516	0.831909	0.976391	-0.00127102	ns	SETD1A
ENSG00000099385	0.0045774	4.47592	0.00425904	0.947966	0.993822	0.000106229	ns	BCL7C
ENSG00000099617	-0.00622609	-0.306767	0.000339263	0.985305	0.997826	-4.00308e-05	ns	EFNA2
ENSG00000099622	-0.0647163	7.25052	1.40491	0.235904	0.75352	-0.0405943	ns	CIRBP
ENSG00000099624	-0.13185	5.02333	3.17176	0.0749217	0.529558	-0.148383	ns	ATP5F1D
ENSG00000099625	-0.699859	2.31869	9.81406	0.00173183	0.0863839	-1.93266	ns	CBARP
ENSG00000099783	0.110998	7.02692	4.38925	0.0361661	0.40933	0.160026	ns	HNRNPM
ENSG00000099785	-0.100125	5.74103	2.53006	0.111696	0.612816	-0.0953151	ns	MARCHF2
ENSG00000099795	-0.0261097	3.94023	0.0989632	0.753077	0.960749	-0.00321568	ns	NDUFB7
ENSG00000099797	-0.0610697	4.8159	0.800004	0.371092	0.835161	-0.0262916	ns	TECR
ENSG00000099800	0.0291667	4.47563	0.146471	0.701931	0.950451	0.00448309	ns	TIMM13
ENSG00000099804	-0.0596255	5.80788	1.11772	0.29041	0.792084	-0.0320182	ns	CDC34
ENSG00000099810	0.0971045	5.02733	2.16187	0.141472	0.661113	0.0824736	ns	MTAP
ENSG00000099814	-0.0656718	4.2525	0.608519	0.435346	0.866238	-0.0237184	ns	CEP170B
ENSG00000099817	0.0724542	5.89263	1.3189	0.25079	0.764332	0.0435224	ns	POLR2E
ENSG00000099821	-0.0599527	3.65238	0.458784	0.498193	0.892356	-0.0181418	ns	POLRMT
ENSG00000099822	-0.118914	1.02809	0.361951	0.547425	0.908786	-0.0311169	ns	HCN2
ENSG00000099840	-0.140884	-1.26381	0.132182	0.71618	0.954348	-0.0204251	ns	IZUMO4
ENSG00000099849	-0.522	1.57899	11.0558	0.000884117	0.05614	-1.59392	ns	RASSF7
ENSG00000099860	-0.516227	5.98413	27.7146	1.40594e-07	7.81158e-05	-3.53721	ns	GADD45B
ENSG00000099864	-0.0774519	5.60335	1.42226	0.233032	0.750139	-0.0489949	ns	PALM
ENSG00000099869	0.154409	-0.762951	0.141495	0.706799	0.951323	0.0232701	ns	IGF2-AS
ENSG00000099875	-0.146424	5.11866	3.64825	0.0561282	0.474985	-0.18315	ns	MKNK2
ENSG00000099889	-0.181615	4.8533	6.28794	0.0121562	0.246027	-0.34783	ns	ARVCF
ENSG00000099899	0.103164	4.05388	1.72621	0.188895	0.71759	0.074668	ns	TRMT2A
ENSG00000099901	0.0537529	5.52402	0.834512	0.360971	0.828949	0.0237871	ns	RANBP1
ENSG00000099904	-0.177177	4.37607	5.49863	0.0190314	0.309233	-0.304838	ns	ZDHHC8
ENSG00000099910	-0.0171655	4.6963	0.0527206	0.818395	0.972995	-0.00149404	ns	KLHL22
ENSG00000099917	-0.16039	5.1096	6.72364	0.00951431	0.218876	-0.324248	ns	MED15
ENSG00000099940	0.035199	6.31872	0.438361	0.507915	0.895273	0.0103559	ns	SNAP29
ENSG00000099942	-0.0626284	6.87952	1.16817	0.279777	0.785486	-0.0346453	ns	CRKL
ENSG00000099949	0.0163842	3.26656	0.0245728	0.875436	0.983702	0.000946602	ns	LZTR1
ENSG00000099953	0.234947	2.64774	2.72786	0.0986115	0.587684	0.236373	ns	MMP11
ENSG00000099954	-0.0318931	3.6949	0.100737	0.750947	0.960461	-0.00396721	ns	CECR2
ENSG00000099956	0.0387199	6.16012	0.348913	0.554729	0.911774	0.00990916	ns	SMARCB1
ENSG00000099957	-0.336317	1.32137	3.10386	0.0781068	0.538615	-0.372408	ns	P2RX6
ENSG00000099958	0.0496252	-0.549341	0.0236448	0.877792	0.983898	0.0028092	ns	DERL3
ENSG00000099968	-0.0879543	6.62518	1.80619	0.178966	0.70776	-0.0657221	ns	BCL2L13
ENSG00000099977	-0.0744548	2.09281	0.307148	0.579436	0.918956	-0.0176454	ns	DDT
ENSG00000099991	-0.0549939	6.86154	0.979324	0.322366	0.812187	-0.0270378	ns	CABIN1
ENSG00000099992	-0.267293	1.33733	2.34644	0.125569	0.636822	-0.240862	ns	TBC1D10A
ENSG00000099994	0.0661679	6.04969	0.979174	0.322403	0.812187	0.0325282	ns	SUSD2
ENSG00000099995	0.0369023	6.32119	0.375562	0.539988	0.906111	0.00987564	ns	SF3A1
ENSG00000099998	0.406863	-1.28955	0.858999	0.354019	0.825431	0.183485	ns	GGT5
ENSG00000099999	-0.162608	3.26594	2.76487	0.0963543	0.583846	-0.16523	ns	RNF215
ENSG00000100003	0.174824	0.509934	0.613158	0.433601	0.864954	0.0634453	ns	SEC14L2
ENSG00000100014	0.00663579	5.43447	0.0111145	0.916038	0.99025	0.000252733	ns	SPECC1L
ENSG00000100023	-0.00969235	4.91418	0.0231659	0.879027	0.984256	-0.000542753	ns	PPIL2
ENSG00000100024	-0.510814	-0.381005	2.50904	0.113195	0.616478	-0.483319	ns	UPB1
ENSG00000100027	0.0408689	4.8805	0.373772	0.540955	0.906662	0.0109054	ns	YPEL1
ENSG00000100028	0.0198775	6.01759	0.10926	0.740988	0.957604	0.00258782	ns	SNRPD3
ENSG00000100029	0.0377801	4.68492	0.266887	0.605428	0.926461	0.0082337	ns	PES1
ENSG00000100030	0.0307742	8.26796	0.389	0.532825	0.903166	0.00841414	ns	MAPK1
ENSG00000100031	-0.189662	-0.803163	0.304117	0.581313	0.919605	-0.0446825	ns	GGT1
ENSG00000100033	-0.422041	-1.11697	0.615888	0.43258	0.864396	-0.153595	ns	PRODH
ENSG00000100034	-0.0824499	5.0528	1.59563	0.206524	0.732087	-0.0564806	ns	PPM1F
ENSG00000100036	-0.0461854	1.9703	0.0922088	0.761388	0.962174	-0.00546808	ns	SLC35E4
ENSG00000100038	0.152724	3.55947	2.12173	0.145222	0.664623	0.127977	ns	TOP3B
ENSG00000100056	0.0217972	3.69372	0.0654342	0.798104	0.970396	0.00213482	ns	ESS2
ENSG00000100060	0.468683	0.917123	3.35433	0.0670284	0.507073	0.550112	ns	MFNG
ENSG00000100065	0.862659	-0.197518	8.62989	0.00330692	0.122159	2.13989	ns	CARD10
ENSG00000100075	-0.00569332	4.34089	0.00594937	0.938518	0.992939	-0.000156892	ns	SLC25A1
ENSG00000100077	-0.0124959	4.90527	0.026536	0.870598	0.98306	-0.000752034	ns	GRK3
ENSG00000100083	-0.0559999	4.5681	0.624453	0.429397	0.86233	-0.0205598	ns	GGA1
ENSG00000100084	-0.1516	2.92661	2.0944	0.147839	0.667763	-0.12586	ns	HIRA
ENSG00000100092	-0.049969	-0.529094	0.0158006	0.899969	0.988647	-0.0022872	ns	SH3BP1
ENSG00000100097	-0.272817	5.4175	9.98595	0.00157739	0.0821639	-0.764451	ns	LGALS1
ENSG00000100099	-0.0244402	3.99268	0.058036	0.809627	0.972227	-0.00224152	ns	HPS4
ENSG00000100100	0.0785058	4.66234	1.11228	0.291587	0.792084	0.0420188	ns	PIK3IP1
ENSG00000100104	0.0431835	5.32752	0.511018	0.474699	0.882847	0.0139734	ns	SRRD
ENSG00000100105	0.0811488	5.03878	1.44357	0.229562	0.748664	0.0518622	ns	PATZ1
ENSG00000100106	-0.0558738	6.84215	1.09339	0.295721	0.794281	-0.0295638	ns	TRIOBP
ENSG00000100109	0.0406109	4.88038	0.241511	0.623117	0.930439	0.0083427	ns	TFIP11
ENSG00000100116	-0.0313835	4.06978	0.131719	0.716656	0.954348	-0.00454085	ns	GCAT
ENSG00000100124	0.0367827	4.11598	0.226513	0.634122	0.933846	0.00727663	ns	ANKRD54
ENSG00000100129	-0.0331562	7.26857	0.410249	0.521843	0.900897	-0.0093653	ns	EIF3L
ENSG00000100138	0.0511247	5.92522	0.813245	0.367163	0.832386	0.0222465	ns	SNU13
ENSG00000100139	-0.11481	5.2579	2.72234	0.0989531	0.588381	-0.115335	ns	MICALL1
ENSG00000100142	0.104067	4.55303	2.12444	0.144966	0.664623	0.0872843	ns	POLR2F
ENSG00000100146	0.315749	1.77754	2.43505	0.11865	0.626018	0.292299	ns	SOX10
ENSG00000100147	0.0168504	4.13662	0.0451001	0.83182	0.976355	0.00134753	ns	CCDC134
ENSG00000100150	0.0673907	2.80703	0.326009	0.568019	0.915439	0.0165537	ns	DEPDC5
ENSG00000100151	-0.0222385	4.32954	0.0831641	0.773054	0.964131	-0.00248604	ns	PICK1
ENSG00000100154	0.00857935	6.04243	0.0181799	0.892744	0.986618	0.00042273	ns	TTC28
ENSG00000100162	-0.0480841	0.584014	0.0401771	0.841135	0.977584	-0.00361277	ns	CENPM
ENSG00000100167	-0.133458	0.497377	0.344558	0.55721	0.912144	-0.0338957	ns	SEPTIN3
ENSG00000100170	0.0832392	3.62333	0.278583	0.597631	0.924476	0.0186095	ns	SLC5A1
ENSG00000100196	-0.183069	5.04681	5.96212	0.0146164	0.267482	-0.33596	ns	KDELR3
ENSG00000100197	0.269953	-2.03509	0.171726	0.678582	0.945458	0.0454594	ns	CYP2D6
ENSG00000100201	-0.00714595	9.12102	0.0139841	0.905866	0.988815	-0.000306819	ns	DDX17
ENSG00000100206	0.0577702	2.31719	0.177924	0.673164	0.94462	0.00992951	ns	DMC1
ENSG00000100207	0.0743196	5.33097	1.26349	0.260992	0.770882	0.0433561	ns	TCF20
ENSG00000100209	-0.0186437	3.15114	0.0295858	0.863433	0.981724	-0.00118893	ns	HSCB
ENSG00000100211	0.00856984	4.84029	0.0163148	0.898363	0.988242	0.000398909	ns	CBY1
ENSG00000100216	0.0209905	5.82104	0.140626	0.70766	0.951699	0.00315226	ns	TOMM22
ENSG00000100218	0.300524	-0.8239	0.589943	0.442441	0.869434	0.106429	ns	RSPH14
ENSG00000100219	-0.165653	5.9807	7.51005	0.00613556	0.171882	-0.366449	ns	XBP1
ENSG00000100220	0.0521264	6.40872	0.903665	0.341801	0.821448	0.0243027	ns	RTCB
ENSG00000100221	-0.0420561	6.18082	0.444609	0.504906	0.895249	-0.0124818	ns	JOSD1
ENSG00000100225	0.0183776	6.8193	0.120067	0.728962	0.956814	0.00252315	ns	FBXO7
ENSG00000100226	0.0503637	5.64501	0.653862	0.418735	0.856351	0.0190405	ns	GTPBP1
ENSG00000100228	-0.137699	0.911257	0.448296	0.503145	0.894556	-0.0410766	ns	RAB36
ENSG00000100234	-0.143443	9.05109	8.24348	0.00408986	0.136115	-0.342583	ns	TIMP3
ENSG00000100239	-0.0266727	5.38451	0.190229	0.662726	0.942213	-0.0047655	ns	PPP6R2
ENSG00000100241	-0.158898	6.19097	8.41792	0.0037154	0.129922	-0.386122	ns	SBF1
ENSG00000100242	-0.0749387	5.05597	1.11137	0.291785	0.792084	-0.0400875	ns	SUN2
ENSG00000100243	-0.137772	6.56138	5.68254	0.0171345	0.29123	-0.243324	ns	CYB5R3
ENSG00000100246	0.0148274	2.6505	0.0154425	0.901103	0.988689	0.000670574	ns	DNAL4
ENSG00000100258	-0.129496	4.03959	2.15545	0.142065	0.66191	-0.109749	ns	LMF2
ENSG00000100263	-0.160339	3.547	2.14267	0.143252	0.663256	-0.13531	ns	RHBDD3
ENSG00000100266	-0.0308486	6.60263	0.34507	0.556917	0.912144	-0.00784201	ns	PACSIN2
ENSG00000100271	-0.0480841	4.51736	0.413058	0.520422	0.900349	-0.0136388	ns	TTLL1
ENSG00000100280	-0.090468	5.68166	2.4544	0.117196	0.62413	-0.0842337	ns	AP1B1
ENSG00000100281	0.0332884	5.11624	0.225989	0.634514	0.933879	0.00657642	ns	HMGXB4
ENSG00000100284	0.0542049	5.16107	0.67064	0.412828	0.852804	0.0208272	ns	TOM1
ENSG00000100285	-0.50089	-0.808989	1.33772	0.247437	0.761889	-0.303808	ns	NEFH
ENSG00000100290	-0.619856	-0.695788	3.26999	0.0705583	0.520038	-0.713734	ns	BIK
ENSG00000100292	-0.0704014	1.2238	0.166756	0.683011	0.946163	-0.0116565	ns	HMOX1
ENSG00000100294	-0.0683676	3.26449	0.449755	0.502451	0.89429	-0.0204355	ns	MCAT
ENSG00000100296	-0.01262	4.6178	0.0256223	0.872826	0.983149	-0.000745492	ns	THOC5
ENSG00000100297	-0.0146017	4.0675	0.0237122	0.877619	0.983898	-0.000827827	ns	MCM5
ENSG00000100299	-0.0625633	4.33729	0.478888	0.488926	0.889855	-0.0194419	ns	ARSA
ENSG00000100300	-0.0286261	3.99615	0.0944824	0.758554	0.962135	-0.00343551	ns	TSPO
ENSG00000100302	-0.00292559	2.91962	0.000477979	0.982557	0.997637	-2.23575e-05	ns	RASD2
ENSG00000100304	0.0698526	4.1859	0.804576	0.369729	0.834112	0.0301845	ns	TTLL12
ENSG00000100307	-0.0662776	3.11285	0.378044	0.538652	0.905449	-0.0178082	ns	CBX7
ENSG00000100311	0.139164	0.889277	0.289717	0.590402	0.923081	0.0318481	ns	PDGFB
ENSG00000100316	-0.0517857	9.7719	1.04814	0.305935	0.802606	-0.026637	ns	RPL3
ENSG00000100319	-0.00674479	3.09884	0.00377755	0.950991	0.993835	-0.000147194	ns	ZMAT5
ENSG00000100320	-0.0547186	8.49909	1.15701	0.282085	0.787508	-0.0300744	ns	RBFOX2
ENSG00000100321	-0.17042	3.23737	2.72078	0.0990497	0.588414	-0.171127	ns	SYNGR1
ENSG00000100324	0.10879	5.23017	2.91663	0.0876706	0.562329	0.115007	ns	TAB1
ENSG00000100325	-0.0421815	4.55575	0.36474	0.545886	0.908028	-0.0110895	ns	ASCC2
ENSG00000100330	-0.0366421	5.94923	0.398573	0.527827	0.901709	-0.0101685	ns	MTMR3
ENSG00000100335	0.0242502	5.6767	0.163182	0.686244	0.947095	0.00396544	ns	MIEF1
ENSG00000100336	-0.518676	-0.000847302	3.37708	0.0661089	0.504314	-0.611903	ns	APOL4
ENSG00000100342	-0.506748	-0.148026	2.30912	0.128617	0.640791	-0.451362	ns	APOL1
ENSG00000100344	-0.249209	-0.359455	0.557299	0.455351	0.875119	-0.0851432	ns	PNPLA3
ENSG00000100345	-0.10852	7.7459	3.73815	0.0531833	0.467567	-0.138279	ns	MYH9
ENSG00000100347	0.103389	5.52596	2.90042	0.0885564	0.565732	0.108846	ns	SAMM50
ENSG00000100348	0.0466269	5.57268	0.615868	0.432587	0.864396	0.0169688	ns	TXN2
ENSG00000100350	0.201709	4.51263	7.20869	0.00725516	0.188407	0.431526	ns	FOXRED2
ENSG00000100353	0.0599196	6.76034	1.29296	0.255504	0.766182	0.0355085	ns	EIF3D
ENSG00000100354	0.0265808	6.41182	0.188498	0.66417	0.942267	0.00472397	ns	TNRC6B
ENSG00000100359	-0.212659	-1.86718	0.225507	0.634876	0.933895	-0.0419601	ns	SGSM3
ENSG00000100360	0.102836	3.88277	1.49706	0.221124	0.742041	0.0673952	ns	IFT27
ENSG00000100364	-0.0991158	4.35486	1.21915	0.269527	0.777662	-0.0564364	ns	KIAA0930
ENSG00000100368	-0.348546	-0.487978	1.00875	0.315203	0.810064	-0.174764	ns	CSF2RB
ENSG00000100372	0.11891	3.98485	2.14707	0.142842	0.663061	0.100496	ns	SLC25A17
ENSG00000100376	0.0272788	4.1315	0.117594	0.731658	0.957184	0.00370151	ns	FAM118A
ENSG00000100379	-0.115765	4.66347	2.5375	0.111171	0.612049	-0.110441	ns	KCTD17
ENSG00000100380	0.0424687	8.17602	0.733182	0.391854	0.844051	0.0172795	ns	ST13
ENSG00000100385	0.233349	-1.57117	0.302662	0.582219	0.919863	0.054817	ns	IL2RB
ENSG00000100387	-0.0640619	6.39596	1.11536	0.29092	0.792084	-0.0343517	ns	RBX1
ENSG00000100393	0.075093	7.25718	1.57881	0.208932	0.73348	0.0510629	ns	EP300
ENSG00000100395	0.0396502	4.66477	0.347512	0.555525	0.912071	0.0101226	ns	L3MBTL2
ENSG00000100399	-0.0980869	0.0913993	0.0735139	0.786288	0.967365	-0.0102421	ns	CHADL
ENSG00000100401	-0.0598579	5.80567	1.12502	0.288839	0.792084	-0.032284	ns	RANGAP1
ENSG00000100403	-0.0371292	6.68767	0.530524	0.466386	0.87979	-0.0122992	ns	ZC3H7B
ENSG00000100410	-0.0789787	4.07662	0.96096	0.326945	0.814363	-0.0383461	ns	PHF5A
ENSG00000100412	-0.0268433	7.85367	0.266899	0.605419	0.926461	-0.00585033	ns	ACO2
ENSG00000100413	-0.0784749	4.60203	1.15795	0.281891	0.787373	-0.0431549	ns	POLR3H
ENSG00000100416	-0.0641821	5.14966	0.978304	0.322618	0.812187	-0.0315334	ns	TRMU
ENSG00000100417	-0.115554	4.52403	1.50063	0.220575	0.741254	-0.0758548	ns	PMM1
ENSG00000100418	-0.0783479	5.35208	1.49409	0.221583	0.742041	-0.0512758	ns	DESI1
ENSG00000100422	-0.0152152	7.03114	0.0556248	0.81355	0.972432	-0.00136352	ns	CERK
ENSG00000100425	-0.042945	5.07752	0.462847	0.496296	0.891624	-0.0130664	ns	BRD1
ENSG00000100426	-0.0605877	4.99103	0.92176	0.337013	0.819716	-0.0286188	ns	ZBED4
ENSG00000100439	0.0325244	6.0058	0.213091	0.644356	0.937188	0.00620808	ns	ABHD4
ENSG00000100441	0.00783103	6.25708	0.0157112	0.900251	0.988647	0.00035738	ns	KHNYN
ENSG00000100442	0.0351774	7.30806	0.455841	0.499574	0.893303	0.0106025	ns	FKBP3
ENSG00000100445	-0.029991	5.11081	0.202018	0.653097	0.939909	-0.005549	ns	SDR39U1
ENSG00000100461	0.0902667	6.1001	2.69965	0.10037	0.592738	0.0901219	ns	RBM23
ENSG00000100462	-0.0435856	5.89232	0.559724	0.454372	0.874596	-0.0149319	ns	PRMT5
ENSG00000100473	-0.152356	1.40737	0.646964	0.4212	0.858351	-0.0572115	ns	COCH
ENSG00000100478	-0.0814896	4.3781	1.22733	0.267928	0.775902	-0.0466106	ns	AP4S1
ENSG00000100479	0.0984516	1.66678	0.390225	0.532181	0.902994	0.0269699	ns	POLE2
ENSG00000100483	-0.0968424	2.66972	0.485389	0.485991	0.888634	-0.0303476	ns	VCPKMT
ENSG00000100485	0.0191943	6.0488	0.11441	0.735178	0.957523	0.0025645	ns	SOS2
ENSG00000100490	-0.164625	1.82067	0.917781	0.338058	0.820232	-0.07754	ns	CDKL1
ENSG00000100503	0.10146	6.54649	3.78529	0.051705	0.461904	0.130525	ns	NIN
ENSG00000100504	-0.0382375	5.09126	0.254877	0.613662	0.928706	-0.00810906	ns	PYGL
ENSG00000100505	0.243962	0.807216	1.29949	0.254306	0.766182	0.14507	ns	TRIM9
ENSG00000100519	0.00649686	6.92567	0.0162464	0.898575	0.988297	0.00030175	ns	PSMC6
ENSG00000100522	0.126764	4.65362	3.4749	0.0623066	0.492397	0.15281	ns	GNPNAT1
ENSG00000100523	0.0431361	5.30097	0.417534	0.51817	0.900015	0.0123165	ns	DDHD1
ENSG00000100526	0.288087	2.62703	6.05424	0.013873	0.261536	0.535216	ns	CDKN3
ENSG00000100528	0.0456204	6.25998	0.675671	0.411082	0.852543	0.0176127	ns	CNIH1
ENSG00000100532	0.0163384	4.07481	0.0397365	0.841997	0.977584	0.00122031	ns	CGRRF1
ENSG00000100554	0.0477735	6.44428	0.748712	0.386884	0.84132	0.0197027	ns	ATP6V1D
ENSG00000100558	0.956905	0.0228502	8.88737	0.00287149	0.11284	2.43235	ns	PLEK2
ENSG00000100564	0.00561968	3.55655	0.00381852	0.950727	0.993822	0.00012332	ns	PIGH
ENSG00000100567	-0.0013314	6.30053	0.000582866	0.980739	0.997295	-1.12458e-05	ns	PSMA3
ENSG00000100568	0.00182377	5.99706	0.00102792	0.974423	0.99645	2.05217e-05	ns	VTI1B
ENSG00000100575	-0.0238735	4.69113	0.106672	0.743966	0.958316	-0.00306648	ns	TIMM9
ENSG00000100577	0.116543	2.61742	0.696102	0.404097	0.850278	0.0458613	ns	GSTZ1
ENSG00000100578	0.00633579	4.8352	0.00791838	0.929094	0.992085	0.000202368	ns	KIAA0586
ENSG00000100580	0.0405245	5.57778	0.461337	0.497	0.892209	0.012305	ns	TMED8
ENSG00000100583	0.246106	-0.269127	0.504128	0.477692	0.883708	0.0789637	ns	SAMD15
ENSG00000100591	0.0499974	6.38842	0.896273	0.343783	0.821471	0.0231846	ns	AHSA1
[truncated: 18,003 more rows]
