# Supplementary material for: In vitro modeling of renal injury-induced cardiac effects using human iPSC-derived organoids
Source: Cell Commun Signal. 2026 May 6;24:380. doi: 10.1186/s12964-026-02902-3 (PMC13317422; doi:10.1186/s12964-026-02902-3)
Supplement: Supplementary file 7 — Supplementary Material 7. Supplementary Table 5 [file 12964_2026_2902_MOESM7_ESM.xlsx]

## Sheet: KO_BP_DOXO_DMSO_UP
ID	Description	GeneRatio	BgRatio	pvalue	p.adjust	qvalue	geneID	Count
GO:0042060	wound healing	82/1445	423/18870	3.13852e-15	1.76542e-11	1.37798e-11	AJUBA/ALOX5/ANXA1/ANXA2/ANXA5/ANXA8/CCN1/CD109/CD36/CD44/CD59/CDKN1A/CLDN1/CLEC7A/DGKA/DSP/DUOX1/DUOX2/EMILIN2/EPB41L4B/EPPK1/F2RL1/F3/F5/F8/FAP/FGF1/FGF2/FLNA/FN1/GAS6/GPX1/GRHL3/HBEGF/HMOX1/HPSE/HRAS/HSPB1/IL1A/IL6/ITGA2/ITGB6/KRT1/KRT6A/MMP12/MSX2/MYH9/MYL12A/MYOF/NFE2L2/NRG1/PAPSS2/PDGFB/PLAT/PLAU/PLCG2/PLSCR1/PPL/PRKCD/PROCR/RAB27A/RAP2B/RHOC/S100A10/SDC4/SERPINE1/SERPINE2/SH2B3/SPRR3/TEC/TF…	82
GO:0072593	reactive oxygen species metabolic process	54/1445	234/18870	1.33637e-13	3.75855e-10	2.93369e-10	ACE2/ACP5/AKR1C3/ALOX5/BECN1/CCN1/CCN2/CD36/CDKN1A/CLEC7A/CYP1B1/DUOX1/DUOX2/DUOXA1/DUOXA2/F2RL1/FOXO1/G6PD/GADD45A/GCH1/GLS2/GPX1/GPX3/GSTP1/IER3/IFI6/MAOB/MMP3/NFE2L2/NOX1/NQO1/PDGFB/PLA2R1/PLCG2/PMAIP1/PON3/PRDX1/PRDX4/PRKCD/PXDNL/RAB27A/RFK/ROMO1/SESN1/SESN2/SLC18A2/SOD2/SOD3/STK17A/THBS1/TIGAR/TLR4/TXN/ZC3H12A	54
GO:0006979	response to oxidative stress	74/1445	400/18870	8.41651e-13	1.5781e-09	1.23176e-09	ADAM9/AIFM2/ALOX5/ANXA1/APOD/AREG/ATOX1/BECN1/BMAL1/CAPN2/CD36/COL1A1/CPEB2/CYP1B1/DHRS2/DUOX1/DUOX2/EPAS1/FOS/FOSL1/FOXO1/G6PD/GCH1/GCLM/GJB2/GPR37/GPX1/GPX2/GPX3/GSR/GSTP1/HMOX1/IL1A/IL6/KAT2B/KRT1/MAPK13/MDM2/MMP14/MMP2/MMP3/NCOA7/ND5/NFE2L2/NQO1/PDLIM1/PLA2R1/PLK3/PRDX1/PRDX4/PRKCD/PRNP/PRR5L/PTGS2/PTPRN/PXDNL/RCAN1/ROMO1/RRM2B/SDC1/SESN1/SESN2/SLC4A11/SOD2/SOD3/SPHK1/SQSTM1/STAT1/STC2/TNFAIP…	74
GO:0008544	epidermis development	69/1445	385/18870	2.26838e-11	3.18991e-08	2.48984e-08	ABCA12/ADAM9/AKR1C3/ANXA1/AQP3/CCN2/CD109/CDKN1A/CERS3/CLDN1/COL17A1/COL7A1/CST6/CSTA/DKK1/DSP/EDA2R/EPHA2/ERRFI1/FGF2/FOSL2/FST/GBA1/GRHL3/GSDME/HLA-DRB1/HPSE/IL1A/IRF6/JAG1/KLF4/KRT1/KRT14/KRT15/KRT16/KRT17/KRT5/KRT6A/KRT6B/KRT6C/KRT7/KRT80/KRT9/KRTDAP/LAMA3/LAMB3/MAFB/MAFF/MAFG/MCOLN3/MSX2/OVOL1/PLAAT4/PLOD3/POU3F1/PPL/SCEL/SFN/SLC39A2/SPRR1B/SPRR2D/SPRR3/STS/TMEM79/UGCG/VDR/WHRN/ZFP36/ZNF750	69
GO:1903034	regulation of response to wounding	41/1445	173/18870	4.78941e-11	5.38808e-08	4.2056e-08	ALOX5/ANXA1/ANXA2/CD109/CD36/CLDN1/CLEC7A/DUOX1/DUOX2/EMILIN2/EPPK1/F2RL1/F3/FAP/FGF2/FLNA/GRN/HBEGF/HPSE/HRAS/IL33/KLF4/KRT1/MDK/NFE2L2/PDGFB/PLAT/PLAU/PRKCD/RTN4RL1/SERPINE1/SERPINE2/SH2B3/SPP1/STAT3/THBD/THBS1/TNFAIP3/TNFRSF12A/UBASH3B/WNT4	41
GO:0030216	keratinocyte differentiation	41/1445	177/18870	1.0265e-10	9.62348e-08	7.51149e-08	ABCA12/ADAM9/AKR1C3/ANXA1/AQP3/CD109/CDKN1A/CERS3/CSTA/DSP/EPHA2/ERRFI1/FOSL2/IL1A/IRF6/JAG1/KRT1/KRT14/KRT16/KRT17/KRT5/KRT6A/KRT6B/KRT6C/KRT7/KRT80/MAFB/MSX2/PLAAT4/POU3F1/PPL/SCEL/SFN/SLC39A2/SPRR1B/SPRR2D/SPRR3/TMEM79/UGCG/VDR/ZFP36	41
GO:0043588	skin development	58/1445	317/18870	3.9587e-10	2.83628e-07	2.21383e-07	ABCA12/ABCB6/ADAM9/AKR1C3/ANXA1/AQP3/CD109/CDKN1A/CERS3/CLDN1/COL1A1/COL5A3/CSTA/DKK1/DSP/EPHA2/ERRFI1/FOSL2/FST/GBA1/GRHL3/HPSE/IL1A/IRF6/ITGA2/ITGA3/ITGA6/ITGB4/ITGB6/JAG1/KLF4/KRT1/KRT14/KRT16/KRT17/KRT5/KRT6A/KRT6B/KRT6C/KRT7/KRT80/KRT9/MAFB/MSX2/OVOL1/PLAAT4/POU3F1/PPL/SCEL/SFN/SLC39A2/SPRR1B/SPRR2D/SPRR3/TMEM79/UGCG/VDR/ZFP36	58
GO:0009913	epidermal cell differentiation	49/1445	245/18870	4.03382e-10	2.83628e-07	2.21383e-07	ABCA12/ADAM9/AKR1C3/ANXA1/AQP3/CD109/CDKN1A/CERS3/CSTA/DSP/EPHA2/ERRFI1/FGF2/FOSL2/GSDME/IL1A/IRF6/JAG1/KLF4/KRT1/KRT14/KRT16/KRT17/KRT5/KRT6A/KRT6B/KRT6C/KRT7/KRT80/MAFB/MAFF/MAFG/MCOLN3/MSX2/OVOL1/PLAAT4/POU3F1/PPL/SCEL/SFN/SLC39A2/SPRR1B/SPRR2D/SPRR3/TMEM79/UGCG/VDR/WHRN/ZFP36	49
GO:0070482	response to oxygen levels	61/1445	343/18870	4.53879e-10	2.83674e-07	2.21419e-07	ADM/AGTRAP/AJUBA/ANGPTL4/AQP3/ATP6V0D1/ATP6V1G1/BECN1/BMP2/CAPN2/CDKN1A/COL1A1/CPEB2/CPEB4/DIO3/EGLN3/EGR1/EPAS1/FAM162A/FAS/FOS/FOSL2/FOXO1/HMOX1/HSPG2/IL1A/ITGA2/LIF/LMNA/LOXL2/MALAT1/MDM2/MGARP/MMP14/MMP2/ND5/NDRG1/NFE2L2/NKX3-1/NOX1/OPRD1/OXTR/PDLIM1/PGF/PLAT/PLAU/PLK3/PMAIP1/PSEN2/PTGS2/SLC2A8/SLC7A5/SLC8A3/SLC9A1/SOD2/SOD3/STC2/TFRC/THBS1/TIGAR/VEGFC	61
GO:0061041	regulation of wound healing	33/1445	133/18870	1.036e-09	5.82753e-07	4.54861e-07	ALOX5/ANXA1/ANXA2/CD109/CD36/CLDN1/CLEC7A/DUOX1/DUOX2/EMILIN2/EPPK1/F2RL1/F3/FAP/FGF2/HBEGF/HPSE/HRAS/KRT1/NFE2L2/PDGFB/PLAT/PLAU/PRKCD/SERPINE1/SERPINE2/SH2B3/THBD/THBS1/TNFAIP3/TNFRSF12A/UBASH3B/WNT4	33
GO:0052547	regulation of peptidase activity	56/1445	312/18870	1.65552e-09	8.46571e-07	6.60781e-07	ACER2/ANXA8/ANXA8L1/BAX/BBC3/CASP1/CASP10/CD44/CLEC7A/COL4A3/CST3/CSTA/CSTB/CTSD/CTSH/CTSL/CYFIP2/ECM1/EGLN3/F3/FAM162A/FAS/FURIN/GAS6/GPX1/GRN/GSN/IFI6/KLF4/LAMP3/NKX3-1/PERP/PIDD1/PMAIP1/PRR7/PRSS22/PSMB8/RPS27L/S100A8/S100A9/SERPINB13/SERPINB5/SERPINB7/SERPINB8/SERPINE1/SERPINE2/SERPINI1/SFN/SPOCK2/STAT3/THBS1/TIMP1/TIMP4/TNFSF15/TRIAP1/VSIR	56
GO:0001819	positive regulation of cytokine production	77/1445	499/18870	2.40297e-09	1.08724e-06	8.4863e-07	ADORA2B/ANXA1/ARID5A/ATP6AP2/B2M/BCL3/C3/C3AR1/CASP1/CD226/CD274/CD36/CD55/CEBPB/CLEC7A/CLU/CYP1B1/DDIT3/EGR1/F2RL1/F3/GATA3/HLA-A/HLA-E/HMOX1/HPSE/HRAS/HSPB1/IFNGR1/IL12A/IL1A/IL1B/IL1R1/IL1RAP/IL1RL2/IL33/IL4R/IL6/IL6R/IRF1/LACC1/LPL/LY96/MAPK11/MAPK13/MDK/MMP12/NFAM1/NMB/NOX1/NR4A3/PAEP/PANX2/PIK3CD/PLA2R1/PLCG2/PNP/PTGS2/RAB7B/RIOK3/RUNX1/S100A13/SERPINB7/SERPINE1/SLC7A5/SPHK1/STAT1/STAT3/SUL…	77
GO:0009636	response to toxic substance	49/1445	258/18870	2.51273e-09	1.08724e-06	8.4863e-07	ABCB1/ABCB6/ABTB2/AHR/AIFM2/AKR1B10/BAX/CD36/CDKN1A/CLDN1/CYP1B1/DHRS2/DUOX1/DUOX2/EPHX1/FOS/GCH1/GPX1/GPX2/GPX3/GRIA1/GSR/GSTP1/MAOB/MDM2/NEFL/NFE2L2/NQO1/OPRD1/OSCP1/PON3/PRDX1/PRDX4/PTGES/PTGS2/PXDNL/S100A9/SDC1/SESN1/SESN2/SLC15A2/SLC18A2/SLC30A1/SOD2/SOD3/TP53INP1/TRPM6/TXN/TXNRD1	49
GO:0050673	epithelial cell proliferation	74/1445	480/18870	5.14385e-09	2.06673e-06	1.61316e-06	ALDH1A2/ALOX5/AREG/B2M/BAX/BCL2L1/BTBD10/CAV2/CD109/CDH13/CDKN1A/CDKN2B/CEBPB/CLDN1/COL4A3/COL8A1/CYP7B1/DUSP10/EAF2/ECM1/EPHA2/EPPK1/F3/FAP/FBXW7/FGF1/FGF2/FLT1/FST/GATA3/GPX1/GRN/HMOX1/HRAS/HSPG2/ID2/IL12A/IL6/IRF6/IRS2/JAG1/KLF9/LOXL2/MDK/MMP12/MMP14/NEAT1/NKX3-1/NME1/NR1D1/NR4A3/NRP2/OVOL1/PDGFB/PGF/PIK3CD/POLD4/PTPRN/RASGRF1/RUNX2/RUNX3/SERPINB5/SFN/SPARC/SPINK1/STAT1/STAT3/SULF2/TGFA/THBS1/…	74
GO:0000302	response to reactive oxygen species	41/1445	205/18870	1.07169e-08	4.01885e-06	3.13687e-06	ADAM9/ANXA1/APOD/AREG/BECN1/CAPN2/CD36/COL1A1/CYP1B1/FOS/FOSL1/GCH1/GPR37/GPX1/GSTP1/HMOX1/IL1A/IL6/MAPK13/MDM2/MMP2/MMP3/ND5/NFE2L2/NQO1/PLK3/PRDX1/PRKCD/PTPRN/ROMO1/SDC1/SESN1/SESN2/SOD2/SOD3/SPHK1/SQSTM1/STAT1/TNFAIP3/TPM1/TXN	41
GO:0071496	cellular response to external stimulus	58/1445	346/18870	1.16245e-08	4.08675e-06	3.18986e-06	ADORA2B/AKR1C3/ANKRD1/AQP3/ATF3/AVPR1A/BAG3/BECN1/CASP1/CDKN1A/CDKN2B/COL1A1/CPEB4/CYP24A1/FAS/FBXO22/FGF2/FOS/FOSL1/FOXO1/GABARAPL1/GADD45A/GAS6/GBA1/GPR155/IL1B/IL33/IRF1/ITGA2/KAT2B/KLF10/LPL/MAP1LC3B/MDM2/NFE2L2/NUAK2/PDE2A/PLIN2/PMAIP1/PPM1D/PRKAB1/PRKAG2/PTGS2/RRAGC/SESN1/SESN2/SLC7A5/SLC9A1/TLR4/TNFRSF10A/TNFRSF10B/TNFRSF1A/UCN2/UPP1/VDR/WNT4/XPR1/ZC3H12A	58
GO:2000377	regulation of reactive oxygen species metabolic process	33/1445	147/18870	1.53987e-08	5.09516e-06	3.97697e-06	ACE2/ACP5/AKR1C3/ALOX5/BECN1/CD36/CDKN1A/CLEC7A/CYP1B1/DUOXA1/DUOXA2/F2RL1/FOXO1/G6PD/GADD45A/GCH1/GSTP1/IER3/MMP3/NFE2L2/PDGFB/PLCG2/PON3/PRKCD/RAB27A/ROMO1/SLC18A2/SOD2/STK17A/THBS1/TIGAR/TLR4/ZC3H12A	33
GO:2000379	positive regulation of reactive oxygen species metabolic process	21/1445	68/18870	1.81043e-08	5.65758e-06	4.41596e-06	ACE2/AKR1C3/CD36/CDKN1A/CLEC7A/CYP1B1/DUOXA1/DUOXA2/F2RL1/GADD45A/GSTP1/NFE2L2/PDGFB/PLCG2/PRKCD/RAB27A/ROMO1/SOD2/THBS1/TLR4/ZC3H12A	21
GO:0002237	response to molecule of bacterial origin	60/1445	369/18870	2.07196e-08	6.05798e-06	4.72849e-06	ABCA1/ACP5/ADAM9/ADM/AHR/ANKRD1/ARID5A/B2M/BDKRB1/CAPN2/CASP1/CD274/CD36/CD55/CEBPB/CLDN1/CXCL1/CXCL11/CXCL2/CXCL3/CXCL5/CXCL8/DUSP10/FOS/FOSL2/GBP3/GCH1/GJB2/GSTP1/IL12A/IL1A/IL1B/IL36RN/IL6/KMO/LY96/MAOB/MMP3/MRC1/NFKBIA/NOCT/NQO1/NR1D1/PCSK1/PDCD1LG2/PLCG2/PTGS2/S100A14/S100A8/S100A9/SERPINE1/SLC7A5/SOD2/TAP2/THBD/TLR4/TNFAIP3/TRIB1/ZC3H12A/ZFP36	60
GO:0050900	leukocyte migration	63/1445	396/18870	2.15395e-08	6.05798e-06	4.72849e-06	ALOX5/ANXA1/APOD/BDKRB1/C3AR1/CCL20/CSF1/CSF3R/CXCL1/CXCL11/CXCL16/CXCL2/CXCL3/CXCL5/CXCL8/CXCR2/CYP7B1/DUSP1/ECM1/F2RL1/FLT1/GAS6/GATA3/GBA1/GREM1/HMOX1/ICAM1/IL12A/IL1A/IL1B/IL1R1/IL33/IL6/IL6R/ITGA1/ITGA2/ITGA3/ITGA6/KITLG/LGALS3/MDK/MMP14/MMP2/MYH9/NINJ1/P2RX4/PDGFB/PGF/PIK3CD/RIN3/RIPOR2/RPS19/S100A14/S100A8/S100A9/SELPLG/SERPINE1/SPNS2/THBS1/TNFRSF14/TRIM55/VEGFC/WDR1	63
GO:0097401	synaptic vesicle lumen acidification	10/1445	16/18870	3.5113e-08	9.18253e-06	7.16732e-06	ATP6AP2/ATP6V0A1/ATP6V0D1/ATP6V1B2/ATP6V1C1/ATP6V1D/ATP6V1E1/ATP6V1F/ATP6V1G1/ATP6V1H	10
GO:0032496	response to lipopolysaccharide	57/1445	348/18870	3.59139e-08	9.18253e-06	7.16732e-06	ABCA1/ACP5/ADAM9/ADM/ANKRD1/ARID5A/BDKRB1/CAPN2/CASP1/CD274/CD36/CD55/CEBPB/CLDN1/CXCL1/CXCL11/CXCL2/CXCL3/CXCL5/CXCL8/DUSP10/FOS/FOSL2/GBP3/GCH1/GJB2/GSTP1/IL12A/IL1A/IL1B/IL36RN/IL6/KMO/LY96/MAOB/MMP3/MRC1/NFKBIA/NOCT/NQO1/NR1D1/PCSK1/PDCD1LG2/PLCG2/PTGS2/S100A14/S100A8/S100A9/SERPINE1/SLC7A5/SOD2/THBD/TLR4/TNFAIP3/TRIB1/ZC3H12A/ZFP36	57
GO:0031099	regeneration	38/1445	191/18870	4.24157e-08	9.24807e-06	7.21847e-06	ADM/ANXA1/ANXA3/APOD/CAPN3/CDKN1A/CEBPB/CLDN1/CPT1A/DUSP10/EPPK1/EYS/FLNA/GAS6/GPX1/GRN/HSPG2/IFRD1/IGF2R/IL6/KLF4/KPNA1/LCP1/MDK/MMP2/NEFL/NINJ1/NNMT/NR4A3/PTPN3/PTPRU/RTN4RL1/RUNX1/SLC7A5/SPP1/SULF2/TEC/TXK	38
GO:0007599	hemostasis	43/1445	231/18870	4.31877e-08	9.24807e-06	7.21847e-06	ANXA2/ANXA5/ANXA8/CD36/CD59/DGKA/EMILIN2/F2RL1/F3/F5/F8/FAP/FLNA/GAS6/HPSE/HSPB1/IL6/ITGA2/KRT1/MYH9/MYL12A/NFE2L2/PAPSS2/PDGFB/PLAT/PLAU/PLCG2/PLSCR1/PRKCD/PROCR/RAB27A/RAP2B/SERPINE1/SERPINE2/SH2B3/TEC/TFPI2/THBD/THBS1/TLR4/TXK/UBASH3B/ZNF385A	43
GO:0036293	response to decreased oxygen levels	53/1445	315/18870	4.35115e-08	9.24807e-06	7.21847e-06	ADM/AGTRAP/AJUBA/ANGPTL4/AQP3/BECN1/BMP2/CAPN2/CPEB2/CPEB4/DIO3/EGLN3/EGR1/EPAS1/FAM162A/FOS/FOSL2/HMOX1/HSPG2/IL1A/ITGA2/LIF/LMNA/LOXL2/MALAT1/MDM2/MGARP/MMP14/MMP2/ND5/NDRG1/NFE2L2/NKX3-1/OPRD1/OXTR/PDLIM1/PGF/PLAT/PLAU/PLK3/PMAIP1/PSEN2/PTGS2/SLC2A8/SLC8A3/SLC9A1/SOD2/SOD3/STC2/TFRC/THBS1/TIGAR/VEGFC	53
GO:0070661	leukocyte proliferation	57/1445	350/18870	4.40801e-08	9.24807e-06	7.21847e-06	AHR/ANXA1/BAX/BCL2L1/BCL6/CD1D/CD274/CD55/CD70/CDKN1A/CEBPB/CLU/CSF1/DOCK2/F2RL1/FOSL2/GBA1/GPNMB/GREM1/GSTP1/HLA-A/HLA-DRB1/HLA-E/IGFBP2/IL12A/IL1A/IL1B/IL33/IL6/IL7R/INPP5D/IRF1/IRS2/JUNB/KITLG/LGALS3/NFATC2/NMB/PDCD1LG2/PNP/PRKCD/PRNP/PSMB10/RASSF5/SDC4/SH2D2A/SHB/TFRC/TLR4/TNFAIP3/TNFRSF14/TNFRSF21/TNFRSF9/TNFSF9/VSIR/VTCN1/WNT4	57
GO:0001666	response to hypoxia	51/1445	298/18870	4.43908e-08	9.24807e-06	7.21847e-06	ADM/AGTRAP/AJUBA/ANGPTL4/AQP3/BECN1/BMP2/CAPN2/CPEB2/DIO3/EGLN3/EGR1/EPAS1/FAM162A/FOS/FOSL2/HMOX1/HSPG2/IL1A/ITGA2/LIF/LMNA/LOXL2/MALAT1/MDM2/MGARP/MMP14/MMP2/ND5/NDRG1/NFE2L2/NKX3-1/OPRD1/PDLIM1/PGF/PLAT/PLAU/PLK3/PMAIP1/PSEN2/PTGS2/SLC2A8/SLC8A3/SLC9A1/SOD2/SOD3/STC2/TFRC/THBS1/TIGAR/VEGFC	51
GO:0007596	blood coagulation	42/1445	224/18870	4.99502e-08	1.00346e-05	7.83242e-06	ANXA2/ANXA5/ANXA8/CD36/CD59/DGKA/EMILIN2/F2RL1/F3/F5/F8/FAP/FLNA/GAS6/HPSE/HSPB1/IL6/ITGA2/KRT1/MYH9/MYL12A/NFE2L2/PAPSS2/PDGFB/PLAT/PLAU/PLCG2/PLSCR1/PRKCD/PROCR/RAB27A/RAP2B/SERPINE1/SERPINE2/SH2B3/TEC/TFPI2/THBD/THBS1/TLR4/TXK/UBASH3B	42
GO:0062197	cellular response to chemical stress	53/1445	317/18870	5.39699e-08	1.02229e-05	7.97937e-06	AIFM2/AKR1B1/ALOX5/ANXA1/BDKRB2/BECN1/BMAL1/CAPN3/CASP1/CD36/CPEB2/CYP1B1/DDIT3/DHRS2/EPAS1/FAS/FOS/FOXO1/G6PD/GCH1/GJB2/GPR37/GPX1/GSR/HMOX1/IL6/KAT2B/MAPK13/MDM2/MMP2/MMP3/NCOA7/NFE2L2/NOX1/NQO1/PLA2R1/PRDX1/PRKCD/PRR5L/PTGS2/ROMO1/SESN2/SLC4A11/SOD2/SOD3/SPHK1/SQSTM1/TNFAIP3/TP53INP1/TPM1/TXN/YBX3/ZC3H12A	53
GO:0042445	hormone metabolic process	44/1445	241/18870	5.45222e-08	1.02229e-05	7.97937e-06	ACE2/ADM/AKR1B1/AKR1B10/AKR1C2/AKR1C3/ALDH1A2/ALDH1A3/ATP6AP2/BMP2/CEL/CGA/CORIN/CTSB/CTSL/CYP1B1/CYP2C18/CYP3A4/CYP3A7/DHRS2/DHRS3/DIO3/DKK3/DUOX1/DUOX2/DUOXA1/DUOXA2/EGR1/ERO1B/FURIN/GATA3/GCNT4/MME/NR5A1/PAPSS2/PCSK1/PCSK1N/PLB1/RETSAT/SPP1/STC2/SULT2A1/TG/WNT4	44
GO:0050727	regulation of inflammatory response	65/1445	425/18870	6.00463e-08	1.08955e-05	8.50434e-06	ACE2/ACP5/ADORA2B/AHR/ALOX5/ANXA1/BCL6/C1QTNF12/C2CD4A/C2CD4B/C3/CASP1/CASP4/CEBPB/DUOXA1/DUOXA2/DUSP10/FURIN/GATA3/GBA1/GPX1/GRN/GSTP1/HLA-DRB1/HLA-E/IER3/IL1B/IL1R1/IL1RL2/IL33/IL6/KLF4/KRT1/LACC1/LPL/MAPK13/MDK/MGLL/MMP3/NEAT1/NFKBIA/NINJ1/NPY5R/NR1D1/NT5E/OSMR/PDE2A/PLCG2/PLK2/PRKCD/PTGES/PTGS2/RHBDF2/RPS19/S100A8/S100A9/SERPINE1/SOCS3/SPHK1/STAT3/TLR4/TNFAIP3/TNFRSF1A/VAMP8/ZFP36	65
GO:0044409	entry into host	34/1445	163/18870	6.48913e-08	1.14067e-05	8.90334e-06	ACE2/CAV2/CD55/CLDN1/CLDN9/CTSB/CTSL/CXCL8/EPHA2/FURIN/GAS6/GSN/HLA-DRB1/ICAM1/IFITM3/ITGA2/ITGB6/KRT6A/LAMP1/MRC1/NECTIN4/PLSCR1/PTX3/RNASEK/SELPLG/SLC3A2/TFRC/TNFRSF14/TPCN1/TRIM22/TRIM38/TRIM8/VAMP8/XPR1	34
GO:0050818	regulation of coagulation	21/1445	73/18870	7.21577e-08	1.22996e-05	9.60031e-06	ANXA2/ANXA5/CD36/EMILIN2/F2RL1/F3/FAP/HPSE/KRT1/NFE2L2/PDGFB/PLAT/PLAU/PRKCD/PROCR/SERPINE1/SERPINE2/SH2B3/THBD/THBS1/UBASH3B	21
GO:0097237	cellular response to toxic substance	29/1445	128/18870	9.13527e-08	1.48899e-05	1.16221e-05	ABCB6/ABTB2/AIFM2/AKR1B10/CD36/DUOX1/DUOX2/GCH1/GPX1/GPX2/GPX3/GSR/GSTP1/NFE2L2/NQO1/OPRD1/PRDX1/PRDX4/PTGES/PTGS2/PXDNL/S100A9/SESN1/SESN2/SOD2/SOD3/TP53INP1/TXN/TXNRD1	29
GO:0031667	response to nutrient levels	72/1445	495/18870	9.30645e-08	1.48899e-05	1.16221e-05	ABCA1/ACSL1/ADM/ADRB2/AKR1C3/ALDH1A2/AQP3/ATF3/BAX/BECN1/BMP8A/CDKN1A/CDKN2B/COL1A1/CPEB4/CPT1A/CYP1B1/CYP24A1/DDIT3/F5/FAS/FBXO22/FOS/FOXO1/G6PD/GABARAPL1/GAS6/GBA1/GCLM/GDF15/GPR155/GPX1/IGFBP2/IL1A/ITGA2/KAT2B/KL/KLF10/LPL/MAP1LC3B/MDM2/NFE2L2/NQO1/NUAK2/PCSK1/PCSK1N/PLIN2/PMAIP1/PPM1D/PRKAB1/PRKAG2/PTGS2/RRAGC/RUNX2/SESN1/SESN2/SLC7A5/SOD2/SPINK1/SPP1/STAT1/STC2/TFRC/TNFRSF11B/UCN2/UPP1/VDR/V…	72
GO:0050817	coagulation	42/1445	229/18870	9.52954e-08	1.48899e-05	1.16221e-05	ANXA2/ANXA5/ANXA8/CD36/CD59/DGKA/EMILIN2/F2RL1/F3/F5/F8/FAP/FLNA/GAS6/HPSE/HSPB1/IL6/ITGA2/KRT1/MYH9/MYL12A/NFE2L2/PAPSS2/PDGFB/PLAT/PLAU/PLCG2/PLSCR1/PRKCD/PROCR/RAB27A/RAP2B/SERPINE1/SERPINE2/SH2B3/TEC/TFPI2/THBD/THBS1/TLR4/TXK/UBASH3B	42
GO:0052548	regulation of endopeptidase activity	49/1445	288/18870	9.80148e-08	1.49009e-05	1.16307e-05	ACER2/ANXA8/ANXA8L1/BAX/BBC3/CASP1/CASP10/CD44/CLEC7A/COL4A3/CST3/CTSD/CYFIP2/EGLN3/F3/FAM162A/FAS/FURIN/GAS6/GPX1/GSN/IFI6/KLF4/LAMP3/NKX3-1/PERP/PIDD1/PMAIP1/PRR7/PSMB8/RPS27L/S100A8/S100A9/SERPINB13/SERPINB5/SERPINB7/SERPINB8/SERPINE1/SERPINE2/SERPINI1/SFN/SPOCK2/STAT3/THBS1/TIMP1/TIMP4/TNFSF15/TRIAP1/VSIR	49
GO:0044703	multi-organism reproductive process	39/1445	206/18870	1.13973e-07	1.6871e-05	1.31685e-05	ACE2/ADM/AVPR1A/CAPN2/CORIN/CRH/CRHBP/CTSB/DSG1/FOS/FOSL1/GJB2/HSPG2/IGFBP2/IGFBP7/IL1B/ITGA2/ITGA3/ITGB4/JUNB/LIF/MAFF/MMP2/OXTR/PAPPA/PLA2G4C/PRDM1/PTGS2/SERPINE2/SPP1/STC2/STS/TAC1/THBD/TIMP1/TPPP3/VDR/VMP1/WNT4	39
GO:0045103	intermediate filament-based process	24/1445	95/18870	1.33036e-07	1.91879e-05	1.49769e-05	DSP/EPPK1/KRT1/KRT13/KRT14/KRT15/KRT16/KRT17/KRT18/KRT19/KRT23/KRT5/KRT6A/KRT6B/KRT6C/KRT7/KRT80/KRT9/NEFH/NEFL/PKP1/PPL/SYNC/SYNM	24
GO:0044706	multi-multicellular organism process	40/1445	216/18870	1.46302e-07	2.05738e-05	1.60586e-05	ACE2/ADM/AVPR1A/CAPN2/CORIN/CRH/CRHBP/CTSB/DSG1/FOS/FOSL1/GJB2/HEXB/HSPG2/IGFBP2/IGFBP7/IL1B/ITGA2/ITGA3/ITGB4/JUNB/LIF/MAFF/MMP2/OXTR/PAPPA/PLA2G4C/PRDM1/PTGS2/SERPINE2/SPP1/STC2/STS/TAC1/THBD/TIMP1/TPPP3/VDR/VMP1/WNT4	40
GO:0045766	positive regulation of angiogenesis	36/1445	185/18870	1.70668e-07	2.28573e-05	1.7841e-05	ADM/ANGPTL4/ANXA3/C3/C3AR1/CTSH/CXCL8/CXCR2/CYP1B1/ECM1/EMILIN2/F3/FGF1/FGF2/FLT1/GREM1/GRN/HMOX1/HSPB1/IL1A/IL1B/KLF4/MDK/NFE2L2/NINJ1/PGF/PIK3CD/PKM/RRAS/RUNX1/SERPINE1/SPHK1/STAT3/THBS1/VEGFC/ZC3H12A	36
GO:1904018	positive regulation of vasculature development	36/1445	185/18870	1.70668e-07	2.28573e-05	1.7841e-05	ADM/ANGPTL4/ANXA3/C3/C3AR1/CTSH/CXCL8/CXCR2/CYP1B1/ECM1/EMILIN2/F3/FGF1/FGF2/FLT1/GREM1/GRN/HMOX1/HSPB1/IL1A/IL1B/KLF4/MDK/NFE2L2/NINJ1/PGF/PIK3CD/PKM/RRAS/RUNX1/SERPINE1/SPHK1/STAT3/THBS1/VEGFC/ZC3H12A	36
GO:0050878	regulation of body fluid levels	57/1445	365/18870	1.91317e-07	2.5027e-05	1.95345e-05	ADM/AKR1B1/ANXA2/ANXA5/ANXA8/AQP3/CD36/CD59/CEL/CORO2B/DGKA/EMILIN2/F2RL1/F3/F5/F8/FAP/FLNA/FOSL2/GAS6/HPSE/HSPB1/IL6/ITGA2/KRT1/MYH9/MYL12A/NFE2L2/NME1/NPPB/OXTR/P2RY2/PAPSS2/PDGFB/PLAT/PLAU/PLCG2/PLSCR1/PRKCD/PROCR/RAB27A/RAP2B/SCNN1A/SERPINE1/SERPINE2/SH2B3/SPINK1/TEC/TFPI2/THBD/THBS1/TLR4/TXK/UBASH3B/VAMP8/VDR/ZNF385A	57
GO:1905954	positive regulation of lipid localization	26/1445	111/18870	2.07404e-07	2.65147e-05	2.06957e-05	ABCA1/ABCA12/ABCA5/ABCA7/ACSL1/ANXA2/C3/CD36/CRH/EHD1/IL1A/IL1B/LPL/NFKBIA/NKX3-1/NMB/P2RX4/PLA2R1/PLIN2/PLTP/PRKCD/PTGES/SPP1/TMEM30A/TRIAP1/ZC3H12A	26
GO:0046718	viral entry into host cell	32/1445	156/18870	2.34763e-07	2.91527e-05	2.27548e-05	ACE2/CAV2/CD55/CLDN1/CLDN9/CTSB/CTSL/EPHA2/FURIN/GAS6/GSN/HLA-DRB1/ICAM1/IFITM3/ITGA2/ITGB6/LAMP1/MRC1/NECTIN4/PLSCR1/PTX3/RNASEK/SELPLG/SLC3A2/TFRC/TNFRSF14/TPCN1/TRIM22/TRIM38/TRIM8/VAMP8/XPR1	32
GO:0016485	protein processing	43/1445	245/18870	2.43213e-07	2.91527e-05	2.27548e-05	ACE2/ANXA2/ATP6AP2/BACE1/BAG2/CAPN2/CASP1/CASP4/CORIN/CTSH/CTSL/CYFIP2/ERO1B/F3/FURIN/GSN/IL1R2/KEL/MAFB/MDM2/MELTF/MME/MMP14/MYH9/PCSK1/PCSK1N/PERP/PIDD1/PISD/PLAT/PLAU/PRNP/PSEN2/RUNX1/S100A10/SEC11C/SERPINE1/SERPINE2/THBD/THBS1/TLL2/TMEM208/VSIR	43
GO:1990748	cellular detoxification	27/1445	119/18870	2.43587e-07	2.91527e-05	2.27548e-05	ABCB6/AIFM2/AKR1B10/CD36/DUOX1/DUOX2/GCH1/GPX1/GPX2/GPX3/GSR/GSTP1/NFE2L2/NQO1/PRDX1/PRDX4/PTGES/PTGS2/PXDNL/S100A9/SESN1/SESN2/SOD2/SOD3/TP53INP1/TXN/TXNRD1	27
GO:0031960	response to corticosteroid	31/1445	149/18870	2.5904e-07	3.03563e-05	2.36942e-05	ADAM9/ADM/AKR1C3/ANXA1/ANXA3/AREG/AVPR1A/CDKN1A/CLDN1/CYP1B1/FOS/FOSL1/FOSL2/GBA1/GJB2/GPR83/IGFBP2/IGFBP7/IL6/KLF9/MAOB/NEFL/PAPPA/PCSK1/PTGS2/PTPRU/SCNN1A/SDC1/SGK1/TRIM63/ZFP36	31
GO:0097191	extrinsic apoptotic signaling pathway	41/1445	229/18870	2.65531e-07	3.04818e-05	2.37922e-05	ATF3/BAG3/BAX/BCL2L1/BLOC1S2/CASP10/CD70/CIB1/CTTN/FAS/GCLM/GPX1/GSTP1/HMOX1/ICAM1/IFI6/IL12A/IL1A/IL1B/IL33/IL6R/ITGA6/KITLG/KRT18/KRT8/LGALS3/LMNA/NGF/PIDD1/PMAIP1/SERPINE1/SRPX/THBS1/TLR4/TMBIM1/TNFAIP3/TNFRSF10A/TNFRSF10B/TNFRSF10C/TNFRSF12A/TNFRSF1A	41
GO:0051384	response to glucocorticoid	28/1445	127/18870	2.77188e-07	3.11836e-05	2.434e-05	ADAM9/ADM/ANXA1/ANXA3/AREG/AVPR1A/CDKN1A/CLDN1/CYP1B1/FOS/FOSL1/FOSL2/GBA1/GJB2/GPR83/IGFBP2/IGFBP7/IL6/KLF9/MAOB/NEFL/PAPPA/PCSK1/PTGS2/PTPRU/SDC1/TRIM63/ZFP36	28
GO:0009612	response to mechanical stimulus	39/1445	213/18870	2.83448e-07	3.12627e-05	2.44017e-05	ANKRD1/BACE1/BAG3/BDKRB1/BTG2/CAPN2/CASP1/COL1A1/FAS/FGF2/FOS/FOSL1/GADD45A/GSN/IGFBP2/IL1B/IL33/IRF1/ITGA2/KRT5/MDK/MMP14/MMP2/NFKBIA/PDE2A/PPL/PTGS2/SCEL/SERPINE2/SLC1A3/SLC9A1/STAT1/THBS1/TLR4/TNFRSF10A/TNFRSF10B/TNFRSF1A/WHRN/XPC	39
GO:0034599	cellular response to oxidative stress	44/1445	255/18870	2.90504e-07	3.14247e-05	2.45281e-05	AIFM2/ALOX5/ANXA1/BECN1/BMAL1/CD36/CPEB2/CYP1B1/DHRS2/EPAS1/FOS/FOXO1/G6PD/GCH1/GJB2/GPR37/GPX1/GSR/HMOX1/IL6/KAT2B/MAPK13/MDM2/MMP2/MMP3/NCOA7/NFE2L2/NQO1/PLA2R1/PRDX1/PRKCD/PRR5L/ROMO1/SESN2/SLC4A11/SOD2/SOD3/SPHK1/SQSTM1/TNFAIP3/TP53INP1/TPM1/TXN/ZC3H12A	44
GO:0098869	cellular oxidant detoxification	24/1445	99/18870	3.05798e-07	3.2455e-05	2.53324e-05	CD36/DUOX1/DUOX2/GCH1/GPX1/GPX2/GPX3/GSR/GSTP1/NFE2L2/NQO1/PRDX1/PRDX4/PTGES/PTGS2/PXDNL/S100A9/SESN1/SESN2/SOD2/SOD3/TP53INP1/TXN/TXNRD1	24
GO:0050678	regulation of epithelial cell proliferation	61/1445	407/18870	3.14038e-07	3.27123e-05	2.55332e-05	ALDH1A2/ALOX5/AREG/B2M/BAX/CAV2/CD109/CDH13/CDKN2B/CLDN1/COL4A3/CYP7B1/DUSP10/EAF2/ECM1/EPPK1/F3/FBXW7/FGF1/FGF2/FLT1/GATA3/GPX1/GRN/HMOX1/HRAS/HSPG2/IL12A/IRF6/IRS2/JAG1/KLF9/MDK/MMP12/NEAT1/NKX3-1/NME1/NR1D1/NR4A3/NRP2/OVOL1/PDGFB/PGF/PIK3CD/POLD4/PTPRN/RUNX2/RUNX3/SERPINB5/SFN/SPARC/SPINK1/STAT1/STAT3/SULF2/TGFA/THBS1/TNFAIP3/VDR/VEGFC/ZFP36	61
GO:0045109	intermediate filament organization	20/1445	73/18870	3.54161e-07	3.6221e-05	2.82719e-05	DSP/EPPK1/KRT1/KRT13/KRT14/KRT15/KRT16/KRT17/KRT19/KRT23/KRT5/KRT6A/KRT6B/KRT6C/KRT7/KRT80/KRT9/NEFH/NEFL/PKP1	20
GO:0031589	cell-substrate adhesion	55/1445	356/18870	4.45269e-07	4.33519e-05	3.38378e-05	ACER2/ADAM9/AJUBA/APOD/ARPC2/BCL6/BVES/CCN1/CCN2/CD36/CD44/CDH13/CIB1/COL17A1/COL1A1/COL5A3/COL8A1/CORO2B/CSF1/CTTN/DUSP3/EDIL3/FAT2/FLNA/FN1/GAS6/GREM1/HPSE/ITGA1/ITGA11/ITGA2/ITGA3/ITGA6/ITGB4/ITGB6/JAG1/LYPD3/MDK/MELTF/MMP12/MMP14/NTN4/PDGFB/PLAU/RELL2/RHOD/RRAS/S100A10/SDC4/SERPINE1/SLC9A1/SPOCK2/SPRY4/THBS1/WNT4	55
GO:0045104	intermediate filament cytoskeleton organization	23/1445	94/18870	4.49259e-07	4.33519e-05	3.38378e-05	DSP/EPPK1/KRT1/KRT13/KRT14/KRT15/KRT16/KRT17/KRT18/KRT19/KRT23/KRT5/KRT6A/KRT6B/KRT6C/KRT7/KRT80/KRT9/NEFH/NEFL/PKP1/PPL/SYNM	23
GO:0034612	response to tumor necrosis factor	44/1445	259/18870	4.54648e-07	4.33519e-05	3.38378e-05	ADAM9/ANKRD1/CASP1/CASP4/CCDC3/CCL20/CD70/CIB1/CLDN1/COL1A1/CRHBP/CXCL16/CXCL8/CYP1B1/EDA2R/F2RL1/FAS/FOS/GAS6/GATA3/GBA1/GBP3/GCH1/GSDME/GSTP1/H2BC11/KRT18/KRT8/MIB2/NFE2L2/NFKBIA/NKX3-1/NR1D1/PTGS2/SPHK1/STAT1/THBS1/TNFAIP3/TNFRSF14/TNFRSF1A/TNFRSF21/YBX3/ZC3H12A/ZFP36	44
GO:0042542	response to hydrogen peroxide	24/1445	101/18870	4.54713e-07	4.33519e-05	3.38378e-05	ADAM9/ANXA1/AREG/BECN1/CAPN2/COL1A1/CYP1B1/FOSL1/GPX1/HMOX1/IL6/MAPK13/MDM2/MMP2/ND5/NFE2L2/NQO1/PRKCD/SDC1/SOD2/SPHK1/STAT1/TNFAIP3/TXN	24
GO:0007162	negative regulation of cell adhesion	50/1445	312/18870	4.84129e-07	4.49494e-05	3.50847e-05	ABCA12/ACER2/ANXA1/APOD/BCL6/BMP2/CD274/CDH13/CEBPB/CLDN7/COL1A1/CORO2B/CYP1B1/DUSP1/DUSP3/GPNMB/HLA-DRB1/HSPG2/IL4R/ILDR2/IRF1/JAG1/KLF4/LGALS3/MDK/MELTF/MMP12/MMP14/MMP2/PDCD1LG2/PLXNB1/PLXNB2/PRKCD/PRNP/RIPOR2/RUNX1/RUNX3/SDC4/SERPINE1/SERPINE2/SH2B3/SPRY4/TGFBI/THBS1/TNFRSF14/TNFRSF21/UBASH3B/VSIR/VTCN1/ZC3H12A	50
GO:0030198	extracellular matrix organization	51/1445	321/18870	4.88891e-07	4.49494e-05	3.50847e-05	ADAMTSL4/ANXA2/APLP1/BCL3/BMP2/CAV2/CCN1/COL17A1/COL1A1/COL27A1/COL4A3/COL4A4/COL5A3/COL7A1/COL8A1/CSGALNACT1/CST3/CYP1B1/ELF3/FAP/FURIN/GAS6/GREM1/IL6/LAMA1/LCP1/LOX/LOXL2/LOXL4/MATN3/MELTF/MMP12/MMP14/MMP19/MMP2/MMP3/MMP7/MYO1E/NOX1/NTN4/PLOD3/PRDX4/PTX3/RUNX1/SERPINB5/SPOCK2/SULF2/TGFBI/TLL2/TNFRSF11B/TNFRSF1A	51
GO:0030193	regulation of blood coagulation	19/1445	68/18870	4.95442e-07	4.49494e-05	3.50847e-05	ANXA2/CD36/EMILIN2/F2RL1/F3/FAP/HPSE/KRT1/NFE2L2/PDGFB/PLAT/PLAU/PRKCD/SERPINE1/SERPINE2/SH2B3/THBD/THBS1/UBASH3B	19
GO:0043062	extracellular structure organization	51/1445	322/18870	5.38647e-07	4.80935e-05	3.75388e-05	ADAMTSL4/ANXA2/APLP1/BCL3/BMP2/CAV2/CCN1/COL17A1/COL1A1/COL27A1/COL4A3/COL4A4/COL5A3/COL7A1/COL8A1/CSGALNACT1/CST3/CYP1B1/ELF3/FAP/FURIN/GAS6/GREM1/IL6/LAMA1/LCP1/LOX/LOXL2/LOXL4/MATN3/MELTF/MMP12/MMP14/MMP19/MMP2/MMP3/MMP7/MYO1E/NOX1/NTN4/PLOD3/PRDX4/PTX3/RUNX1/SERPINB5/SPOCK2/SULF2/TGFBI/TLL2/TNFRSF11B/TNFRSF1A	51
GO:0045229	external encapsulating structure organization	51/1445	323/18870	5.93122e-07	5.21299e-05	4.06893e-05	ADAMTSL4/ANXA2/APLP1/BCL3/BMP2/CAV2/CCN1/COL17A1/COL1A1/COL27A1/COL4A3/COL4A4/COL5A3/COL7A1/COL8A1/CSGALNACT1/CST3/CYP1B1/ELF3/FAP/FURIN/GAS6/GREM1/IL6/LAMA1/LCP1/LOX/LOXL2/LOXL4/MATN3/MELTF/MMP12/MMP14/MMP19/MMP2/MMP3/MMP7/MYO1E/NOX1/NTN4/PLOD3/PRDX4/PTX3/RUNX1/SERPINB5/SPOCK2/SULF2/TGFBI/TLL2/TNFRSF11B/TNFRSF1A	51
GO:0009410	response to xenobiotic stimulus	63/1445	434/18870	6.32755e-07	5.47577e-05	4.27404e-05	ABCA1/ABCB1/ABCC2/ABCC3/ACER2/ACSL1/AHR/ANKRD1/BECN1/CDKN1A/CES3/CMBL/COL1A1/CPT1A/CRHBP/CYP1B1/CYP2C18/CYP2J2/CYP3A4/CYP3A7/DUSP6/EPHX1/FOS/FOSL1/FOSL2/GAS6/GCLM/GPX1/GRIA1/GSTA2/GSTP1/HSPG2/IGFBP2/IL1B/ITGA2/ITGA3/LOX/MAOB/MDM2/MMP2/NCEH1/NFATC2/NFE2L2/NKX3-1/NNMT/NPAS2/NQO1/OXTR/PCSK1/PLIN2/PNP/PRNP/PTGS2/SLC1A3/SOD2/STAT1/SULT2A1/TFRC/THBS1/TIGAR/TNFRSF11B/VEGFC/XPC	63
GO:0007584	response to nutrient	31/1445	155/18870	6.46013e-07	5.50579e-05	4.29748e-05	ABCA1/ACSL1/AKR1C3/ALDH1A2/AQP3/BECN1/CDKN2B/COL1A1/CYP1B1/CYP24A1/F5/GAS6/GCLM/GPX1/IGFBP2/IL1A/ITGA2/KAT2B/KL/LPL/MDM2/NQO1/PTGS2/RUNX2/SOD2/SPP1/STAT1/STC2/TFRC/TNFRSF11B/VDR	31
GO:0044000	movement in host	35/1445	188/18870	7.58371e-07	6.36692e-05	4.96962e-05	ACE2/CAV2/CD55/CLDN1/CLDN9/CTSB/CTSL/CXCL8/EPHA2/FURIN/GAS6/GSN/HLA-DRB1/ICAM1/IFITM3/ITGA2/ITGB6/KRT6A/LAMP1/MRC1/NECTIN4/PLSCR1/PTX3/RAB7A/RNASEK/SELPLG/SLC3A2/TFRC/TNFRSF14/TPCN1/TRIM22/TRIM38/TRIM8/VAMP8/XPR1	35
GO:1900046	regulation of hemostasis	19/1445	70/18870	8.09521e-07	6.6641e-05	5.20158e-05	ANXA2/CD36/EMILIN2/F2RL1/F3/FAP/HPSE/KRT1/NFE2L2/PDGFB/PLAT/PLAU/PRKCD/SERPINE1/SERPINE2/SH2B3/THBD/THBS1/UBASH3B	19
GO:1903035	negative regulation of response to wounding	23/1445	97/18870	8.17463e-07	6.6641e-05	5.20158e-05	ALOX5/ANXA2/CD109/EPPK1/FAP/FGF2/IL33/KRT1/MDK/PDGFB/PLAT/PLAU/PRKCD/RTN4RL1/SERPINE1/SERPINE2/SH2B3/SPP1/STAT3/THBD/THBS1/UBASH3B/WNT4	23
GO:1901342	regulation of vasculature development	54/1445	354/18870	8.4892e-07	6.82168e-05	5.32458e-05	ADM/ALOX5/ANGPTL4/ANXA3/C3/C3AR1/CEMIP2/COL4A3/CTSH/CXCL8/CXCR2/CYP1B1/ECM1/EMILIN2/EPHA2/F3/FGF1/FGF2/FLT1/GADD45A/GPNMB/GREM1/GRN/HMOX1/HSPB1/HSPG2/HTATIP2/IL1A/IL1B/IL6/KLF4/KRT1/MDK/NFE2L2/NINJ1/NPPB/PGF/PIK3CD/PKM/PLK2/RRAS/RUNX1/SERPINE1/SPARC/SPHK1/STAT1/STAT3/THBS1/THBS2/TNFAIP3/VEGFC/WNT4/YJEFN3/ZC3H12A	54
GO:1903036	positive regulation of response to wounding	20/1445	77/18870	9.02345e-07	7.14886e-05	5.57996e-05	ANXA1/CD36/CLDN1/CLEC7A/DUOX1/DUOX2/EMILIN2/F3/FLNA/GRN/HBEGF/HPSE/HRAS/MDK/NFE2L2/PLAT/PLAU/SERPINE1/THBD/THBS1	20
GO:0030595	leukocyte chemotaxis	41/1445	240/18870	9.55789e-07	7.4671e-05	5.82836e-05	ALOX5/ANXA1/C3AR1/CCL20/CSF1/CSF3R/CXCL1/CXCL11/CXCL16/CXCL2/CXCL3/CXCL5/CXCL8/CXCR2/CYP7B1/DUSP1/F2RL1/FLT1/GAS6/GREM1/IL12A/IL1B/IL6/IL6R/ITGA1/LGALS3/MDK/MMP2/NINJ1/PDGFB/PGF/PIK3CD/RIN3/RIPOR2/RPS19/S100A14/S100A8/S100A9/SERPINE1/THBS1/VEGFC	41
GO:0006935	chemotaxis	66/1445	468/18870	9.79486e-07	7.54741e-05	5.89104e-05	ACKR2/ALOX5/ANXA1/C3AR1/CCL20/CCN1/CDH13/CSF1/CSF3R/CXCL1/CXCL11/CXCL16/CXCL2/CXCL3/CXCL5/CXCL8/CXCR2/CYP7B1/DEFB1/DOCK2/DUSP1/DUSP3/EPHA2/F2RL1/F3/FGF1/FGF2/FLT1/FOSL1/GAS6/GPNMB/GREM1/HBEGF/HRAS/HSPB1/IL12A/IL1B/IL6/IL6R/ITGA1/ITGA2/LGALS3/LOX/MDK/MMP2/NINJ1/NRG1/NRP2/NTN1/P2RX4/PDGFB/PGF/PIK3CD/PLAU/PLP2/PRKCD/RIN3/RIPOR2/RPS19/S100A14/S100A8/S100A9/SERPINE1/STX3/THBS1/VEGFC	66
GO:0098754	detoxification	31/1445	158/18870	9.98138e-07	7.5872e-05	5.92209e-05	ABCB1/ABCB6/AIFM2/AKR1B10/CD36/DUOX1/DUOX2/GCH1/GPX1/GPX2/GPX3/GSR/GSTP1/NFE2L2/NQO1/OSCP1/PRDX1/PRDX4/PTGES/PTGS2/PXDNL/S100A9/SESN1/SESN2/SLC15A2/SLC30A1/SOD2/SOD3/TP53INP1/TXN/TXNRD1	31
GO:0006898	receptor-mediated endocytosis	43/1445	258/18870	1.03991e-06	7.79936e-05	6.08769e-05	AAK1/ACE2/ACHE/ADM/ADRB2/ANXA2/AP1S1/B2M/C3/CAV2/CD36/CLTB/CLU/CTSL/CTTN/CXCL16/CXCL8/CXCR2/DKK1/DNAJC6/DNM3/GREM1/GRIA1/HSPG2/IGF2R/LRPAP1/LRRTM2/M6PR/MICALL1/MRC1/PLA2R1/PLCG2/RAB21/RAB31/RAMP1/RIN3/RNASEK/SDC1/SDCBP/SERPINE1/SNAP25/SNAP91/TFRC	43
GO:0070663	regulation of leukocyte proliferation	44/1445	267/18870	1.07292e-06	7.94104e-05	6.19829e-05	AHR/ANXA1/BCL2L1/BCL6/CD1D/CD274/CD55/CD70/CDKN1A/CEBPB/CSF1/GPNMB/GREM1/GSTP1/HLA-A/HLA-DRB1/HLA-E/IGFBP2/IL12A/IL1A/IL1B/IL33/IL6/INPP5D/IRF1/IRS2/KITLG/LGALS3/NFATC2/NMB/PDCD1LG2/PNP/PRNP/RASSF5/SDC4/TFRC/TLR4/TNFAIP3/TNFRSF14/TNFRSF21/TNFRSF9/TNFSF9/VSIR/VTCN1	44
GO:0042330	taxis	66/1445	470/18870	1.14e-06	8.3279e-05	6.50024e-05	ACKR2/ALOX5/ANXA1/C3AR1/CCL20/CCN1/CDH13/CSF1/CSF3R/CXCL1/CXCL11/CXCL16/CXCL2/CXCL3/CXCL5/CXCL8/CXCR2/CYP7B1/DEFB1/DOCK2/DUSP1/DUSP3/EPHA2/F2RL1/F3/FGF1/FGF2/FLT1/FOSL1/GAS6/GPNMB/GREM1/HBEGF/HRAS/HSPB1/IL12A/IL1B/IL6/IL6R/ITGA1/ITGA2/LGALS3/LOX/MDK/MMP2/NINJ1/NRG1/NRP2/NTN1/P2RX4/PDGFB/PGF/PIK3CD/PLAU/PLP2/PRKCD/RIN3/RIPOR2/RPS19/S100A14/S100A8/S100A9/SERPINE1/STX3/THBS1/VEGFC	66
GO:0097529	myeloid leukocyte migration	41/1445	242/18870	1.19277e-06	8.60173e-05	6.71398e-05	ANXA1/C3AR1/CCL20/CSF1/CSF3R/CXCL1/CXCL11/CXCL2/CXCL3/CXCL5/CXCL8/CXCR2/DUSP1/FLT1/GREM1/IL1A/IL1B/IL1R1/IL6/IL6R/ITGA1/KITLG/LGALS3/MDK/MMP14/MMP2/P2RX4/PDGFB/PGF/PIK3CD/RIN3/RIPOR2/RPS19/S100A14/S100A8/S100A9/SERPINE1/THBS1/TRIM55/VEGFC/WDR1	41
GO:0031638	zymogen activation	17/1445	59/18870	1.22273e-06	8.64419e-05	6.74712e-05	ANXA2/CTSH/CTSL/CYFIP2/FURIN/MELTF/MMP14/PERP/PLAT/PLAU/RUNX1/S100A10/SERPINE1/SERPINE2/THBD/THBS1/VSIR	17
GO:0045765	regulation of angiogenesis	53/1445	349/18870	1.2294e-06	8.64419e-05	6.74712e-05	ADM/ALOX5/ANGPTL4/ANXA3/C3/C3AR1/CEMIP2/COL4A3/CTSH/CXCL8/CXCR2/CYP1B1/ECM1/EMILIN2/EPHA2/F3/FGF1/FGF2/FLT1/GADD45A/GPNMB/GREM1/GRN/HMOX1/HSPB1/HSPG2/HTATIP2/IL1A/IL1B/IL6/KLF4/KRT1/MDK/NFE2L2/NINJ1/NPPB/PGF/PIK3CD/PKM/PLK2/RRAS/RUNX1/SERPINE1/SPARC/SPHK1/STAT1/STAT3/THBS1/THBS2/TNFAIP3/VEGFC/YJEFN3/ZC3H12A	53
GO:0050729	positive regulation of inflammatory response	30/1445	152/18870	1.30362e-06	9.05291e-05	7.06614e-05	ADORA2B/C2CD4A/C2CD4B/C3/CASP1/CASP4/CEBPB/GRN/HLA-E/IL1B/IL33/IL6/LPL/MAPK13/MDK/NEAT1/NFKBIA/NINJ1/NPY5R/OSMR/PDE2A/PLCG2/PTGS2/RPS19/S100A8/S100A9/SERPINE1/TLR4/TNFRSF1A/VAMP8	30
GO:0045862	positive regulation of proteolysis	53/1445	350/18870	1.3434e-06	9.21543e-05	7.19299e-05	ACER2/ADAM9/ANXA2/BAG2/BAX/BBC3/BBS7/CAPN3/CASP1/CASP10/CLEC7A/CLU/COL4A3/CTSD/CTSH/CTSL/CYFIP2/EGLN3/F3/FAM162A/FAS/FBXO22/FBXW7/FURIN/GBA1/GRN/GSN/IL1B/IL33/MDM2/MELTF/MMP14/MYH9/NFE2L2/NKX3-1/PERP/PIDD1/PLK3/PMAIP1/PRR7/PRSS22/RNF14/RNF19B/RPS27L/S100A10/S100A8/S100A9/STAT3/TNFSF15/TRIB1/TRIM67/VSIR/ZC3H12A	53
GO:0045785	positive regulation of cell adhesion	67/1445	482/18870	1.36312e-06	9.23799e-05	7.2106e-05	ADAM9/ALOX5/ANXA1/ARPC2/B2M/BCL6/CCN1/CD1D/CD274/CD36/CD44/CD55/CD70/CDH13/CHRD/CIB1/COL8A1/CSF1/DUSP10/EDIL3/EMILIN2/EPB41L4B/FLNA/FN1/FRMD5/GATA3/HLA-A/HLA-DRB1/HLA-E/IGFBP2/IL12A/IL1A/IL1B/IL1RL2/IL4R/IL6/IL7R/ITGA2/ITGA3/ITGA6/KITLG/LAMA1/LIF/MAP3K8/MDK/NR4A3/PDCD1LG2/PDGFB/PNP/PTPRU/RELL2/RHOD/RRAS/RUNX1/RUNX3/S100A10/SDC4/SHB/SPOCK2/STX3/TFRC/TNFRSF14/TNFSF9/TPM1/VSIR/VTCN1/WNT4	67
GO:0008625	extrinsic apoptotic signaling pathway via death domain receptors	21/1445	86/18870	1.45785e-06	9.76242e-05	7.61994e-05	ATF3/BAG3/BAX/BCL2L1/BLOC1S2/CASP10/GPX1/HMOX1/ICAM1/LGALS3/NGF/PIDD1/PMAIP1/SERPINE1/THBS1/TMBIM1/TNFAIP3/TNFRSF10A/TNFRSF10B/TNFRSF10C/TNFRSF1A	21
GO:0060326	cell chemotaxis	50/1445	325/18870	1.66509e-06	0.000108735	8.48721e-05	ACKR2/ALOX5/ANXA1/C3AR1/CCL20/CSF1/CSF3R/CXCL1/CXCL11/CXCL16/CXCL2/CXCL3/CXCL5/CXCL8/CXCR2/CYP7B1/DUSP1/EPHA2/F2RL1/FGF1/FGF2/FLT1/GAS6/GREM1/HBEGF/HSPB1/IL12A/IL1B/IL6/IL6R/ITGA1/LGALS3/LOX/MDK/MMP2/NINJ1/P2RX4/PDGFB/PGF/PIK3CD/PRKCD/RIN3/RIPOR2/RPS19/S100A14/S100A8/S100A9/SERPINE1/THBS1/VEGFC	50
GO:0007565	female pregnancy	34/1445	186/18870	1.67317e-06	0.000108735	8.48721e-05	ACE2/ADM/CAPN2/CORIN/CRH/CRHBP/CTSB/DSG1/FOS/FOSL1/GJB2/HSPG2/IGFBP2/IGFBP7/IL1B/ITGA2/ITGA3/ITGB4/JUNB/LIF/MMP2/OXTR/PAPPA/PRDM1/PTGS2/SPP1/STC2/STS/THBD/TIMP1/TPPP3/VDR/VMP1/WNT4	34
GO:0051701	biological process involved in interaction with host	37/1445	211/18870	1.68177e-06	0.000108735	8.48721e-05	ACE2/BCL2L1/BECN1/CAV2/CD55/CLDN1/CLDN9/CTSB/CTSL/CXCL8/EPHA2/FURIN/GAS6/GSN/HLA-DRB1/ICAM1/IFITM3/ITGA2/ITGB6/KRT6A/LAMP1/MRC1/NECTIN4/PLSCR1/PTX3/RAB7A/RNASEK/SELPLG/SLC3A2/TFRC/TNFRSF14/TPCN1/TRIM22/TRIM38/TRIM8/VAMP8/XPR1	37
GO:0019915	lipid storage	22/1445	94/18870	1.78213e-06	0.000113914	8.89145e-05	ABCA1/ABHD5/B4GALNT1/C3/CD36/CDS1/CPT1A/EHD1/FBXW7/GBA1/GM2A/HEXA/HEXB/IL1B/IL6/LPL/NFKBIA/NPC2/PISD/PLA2G4C/PLIN2/ZC3H12A	22
GO:0071356	cellular response to tumor necrosis factor	40/1445	238/18870	1.97285e-06	0.000124689	9.73244e-05	ANKRD1/CASP1/CASP4/CCDC3/CCL20/CD70/CIB1/CLDN1/COL1A1/CRHBP/CXCL8/CYP1B1/EDA2R/F2RL1/FAS/FOS/GAS6/GATA3/GBA1/GBP3/GSDME/GSTP1/H2BC11/KRT18/KRT8/MIB2/NFE2L2/NFKBIA/NKX3-1/NR1D1/SPHK1/STAT1/THBS1/TNFAIP3/TNFRSF14/TNFRSF1A/TNFRSF21/YBX3/ZC3H12A/ZFP36	40
GO:0030099	myeloid cell differentiation	61/1445	430/18870	2.06052e-06	0.000128782	0.00010052	ANXA2/B2M/BCL6/BMP2/CASP10/CD109/CDKN2B/CEBPB/CIB1/CSF1/CSF3R/DHRS2/EPAS1/EPHA2/F2RL1/FBXW7/FLNA/FOS/FOSL2/G6PD/GATA3/GBA1/H4C16/H4C5/H4C8/HLA-DRB1/ID2/IL11/IL33/INPP5D/ITGB6/JAG1/JUNB/KITLG/KLF10/LIF/LOX/MAFB/MYH9/NFKBIA/OSTM1/P4HTM/PIK3CD/RAB7B/RPS19/RUNX1/SCIN/SH2B3/STAT1/STAT3/TCTA/TFRC/THPO/TLR4/TNFRSF11B/TRIB1/UBASH3B/WDR1/ZFP36/ZFPM1/ZNF385A	61
GO:0097193	intrinsic apoptotic signaling pathway	49/1445	319/18870	2.20709e-06	0.000136428	0.000106487	AEN/BAX/BBC3/BCL2L1/BCL3/BDKRB2/BECN1/CASP4/CD44/CDIP1/CDKN1A/CEBPB/CLU/CYP1B1/DDIT3/EDA2R/EPHA2/FBXW7/FNIP2/GPX1/GSDME/HRAS/HSPB1/IER3/IFI6/MDM2/NACC2/NFE2L2/NKX3-1/NOX1/PERP/PHLDA3/PLEKHF1/PMAIP1/PPP1R15A/PRKCD/PTGS2/RPS27L/RRM2B/S100A8/S100A9/SERINC3/SFN/SOD2/TNFRSF10B/TNFRSF1A/TRIAP1/YBX3/ZNF385A	49
GO:0010755	regulation of plasminogen activation	9/1445	18/18870	2.27531e-06	0.000139115	0.000108585	ANXA2/MELTF/PLAT/PLAU/RUNX1/S100A10/SERPINE1/SERPINE2/THBS1	9
GO:0090303	positive regulation of wound healing	17/1445	62/18870	2.61435e-06	0.000158126	0.000123423	ANXA1/CD36/CLDN1/CLEC7A/DUOX1/DUOX2/EMILIN2/F3/HBEGF/HPSE/HRAS/NFE2L2/PLAT/PLAU/SERPINE1/THBD/THBS1	17
GO:0051235	maintenance of location	52/1445	350/18870	2.98985e-06	0.000177169	0.000138287	ABCA1/ABHD5/B4GALNT1/BAX/BDKRB1/C3/CAPN3/CASQ2/CD36/CDS1/CPT1A/CXCL11/DDIT3/EHD1/FBXW7/FGF2/FLNA/FTH1/FTL/GAA/GBA1/GET4/GHITM/GM2A/GPAA1/GSN/HAP1/HEXA/HEXB/IL1B/IL6/LPL/MCOLN1/MCOLN3/NFKBIA/NFKBIE/NPC2/NR5A1/OS9/PISD/PLA2G4C/PLCG2/PLIN2/RANGAP1/S100A8/S100A9/SCIN/SLC18A2/TPCN1/TXN/UBASH3B/ZC3H12A	52
GO:0032609	type II interferon production	25/1445	119/18870	3.02368e-06	0.000177169	0.000138287	ARID5A/BCL3/CD226/CD274/CLEC7A/DDIT3/F2RL1/GAS6/GATA3/HLA-A/HLA-DRB1/HRAS/IL12A/IL1B/IL1R1/IL33/IL36RN/PDCD1LG2/PRNP/SLC7A5/TLR4/TXK/VSIR/ZC3H12A/ZFPM1	25
GO:0032649	regulation of type II interferon production	25/1445	119/18870	3.02368e-06	0.000177169	0.000138287	ARID5A/BCL3/CD226/CD274/CLEC7A/DDIT3/F2RL1/GAS6/GATA3/HLA-A/HLA-DRB1/HRAS/IL12A/IL1B/IL1R1/IL33/IL36RN/PDCD1LG2/PRNP/SLC7A5/TLR4/TXK/VSIR/ZC3H12A/ZFPM1	25
GO:0032943	mononuclear cell proliferation	48/1445	314/18870	3.2021e-06	0.000185689	0.000144937	AHR/ANXA1/BAX/BCL2L1/BCL6/CD1D/CD274/CD55/CD70/CDKN1A/CEBPB/CSF1/DOCK2/FOSL2/GPNMB/HLA-A/HLA-DRB1/HLA-E/IGFBP2/IL12A/IL1A/IL1B/IL6/IL7R/INPP5D/IRF1/IRS2/KITLG/LGALS3/NFATC2/PDCD1LG2/PNP/PRKCD/PRNP/PSMB10/RASSF5/SDC4/SH2D2A/SHB/TFRC/TLR4/TNFRSF14/TNFRSF21/TNFRSF9/TNFSF9/VSIR/VTCN1/WNT4	48
GO:0034329	cell junction assembly	62/1445	446/18870	3.34787e-06	0.000192161	0.000149989	ACE2/ACHE/AGRN/AJUBA/AMIGO2/APOD/BDNF/C1QL3/CDH13/CDH8/CLDN1/CLDN11/CLDN23/CLDN7/CLDN9/COL17A1/CORO2B/CRB3/CTTN/DKK1/DNM3/DSG1/DUSP3/EPHA2/FN1/FRMPD2/GJB2/GJD3/GREM1/GRIA1/IL1B/IL1RAP/ILDR1/ITGA2/ITGA6/ITGB4/LAMA3/LRRTM2/MMP14/NPTX1/NRCAM/NTN1/OXTR/PCLO/PDLIM5/PKP1/PLXNB1/PLXNB2/RAP1B/RHOC/RHOD/S100A10/SDC4/SDCBP/SLC9A1/SNAP25/SPOCK2/THBS1/THBS2/VMP1/WDR1/WNT4	62
GO:0048771	tissue remodeling	33/1445	184/18870	3.64053e-06	0.000206848	0.000161453	ACP5/ADRB2/BAX/CCDC154/CSPG4/CST3/ELF3/EPAS1/EPHA2/FLNA/FOSL2/GPNMB/GREM1/IL1A/IL6/INPP5D/JAG1/LIF/MDK/MDM2/MMP14/MMP2/RAB7A/RUNX1/SPP1/TFRC/TIMP1/TMBIM1/TNFAIP3/TNFRSF11B/TPP1/UBASH3B/VDR	33
GO:0031100	animal organ regeneration	17/1445	64/18870	4.20991e-06	0.000236807	0.000184837	ADM/ANXA3/CDKN1A/CEBPB/CLDN1/CPT1A/GAS6/HSPG2/IGF2R/IL6/LCP1/NNMT/NR4A3/PTPN3/PTPRU/SLC7A5/SULF2	17
GO:0002456	T cell mediated immunity	26/1445	129/18870	4.34617e-06	0.000239754	0.000187137	AHR/ARID5A/B2M/CD1D/CD55/CD70/CTSH/GATA3/HLA-A/HLA-B/HLA-C/HLA-DRB1/HLA-E/ICAM1/IL12A/IL1B/IL1R1/IL6/IL7R/JAG1/KLRD1/RAB27A/SCART1/TAP2/ULBP1/UNC93B1	26
GO:0007035	vacuolar acidification	12/1445	34/18870	4.34755e-06	0.000239754	0.000187137	ATP6AP2/ATP6V0A1/ATP6V0B/ATP6V0D1/ATP6V0E1/ATP6V1B2/ATP6V1D/ATP6V1F/ATP6V1H/CREG1/GRN/RNASEK	12
GO:0072524	pyridine-containing compound metabolic process	20/1445	85/18870	4.76217e-06	0.00026007	0.000202994	ALDH1L1/G6PD/GPD1L/HAAO/KMO/ME1/NADSYN1/NAMPT/NNMT/NOCT/NOX1/NQO1/PARP10/PARP9/PNP/PNPO/PRPS2/TIGAR/TKT/TP53I3	20
GO:0042403	thyroid hormone metabolic process	11/1445	29/18870	4.85854e-06	0.000262781	0.000205111	CGA/CTSB/DIO3/DUOX1/DUOX2/DUOXA1/DUOXA2/GATA3/GCNT4/SULT2A1/TG	11
GO:0050819	negative regulation of coagulation	15/1445	52/18870	5.06598e-06	0.000271392	0.000211831	ANXA2/ANXA5/FAP/KRT1/PDGFB/PLAT/PLAU/PRKCD/PROCR/SERPINE1/SERPINE2/SH2B3/THBD/THBS1/UBASH3B	15
GO:0007160	cell-matrix adhesion	39/1445	239/18870	5.48885e-06	0.000291271	0.000227348	ACER2/ADAM9/AJUBA/APOD/BCL6/CCN2/CD36/CD44/CDH13/CIB1/COL17A1/COL5A3/CORO2B/CSF1/CTTN/DUSP3/FN1/GREM1/HPSE/ITGA1/ITGA11/ITGA2/ITGA3/ITGA6/ITGB4/ITGB6/JAG1/LYPD3/MMP12/MMP14/PLAU/RHOD/RRAS/S100A10/SDC4/SERPINE1/SLC9A1/THBS1/WNT4	39
GO:0071260	cellular response to mechanical stimulus	18/1445	72/18870	5.65792e-06	0.000297172	0.000231954	ANKRD1/BAG3/CASP1/COL1A1/FAS/FGF2/GADD45A/IL1B/IL33/IRF1/ITGA2/PDE2A/PTGS2/SLC9A1/TLR4/TNFRSF10A/TNFRSF10B/TNFRSF1A	18
GO:0032370	positive regulation of lipid transport	20/1445	86/18870	5.76348e-06	0.000297172	0.000231954	ABCA1/ABCA12/ABCA5/ABCA7/ACSL1/ANXA2/CRH/IL1A/IL1B/NFKBIA/NKX3-1/NMB/P2RX4/PLA2R1/PLTP/PRKCD/PTGES/SPP1/TMEM30A/TRIAP1	20
GO:0043281	regulation of cysteine-type endopeptidase activity involved in apoptotic process	30/1445	163/18870	5.8095e-06	0.000297172	0.000231954	ACER2/BAX/BBC3/CASP1/CASP10/CD44/CLEC7A/COL4A3/CTSD/EGLN3/F3/FAM162A/FAS/GAS6/GPX1/GSN/IFI6/KLF4/LAMP3/NKX3-1/PIDD1/PMAIP1/PRR7/RPS27L/S100A8/S100A9/SFN/THBS1/TNFSF15/TRIAP1	30
GO:0048545	response to steroid hormone	49/1445	330/18870	5.81136e-06	0.000297172	0.000231954	ADAM9/ADM/AKR1C3/ANXA1/ANXA3/AREG/AVPR1A/BMAL1/CDKN1A/CLDN1/COL1A1/CYP1B1/CYP7B1/DSG1/ESRRA/FOS/FOSL1/FOSL2/GBA1/GJB2/GPR83/IGFBP2/IGFBP7/IL6/KLF9/LOX/MAOB/MDM2/MGARP/NEFL/NKX3-1/NR0B1/NR1D1/NR4A3/OXTR/PAPPA/PCSK1/PLPP1/PTGS2/PTPRU/RNF14/SCNN1A/SDC1/SGK1/SPP1/THBS1/TRIM63/UFM1/ZFP36	49
GO:0050866	negative regulation of cell activation	37/1445	223/18870	6.40171e-06	0.000324411	0.000253215	ANXA1/BANK1/BCL6/CD274/CEBPB/DUSP3/FN1/GPNMB/GRN/HLA-DRB1/ID2/IL4R/ILDR2/INPP5D/IRF1/LGALS3/MDK/NR1D1/PDCD1LG2/PDGFB/PRKCD/PRNP/RASSF5/RIPOR2/RUNX1/RUNX3/SDC4/SERPINE2/SH2B3/THBD/TNFAIP3/TNFRSF14/TNFRSF21/UBASH3B/VSIR/VTCN1/ZC3H12A	37
GO:2001233	regulation of apoptotic signaling pathway	56/1445	398/18870	6.85642e-06	0.000338338	0.000264086	ATF3/BAX/BBC3/BCL2L1/BDKRB2/BDNF/BECN1/CD44/CLU/CTSH/CTSL/CTTN/DDIT3/FAS/FBXW7/GCLM/GHITM/GPX1/GSDME/GSTP1/HMOX1/HSPB1/ICAM1/IER3/IFI6/IL1A/IL1B/INCA1/ITGA6/LGALS3/LMNA/MDM2/NACC2/NFE2L2/NKX3-1/NOX1/PLEKHF1/PMAIP1/PRKCD/PTGS2/RRM2B/S100A8/S100A9/SERINC3/SERPINE1/SOD2/SRPX/THBS1/TLR4/TMBIM1/TNFAIP3/TNFRSF12A/TRIAP1/WNT4/YBX3/ZNF385A	56
GO:0007040	lysosome organization	23/1445	109/18870	6.87045e-06	0.000338338	0.000264086	ABCA1/AKTIP/ATP10B/ATP6AP2/ATP6V0A1/ATP6V0B/ATP6V1D/ATP6V1F/ATP6V1H/BECN1/CREG1/GAA/GBA1/GNPTAB/GRN/HEXA/HEXB/MCOLN1/RAB7A/RAB7B/RNASEK/SRPX/TPP1	23
GO:0080171	lytic vacuole organization	23/1445	109/18870	6.87045e-06	0.000338338	0.000264086	ABCA1/AKTIP/ATP10B/ATP6AP2/ATP6V0A1/ATP6V0B/ATP6V1D/ATP6V1F/ATP6V1H/BECN1/CREG1/GAA/GBA1/GNPTAB/GRN/HEXA/HEXB/MCOLN1/RAB7A/RAB7B/RNASEK/SRPX/TPP1	23
GO:0046631	alpha-beta T cell activation	32/1445	181/18870	6.9347e-06	0.000338338	0.000264086	ANXA1/BCL3/BCL6/CD274/CD55/CTSL/DOCK2/FOSL2/GATA3/HLA-A/HLA-DRB1/HLA-E/IL12A/IL4R/IL6/IL6R/IRF1/JUNB/PNP/PRDM1/PRR7/RUNX1/RUNX3/SHB/SOCS3/STAT3/STAT4/TNFRSF14/TRBC2/VSIR/ZC3H12A/ZFPM1	32
GO:0030330	DNA damage response, signal transduction by p53 class mediator	18/1445	73/18870	6.97728e-06	0.000338338	0.000264086	ACER2/ANKRD1/BCL3/CD44/CDKN1A/MDM2/NDRG1/PIDD1/PLA2R1/PLK2/PLK3/PMAIP1/PPM1D/RPS27L/SESN2/TRIAP1/ZNF385A/ZNHIT1	18
GO:0010575	positive regulation of vascular endothelial growth factor production	11/1445	30/18870	7.1417e-06	0.000343351	0.000267998	ADORA2B/C3/C3AR1/CYP1B1/HPSE/IL1A/IL1B/IL6/NOX1/PTGS2/SULF2	11
GO:0032944	regulation of mononuclear cell proliferation	39/1445	242/18870	7.43958e-06	0.000354641	0.000276811	AHR/ANXA1/BCL2L1/BCL6/CD1D/CD274/CD55/CD70/CDKN1A/CEBPB/CSF1/GPNMB/HLA-A/HLA-DRB1/HLA-E/IGFBP2/IL12A/IL1A/IL1B/IL6/INPP5D/IRF1/IRS2/KITLG/LGALS3/NFATC2/PDCD1LG2/PNP/PRNP/RASSF5/SDC4/TFRC/TLR4/TNFRSF14/TNFRSF21/TNFRSF9/TNFSF9/VSIR/VTCN1	39
GO:0071214	cellular response to abiotic stimulus	49/1445	334/18870	8.1328e-06	0.000381225	0.000297561	AKR1B1/ANKRD1/AVPR1A/BAG3/BAX/BCL2L1/BDKRB2/CAPN3/CASP1/CDKN1A/COL1A1/DDB2/EGR1/FAS/FGF2/GADD45A/GATA3/GRM1/H2AC25/HRAS/IL1B/IL33/IRF1/ITGA2/ITGB6/MAPK11/MAPK13/MCOLN1/MDM2/MME/MMP2/MMP3/NOX1/PDE2A/POLH/PRKCD/PTGS2/SCNN1A/SLC4A11/SLC9A1/TIMP1/TLR4/TNFRSF10A/TNFRSF10B/TNFRSF1A/TP53INP1/TRIAP1/XPC/YBX3	49
GO:0104004	cellular response to environmental stimulus	49/1445	334/18870	8.1328e-06	0.000381225	0.000297561	AKR1B1/ANKRD1/AVPR1A/BAG3/BAX/BCL2L1/BDKRB2/CAPN3/CASP1/CDKN1A/COL1A1/DDB2/EGR1/FAS/FGF2/GADD45A/GATA3/GRM1/H2AC25/HRAS/IL1B/IL33/IRF1/ITGA2/ITGB6/MAPK11/MAPK13/MCOLN1/MDM2/MME/MMP2/MMP3/NOX1/PDE2A/POLH/PRKCD/PTGS2/SCNN1A/SLC4A11/SLC9A1/TIMP1/TLR4/TNFRSF10A/TNFRSF10B/TNFRSF1A/TP53INP1/TRIAP1/XPC/YBX3	49
GO:0002720	positive regulation of cytokine production involved in immune response	19/1445	81/18870	8.57835e-06	0.000398787	0.000311268	ARID5A/B2M/CD226/CD36/CD55/CLEC7A/F2RL1/GATA3/HLA-A/HLA-E/IL1B/IL1R1/IL6/LACC1/NR4A3/PLCG2/SLC7A5/TLR4/TNFRSF14	19
GO:0046651	lymphocyte proliferation	46/1445	307/18870	8.73033e-06	0.00040149	0.000313378	AHR/ANXA1/BAX/BCL6/CD1D/CD274/CD55/CD70/CDKN1A/CEBPB/DOCK2/FOSL2/GPNMB/HLA-A/HLA-DRB1/HLA-E/IGFBP2/IL12A/IL1A/IL1B/IL6/IL7R/INPP5D/IRF1/IRS2/KITLG/LGALS3/NFATC2/PDCD1LG2/PNP/PRKCD/PRNP/PSMB10/RASSF5/SDC4/SH2D2A/SHB/TFRC/TLR4/TNFRSF14/TNFRSF21/TNFRSF9/TNFSF9/VSIR/VTCN1/WNT4	46
GO:1905952	regulation of lipid localization	32/1445	183/18870	8.77925e-06	0.00040149	0.000313378	ABCA1/ABCA12/ABCA5/ABCA7/ABHD5/ACSL1/ANXA2/C3/CD36/CRH/EHD1/FURIN/IL1A/IL1B/IL6/IRS2/LPL/NFKBIA/NKX3-1/NMB/P2RX4/PLA2R1/PLIN2/PLTP/PRKCD/PTGES/SPP1/THBS1/TMEM30A/TRIAP1/YJEFN3/ZC3H12A	32
GO:0061045	negative regulation of wound healing	18/1445	75/18870	1.04733e-05	0.000475097	0.000370832	ALOX5/ANXA2/CD109/EPPK1/FAP/FGF2/KRT1/PDGFB/PLAT/PLAU/PRKCD/SERPINE1/SERPINE2/SH2B3/THBD/THBS1/UBASH3B/WNT4	18
GO:1902074	response to salt	52/1445	366/18870	1.09759e-05	0.000493917	0.000385521	ACHE/ADAM9/ADCY8/AGRN/AKR1C3/AQP3/AVPR1A/B2M/BAIAP2/CAPN3/CASQ2/CD36/CHRM4/CHRNA3/CLDN1/COL1A1/CRHBP/EGR1/FOS/G6PD/GCLM/GRIA1/IL1A/IL1B/ITGA2/ITPKC/JUNB/KRT8/LYPD1/MAPK13/MCOLN1/MDM2/NEFL/NFATC2/NPTX1/NT5E/OXTR/P2RX4/P2RY2/PCSK1/PDGFB/PLCG2/PTGS2/RASAL1/RUNX2/SDC1/SLC1A3/SOD2/SYT17/THBS1/TRPV6/ZC3H12A	52
GO:0010810	regulation of cell-substrate adhesion	36/1445	220/18870	1.16546e-05	0.000520293	0.000406109	ACER2/APOD/ARPC2/BCL6/CCN1/CD36/CDH13/CIB1/COL1A1/COL8A1/CORO2B/CSF1/DUSP3/EDIL3/FLNA/FN1/GREM1/ITGA3/ITGA6/JAG1/MDK/MELTF/MMP12/MMP14/PDGFB/PLAU/RELL2/RRAS/S100A10/SDC4/SERPINE1/SLC9A1/SPOCK2/SPRY4/THBS1/WNT4	36
GO:0043122	regulation of canonical NF-kappaB signal transduction	41/1445	265/18870	1.2156e-05	0.000538408	0.000420248	AJUBA/CAPN3/CASP1/CASP10/CD36/CLEC7A/ECM1/EDA2R/F2RL1/FLNA/GSTP1/HLA-DRB1/HMOX1/HSPB1/IL1A/IL1B/LURAP1L/MIB2/NR1D1/OPTN/PIDD1/PLCG2/PLK2/RHOC/RIOK3/S100A13/SECTM1/SQSTM1/STAT1/TAB3/TFRC/TLR4/TNFAIP3/TNFRSF10B/TNFRSF1A/TRAF4/TRIM22/TRIM38/TRIM8/UNC5CL/ZC3H12A	41
GO:2000116	regulation of cysteine-type endopeptidase activity	33/1445	195/18870	1.30303e-05	0.000571537	0.000446106	ACER2/BAX/BBC3/CASP1/CASP10/CD44/CLEC7A/COL4A3/CST3/CTSD/CYFIP2/EGLN3/F3/FAM162A/FAS/GAS6/GPX1/GSN/IFI6/KLF4/LAMP3/NKX3-1/PERP/PIDD1/PMAIP1/PRR7/RPS27L/S100A8/S100A9/SFN/THBS1/TNFSF15/TRIAP1	33
GO:1901136	carbohydrate derivative catabolic process	31/1445	178/18870	1.31072e-05	0.000571537	0.000446106	AMDHD2/APOBEC3C/CD44/CEMIP2/CHI3L2/CST3/CTSL/EDEM1/FBXO2/FBXO44/FGF2/FUCA1/GBA1/GM2A/GNS/GPC1/GPD1L/HEXA/HEXB/HPSE/IDS/MANBA/MMP12/NEU1/NT5E/NUDT18/NUDT8/PDE2A/PNP/PRKCD/UPP1	31
GO:0045444	fat cell differentiation	39/1445	248/18870	1.33833e-05	0.000579087	0.000451999	ADRB2/ALOX5/ATF5/BBS7/BMAL1/BMP2/CCDC3/CDS1/CEBPB/CEBPD/DDIT3/DLK2/DUSP10/EGR2/FOSL2/FOXO1/GDF6/GPX1/ID2/IL11/IL6/JAG1/KLF4/LAMB3/LPL/MAFB/MEDAG/MSX2/NOCT/NR1D1/NR4A3/PLAC8/PSMB8/PTGS2/SOD2/STEAP4/ZC3H12A/ZFP36/ZNF385A	39
GO:0016188	synaptic vesicle maturation	10/1445	27/18870	1.69061e-05	0.000720429	0.000562323	ATP6AP2/ATP6V0A1/ATP6V0D1/ATP6V1B2/ATP6V1C1/ATP6V1D/ATP6V1E1/ATP6V1F/ATP6V1G1/ATP6V1H	10
GO:0036296	response to increased oxygen levels	10/1445	27/18870	1.69061e-05	0.000720429	0.000562323	ATP6V0D1/ATP6V1G1/CDKN1A/COL1A1/FAS/FOXO1/MMP2/NOX1/SLC7A5/SOD2	10
GO:0060100	positive regulation of phagocytosis, engulfment	7/1445	13/18870	1.72974e-05	0.000726104	0.000566752	ABCA7/C3/CD36/F2RL1/ITGA2/PLCG2/RAB31	7
GO:1905155	positive regulation of membrane invagination	7/1445	13/18870	1.72974e-05	0.000726104	0.000566752	ABCA7/C3/CD36/F2RL1/ITGA2/PLCG2/RAB31	7
GO:0007042	lysosomal lumen acidification	9/1445	22/18870	1.75641e-05	0.000731837	0.000571227	ATP6AP2/ATP6V0A1/ATP6V0B/ATP6V1D/ATP6V1F/ATP6V1H/CREG1/GRN/RNASEK	9
GO:0031669	cellular response to nutrient levels	39/1445	251/18870	1.77695e-05	0.000734952	0.000573658	AKR1C3/AQP3/ATF3/BECN1/CDKN1A/CDKN2B/COL1A1/CPEB4/CYP24A1/FAS/FBXO22/FOS/FOXO1/GABARAPL1/GAS6/GBA1/GPR155/KAT2B/KLF10/LPL/MAP1LC3B/MDM2/NFE2L2/NUAK2/PLIN2/PMAIP1/PPM1D/PRKAB1/PRKAG2/RRAGC/SESN1/SESN2/SLC7A5/UCN2/UPP1/VDR/WNT4/XPR1/ZC3H12A	39
GO:0000041	transition metal ion transport	21/1445	100/18870	1.83777e-05	0.000754558	0.000588961	ABCB6/ATOX1/ATP13A1/B2M/COX17/FLVCR2/FTH1/FTL/ISCU/MCOLN1/MELTF/SLC30A1/SLC30A2/SLC39A2/SLC41A2/SLC46A3/STEAP3/STEAP4/TCN1/TCN2/TFRC	21
GO:0032102	negative regulation of response to external stimulus	63/1445	481/18870	1.91489e-05	0.000780526	0.000609231	ACP5/AHR/ALOX5/ANXA2/BACE1/C1QTNF12/CD109/DUSP1/DUSP10/DUSP3/EPPK1/F2RL1/FAP/FGF2/FURIN/GATA3/GBA1/GPX1/GREM1/GRN/GSTP1/HLA-A/HLA-B/HLA-DRB1/HLA-E/IER3/IL33/KLF4/KLRD1/KRT1/MDK/MMP12/NLRC5/NPY5R/NR1D1/NT5E/PARP14/PDGFB/PLAT/PLAU/PLK2/PRKCD/RAB7B/RHBDF2/RIN3/RIOK3/RPS19/RTN4RL1/SERPINE1/SERPINE2/SH2B3/SOCS3/SPP1/STAT3/THBD/THBS1/TNFAIP3/TNFRSF1A/TRIB1/TRIM38/UBASH3B/WNT4/ZFP36	63
GO:1902075	cellular response to salt	33/1445	199/18870	2.0069e-05	0.000812145	0.00063391	ACHE/ADCY8/AGRN/AKR1C3/AVPR1A/B2M/BAIAP2/CAPN3/CHRM4/CHRNA3/CLDN1/COL1A1/CRHBP/EGR1/FOS/GCLM/ITPKC/JUNB/LYPD1/MAPK13/MCOLN1/MDM2/NFATC2/NPTX1/P2RX4/P2RY2/PDGFB/PLCG2/PTGS2/RASAL1/SLC1A3/SYT17/ZC3H12A	33
GO:0010506	regulation of autophagy	50/1445	355/18870	2.039e-05	0.000819242	0.000639449	ACER2/ADRB2/ATP6V0A1/ATP6V0B/ATP6V0D1/ATP6V0E1/ATP6V1B2/ATP6V1C1/ATP6V1C2/ATP6V1D/ATP6V1E1/ATP6V1G1/ATP6V1H/BAG3/BECN1/CTSA/CTTN/DDIT3/DRAM1/FBXW7/FEZ1/FOXO1/GBA1/HMOX1/HSPB1/HSPB8/LAMP3/OPTN/PIP4K2C/PLEKHF1/PLK2/PLK3/PSAP/RMC1/RRAGC/SESN1/SESN2/SLC7A5/SQSTM1/STAT3/TAB3/TIGAR/TMEM59/TOM1/TP53INP1/TPCN1/TRIM22/TRIM38/TRIM8/ZC3H12A	50
GO:0002819	regulation of adaptive immune response	34/1445	208/18870	2.0633e-05	0.000823126	0.000642481	AHR/ANXA1/ARID5A/B2M/BCL6/C3/CD1D/CD226/CD274/CD55/CLEC7A/DUSP10/GATA3/HLA-A/HLA-B/HLA-C/HLA-DRB1/HLA-E/IL12A/IL1B/IL1R1/IL33/IL4R/IL6/IL7R/IRF1/JUNB/KLRD1/TAP2/TFRC/TNFAIP3/TNFRSF14/ULBP1/ZC3H12A	34
GO:0071222	cellular response to lipopolysaccharide	36/1445	226/18870	2.13184e-05	0.00084448	0.000659149	ABCA1/ADAM9/ANKRD1/ARID5A/CAPN2/CASP1/CD274/CD36/CD55/CXCL1/CXCL11/CXCL2/CXCL3/CXCL5/CXCL8/GBP3/GSTP1/IL1A/IL1B/IL36RN/IL6/KMO/LY96/MMP3/MRC1/NFKBIA/NR1D1/PDCD1LG2/PLCG2/SERPINE1/SLC7A5/TLR4/TNFAIP3/TRIB1/ZC3H12A/ZFP36	36
GO:0071453	cellular response to oxygen levels	30/1445	174/18870	2.1937e-05	0.000857393	0.000669227	AJUBA/AQP3/ATP6V0D1/ATP6V1G1/CPEB2/CPEB4/EGLN3/EGR1/EPAS1/FAM162A/FAS/FOS/FOXO1/HMOX1/LMNA/MALAT1/MDM2/MGARP/NDRG1/NFE2L2/NKX3-1/NOX1/OPRD1/PLK3/PMAIP1/PTGS2/SLC8A3/SLC9A1/STC2/TIGAR	30
GO:0002687	positive regulation of leukocyte migration	27/1445	149/18870	2.23505e-05	0.000857393	0.000669227	BDKRB1/C3AR1/CCL20/CSF1/CXCL8/CXCR2/F2RL1/GAS6/ICAM1/IL12A/IL1A/IL1R1/IL6/IL6R/ITGA2/KITLG/LGALS3/MDK/MMP14/P2RX4/PGF/RIPOR2/S100A14/SERPINE1/THBS1/TNFRSF14/VEGFC	27
GO:0031668	cellular response to extracellular stimulus	42/1445	281/18870	2.2441e-05	0.000857393	0.000669227	ADORA2B/AKR1C3/AQP3/ATF3/AVPR1A/BECN1/CDKN1A/CDKN2B/COL1A1/CPEB4/CYP24A1/FAS/FBXO22/FOS/FOSL1/FOXO1/GABARAPL1/GAS6/GBA1/GPR155/KAT2B/KLF10/LPL/MAP1LC3B/MDM2/NFE2L2/NUAK2/PLIN2/PMAIP1/PPM1D/PRKAB1/PRKAG2/RRAGC/SESN1/SESN2/SLC7A5/UCN2/UPP1/VDR/WNT4/XPR1/ZC3H12A	42
GO:0019362	pyridine nucleotide metabolic process	18/1445	79/18870	2.24797e-05	0.000857393	0.000669227	ALDH1L1/G6PD/GPD1L/HAAO/KMO/ME1/NADSYN1/NAMPT/NNMT/NOCT/NOX1/NQO1/PARP10/PARP9/PRPS2/TIGAR/TKT/TP53I3	18
GO:0046496	nicotinamide nucleotide metabolic process	18/1445	79/18870	2.24797e-05	0.000857393	0.000669227	ALDH1L1/G6PD/GPD1L/HAAO/KMO/ME1/NADSYN1/NAMPT/NNMT/NOCT/NOX1/NQO1/PARP10/PARP9/PRPS2/TIGAR/TKT/TP53I3	18
GO:0016050	vesicle organization	51/1445	366/18870	2.2693e-05	0.000857393	0.000669227	ABCA1/ABCB6/AKTIP/ANXA1/ANXA2/ANXA8/ANXA8L1/AP1S1/AP1S3/AP3B2/ATP6AP2/ATP6V0A1/ATP6V0B/ATP6V0D1/ATP6V1B2/ATP6V1C1/ATP6V1D/ATP6V1E1/ATP6V1F/ATP6V1G1/ATP6V1H/BLOC1S2/CAV2/CLTRN/GPR143/IRAG2/PI4K2B/PLEKHF1/PTPRN/RAB27A/RAB32/RAB7A/RAB7B/RILP/RNASEK/RUBCNL/S100A10/SDC1/SDC4/SDCBP/SERPINE2/SNAP25/SNAP91/SPHK1/SQSTM1/SRPX/STX3/SYNJ1/TOM1/VAMP8/ZNF385A	51
GO:0001503	ossification	59/1445	444/18870	2.27831e-05	0.000857393	0.000669227	ACHE/ADRB2/ALOX5/AREG/BMP2/BMP8A/BMP8B/CCDC154/CCN1/CCN2/CEBPB/CEBPD/CHRD/COL1A1/CRIM1/CSF1/CSGALNACT1/CYP24A1/DHRS3/DKK1/DNAI3/ECM1/EGR2/EPHA2/FGF2/FHL2/FOSL2/GREM1/IL6/IL6R/ITGA11/JAG1/JUNB/KL/KLF10/LOX/MAPK11/MDK/MMP14/MMP2/MSX2/NOCT/OSTF1/PAM16/PLXNB1/PTGS2/RUNX1/RUNX2/RUNX3/SGMS2/SIRT7/SPP1/TENT5A/TMT1A/TOB1/TP53INP2/VDR/VEGFC/WNT4	59
GO:0006643	membrane lipid metabolic process	34/1445	209/18870	2.28638e-05	0.000857393	0.000669227	A4GALT/ABCA12/ACER2/ALDH3B2/B4GALNT1/BAX/CCN1/CEL/CERS3/CREM/CYP1B1/DEGS2/ELOVL4/ELOVL7/FADS3/FUCA1/GAL3ST4/GBA1/GM2A/GPAA1/HACD1/HEXA/HEXB/NEU1/ORMDL2/PIGT/PIGW/PLPP1/PRKCD/PSAP/SGMS2/SPHK1/SPNS2/UGCG	34
GO:0007249	canonical NF-kappaB signal transduction	44/1445	300/18870	2.32803e-05	0.000867232	0.000676907	AJUBA/BCL3/CAPN3/CASP1/CASP10/CD36/CLEC7A/ECM1/EDA2R/F2RL1/FLNA/GSTP1/HLA-DRB1/HMOX1/HSPB1/IL1A/IL1B/LURAP1L/MIB2/NFKBIA/NR1D1/OPTN/PIDD1/PLCG2/PLK2/PRDX4/RHOC/RIOK3/S100A13/SECTM1/SQSTM1/STAT1/TAB3/TFRC/TLR4/TNFAIP3/TNFRSF10B/TNFRSF1A/TRAF4/TRIM22/TRIM38/TRIM8/UNC5CL/ZC3H12A	44
GO:0030194	positive regulation of blood coagulation	10/1445	28/18870	2.44987e-05	0.000885974	0.000691536	CD36/EMILIN2/F3/HPSE/NFE2L2/PLAT/PLAU/SERPINE1/THBD/THBS1	10
GO:0090594	inflammatory response to wounding	10/1445	28/18870	2.44987e-05	0.000885974	0.000691536	ALOX5/GRN/HMOX1/IL1A/IL33/IL6/MDK/STAT3/TIMP1/TLR4	10
GO:1900048	positive regulation of hemostasis	10/1445	28/18870	2.44987e-05	0.000885974	0.000691536	CD36/EMILIN2/F3/HPSE/NFE2L2/PLAT/PLAU/SERPINE1/THBD/THBS1	10
GO:0051047	positive regulation of secretion	45/1445	310/18870	2.45373e-05	0.000885974	0.000691536	ACHE/ADAM9/ADCY8/ADORA2B/ANKRD1/ANXA2/AVPR1A/BMP2/C1QTNF12/CRH/F2RL1/HCAR2/HLA-DRB1/IL1A/IL1B/IL4R/ILDR1/IRS2/KMO/LAMP1/NKX3-1/NMB/NPPB/OXTR/P2RX4/P2RY2/PCSK1/PLA2R1/PTGES/RAB27A/RAB7A/RAB9A/S100A10/S100A8/SCIN/SDC1/SDC4/SDCBP/SNAP25/SPINK1/SPP1/TLR4/TM7SF3/VAMP8/VEGFC	45
GO:0072331	signal transduction by p53 class mediator	30/1445	175/18870	2.4571e-05	0.000885974	0.000691536	ACER2/AEN/ANKRD1/BAX/BCL3/BDKRB2/CD44/CDIP1/CDKN1A/CHD5/EDA2R/MDM2/NDRG1/PERP/PHLDA3/PIDD1/PLA2R1/PLK2/PLK3/PMAIP1/PPM1D/RPS27L/RRM2B/SESN2/SETD9/SGK1/TRIAP1/USP2/ZNF385A/ZNHIT1	30
GO:1903706	regulation of hemopoiesis	56/1445	417/18870	2.70209e-05	0.000968106	0.000755644	ANXA1/B2M/BCL6/CEBPB/CIB1/CSF1/CSF3R/DUSP10/FBXW7/FOS/GAS6/GATA3/H4C16/H4C5/H4C8/HLA-B/HLA-DRB1/ID2/IL1RL2/IL4R/IL7R/INPP5D/IRF1/JAG1/JUNB/KITLG/KLF10/LIF/LOX/MAFB/MDK/MMP14/NFAM1/NFKBIA/P4HTM/PNP/PRDM1/RAB7B/RUNX1/RUNX3/SCIN/SHB/STAT1/STAT3/TCIM/TCTA/THPO/TLR4/TNFRSF11B/TNFSF9/TRIB1/UBASH3B/VSIR/ZC3H12A/ZFP36/ZFPM1	56
GO:0071216	cellular response to biotic stimulus	40/1445	265/18870	2.77043e-05	0.000986307	0.00076985	ABCA1/ADAM9/AHR/ANKRD1/ARID5A/CAPN2/CASP1/CD274/CD36/CD55/CLEC7A/CXCL1/CXCL11/CXCL2/CXCL3/CXCL5/CXCL8/DDIT3/GBP3/GSTP1/IL1A/IL1B/IL36RN/IL6/KMO/LY96/MMP3/MRC1/NFKBIA/NR1D1/PDCD1LG2/PLCG2/SERPINE1/SLC7A5/TIGAR/TLR4/TNFAIP3/TRIB1/ZC3H12A/ZFP36	40
GO:0050670	regulation of lymphocyte proliferation	37/1445	238/18870	2.85123e-05	0.00100869	0.000787322	AHR/ANXA1/BCL6/CD1D/CD274/CD55/CD70/CDKN1A/CEBPB/GPNMB/HLA-A/HLA-DRB1/HLA-E/IGFBP2/IL12A/IL1A/IL1B/IL6/INPP5D/IRF1/IRS2/KITLG/LGALS3/NFATC2/PDCD1LG2/PNP/PRNP/RASSF5/SDC4/TFRC/TLR4/TNFRSF14/TNFRSF21/TNFRSF9/TNFSF9/VSIR/VTCN1	37
GO:0032635	interleukin-6 production	30/1445	177/18870	3.07187e-05	0.00107324	0.000837708	ADORA2B/ARID5A/BANK1/CAPN2/CD36/CEBPB/CLEC7A/F2RL1/GAS6/GBA1/HLA-B/IL1A/IL1B/IL1RAP/IL1RL2/IL33/IL36RN/IL6/IL6R/INPP5D/LPL/MAPK13/NMB/PLCG2/RAB7B/STAT3/TLR4/TNFAIP3/UNC93B1/ZC3H12A	30
GO:0032675	regulation of interleukin-6 production	30/1445	177/18870	3.07187e-05	0.00107324	0.000837708	ADORA2B/ARID5A/BANK1/CAPN2/CD36/CEBPB/CLEC7A/F2RL1/GAS6/GBA1/HLA-B/IL1A/IL1B/IL1RAP/IL1RL2/IL33/IL36RN/IL6/IL6R/INPP5D/LPL/MAPK13/NMB/PLCG2/RAB7B/STAT3/TLR4/TNFAIP3/UNC93B1/ZC3H12A	30
GO:0071219	cellular response to molecule of bacterial origin	37/1445	239/18870	3.12975e-05	0.00108217	0.000844677	ABCA1/ADAM9/AHR/ANKRD1/ARID5A/CAPN2/CASP1/CD274/CD36/CD55/CXCL1/CXCL11/CXCL2/CXCL3/CXCL5/CXCL8/GBP3/GSTP1/IL1A/IL1B/IL36RN/IL6/KMO/LY96/MMP3/MRC1/NFKBIA/NR1D1/PDCD1LG2/PLCG2/SERPINE1/SLC7A5/TLR4/TNFAIP3/TRIB1/ZC3H12A/ZFP36	37
GO:0002685	regulation of leukocyte migration	36/1445	230/18870	3.13589e-05	0.00108217	0.000844677	ANXA1/APOD/BDKRB1/C3AR1/CCL20/CSF1/CXCL8/CXCR2/DUSP1/ECM1/F2RL1/GAS6/GREM1/HMOX1/ICAM1/IL12A/IL1A/IL1R1/IL33/IL6/IL6R/ITGA2/KITLG/LGALS3/MDK/MMP14/P2RX4/PGF/RIN3/RIPOR2/S100A14/SERPINE1/SPNS2/THBS1/TNFRSF14/VEGFC	36
GO:0048388	endosomal lumen acidification	7/1445	14/18870	3.23027e-05	0.00110794	0.000864793	ATP6AP2/ATP6V0A1/ATP6V0B/ATP6V1D/ATP6V1F/ATP6V1H/RNASEK	7
GO:0042098	T cell proliferation	34/1445	213/18870	3.41626e-05	0.00115314	0.000900067	ANXA1/BAX/BCL6/CD1D/CD274/CD55/CD70/CEBPB/DOCK2/GPNMB/HLA-A/HLA-DRB1/HLA-E/IGFBP2/IL1A/IL1B/IL6/IRF1/KITLG/LGALS3/PDCD1LG2/PNP/PRNP/PSMB10/SDC4/SH2D2A/TFRC/TNFRSF14/TNFRSF21/TNFRSF9/TNFSF9/VSIR/VTCN1/WNT4	34
GO:0045637	regulation of myeloid cell differentiation	34/1445	213/18870	3.41626e-05	0.00115314	0.000900067	B2M/CEBPB/CIB1/CSF1/CSF3R/FBXW7/FOS/H4C16/H4C5/H4C8/HLA-DRB1/ID2/INPP5D/JAG1/KITLG/KLF10/LIF/LOX/MAFB/NFKBIA/P4HTM/RAB7B/RUNX1/SCIN/STAT1/STAT3/TCTA/THPO/TLR4/TNFRSF11B/TRIB1/UBASH3B/ZFP36/ZFPM1	34
GO:0070613	regulation of protein processing	16/1445	67/18870	3.42354e-05	0.00115314	0.000900067	ANXA2/BAG2/GSN/IL1R2/MDM2/MELTF/MMP14/MYH9/PLAT/PLAU/PRNP/RUNX1/S100A10/SERPINE1/SERPINE2/THBS1	16
GO:0010631	epithelial cell migration	51/1445	372/18870	3.5197e-05	0.00117847	0.000919841	ADAM9/ANXA1/ANXA3/CDH13/CIB1/CSNK2B/CTSH/CYP1B1/DUSP10/EPB41L4B/EPHA2/EPPK1/FAP/FAT2/FBXW7/FGF1/FGF2/GADD45A/GATA3/GPX1/GREM1/GRN/HBEGF/HMOX1/HSPB1/ID1/IRS2/ITGA2/ITGA3/KITLG/KLF4/KRT16/LOXL2/MYH9/NANOS1/NFE2L2/NRP2/P2RX4/PDGFB/PIK3CD/PLCG2/PLK2/PTGS2/PTPRR/RRAS/S100A9/S100P/SPARC/THBS1/VEGFC/ZC3H12A	51
GO:0010952	positive regulation of peptidase activity	29/1445	170/18870	3.65932e-05	0.00121797	0.000950672	ACER2/BAX/BBC3/CASP1/CASP10/CLEC7A/COL4A3/CTSD/CTSH/CTSL/CYFIP2/EGLN3/F3/FAM162A/FAS/GRN/GSN/NKX3-1/PERP/PIDD1/PMAIP1/PRR7/PRSS22/RPS27L/S100A8/S100A9/STAT3/TNFSF15/VSIR	29
GO:0007033	vacuole organization	36/1445	232/18870	3.78511e-05	0.00125242	0.000977565	ABCA1/AKTIP/ANXA2/ATG4A/ATP10B/ATP6AP2/ATP6V0A1/ATP6V0B/ATP6V1D/ATP6V1F/ATP6V1H/B4GALNT1/BAG3/BECN1/CREG1/CTSD/FEZ1/GAA/GABARAPL1/GBA1/GNPTAB/GRN/HEXA/HEXB/MAP1LC3B/MCOLN1/PIP4K2C/RAB7A/RAB7B/RNASEK/SRPX/TOM1/TP53INP1/TP53INP2/TPP1/VMP1	36
GO:0006665	sphingolipid metabolic process	28/1445	162/18870	3.88385e-05	0.00127715	0.000996868	A4GALT/ABCA12/ACER2/ALDH3B2/B4GALNT1/BAX/CCN1/CEL/CERS3/CREM/DEGS2/ELOVL4/ELOVL7/FADS3/GBA1/GM2A/HACD1/HEXA/HEXB/NEU1/ORMDL2/PLPP1/PRKCD/PSAP/SGMS2/SPHK1/SPNS2/UGCG	28
GO:0003018	vascular process in circulatory system	40/1445	269/18870	3.92162e-05	0.00127715	0.000996868	ABCB1/ABCC2/ABCC3/ACE2/ADM/ADORA2B/ADRA1D/ADRB2/AVPR1A/BDKRB2/C2CD4A/C2CD4B/CD36/CXCR2/F2RL1/GCH1/GCLM/GPX1/GRIP2/HRH1/ITGA1/KAT2B/KEL/MMP2/NPPB/OXTR/P2RY2/PDE2A/PLOD3/PTGS2/SLC15A2/SLC16A12/SLC16A7/SLC1A3/SLC2A13/SLC7A5/SOD2/SOD3/TFRC/TJP2	40
GO:0010466	negative regulation of peptidase activity	25/1445	137/18870	3.92796e-05	0.00127715	0.000996868	ANXA8/ANXA8L1/CD44/CST3/CSTA/CSTB/ECM1/GAS6/GPX1/IFI6/KLF4/LAMP3/SERPINB13/SERPINB5/SERPINB7/SERPINB8/SERPINE1/SERPINE2/SERPINI1/SFN/SPOCK2/THBS1/TIMP1/TIMP4/TRIAP1	25
GO:0048732	gland development	58/1445	443/18870	4.09413e-05	0.00132353	0.00103307	ALDH1A2/ALDH1A3/ANXA1/AREG/BAX/BMP2/CDKN2B/CEBPB/CGA/CLDN1/CPT1A/CRH/CSF1/CYP1B1/CYP7B1/DKK3/DNAAF1/EAF2/ELF3/EPHA2/FBXW7/FGF1/FGF2/GATA3/GPX1/ID2/IGF2R/IL6/IRF6/IRS2/ITGA2/LAMA1/MAFB/MDK/MMP2/MSX2/NKX3-1/NME1/NR0B1/NR5A1/NRG1/NTN1/NTN4/OTP/OXTR/PCSK1/PSAP/PTPN3/SERPINB5/SERPINE2/SLC7A5/SOD2/SULF2/TG/TGFA/TNFAIP3/VDR/WNT4	58
GO:0090132	epithelium migration	51/1445	375/18870	4.35834e-05	0.00139477	0.00108867	ADAM9/ANXA1/ANXA3/CDH13/CIB1/CSNK2B/CTSH/CYP1B1/DUSP10/EPB41L4B/EPHA2/EPPK1/FAP/FAT2/FBXW7/FGF1/FGF2/GADD45A/GATA3/GPX1/GREM1/GRN/HBEGF/HMOX1/HSPB1/ID1/IRS2/ITGA2/ITGA3/KITLG/KLF4/KRT16/LOXL2/MYH9/NANOS1/NFE2L2/NRP2/P2RX4/PDGFB/PIK3CD/PLCG2/PLK2/PTGS2/PTPRR/RRAS/S100A9/S100P/SPARC/THBS1/VEGFC/ZC3H12A	51
GO:0043410	positive regulation of MAPK cascade	61/1445	474/18870	4.36407e-05	0.00139477	0.00108867	ABCA7/ADAM9/ADRB2/AVPI1/BANK1/BMP2/CAV2/CAVIN3/CCL20/CCN2/CD36/CD44/CIB1/CSPG4/DKK1/EDA2R/F2RL1/FBXW7/FGF1/FGF2/FLT1/GADD45A/GADD45B/GADD45G/GAS6/GDF15/GDF6/GPNMB/GPR37/GRM1/GSDME/HLA-DRB1/HRAS/ICAM1/IGFBP6/IL11/IL1A/IL1B/IL6/ITGA1/KL/LIF/NDRG4/NOX1/NPY5R/NRG1/PDGFB/PLCG2/RAP1B/RELL2/SDCBP/SPHK1/TGFA/THBS1/THPO/TLR4/TNFAIP8L3/TRAF4/UNC5CL/WWC1/ZC3H12A	61
GO:0030195	negative regulation of blood coagulation	13/1445	48/18870	4.49661e-05	0.00142901	0.00111539	ANXA2/FAP/KRT1/PDGFB/PLAT/PLAU/PRKCD/SERPINE1/SERPINE2/SH2B3/THBD/THBS1/UBASH3B	13
GO:0031424	keratinization	18/1445	83/18870	4.5502e-05	0.00143791	0.00112235	ABCA12/CERS3/IL1A/KRT1/KRT16/KRT17/KRT5/KRT6A/KRT6B/KRT6C/KRT7/KRT80/PPL/SFN/SPRR1B/SPRR2D/SPRR3/TMEM79	18
GO:0022612	gland morphogenesis	23/1445	122/18870	4.65524e-05	0.00146289	0.00114184	AREG/BAX/CEBPB/CSF1/CYP7B1/ELF3/EPHA2/FBXW7/FGF1/IL6/LAMA1/MDK/MMP2/MSX2/NKX3-1/NTN1/NTN4/SERPINB5/SULF2/TGFA/TNFAIP3/VDR/WNT4	23
GO:0050820	positive regulation of coagulation	10/1445	30/18870	4.86825e-05	0.00152133	0.00118745	CD36/EMILIN2/F3/HPSE/NFE2L2/PLAT/PLAU/SERPINE1/THBD/THBS1	10
GO:0051452	intracellular pH reduction	14/1445	55/18870	4.91761e-05	0.00152826	0.00119287	ATP6AP2/ATP6V0A1/ATP6V0B/ATP6V0D1/ATP6V0E1/ATP6V1B2/ATP6V1D/ATP6V1F/ATP6V1H/AVPR1A/CREG1/GRN/RAB7A/RNASEK	14
GO:0002711	positive regulation of T cell mediated immunity	16/1445	69/18870	5.0377e-05	0.00155698	0.00121528	ARID5A/B2M/CD1D/CD55/GATA3/HLA-A/HLA-B/HLA-C/HLA-DRB1/HLA-E/IL12A/IL1B/IL1R1/IL6/TAP2/ULBP1	16
GO:0002526	acute inflammatory response	21/1445	107/18870	5.32031e-05	0.00163534	0.00127644	C2CD4A/C2CD4B/C3/CD163/CEBPB/CXCR2/F3/F8/FN1/GSTP1/HLA-E/IL1A/IL1B/IL6/IL6R/NPY5R/OSMR/PLSCR1/PTGES/PTGS2/TFRC	21
GO:0042742	defense response to bacterium	46/1445	330/18870	5.5619e-05	0.00169317	0.00132159	ACP5/ANXA3/BCL3/CASP1/CASP4/CCL20/CD36/CEBPB/DEFB1/EMILIN2/EPHA2/F2RL1/GBP3/GRN/H2BC11/H2BC12/H2BC21/H2BC8/HLA-A/HLA-E/IL12A/IL1B/IL6/IL6R/IL7R/KRT6A/MARCHF2/NCR3LG1/OPTN/PI3/PLAC8/PRKCD/RNASE7/ROMO1/RPS19/S100A14/S100A8/S100A9/SERPINE1/SLC30A1/TAB3/TLR4/TNFRSF14/TNFRSF1A/VGF/WFDC2	46
GO:0010038	response to metal ion	49/1445	359/18870	5.56866e-05	0.00169317	0.00132159	ABCB6/ADAM9/ADCY8/AKR1C3/AQP3/B2M/BACE1/BECN1/CAPN3/CASQ2/CLDN1/CRHBP/FOS/G6PD/GRIA1/HAAO/HMOX1/IL1A/ITPKC/JUNB/LOXL2/MAOB/MCOLN1/MDM2/NDRG1/NFATC2/NFE2L2/NPTX1/NQO1/P2RX4/PCSK1/PLCG2/PLSCR1/PRNP/PTGS2/RASAL1/S100A8/SDC1/SLC30A1/SLC30A2/SOD2/SOD3/SYT17/TFRC/THBS1/TIGAR/TNFRSF11B/TRPV6/ZACN	49
GO:0060099	regulation of phagocytosis, engulfment	7/1445	15/18870	5.65595e-05	0.00170132	0.00132795	ABCA7/C3/CD36/F2RL1/ITGA2/PLCG2/RAB31	7
GO:1905153	regulation of membrane invagination	7/1445	15/18870	5.65595e-05	0.00170132	0.00132795	ABCA7/C3/CD36/F2RL1/ITGA2/PLCG2/RAB31	7
GO:1900047	negative regulation of hemostasis	13/1445	49/18870	5.69495e-05	0.00170394	0.00132999	ANXA2/FAP/KRT1/PDGFB/PLAT/PLAU/PRKCD/SERPINE1/SERPINE2/SH2B3/THBD/THBS1/UBASH3B	13
GO:0002483	antigen processing and presentation of endogenous peptide antigen	9/1445	25/18870	5.84374e-05	0.00173006	0.00135037	B2M/HLA-A/HLA-B/HLA-C/HLA-DRB1/HLA-E/TAP1/TAP2/ULBP1	9
GO:0046697	decidualization	9/1445	25/18870	5.84374e-05	0.00173006	0.00135037	CTSB/GJB2/JUNB/LIF/PTGS2/SPP1/STC2/TPPP3/VDR	9
GO:0046632	alpha-beta T cell differentiation	23/1445	124/18870	6.063e-05	0.00178557	0.0013937	ANXA1/BCL3/BCL6/CTSL/FOSL2/GATA3/HLA-DRB1/IL4R/IL6/IL6R/IRF1/JUNB/PNP/PRDM1/PRR7/RUNX1/RUNX3/SHB/SOCS3/STAT3/STAT4/ZC3H12A/ZFPM1	23
GO:0001836	release of cytochrome c from mitochondria	14/1445	56/18870	6.0992e-05	0.00178688	0.00139472	BAX/BBC3/BCL2L1/BIK/CLU/FAM162A/GHITM/GPX1/IFI6/LMNA/PMAIP1/SFN/SOD2/TRIAP1	14
GO:0090130	tissue migration	51/1445	380/18870	6.17201e-05	0.00179884	0.00140406	ADAM9/ANXA1/ANXA3/CDH13/CIB1/CSNK2B/CTSH/CYP1B1/DUSP10/EPB41L4B/EPHA2/EPPK1/FAP/FAT2/FBXW7/FGF1/FGF2/GADD45A/GATA3/GPX1/GREM1/GRN/HBEGF/HMOX1/HSPB1/ID1/IRS2/ITGA2/ITGA3/KITLG/KLF4/KRT16/LOXL2/MYH9/NANOS1/NFE2L2/NRP2/P2RX4/PDGFB/PIK3CD/PLCG2/PLK2/PTGS2/PTPRR/RRAS/S100A9/S100P/SPARC/THBS1/VEGFC/ZC3H12A	51
GO:0043086	negative regulation of catalytic activity	61/1445	480/18870	6.29962e-05	0.00181777	0.00141884	ANGPTL4/ANXA1/ANXA8/ANXA8L1/BAG2/BMP2/CD44/CDKN1A/CPEB2/CST3/CSTA/CSTB/DUSP1/DUSP10/DUSP3/ECM1/ERRFI1/GABBR2/GADD45A/GAS6/GBA1/GPRC5A/GPX1/GSTP1/HRAS/HSPB1/IFI6/IL1B/INCA1/IRS2/KLF4/LAMP3/LGALS3/MVP/PARP9/PHPT1/PLA2R1/PPP1R15A/PRKAG2/PRKCD/PTPRB/PTX3/SERPINB13/SERPINB5/SERPINB7/SERPINB8/SERPINE1/SERPINE2/SERPINI1/SFN/SLC8A3/SPOCK2/SPRY4/THBS1/TIMP1/TIMP4/TMBIM1/TRIAP1/TRIB1/UBASH3B/ZFP36	61
GO:0048659	smooth muscle cell proliferation	29/1445	175/18870	6.30992e-05	0.00181777	0.00141884	ACE2/APOD/BMP2/CDH13/CDKN1A/DDIT3/FGF2/HBEGF/HMOX1/ID2/IL12A/IL6/IL6R/ITGA2/MDM2/MMP2/NDRG4/NOX1/NPY5R/NR4A3/PDGFB/PTGS2/SOD2/STAT1/THBS1/TLR4/TNFAIP3/TPM1/TRIB1	29
GO:0055093	response to hyperoxia	8/1445	20/18870	6.33393e-05	0.00181777	0.00141884	CDKN1A/COL1A1/FAS/FOXO1/MMP2/NOX1/SLC7A5/SOD2	8
GO:0002822	regulation of adaptive immune response based on somatic recombination of immune receptors built from immunoglobulin superfamily domains	31/1445	193/18870	6.59771e-05	0.00188386	0.00147043	AHR/ANXA1/ARID5A/B2M/BCL6/C3/CD1D/CD226/CD274/CD55/CLEC7A/GATA3/HLA-A/HLA-B/HLA-C/HLA-DRB1/HLA-E/IL12A/IL1B/IL1R1/IL33/IL4R/IL6/IL7R/JUNB/KLRD1/TAP2/TFRC/TNFAIP3/ULBP1/ZC3H12A	31
GO:0061448	connective tissue development	41/1445	285/18870	6.79934e-05	0.00193163	0.00150771	ABHD15/ARID5A/BARX2/BGN/BMP2/BMP8A/BMP8B/CCN1/CCN2/CD44/COL1A1/COL27A1/CSF1/CSGALNACT1/ECM1/EGR1/FGF2/FOSL2/GATA3/GDF6/GREM1/HRAS/IL6R/LOX/LOXL2/LPL/MATN3/MDK/MSX2/NFATC2/PDGFB/PLAAT3/RUNX1/RUNX2/RUNX3/SCIN/SERPINB7/SULF2/TGFBI/TIMP1/WNT9A	41
GO:0010634	positive regulation of epithelial cell migration	29/1445	176/18870	7.01243e-05	0.00198216	0.00154715	ADAM9/ANXA1/ANXA3/CIB1/CTSH/EPB41L4B/FGF1/FGF2/GATA3/GRN/HBEGF/HMOX1/HSPB1/IRS2/ITGA2/ITGA3/NFE2L2/NRP2/P2RX4/PDGFB/PIK3CD/PLCG2/PLK2/PTGS2/RRAS/SPARC/THBS1/VEGFC/ZC3H12A	29
GO:1903317	regulation of protein maturation	16/1445	71/18870	7.28717e-05	0.00204952	0.00159973	ANXA2/BAG2/GSN/IL1R2/MDM2/MELTF/MMP14/MYH9/PLAT/PLAU/PRNP/RUNX1/S100A10/SERPINE1/SERPINE2/THBS1	16
GO:0033273	response to vitamin	18/1445	86/18870	7.45854e-05	0.00207962	0.00162323	ALDH1A2/AQP3/BECN1/COL1A1/CYP24A1/F5/GAS6/GPX1/IL1A/ITGA2/KL/MDM2/PTGS2/RUNX2/SOD2/SPP1/STC2/VDR	18
GO:0016042	lipid catabolic process	46/1445	334/18870	7.46816e-05	0.00207962	0.00162323	ABHD15/ABHD3/ABHD4/ABHD5/ACADL/ACADVL/ACER2/AKR1B10/AKR1C3/CEL/CPT1A/CROT/CYP1B1/CYP24A1/CYP3A4/FUCA1/GBA1/GM2A/GPCPD1/HCAR2/HEXA/HEXB/IL1B/IRS2/LPL/LYPLA2/MGLL/NCEH1/NEU1/NUDT8/PHYH/PLA1A/PLA2G4C/PLAAT1/PLAAT3/PLAAT4/PLB1/PLBD2/PLCG2/PRKCD/RAB7A/SESN2/SPHK1/SPP1/STS/SULT2A1	46
GO:0032689	negative regulation of type II interferon production	12/1445	44/18870	8.15507e-05	0.00225972	0.0017638	CD274/DDIT3/GAS6/GATA3/HLA-DRB1/IL33/IL36RN/PDCD1LG2/PRNP/TLR4/VSIR/ZC3H12A	12
GO:0051250	negative regulation of lymphocyte activation	28/1445	169/18870	8.40783e-05	0.00231834	0.00180955	ANXA1/BANK1/BCL6/CD274/CEBPB/DUSP3/GPNMB/HLA-DRB1/ID2/IL4R/ILDR2/INPP5D/IRF1/LGALS3/MDK/PDCD1LG2/PRNP/RASSF5/RIPOR2/RUNX1/RUNX3/SDC4/TNFAIP3/TNFRSF14/TNFRSF21/VSIR/VTCN1/ZC3H12A	28
GO:0006801	superoxide metabolic process	16/1445	72/18870	8.71134e-05	0.00239031	0.00186573	ACP5/CD36/CLEC7A/DUOX1/DUOX2/F2RL1/GCH1/GSTP1/NFE2L2/NOX1/NQO1/PON3/PRDX1/PRKCD/SOD2/SOD3	16
GO:0001906	cell killing	34/1445	223/18870	8.77753e-05	0.00239678	0.00187078	B2M/BCL2L1/C3/CD1D/CD226/CD55/CD59/CLEC7A/CTSH/F2RL1/GBP3/H2BC11/H2BC12/HLA-A/HLA-B/HLA-C/HLA-DRB1/HLA-E/ICAM1/IL12A/IL7R/KLRD1/KRT6A/LAMP1/NINJ1/PRDX1/RAB27A/RNASE7/RNF19B/ROMO1/RPS19/STXBP2/TAP2/ULBP1	34
GO:0046466	membrane lipid catabolic process	11/1445	38/18870	8.88987e-05	0.00241572	0.00188556	ACER2/CEL/CYP1B1/FUCA1/GBA1/GM2A/HEXA/HEXB/NEU1/PRKCD/SPHK1	11
GO:0019883	antigen processing and presentation of endogenous antigen	10/1445	32/18870	9.07462e-05	0.00245335	0.00191493	B2M/CD1D/HLA-A/HLA-B/HLA-C/HLA-DRB1/HLA-E/TAP1/TAP2/ULBP1	10
GO:0007044	cell-substrate junction assembly	19/1445	95/18870	9.11554e-05	0.00245335	0.00191493	AJUBA/APOD/COL17A1/CORO2B/CTTN/DUSP3/FN1/GREM1/ITGA2/ITGA6/ITGB4/LAMA3/MMP14/RHOD/S100A10/SDC4/SLC9A1/THBS1/WNT4	19
GO:0043280	positive regulation of cysteine-type endopeptidase activity involved in apoptotic process	21/1445	111/18870	9.28621e-05	0.00248738	0.00194149	ACER2/BAX/BBC3/CASP1/CASP10/CLEC7A/COL4A3/CTSD/EGLN3/F3/FAM162A/FAS/GSN/NKX3-1/PIDD1/PMAIP1/PRR7/RPS27L/S100A8/S100A9/TNFSF15	21
GO:0001780	neutrophil homeostasis	8/1445	21/18870	9.54651e-05	0.00253298	0.00197708	ANXA1/CSF1/CXCR2/GCNT4/HCAR2/IL6/PIK3CD/SH2B3	8
GO:0046514	ceramide catabolic process	8/1445	21/18870	9.54651e-05	0.00253298	0.00197708	ACER2/CEL/GBA1/GM2A/HEXA/HEXB/NEU1/PRKCD	8
GO:0120254	olefinic compound metabolic process	27/1445	162/18870	0.000100716	0.00265976	0.00207605	ADM/AKR1B1/AKR1B10/AKR1C2/AKR1C3/ALDH1A2/ALDH1A3/ALOX5/BMP2/CEL/CYP1B1/CYP2C18/CYP2J2/CYP3A4/CYP3A7/DHRS3/DKK3/EGR1/EPHX1/GPX1/GSTP1/MGLL/PLA2G4C/PLB1/PTGS2/RETSAT/WNT4	27
GO:0030574	collagen catabolic process	12/1445	45/18870	0.000103523	0.00271385	0.00211826	CST3/CTSB/CTSL/FAP/FURIN/MMP12/MMP14/MMP19/MMP2/MMP3/MMP7/VSIR	12
GO:0048660	regulation of smooth muscle cell proliferation	28/1445	171/18870	0.000103729	0.00271385	0.00211826	ACE2/APOD/BMP2/CDH13/CDKN1A/FGF2/HBEGF/HMOX1/ID2/IL12A/IL6/IL6R/ITGA2/MDM2/MMP2/NDRG4/NOX1/NPY5R/NR4A3/PDGFB/PTGS2/SOD2/STAT1/THBS1/TLR4/TNFAIP3/TPM1/TRIB1	28
GO:0071674	mononuclear cell migration	32/1445	207/18870	0.000107222	0.00279223	0.00217944	ALOX5/ANXA1/APOD/C3AR1/CCL20/CSF1/CXCL11/CXCL16/CXCR2/CYP7B1/DUSP1/ECM1/FLT1/GAS6/GATA3/GBA1/GREM1/ICAM1/IL12A/IL6/IL6R/LGALS3/MDK/PDGFB/PIK3CD/RIPOR2/RPS19/S100A14/SERPINE1/SPNS2/THBS1/TNFRSF14	32
GO:0042572	retinol metabolic process	13/1445	52/18870	0.000110972	0.00287659	0.00224529	AKR1B1/AKR1B10/AKR1C3/ALDH1A2/ALDH1A3/CEL/CYP1B1/CYP2C18/CYP3A4/CYP3A7/DHRS3/PLB1/RETSAT	13
GO:0002573	myeloid leukocyte differentiation	35/1445	235/18870	0.000112451	0.00288698	0.0022534	ANXA2/BMP2/CASP10/CD109/CEBPB/CSF1/DHRS2/EPHA2/F2RL1/FBXW7/FOS/FOSL2/GATA3/GBA1/HLA-DRB1/ID2/IL33/INPP5D/ITGB6/JUNB/KITLG/KLF10/LIF/MAFB/MYH9/OSTM1/PIK3CD/RUNX1/TCTA/TFRC/TLR4/TNFRSF11B/TRIB1/UBASH3B/ZFPM1	35
GO:0060135	maternal process involved in female pregnancy	14/1445	59/18870	0.000112493	0.00288698	0.0022534	ACE2/CTSB/DSG1/GJB2/ITGA3/JUNB/LIF/PRDM1/PTGS2/SPP1/STC2/TPPP3/VDR/WNT4	14
GO:0007159	leukocyte cell-cell adhesion	54/1445	419/18870	0.000112913	0.00288698	0.0022534	ALOX5/ANXA1/B2M/BCL6/CD1D/CD274/CD44/CD55/CD70/CEBPB/DUSP10/DUSP3/GATA3/GPNMB/HLA-A/HLA-DRB1/HLA-E/ICAM1/IGFBP2/IL12A/IL1A/IL1B/IL1RL2/IL4R/IL6/IL7R/ILDR2/IRF1/KITLG/KLF4/LGALS3/MAP3K8/MDK/NR4A3/NT5E/OLR1/PDCD1LG2/PNP/PRNP/RIPOR2/RUNX1/RUNX3/S100A8/S100A9/SDC4/SELPLG/SHB/TFRC/TNFRSF14/TNFRSF21/TNFSF9/VSIR/VTCN1/ZC3H12A	54
GO:2001056	positive regulation of cysteine-type endopeptidase activity	23/1445	129/18870	0.000113784	0.00289608	0.0022605	ACER2/BAX/BBC3/CASP1/CASP10/CLEC7A/COL4A3/CTSD/CYFIP2/EGLN3/F3/FAM162A/FAS/GSN/NKX3-1/PERP/PIDD1/PMAIP1/PRR7/RPS27L/S100A8/S100A9/TNFSF15	23
GO:0140448	signaling receptor ligand precursor processing	11/1445	39/18870	0.000115321	0.00292198	0.00228071	ACE2/ATP6AP2/BACE1/CASP1/CORIN/CTSL/ERO1B/FURIN/MME/PCSK1/PCSK1N	11
GO:0031639	plasminogen activation	9/1445	27/18870	0.000116535	0.0029395	0.00229439	ANXA2/MELTF/PLAT/PLAU/RUNX1/S100A10/SERPINE1/SERPINE2/THBS1	9
GO:0061436	establishment of skin barrier	10/1445	33/18870	0.000121323	0.00304148	0.00237399	ABCA12/CLDN1/GBA1/GRHL3/KLF4/KRT1/KRT16/SFN/TMEM79/UGCG	10
GO:1903131	mononuclear cell differentiation	60/1445	481/18870	0.000121659	0.00304148	0.00237399	ANXA1/B2M/BAX/BCL3/BCL6/BLNK/CD1D/CEBPB/CSF1/CTSL/DHRS2/DOCK2/DUSP10/EGR1/F2RL1/FOS/FOSL2/GAS6/GATA3/GBA1/HLA-B/HLA-DRB1/ID2/IL11/IL1A/IL1B/IL1RL2/IL4R/IL6/IL6R/IL7R/INPP5D/IRF1/ITGB6/ITM2A/JUNB/MAFB/MDK/MMP14/MYH9/NFAM1/NFIL3/PIK3CD/PLCG2/PNP/PRDM1/PRR7/RUNX1/RUNX2/RUNX3/SHB/SOCS3/STAT3/STAT4/TNFRSF9/TNFSF9/VSIR/WNT4/ZC3H12A/ZFPM1	60
GO:0044403	biological process involved in symbiotic interaction	44/1445	322/18870	0.000127154	0.00315462	0.0024623	ACE2/BCL2L1/BECN1/CAV2/CD55/CLDN1/CLDN9/CTSB/CTSL/CXCL8/EPHA2/F2RL1/FN1/FURIN/GAS6/GPX1/GSN/HLA-DRB1/ICAM1/IFITM3/IGF2R/ITGA2/ITGB6/KRT6A/LAMP1/MRC1/NECTIN4/PLSCR1/PTX3/RAB7A/RAB9A/RNASEK/ROMO1/SELPLG/SLC3A2/TFRC/TNFRSF14/TPCN1/TRIM22/TRIM38/TRIM8/VAMP8/XPR1/ZC3H12A	44
GO:0051346	negative regulation of hydrolase activity	33/1445	218/18870	0.000127307	0.00315462	0.0024623	ANGPTL4/ANXA1/ANXA8/ANXA8L1/CD44/CPEB2/CST3/CSTA/CSTB/ECM1/GAS6/GPX1/HRAS/IFI6/KLF4/LAMP3/LGALS3/PLA2R1/PPP1R15A/PTX3/SERPINB13/SERPINB5/SERPINB7/SERPINB8/SERPINE1/SERPINE2/SERPINI1/SFN/SPOCK2/THBS1/TIMP1/TIMP4/TRIAP1	33
GO:0042129	regulation of T cell proliferation	29/1445	182/18870	0.000129149	0.00318623	0.00248697	ANXA1/BCL6/CD1D/CD274/CD55/CD70/CEBPB/GPNMB/HLA-A/HLA-DRB1/HLA-E/IGFBP2/IL1A/IL1B/IL6/IRF1/KITLG/LGALS3/PDCD1LG2/PNP/PRNP/SDC4/TFRC/TNFRSF14/TNFRSF21/TNFRSF9/TNFSF9/VSIR/VTCN1	29
GO:0019216	regulation of lipid metabolic process	46/1445	342/18870	0.000131659	0.00323397	0.00252424	ABCA7/ABHD5/ACADL/ACADVL/ADM/AKR1C3/ANXA1/APOD/AVPR1A/BMP2/C3/CAPN2/CCDC3/CCN1/CGA/CPT1A/DKK3/EGR1/FBXW7/FGF1/FGF2/FLT1/HCAR2/ID2/IGFBP7/IL1A/IL1B/IRS2/KAT2B/LACTB/NPC2/NR0B1/NR1D1/NR4A3/NR5A1/ORMDL2/PDGFB/PLCG2/PLPP1/PRKAG2/PRKCD/PSAP/PTGS2/RUBCNL/SPHK1/WNT4	46
GO:0001913	T cell mediated cytotoxicity	14/1445	60/18870	0.000136508	0.0033385	0.00260583	B2M/CD1D/CTSH/HLA-A/HLA-B/HLA-C/HLA-DRB1/HLA-E/IL12A/IL7R/KLRD1/RAB27A/TAP2/ULBP1	14
GO:0032963	collagen metabolic process	20/1445	106/18870	0.000140434	0.00340491	0.00265766	COL1A1/CST3/CTSB/CTSL/FAP/FOSL2/FURIN/IL6/ITGA2/MMP12/MMP14/MMP19/MMP2/MMP3/MMP7/PLOD3/RUNX1/SERPINB7/VSIR/WNT4	20
GO:0034308	primary alcohol metabolic process	20/1445	106/18870	0.000140434	0.00340491	0.00265766	AKR1B1/AKR1B10/AKR1C2/AKR1C3/ALDH1A2/ALDH1A3/ALDH3B2/BMP2/CEL/CYP1B1/CYP2C18/CYP3A4/CYP3A7/DHRS3/DKK3/PLB1/RETSAT/SULT2A1/TPK1/WNT4	20
GO:0032946	positive regulation of mononuclear cell proliferation	25/1445	148/18870	0.000144049	0.00347758	0.00271438	ANXA1/BCL2L1/BCL6/CD1D/CD274/CD55/CD70/CDKN1A/CSF1/HLA-A/HLA-E/IGFBP2/IL12A/IL1A/IL1B/IL6/IRS2/KITLG/NFATC2/PDCD1LG2/PNP/TFRC/TLR4/TNFSF9/VTCN1	25
GO:0019377	glycolipid catabolic process	7/1445	17/18870	0.000149098	0.00358409	0.00279752	FUCA1/GBA1/GM2A/HEXA/HEXB/NEU1/PRKCD	7
GO:0002695	negative regulation of leukocyte activation	31/1445	202/18870	0.000156164	0.00373778	0.00291748	ANXA1/BANK1/BCL6/CD274/CEBPB/DUSP3/FN1/GPNMB/GRN/HLA-DRB1/ID2/IL4R/ILDR2/INPP5D/IRF1/LGALS3/MDK/NR1D1/PDCD1LG2/PRNP/RASSF5/RIPOR2/RUNX1/RUNX3/SDC4/TNFAIP3/TNFRSF14/TNFRSF21/VSIR/VTCN1/ZC3H12A	31
GO:0033559	unsaturated fatty acid metabolic process	21/1445	115/18870	0.00015682	0.00373778	0.00291748	AKR1B1/AKR1C2/AKR1C3/ALOX5/ANXA1/AVPR1A/CYP1B1/CYP2C18/CYP2J2/ELOVL4/ELOVL7/EPHX1/FADS3/GPX1/GSTP1/IL1B/MGLL/PLA2G4C/PTGES/PTGS2/TNFRSF1A	21
GO:0002675	positive regulation of acute inflammatory response	9/1445	28/18870	0.000160131	0.00377749	0.00294847	C2CD4A/C2CD4B/C3/HLA-E/IL1B/IL6/NPY5R/OSMR/PTGS2	9
GO:0018149	peptide cross-linking	9/1445	28/18870	0.000160131	0.00377749	0.00294847	ABCA7/ANXA1/CSTA/DSP/FN1/KRT1/PI3/SPRR1B/THBS1	9
GO:0006959	humoral immune response	37/1445	258/18870	0.000160501	0.00377749	0.00294847	ALOX5/BCL3/BLNK/C3/CD55/CD59/CLU/CXCL1/CXCL11/CXCL2/CXCL3/CXCL5/CXCL8/DEFB1/GATA3/H2BC11/H2BC12/H2BC21/H2BC8/HLA-A/HLA-DRB1/HLA-E/IL1B/IL36RN/IL6/KRT1/KRT6A/NCR3LG1/PI3/PSMB10/RNASE7/ROMO1/RPS19/S100A9/SPNS2/TNFRSF21/WFDC2	37
GO:0002709	regulation of T cell mediated immunity	19/1445	99/18870	0.000161814	0.00379251	0.00296019	AHR/ARID5A/B2M/CD1D/CD55/GATA3/HLA-A/HLA-B/HLA-C/HLA-DRB1/HLA-E/IL12A/IL1B/IL1R1/IL6/IL7R/KLRD1/TAP2/ULBP1	19
GO:0042743	hydrogen peroxide metabolic process	13/1445	54/18870	0.00016773	0.00391486	0.0030557	DUOX1/DUOX2/DUOXA1/DUOXA2/GPX1/GPX3/MAOB/NOX1/PRDX1/PRDX4/PXDNL/SOD2/TXN	13
GO:2000242	negative regulation of reproductive process	16/1445	76/18870	0.00017134	0.0039826	0.00310857	BCL2L1/DUSP1/EAF2/IL1A/LIF/MYH9/NKX3-1/NR5A1/OVOL1/PAEP/PLAT/PRDX4/SHB/TIMP1/WNT4/YBX3	16
GO:0050867	positive regulation of cell activation	51/1445	396/18870	0.000175864	0.00407092	0.00317751	ADORA2B/ANXA1/B2M/BCL6/CAPN3/CD1D/CD226/CD274/CD55/CD70/CDKN1A/CLEC7A/DUSP10/F2RL1/FLNA/GAS6/GATA3/HLA-A/HLA-DRB1/HLA-E/IGFBP2/IL12A/IL1A/IL1B/IL1RL2/IL33/IL4R/IL6/IL7R/INPP5D/IRS2/KITLG/LAMP1/MAP3K8/MDK/MMP14/NFATC2/NR4A3/PDCD1LG2/PNP/RUNX1/RUNX3/SHB/TFRC/THBS1/TLR4/TNFRSF14/TNFSF9/VAMP8/VSIR/VTCN1	51
GO:1903532	positive regulation of secretion by cell	40/1445	288/18870	0.000178615	0.00411765	0.00321398	ACHE/ADAM9/ADCY8/ADORA2B/ANKRD1/ANXA2/AVPR1A/BMP2/C1QTNF12/CRH/F2RL1/HCAR2/HLA-DRB1/IL1A/IL1B/IL4R/ILDR1/IRS2/KMO/LAMP1/NKX3-1/NMB/OXTR/P2RX4/PCSK1/PTGES/RAB27A/RAB7A/RAB9A/S100A10/SDC1/SDC4/SDCBP/SNAP25/SPINK1/SPP1/TLR4/TM7SF3/VAMP8/VEGFC	40
GO:0019730	antimicrobial humoral response	23/1445	133/18870	0.00018273	0.00417827	0.0032613	BCL3/CXCL1/CXCL11/CXCL2/CXCL3/CXCL5/CXCL8/DEFB1/H2BC11/H2BC12/H2BC21/H2BC8/HLA-A/HLA-E/IL36RN/KRT6A/NCR3LG1/PI3/RNASE7/ROMO1/RPS19/S100A9/WFDC2	23
GO:0050868	negative regulation of T cell activation	23/1445	133/18870	0.00018273	0.00417827	0.0032613	ANXA1/BCL6/CD274/CEBPB/DUSP3/GPNMB/HLA-DRB1/IL4R/ILDR2/IRF1/LGALS3/MDK/PDCD1LG2/PRNP/RIPOR2/RUNX1/RUNX3/SDC4/TNFRSF14/TNFRSF21/VSIR/VTCN1/ZC3H12A	23
GO:0002274	myeloid leukocyte activation	35/1445	241/18870	0.000186092	0.00423792	0.00330786	ADAM9/ADORA2B/ANXA1/ANXA3/CD226/CLU/CSF1/CXCL8/CXCR2/DHRS2/DOCK2/F2RL1/FN1/GRN/IFNGR1/IL33/IL4R/IL6/ITGB6/NDRG1/NR1D1/NR4A3/PIK3CD/PLCG2/PLSCR1/PRKCD/S100A13/SLC18A2/SPHK1/STXBP2/THBS1/TLR4/TMEM229B/VAMP8/ZC3H12A	35
GO:0002699	positive regulation of immune effector process	38/1445	270/18870	0.000195091	0.00442494	0.00345384	ADORA2B/ANXA1/ARID5A/B2M/C3/CD1D/CD226/CD36/CD55/CLEC7A/F2RL1/GATA3/HLA-A/HLA-B/HLA-C/HLA-DRB1/HLA-E/IL12A/IL1B/IL1R1/IL33/IL4R/IL6/KLRD1/LACC1/LAMP1/NR4A3/PLCG2/RPS19/SHB/SLC7A5/STXBP2/TAP2/TFRC/TLR4/TNFRSF14/ULBP1/VAMP8	38
GO:0006590	thyroid hormone generation	8/1445	23/18870	0.000200291	0.00447077	0.00348961	CGA/CTSB/DUOX1/DUOX2/DUOXA1/DUOXA2/GATA3/TG	8
GO:0019885	antigen processing and presentation of endogenous peptide antigen via MHC class I	8/1445	23/18870	0.000200291	0.00447077	0.00348961	B2M/HLA-A/HLA-B/HLA-C/HLA-E/TAP1/TAP2/ULBP1	8
GO:0072574	hepatocyte proliferation	8/1445	23/18870	0.000200291	0.00447077	0.00348961	CEBPB/FBXW7/FGF1/IL6/MDK/SULF2/TGFA/TNFAIP3	8
GO:0072575	epithelial cell proliferation involved in liver morphogenesis	8/1445	23/18870	0.000200291	0.00447077	0.00348961	CEBPB/FBXW7/FGF1/IL6/MDK/SULF2/TGFA/TNFAIP3	8
GO:0006953	acute-phase response	12/1445	48/18870	0.000202365	0.00449922	0.00351181	CD163/CEBPB/F8/FN1/IL1A/IL1B/IL6/IL6R/PLSCR1/PTGES/PTGS2/TFRC	12
GO:0022408	negative regulation of cell-cell adhesion	31/1445	205/18870	0.000204767	0.0045347	0.00353951	ABCA12/ANXA1/BCL6/BMP2/CD274/CEBPB/DUSP3/GPNMB/HLA-DRB1/IL4R/ILDR2/IRF1/JAG1/KLF4/LGALS3/MDK/PDCD1LG2/PRKCD/PRNP/RIPOR2/RUNX1/RUNX3/SDC4/SERPINE2/SH2B3/TNFRSF14/TNFRSF21/UBASH3B/VSIR/VTCN1/ZC3H12A	31
GO:0001893	maternal placenta development	10/1445	35/18870	0.000208961	0.00460944	0.00359784	CTSB/GJB2/JUNB/LIF/PRDM1/PTGS2/SPP1/STC2/TPPP3/VDR	10
GO:0032755	positive regulation of interleukin-6 production	19/1445	101/18870	0.000212526	0.00464618	0.00362652	ADORA2B/ARID5A/CD36/CLEC7A/F2RL1/IL1A/IL1B/IL1RAP/IL1RL2/IL33/IL6/IL6R/LPL/MAPK13/PLCG2/RAB7B/STAT3/TLR4/UNC93B1	19
GO:0030641	regulation of cellular pH	18/1445	93/18870	0.000213357	0.00464618	0.00362652	ATP6AP2/ATP6V0A1/ATP6V0B/ATP6V0D1/ATP6V0E1/ATP6V1B2/ATP6V1D/ATP6V1F/ATP6V1H/AVPR1A/CREG1/GRN/LACC1/NOX1/RAB7A/RNASEK/SLC9A1/SLC9A2	18
GO:0043367	CD4-positive, alpha-beta T cell differentiation	18/1445	93/18870	0.000213357	0.00464618	0.00362652	ANXA1/BCL3/BCL6/CTSL/GATA3/HLA-DRB1/IL4R/IL6/IL6R/JUNB/RUNX1/RUNX3/SHB/SOCS3/STAT3/STAT4/ZC3H12A/ZFPM1	18
GO:0061795	Golgi lumen acidification	6/1445	13/18870	0.000213931	0.00464618	0.00362652	ATP6AP2/ATP6V0B/ATP6V1D/ATP6V1F/ATP6V1H/RNASEK	6
GO:0006575	cellular modified amino acid metabolic process	22/1445	126/18870	0.000216914	0.00469285	0.00366295	ACADL/CGA/CPT1A/CROT/CSAD/CTSB/DIO3/DUOX1/DUOX2/DUOXA1/DUOXA2/GATA3/GCH1/GCNT4/MTHFD2/PLA1A/PLOD3/PLSCR1/SLC22A4/SLC6A8/SULT2A1/TG	22
GO:0002460	adaptive immune response based on somatic recombination of immune receptors built from immunoglobulin superfamily domains	49/1445	380/18870	0.000226685	0.0048668	0.00379872	AHR/ANXA1/ARID5A/B2M/BCL3/BCL6/C3/CD1D/CD226/CD274/CD55/CD70/CLEC7A/CLU/CTSH/GATA3/HLA-A/HLA-B/HLA-C/HLA-DRB1/HLA-E/HRAS/ICAM1/IL12A/IL1B/IL1R1/IL33/IL4R/IL6/IL6R/IL7R/INPP5D/JAG1/JUNB/KLRD1/NCR3LG1/PRKCD/RAB27A/SCART1/SOCS3/STAT3/STAT4/TAP2/TFRC/TLR4/TNFAIP3/ULBP1/UNC93B1/ZC3H12A	49
GO:0002696	positive regulation of leukocyte activation	49/1445	380/18870	0.000226685	0.0048668	0.00379872	ADORA2B/ANXA1/B2M/BCL6/CD1D/CD226/CD274/CD55/CD70/CDKN1A/CLEC7A/DUSP10/F2RL1/GAS6/GATA3/HLA-A/HLA-DRB1/HLA-E/IGFBP2/IL12A/IL1A/IL1B/IL1RL2/IL33/IL4R/IL6/IL7R/INPP5D/IRS2/KITLG/LAMP1/MAP3K8/MDK/MMP14/NFATC2/NR4A3/PDCD1LG2/PNP/RUNX1/RUNX3/SHB/TFRC/THBS1/TLR4/TNFRSF14/TNFSF9/VAMP8/VSIR/VTCN1	49
GO:0002428	antigen processing and presentation of peptide antigen via MHC class Ib	7/1445	18/18870	0.000227892	0.00487412	0.00380443	B2M/HLA-A/HLA-B/HLA-C/HLA-E/TAP2/ULBP1	7
GO:0009267	cellular response to starvation	28/1445	179/18870	0.000229994	0.00490044	0.00382498	AKR1C3/ATF3/BECN1/CDKN1A/CPEB4/FAS/FBXO22/FOS/FOXO1/GABARAPL1/GAS6/GBA1/GPR155/KLF10/MAP1LC3B/NFE2L2/NUAK2/PLIN2/PMAIP1/PPM1D/RRAGC/SESN1/SESN2/SLC7A5/UPP1/WNT4/XPR1/ZC3H12A	28
GO:0008630	intrinsic apoptotic signaling pathway in response to DNA damage	19/1445	102/18870	0.000242738	0.00513309	0.00400657	AEN/BAX/BCL2L1/BCL3/CD44/CDIP1/CDKN1A/CLU/EPHA2/FNIP2/IER3/NACC2/PHLDA3/RPS27L/SFN/SOD2/TNFRSF1A/TRIAP1/ZNF385A	19
GO:0150115	cell-substrate junction organization	19/1445	102/18870	0.000242738	0.00513309	0.00400657	AJUBA/APOD/COL17A1/CORO2B/CTTN/DUSP3/FN1/GREM1/ITGA2/ITGA6/ITGB4/LAMA3/MMP14/RHOD/S100A10/SDC4/SLC9A1/THBS1/WNT4	19
GO:0051216	cartilage development	31/1445	207/18870	0.000244261	0.00514595	0.00401661	ARID5A/BARX2/BGN/BMP2/BMP8A/BMP8B/CCN1/CCN2/CD44/COL1A1/COL27A1/CSGALNACT1/ECM1/FGF2/FOSL2/GATA3/GDF6/GREM1/LOXL2/MATN3/MDK/MSX2/NFATC2/RUNX1/RUNX2/RUNX3/SCIN/SULF2/TGFBI/TIMP1/WNT9A	31
GO:0006911	phagocytosis, engulfment	12/1445	49/18870	0.000249526	0.00521779	0.00407269	ABCA1/ABCA7/BECN1/C3/CD36/F2RL1/GSN/ITGA2/MYH9/PLCG2/RAB31/THBS1	12
GO:0010543	regulation of platelet activation	12/1445	49/18870	0.000249526	0.00521779	0.00407269	EMILIN2/FLNA/IL6/PDGFB/PRKCD/SERPINE2/SH2B3/TEC/THBD/TLR4/TXK/UBASH3B	12
GO:0046890	regulation of lipid biosynthetic process	29/1445	189/18870	0.000251401	0.00523753	0.00408809	ACADL/ACADVL/ADM/AKR1C3/ANXA1/AVPR1A/BMP2/C3/CAPN2/CCDC3/CCN1/CGA/DKK3/EGR1/FBXW7/FGF1/IGFBP7/IL1A/IL1B/KAT2B/NR0B1/NR1D1/NR5A1/ORMDL2/PDGFB/PRKCD/PTGS2/SPHK1/WNT4	29
GO:0023061	signal release	59/1445	484/18870	0.000256051	0.00531229	0.00414644	ABCA1/ABCA12/ADCY8/ALOX5/ANXA1/BMAL1/BMP8A/C1QTNF12/CGA/CHRNA3/CHRNA6/CLTRN/CPT1A/CRH/CRHBP/F2RL1/FOXO1/GATA3/HCAR2/HLA-DRB1/IL11/IL1A/IL1B/IL6/ILDR1/ILDR2/IRS2/KCNA2/KMO/LIF/MAFA/MAOB/MYOF/NAPA/NKX3-1/NMB/NR1D1/OXTR/P2RX4/PCLO/PIM3/PTGES/PTGS2/PTPRN/RAP1B/SLC18A2/SLC30A1/SNAP25/SPINK1/SPP1/STX3/STXBP2/SYN2/SYNJ1/SYT17/TM7SF3/TRPV6/VAMP8/VGF	59
GO:0035710	CD4-positive, alpha-beta T cell activation	21/1445	119/18870	0.000256879	0.00531229	0.00414644	ANXA1/BCL3/BCL6/CD274/CD55/CTSL/GATA3/HLA-DRB1/IL4R/IL6/IL6R/JUNB/RUNX1/RUNX3/SHB/SOCS3/STAT3/STAT4/VSIR/ZC3H12A/ZFPM1	21
GO:0050921	positive regulation of chemotaxis	24/1445	145/18870	0.000266042	0.00546163	0.00426301	C3AR1/CDH13/CSF1/CXCL8/CXCR2/F2RL1/F3/FGF2/GAS6/HSPB1/IL12A/IL6/IL6R/ITGA2/MDK/P2RX4/PDGFB/PGF/RIPOR2/S100A14/SERPINE1/STX3/THBS1/VEGFC	24
GO:2001235	positive regulation of apoptotic signaling pathway	24/1445	145/18870	0.000266042	0.00546163	0.00426301	ATF3/BAX/BBC3/BECN1/CTSH/CTSL/DDIT3/FAS/FBXW7/GSDME/INCA1/NACC2/NKX3-1/NOX1/PLEKHF1/PMAIP1/PRKCD/S100A8/S100A9/SERINC3/SRPX/THBS1/TLR4/TNFRSF12A	24
GO:0031341	regulation of cell killing	20/1445	111/18870	0.000268136	0.00548461	0.00428094	B2M/BCL2L1/CD1D/CD226/CD55/CD59/CLEC7A/F2RL1/HLA-A/HLA-B/HLA-C/HLA-DRB1/HLA-E/ICAM1/IL12A/IL7R/KLRD1/LAMP1/TAP2/ULBP1	20
GO:0006516	glycoprotein catabolic process	10/1445	36/18870	0.000269647	0.00549551	0.00428946	CST3/CTSL/EDEM1/FBXO2/FBXO44/GPC1/HPSE/IDS/MANBA/MMP12	10
GO:0010951	negative regulation of endopeptidase activity	22/1445	128/18870	0.000273427	0.00555243	0.00433389	ANXA8/ANXA8L1/CD44/CST3/GAS6/GPX1/IFI6/KLF4/LAMP3/SERPINB13/SERPINB5/SERPINB7/SERPINB8/SERPINE1/SERPINE2/SERPINI1/SFN/SPOCK2/THBS1/TIMP1/TIMP4/TRIAP1	22
GO:0006885	regulation of pH	19/1445	103/18870	0.000276636	0.00559741	0.00436899	ATP12A/ATP6AP2/ATP6V0A1/ATP6V0B/ATP6V0D1/ATP6V0E1/ATP6V1B2/ATP6V1D/ATP6V1F/ATP6V1H/AVPR1A/CREG1/GRN/LACC1/NOX1/RAB7A/RNASEK/SLC9A1/SLC9A2	19
GO:2001244	positive regulation of intrinsic apoptotic signaling pathway	14/1445	64/18870	0.000282231	0.00569015	0.00444138	BAX/BBC3/BECN1/DDIT3/FBXW7/GSDME/NACC2/NKX3-1/NOX1/PLEKHF1/PMAIP1/S100A8/S100A9/SERINC3	14
GO:0035751	regulation of lysosomal lumen pH	9/1445	30/18870	0.000288442	0.00579127	0.00452031	ATP6AP2/ATP6V0A1/ATP6V0B/ATP6V1D/ATP6V1F/ATP6V1H/CREG1/GRN/RNASEK	9
GO:0002718	regulation of cytokine production involved in immune response	21/1445	120/18870	0.000289306	0.00579127	0.00452031	ACP5/ARID5A/B2M/BCL6/CD226/CD36/CD55/CLEC7A/F2RL1/GATA3/HLA-A/HLA-E/IL1B/IL1R1/IL6/LACC1/NR4A3/PLCG2/SLC7A5/TLR4/TNFRSF14	21
GO:0035296	regulation of tube diameter	24/1445	146/18870	0.000295712	0.00587766	0.00458774	ACE2/ADM/ADORA2B/ADRA1D/ADRB2/AVPR1A/BDKRB2/F2RL1/GCH1/GCLM/GPX1/GRIP2/HRH1/ITGA1/KAT2B/KEL/MMP2/NPPB/OXTR/P2RY2/PLOD3/PTGS2/SOD2/SOD3	24
GO:0097746	blood vessel diameter maintenance	24/1445	146/18870	0.000295712	0.00587766	0.00458774	ACE2/ADM/ADORA2B/ADRA1D/ADRB2/AVPR1A/BDKRB2/F2RL1/GCH1/GCLM/GPX1/GRIP2/HRH1/ITGA1/KAT2B/KEL/MMP2/NPPB/OXTR/P2RY2/PLOD3/PTGS2/SOD2/SOD3	24
GO:0038066	p38MAPK cascade	13/1445	57/18870	0.000298778	0.00591771	0.004619	BMP2/DUSP1/DUSP10/GADD45A/GADD45B/GADD45G/GDF6/IL1B/MAPK11/RELL2/SPHK1/ZC3H12A/ZFP36	13
GO:0001914	regulation of T cell mediated cytotoxicity	12/1445	50/18870	0.00030571	0.00603375	0.00470957	B2M/CD1D/HLA-A/HLA-B/HLA-C/HLA-DRB1/HLA-E/IL12A/IL7R/KLRD1/TAP2/ULBP1	12
GO:0007032	endosome organization	18/1445	96/18870	0.000321889	0.0063088	0.00492426	AKTIP/ANXA8/ANXA8L1/ATP6AP2/ATP6V0A1/ATP6V0B/ATP6V1D/ATP6V1F/ATP6V1H/PI4K2B/PLEKHF1/RAB27A/RAB7A/RILP/RNASEK/SQSTM1/SYNJ1/TOM1	18
GO:0070664	negative regulation of leukocyte proliferation	18/1445	96/18870	0.000321889	0.0063088	0.00492426	BCL6/CD274/CEBPB/GPNMB/GREM1/GSTP1/HLA-DRB1/IL33/INPP5D/PDCD1LG2/PRNP/RASSF5/SDC4/TNFAIP3/TNFRSF14/TNFRSF21/VSIR/VTCN1	18
GO:0033627	cell adhesion mediated by integrin	17/1445	88/18870	0.000323869	0.00632557	0.00493735	ACER2/ADAM9/CIB1/CYP1B1/EMILIN2/EPHA2/ICAM1/ITGA1/ITGA11/ITGA2/ITGA3/ITGA6/ITGB4/ITGB6/LIF/PLAU/SERPINE1	17
GO:0035150	regulation of tube size	24/1445	147/18870	0.000328256	0.00636704	0.00496972	ACE2/ADM/ADORA2B/ADRA1D/ADRB2/AVPR1A/BDKRB2/F2RL1/GCH1/GCLM/GPX1/GRIP2/HRH1/ITGA1/KAT2B/KEL/MMP2/NPPB/OXTR/P2RY2/PLOD3/PTGS2/SOD2/SOD3	24
GO:0071456	cellular response to hypoxia	24/1445	147/18870	0.000328256	0.00636704	0.00496972	AJUBA/AQP3/CPEB2/EGLN3/EGR1/EPAS1/FAM162A/FOS/HMOX1/LMNA/MALAT1/MDM2/MGARP/NDRG1/NFE2L2/NKX3-1/OPRD1/PLK3/PMAIP1/PTGS2/SLC8A3/SLC9A1/STC2/TIGAR	24
GO:0070371	ERK1 and ERK2 cascade	44/1445	336/18870	0.00033075	0.00639336	0.00499026	ABCA7/ACE2/ATF3/BMP2/CAVIN3/CCL20/CCN1/CCN2/CD36/CD44/CIB1/CTSH/DUSP10/DUSP3/DUSP4/DUSP5/DUSP6/EPHA2/F2RL1/FBXW7/FGF1/FGF2/FN1/GAS6/GPNMB/GSTP1/HLA-DRB1/HRAS/ICAM1/IL1A/IL1B/LIF/NDRG4/NPY5R/NRG1/OXTR/PDGFB/PTPRR/RAP1B/RRAS/SPRED3/THPO/TLR4/TNFAIP8L3	44
GO:0010950	positive regulation of endopeptidase activity	25/1445	156/18870	0.000333937	0.00641091	0.00500396	ACER2/BAX/BBC3/CASP1/CASP10/CLEC7A/COL4A3/CTSD/CYFIP2/EGLN3/F3/FAM162A/FAS/GSN/NKX3-1/PERP/PIDD1/PMAIP1/PRR7/RPS27L/S100A8/S100A9/STAT3/TNFSF15/VSIR	25
GO:0097530	granulocyte migration	25/1445	156/18870	0.000333937	0.00641091	0.00500396	ANXA1/C3AR1/CCL20/CSF1/CSF3R/CXCL1/CXCL11/CXCL2/CXCL3/CXCL5/CXCL8/CXCR2/IL1A/IL1B/IL1R1/ITGA1/LGALS3/MDK/PIK3CD/RIPOR2/S100A14/S100A8/S100A9/THBS1/WDR1	25
GO:1903428	positive regulation of reactive oxygen species biosynthetic process	7/1445	19/18870	0.000337067	0.00644899	0.00503368	CD36/DUOXA1/DUOXA2/PLCG2/RAB27A/SOD2/TLR4	7
GO:0071621	granulocyte chemotaxis	22/1445	130/18870	0.000342479	0.00653033	0.00509717	ANXA1/C3AR1/CCL20/CSF1/CSF3R/CXCL1/CXCL11/CXCL2/CXCL3/CXCL5/CXCL8/CXCR2/IL1B/ITGA1/LGALS3/MDK/PIK3CD/RIPOR2/S100A14/S100A8/S100A9/THBS1	22
GO:0030217	T cell differentiation	41/1445	307/18870	0.000345596	0.0065675	0.00512618	ANXA1/B2M/BCL3/BCL6/CD1D/CTSL/DOCK2/DUSP10/EGR1/FOSL2/GATA3/GBA1/HLA-DRB1/IL1A/IL1B/IL1RL2/IL4R/IL6/IL6R/IL7R/IRF1/JUNB/MAFB/MDK/PIK3CD/PNP/PRDM1/PRR7/RUNX1/RUNX2/RUNX3/SHB/SOCS3/STAT3/STAT4/TNFRSF9/TNFSF9/VSIR/WNT4/ZC3H12A/ZFPM1	41
GO:0046479	glycosphingolipid catabolic process	6/1445	14/18870	0.000350152	0.00659608	0.00514849	GBA1/GM2A/HEXA/HEXB/NEU1/PRKCD	6
GO:0051412	response to corticosterone	6/1445	14/18870	0.000350152	0.00659608	0.00514849	AVPR1A/CDKN1A/FOS/FOSL1/MAOB/NEFL	6
GO:0009743	response to carbohydrate	33/1445	230/18870	0.000350618	0.00659608	0.00514849	ABCA12/ADCY8/C1QTNF12/CLEC7A/CLTRN/COL4A3/EGR1/GAS6/GCLM/GJD3/GPX1/HLA-DRB1/ICAM1/IL1A/IL1B/ILDR2/IRS2/ITGA2/LPL/MAFA/MAPK13/ME1/NPTX1/NQO1/NR1D1/PCSK1/PIM3/PTGS2/PTPRN/RUNX2/SESN2/SOD2/THBS1	33
GO:0006809	nitric oxide biosynthetic process	15/1445	73/18870	0.000357828	0.00667641	0.00521119	ACP5/CD36/CLEC7A/CLU/CYP1B1/GCH1/IL1B/KLF4/NQO1/P2RX4/PTGS2/PTX3/SOD2/TLR4/ZC3H12A	15
GO:0042093	T-helper cell differentiation	15/1445	73/18870	0.000357828	0.00667641	0.00521119	ANXA1/BCL3/BCL6/GATA3/HLA-DRB1/IL4R/IL6/IL6R/JUNB/SHB/SOCS3/STAT3/STAT4/ZC3H12A/ZFPM1	15
GO:0001706	endoderm formation	13/1445	58/18870	0.000358449	0.00667641	0.00521119	COL7A1/COL8A1/DKK1/DUSP1/DUSP2/DUSP4/DUSP5/FN1/LAMA3/LAMB3/MMP14/MMP2/NR0B1	13
GO:0031349	positive regulation of defense response	58/1445	480/18870	0.000360807	0.00669814	0.00522815	ADORA2B/C2CD4A/C2CD4B/C3/CASP1/CASP4/CD1D/CD226/CD36/CEBPB/CLEC7A/EMILIN2/F2RL1/FOSL1/GRN/HLA-E/IL12A/IL1B/IL33/IL6/IRF1/KLRD1/LACC1/LAMP1/LPL/LY96/MAPK13/MDK/MMP12/NEAT1/NFKBIA/NINJ1/NLRC5/NPAS2/NPY5R/NR1D1/OPTN/OSMR/PARP9/PDE2A/PLCG2/PLSCR1/PTGS2/RAB7B/RIOK3/RPS19/S100A14/S100A8/S100A9/SERPINE1/SLC15A2/TLR4/TNFAIP3/TNFRSF1A/TRIM3/TXK/UNC93B1/VAMP8	58
GO:0038065	collagen-activated signaling pathway	5/1445	15/18870	0.00409672	0.0358941	0.0280167	COL1A1/COL4A3/ITGA11/ITGA2/UBASH3B	5
GO:0070665	positive regulation of leukocyte proliferation	26/1445	166/18870	0.000370584	0.00683455	0.00533462	ANXA1/BCL2L1/BCL6/CD1D/CD274/CD55/CD70/CDKN1A/CSF1/HLA-A/HLA-E/IGFBP2/IL12A/IL1A/IL1B/IL6/IRS2/KITLG/NFATC2/NMB/PDCD1LG2/PNP/TFRC/TLR4/TNFSF9/VTCN1	26
GO:0051453	regulation of intracellular pH	17/1445	89/18870	0.000372245	0.00684274	0.00534102	ATP6AP2/ATP6V0A1/ATP6V0B/ATP6V0D1/ATP6V0E1/ATP6V1B2/ATP6V1D/ATP6V1F/ATP6V1H/AVPR1A/CREG1/GRN/NOX1/RAB7A/RNASEK/SLC9A1/SLC9A2	17
GO:0042063	gliogenesis	44/1445	338/18870	0.000376415	0.00689685	0.00538325	ANXA1/AREG/BMP2/CDKN2B/CLU/CSF1/CSPG4/DUSP10/EGR2/FGF2/GBA1/GPC1/GPR157/GRN/HAPLN3/HEXB/ID2/IFNGR1/IL1B/IL33/IL6/ITGB4/LIF/MDK/MMP14/NDRG1/NR1D1/NTN1/P2RX4/POU3F1/PTPRB/RRAS/S100A8/S100A9/SERPINE2/SLC7A5/SLC8A3/STAT3/TLR4/TNFRSF21/VEGFC/WDR1/ZNF365/ZNF488	44
GO:0090322	regulation of superoxide metabolic process	9/1445	31/18870	0.000379049	0.00690016	0.00538584	ACP5/CD36/CLEC7A/F2RL1/GCH1/GSTP1/NFE2L2/PON3/PRKCD	9
GO:1900745	positive regulation of p38MAPK cascade	9/1445	31/18870	0.000379049	0.00690016	0.00538584	BMP2/GADD45A/GADD45B/GADD45G/GDF6/IL1B/RELL2/SPHK1/ZC3H12A	9
GO:0002475	antigen processing and presentation via MHC class Ib	8/1445	25/18870	0.000384819	0.00696016	0.00543267	B2M/CD1D/HLA-A/HLA-B/HLA-C/HLA-E/TAP2/ULBP1	8
GO:0072576	liver morphogenesis	8/1445	25/18870	0.000384819	0.00696016	0.00543267	CEBPB/FBXW7/FGF1/IL6/MDK/SULF2/TGFA/TNFAIP3	8
GO:0002697	regulation of immune effector process	49/1445	389/18870	0.000392359	0.00706034	0.00551086	ACP5/ADORA2B/AHR/ANXA1/ARID5A/B2M/BCL6/C3/CD1D/CD226/CD36/CD55/CD59/CLEC7A/DUSP10/F2RL1/GATA3/GRN/HLA-A/HLA-B/HLA-C/HLA-DRB1/HLA-E/ICAM1/IL12A/IL1B/IL1R1/IL33/IL4R/IL6/IL7R/JUNB/KLRD1/LACC1/LAMP1/LGALS3/NR4A3/PLCG2/RPS19/SHB/SLC7A5/STXBP2/TAP2/TFRC/TLR4/TNFRSF14/ULBP1/VAMP8/ZC3H12A	49
GO:0030219	megakaryocyte differentiation	14/1445	66/18870	0.000395311	0.00706034	0.00551086	CDKN2B/CIB1/FLNA/H4C16/H4C5/H4C8/IL11/LOX/RAB7B/SCIN/SH2B3/THPO/ZFPM1/ZNF385A	14
GO:0061180	mammary gland epithelium development	14/1445	66/18870	0.000395311	0.00706034	0.00551086	AREG/BAX/CEBPB/CSF1/EPHA2/FGF2/GATA3/GPX1/ID2/IRF6/MSX2/NTN1/VDR/WNT4	14
GO:0043434	response to peptide hormone	53/1445	430/18870	0.000395379	0.00706034	0.00551086	ADCY8/ADM/AGTRAP/ANXA1/AREG/BAIAP2/BTG2/C1QTNF12/CAV2/COL1A1/CPEB2/CRHBP/CTSD/CYP1B1/EGR1/EGR2/FOS/FOXO1/GDF15/GJB2/GRIA1/HRAS/IL1B/IRS2/KAT2B/KL/MDM2/MGARP/NEFL/NFE2L2/NR4A3/NR5A1/OXTR/PCSK1/PIP4K2C/PKM/PRKCD/PTGS2/PTPRE/RAB31/RANGAP1/SCNN1A/SESN2/SLC2A8/SLC9A1/SOCS3/SPINK1/STAT1/STAT3/STAT4/STC2/TIMP1/VGF	53
GO:0006887	exocytosis	45/1445	349/18870	0.000401139	0.00714054	0.00557346	ABCA12/ADORA2B/ANK1/ANXA1/ANXA2/ANXA3/CLTRN/CRHBP/EXOC6/F2RL1/HAP1/IL4R/LAMP1/MYH9/NAPA/NR4A3/NSF/PCLO/PIK3CD/RAB21/RAB27A/RAB31/RAB7A/RAB9A/RAP1B/S100A10/S100A13/SCIN/SDC1/SDC4/SDCBP/SLC18A2/SNAP25/STX3/STXBP2/SYN2/SYNGR2/SYNJ1/SYT17/SYTL1/SYTL2/TMEM79/TNFAIP2/TRPV6/VAMP8	45
GO:0030316	osteoclast differentiation	19/1445	106/18870	0.000404301	0.00717411	0.00559966	ANXA2/BMP2/CD109/CEBPB/CSF1/EPHA2/FBXW7/FOS/FOSL2/INPP5D/JUNB/KLF10/MAFB/OSTM1/TCTA/TFRC/TLR4/TNFRSF11B/UBASH3B	19
GO:0036294	cellular response to decreased oxygen levels	25/1445	158/18870	0.000407	0.00719929	0.00561932	AJUBA/AQP3/CPEB2/CPEB4/EGLN3/EGR1/EPAS1/FAM162A/FOS/HMOX1/LMNA/MALAT1/MDM2/MGARP/NDRG1/NFE2L2/NKX3-1/OPRD1/PLK3/PMAIP1/PTGS2/SLC8A3/SLC9A1/STC2/TIGAR	25
GO:0002286	T cell activation involved in immune response	21/1445	123/18870	0.000409065	0.00721314	0.00563013	ANXA1/BCL3/BCL6/F2RL1/GATA3/HLA-DRB1/ICAM1/IL4R/IL6/IL6R/JUNB/LCP1/LGALS3/MDK/RAB27A/SHB/SOCS3/STAT3/STAT4/ZC3H12A/ZFPM1	21
GO:0048661	positive regulation of smooth muscle cell proliferation	18/1445	98/18870	0.000418434	0.00735529	0.00574108	CDH13/FGF2/HBEGF/HMOX1/ID2/IL6/IL6R/ITGA2/MDM2/MMP2/NOX1/NPY5R/NR4A3/PDGFB/PTGS2/STAT1/THBS1/TLR4	18
GO:0043616	keratinocyte proliferation	13/1445	59/18870	0.000427958	0.00749927	0.00585346	AREG/CD109/CDH13/CDKN1A/EPPK1/FST/IRF6/KLF9/MDK/OVOL1/SFN/VDR/ZFP36	13
GO:0045429	positive regulation of nitric oxide biosynthetic process	10/1445	38/18870	0.000435644	0.00761024	0.00594008	CD36/CLEC7A/CLU/IL1B/KLF4/P2RX4/PTGS2/PTX3/SOD2/TLR4	10
GO:0002064	epithelial cell development	31/1445	214/18870	0.00044128	0.00768483	0.0059983	ABCA12/ADAMTSL4/AKR1B1/BMAL1/CDKN1A/CLDN1/COL27A1/EPAS1/EPHA2/F2RL1/FAT1/FLNA/FOSL2/GPX1/HPSE/ICAM1/IL1A/IL1B/JAG1/MYO1E/PDE2A/PDGFB/PLOD3/PRDM1/RAP1B/SDC1/SFN/TIGAR/TJP2/TMEM79/TNFRSF1A	31
GO:0006869	lipid transport	55/1445	453/18870	0.000450251	0.00781686	0.00610136	ABCA1/ABCA10/ABCA12/ABCA5/ABCA7/ABCA9/ABCB1/ABCC2/ABCC3/ACSL1/ANXA1/ANXA2/APOD/APOL6/ATP10B/BDKRB2/CD36/CEL/CLU/CPT1A/CRH/CROT/ESYT2/FURIN/GM2A/IL1A/IL1B/IRS2/LCAT/LRP10/NFKBIA/NKX3-1/NMB/NPC2/OSBPL3/P2RX4/PLA2R1/PLIN2/PLSCR1/PLTP/PRKCD/PSAP/PTGES/PTGS2/SLC10A3/SLC25A20/SPNS2/SPP1/THBS1/TMEM30A/TNFAIP8L3/TRIAP1/UGCG/VMP1/YJEFN3	55
GO:0046942	carboxylic acid transport	45/1445	351/18870	0.000454438	0.00782391	0.00610686	ABCB1/ABCC2/ABCC3/ACE2/ACSL1/ANXA1/APBA1/AVPR1A/BDKRB2/CD36/CLTRN/CPT1A/CROT/EMB/GRM1/IL1A/IL1B/IRS2/KMO/NMB/NPY5R/P2RX4/PLA2R1/PLIN2/PSAP/PTGES/PTGS2/SERINC3/SLC10A3/SLC16A12/SLC16A6/SLC16A7/SLC1A3/SLC22A4/SLC25A15/SLC25A20/SLC36A1/SLC38A4/SLC38A6/SLC3A2/SLC43A2/SLC6A8/SLC7A14/SLC7A5/THBS1	45
GO:0090199	regulation of release of cytochrome c from mitochondria	11/1445	45/18870	0.000456234	0.00782391	0.00610686	BAX/BBC3/BCL2L1/BIK/CLU/FAM162A/GHITM/GPX1/LMNA/PMAIP1/TRIAP1	11
GO:1900744	regulation of p38MAPK cascade	11/1445	45/18870	0.000456234	0.00782391	0.00610686	BMP2/DUSP1/DUSP10/GADD45A/GADD45B/GADD45G/GDF6/IL1B/RELL2/SPHK1/ZC3H12A	11
GO:0002824	positive regulation of adaptive immune response based on somatic recombination of immune receptors built from immunoglobulin superfamily domains	21/1445	124/18870	0.000457612	0.00782391	0.00610686	ARID5A/B2M/C3/CD1D/CD226/CD274/CD55/CLEC7A/GATA3/HLA-A/HLA-B/HLA-C/HLA-DRB1/HLA-E/IL12A/IL1B/IL1R1/IL6/TAP2/TFRC/ULBP1	21
GO:0070304	positive regulation of stress-activated protein kinase signaling cascade	21/1445	124/18870	0.000457612	0.00782391	0.00610686	BMP2/CCN2/EDA2R/F2RL1/GADD45A/GADD45B/GADD45G/GDF6/HRAS/IGFBP6/IL1A/IL1B/NOX1/RELL2/RNF13/SDCBP/SPHK1/TLR4/TRAF4/UNC5CL/ZC3H12A	21
GO:2001234	negative regulation of apoptotic signaling pathway	34/1445	243/18870	0.000459938	0.00783985	0.0061193	BAX/BCL2L1/BDKRB2/BDNF/CD44/CLU/CTTN/GCLM/GHITM/GPX1/GSTP1/HMOX1/HSPB1/ICAM1/IER3/IFI6/IL1A/IL1B/ITGA6/LGALS3/LMNA/MDM2/NFE2L2/PTGS2/RRM2B/SERPINE1/SOD2/THBS1/TMBIM1/TNFAIP3/TRIAP1/WNT4/YBX3/ZNF385A	34
GO:1903037	regulation of leukocyte cell-cell adhesion	48/1445	382/18870	0.000473005	0.00803822	0.00627414	ALOX5/ANXA1/B2M/BCL6/CD1D/CD274/CD44/CD55/CD70/CEBPB/DUSP10/DUSP3/GATA3/GPNMB/HLA-A/HLA-DRB1/HLA-E/IGFBP2/IL12A/IL1A/IL1B/IL1RL2/IL4R/IL6/IL7R/ILDR2/IRF1/KITLG/KLF4/LGALS3/MAP3K8/MDK/NR4A3/PDCD1LG2/PNP/PRNP/RIPOR2/RUNX1/RUNX3/SDC4/SHB/TFRC/TNFRSF14/TNFRSF21/TNFSF9/VSIR/VTCN1/ZC3H12A	48
GO:0008217	regulation of blood pressure	28/1445	187/18870	0.000477812	0.00809547	0.00631882	ACE2/ADM/ADRB2/AGTRAP/ATP6AP2/AVPR1A/BDKRB1/CORIN/CORO2B/EMILIN2/F2RL1/GAS6/GCH1/GRIP2/ID2/IER3/KL/NOX1/NPPB/OXTR/P2RX4/PDGFB/PTGS2/SCNN1A/SGK1/SOD2/TPM1/VEGFC	28
GO:0015849	organic acid transport	45/1445	352/18870	0.000483388	0.00811933	0.00633744	ABCB1/ABCC2/ABCC3/ACE2/ACSL1/ANXA1/APBA1/AVPR1A/BDKRB2/CD36/CLTRN/CPT1A/CROT/EMB/GRM1/IL1A/IL1B/IRS2/KMO/NMB/NPY5R/P2RX4/PLA2R1/PLIN2/PSAP/PTGES/PTGS2/SERINC3/SLC10A3/SLC16A12/SLC16A6/SLC16A7/SLC1A3/SLC22A4/SLC25A15/SLC25A20/SLC36A1/SLC38A4/SLC38A6/SLC3A2/SLC43A2/SLC6A8/SLC7A14/SLC7A5/THBS1	45
GO:0002294	CD4-positive, alpha-beta T cell differentiation involved in immune response	15/1445	75/18870	0.000485524	0.00811933	0.00633744	ANXA1/BCL3/BCL6/GATA3/HLA-DRB1/IL4R/IL6/IL6R/JUNB/SHB/SOCS3/STAT3/STAT4/ZC3H12A/ZFPM1	15
GO:0042246	tissue regeneration	15/1445	75/18870	0.000485524	0.00811933	0.00633744	ANXA1/APOD/CAPN3/CDKN1A/DUSP10/EPPK1/EYS/GPX1/IFRD1/KPNA1/MDK/NINJ1/RUNX1/TEC/TXK	15
GO:0019882	antigen processing and presentation	20/1445	116/18870	0.000487723	0.00811933	0.00633744	B2M/CD1D/CTSD/CTSH/CTSL/GBA1/HLA-A/HLA-B/HLA-C/HLA-DRB1/HLA-E/ICAM1/PSMB8/RAB27A/RAB32/TAP1/TAP2/THBS1/ULBP1/UNC93B1	20
GO:0046634	regulation of alpha-beta T cell activation	20/1445	116/18870	0.000487723	0.00811933	0.00633744	ANXA1/BCL6/CD274/CD55/GATA3/HLA-A/HLA-DRB1/HLA-E/IL12A/IL4R/IRF1/JUNB/PNP/PRDM1/RUNX1/RUNX3/SHB/TNFRSF14/VSIR/ZC3H12A	20
GO:0030149	sphingolipid catabolic process	9/1445	32/18870	0.000491863	0.00811933	0.00633744	ACER2/CEL/GBA1/GM2A/HEXA/HEXB/NEU1/PRKCD/SPHK1	9
GO:0046685	response to arsenic-containing substance	9/1445	32/18870	0.000491863	0.00811933	0.00633744	CDKN1A/CPEB2/CYP1B1/GRIA1/HMOX1/MAPK13/NEFL/TNFRSF11B/ZC3H12A	9
GO:0002705	positive regulation of leukocyte mediated immunity	24/1445	151/18870	0.000492074	0.00811933	0.00633744	ARID5A/B2M/C3/CD1D/CD226/CD55/CLEC7A/F2RL1/GATA3/HLA-A/HLA-B/HLA-C/HLA-DRB1/HLA-E/IL12A/IL1B/IL1R1/IL6/KLRD1/LAMP1/PLCG2/TAP2/TFRC/ULBP1	24
GO:0061844	antimicrobial humoral immune response mediated by antimicrobial peptide	16/1445	83/18870	0.000492212	0.00811933	0.00633744	CXCL1/CXCL11/CXCL2/CXCL3/CXCL5/CXCL8/DEFB1/H2BC11/H2BC12/H2BC21/H2BC8/KRT6A/RNASE7/ROMO1/RPS19/S100A9	16
GO:1902600	proton transmembrane transport	25/1445	160/18870	0.000493742	0.00812076	0.00633856	ATP12A/ATP6AP2/ATP6V0A1/ATP6V0B/ATP6V0D1/ATP6V0E1/ATP6V1B2/ATP6V1C1/ATP6V1C2/ATP6V1D/ATP6V1E1/ATP6V1F/ATP6V1G1/ATP6V1H/COX17/GHITM/ND5/RNASEK/SLC15A2/SLC18A2/SLC36A1/SLC4A11/SLC9A1/SLC9A2/SURF1	25
GO:0070372	regulation of ERK1 and ERK2 cascade	41/1445	313/18870	0.000515741	0.00845785	0.00660167	ABCA7/ACE2/ATF3/BMP2/CAVIN3/CCL20/CCN1/CCN2/CD36/CD44/CIB1/DUSP10/DUSP3/DUSP4/DUSP6/EPHA2/F2RL1/FBXW7/FGF1/FGF2/FN1/GAS6/GPNMB/GSTP1/HLA-DRB1/HRAS/ICAM1/IL1A/IL1B/LIF/NDRG4/NPY5R/NRG1/PDGFB/PTPRR/RAP1B/RRAS/SPRED3/THPO/TLR4/TNFAIP8L3	41
GO:0002726	positive regulation of T cell cytokine production	8/1445	26/18870	0.000518817	0.00845897	0.00660255	ARID5A/B2M/CD55/GATA3/HLA-A/IL1B/IL1R1/IL6	8
GO:0006929	substrate-dependent cell migration	8/1445	26/18870	0.000518817	0.00845897	0.00660255	CSPG4/CTTN/FN1/ITGA11/ITGA2/NTN1/SDCBP/VEGFC	8
GO:0007009	plasma membrane organization	26/1445	170/18870	0.000538921	0.00876137	0.00683858	A4GALT/ABCA7/ANXA2/BAIAP2/CAV2/CAVIN2/CLU/DCST2/GSN/MAFB/MICALL1/MYH9/MYOF/NDRG1/NOX1/NSF/PLSCR1/PRKCD/S100A10/S100A9/SYPL2/TLCD1/TLCD2/TMEFF2/UGCG/VMP1	26
GO:1903038	negative regulation of leukocyte cell-cell adhesion	24/1445	152/18870	0.000542794	0.00877661	0.00685048	ANXA1/BCL6/CD274/CEBPB/DUSP3/GPNMB/HLA-DRB1/IL4R/ILDR2/IRF1/KLF4/LGALS3/MDK/PDCD1LG2/PRNP/RIPOR2/RUNX1/RUNX3/SDC4/TNFRSF14/TNFRSF21/VSIR/VTCN1/ZC3H12A	24
GO:0006919	activation of cysteine-type endopeptidase activity involved in apoptotic process	14/1445	68/18870	0.000544964	0.00877661	0.00685048	ACER2/BAX/BBC3/CASP10/COL4A3/EGLN3/F3/FAM162A/NKX3-1/PIDD1/RPS27L/S100A8/S100A9/TNFSF15	14
GO:0032350	regulation of hormone metabolic process	10/1445	39/18870	0.0005461	0.00877661	0.00685048	ADM/AKR1C3/BMP2/DKK3/DUOXA1/DUOXA2/EGR1/GATA3/STC2/WNT4	10
GO:1904407	positive regulation of nitric oxide metabolic process	10/1445	39/18870	0.0005461	0.00877661	0.00685048	CD36/CLEC7A/CLU/IL1B/KLF4/P2RX4/PTGS2/PTX3/SOD2/TLR4	10
GO:0009615	response to virus	53/1445	436/18870	0.000550531	0.00882261	0.00688638	AP1S1/APOBEC3C/BAX/BCL2L1/BCL3/BECN1/CASP1/CLU/DDX60L/DUOX2/F2RL1/FOSL1/GATA3/GBP3/GSDME/HERC5/HSPB1/IFI6/IFITM3/IFNGR1/IL12A/IL1B/IL33/IL6/IRF1/ISG20/ITGB6/MAPK11/MARCHF2/MMP12/MX1/NLRC5/NMB/NPC2/ODC1/PARP9/PLSCR1/PMAIP1/RAB7B/RIOK3/SERINC3/STAT1/TNFAIP3/TRIM22/TRIM35/TRIM38/TRIM8/UNC93B1/VAMP8/VWCE/XPR1/ZC3H12A/ZC3HAV1	53
GO:0032892	positive regulation of organic acid transport	11/1445	46/18870	0.000558642	0.00891733	0.00696032	ACE2/ACSL1/AVPR1A/CLTRN/IL1A/IL1B/KMO/P2RX4/PLA2R1/PTGES/SLC7A5	11
GO:0002287	alpha-beta T cell activation involved in immune response	15/1445	76/18870	0.000562783	0.00891733	0.00696032	ANXA1/BCL3/BCL6/GATA3/HLA-DRB1/IL4R/IL6/IL6R/JUNB/SHB/SOCS3/STAT3/STAT4/ZC3H12A/ZFPM1	15
GO:0002293	alpha-beta T cell differentiation involved in immune response	15/1445	76/18870	0.000562783	0.00891733	0.00696032	ANXA1/BCL3/BCL6/GATA3/HLA-DRB1/IL4R/IL6/IL6R/JUNB/SHB/SOCS3/STAT3/STAT4/ZC3H12A/ZFPM1	15
GO:0031343	positive regulation of cell killing	15/1445	76/18870	0.000562783	0.00891733	0.00696032	B2M/CD1D/CD226/CLEC7A/F2RL1/HLA-A/HLA-B/HLA-C/HLA-DRB1/HLA-E/IL12A/KLRD1/LAMP1/TAP2/ULBP1	15
GO:0072332	intrinsic apoptotic signaling pathway by p53 class mediator	16/1445	84/18870	0.000565536	0.00893578	0.00697472	AEN/BAX/BCL3/BDKRB2/CD44/CDIP1/CDKN1A/EDA2R/MDM2/PERP/PHLDA3/PMAIP1/RPS27L/RRM2B/TRIAP1/ZNF385A	16
GO:0070302	regulation of stress-activated protein kinase signaling cascade	28/1445	189/18870	0.000568252	0.00895355	0.00698858	BMP2/CCN2/DUSP1/DUSP10/DUSP3/EDA2R/F2RL1/FAS/FOXO1/GADD45A/GADD45B/GADD45G/GDF6/GSTP1/HRAS/IGFBP6/IL1A/IL1B/NOX1/PRDX1/RELL2/RNF13/SDCBP/SPHK1/TLR4/TRAF4/UNC5CL/ZC3H12A	28
GO:0051090	regulation of DNA-binding transcription factor activity	50/1445	406/18870	0.000580206	0.00911636	0.00711566	ADCY8/ANXA3/ANXA4/BCL3/BHLHE40/BMP2/BRMS1/CAPN3/CD36/CIB1/CLEC7A/CLU/CYP1B1/DDIT3/EDA2R/FLNA/HES6/HMOX1/ID1/ID2/IL1B/IL1RAP/IL6/KLF4/NFAM1/NFKBIA/NFKBIE/NHLH2/NLRC5/NR0B1/OPRD1/PARP10/PIDD1/PLCG2/PRNP/RAB7B/S100A8/S100A9/SGK1/SPHK1/STAT3/TCEAL7/TFRC/TLR4/TNFAIP3/TRIB1/TRIM22/TRIM38/TRIM8/ZC3H12A	50
GO:0032368	regulation of lipid transport	24/1445	153/18870	0.00059802	0.0093701	0.00731372	ABCA1/ABCA12/ABCA5/ABCA7/ACSL1/ANXA2/CRH/FURIN/IL1A/IL1B/IRS2/NFKBIA/NKX3-1/NMB/P2RX4/PLA2R1/PLTP/PRKCD/PTGES/SPP1/THBS1/TMEM30A/TRIAP1/YJEFN3	24
GO:0042594	response to starvation	31/1445	218/18870	0.000608141	0.00947588	0.00739629	ADM/AKR1C3/ATF3/BECN1/CDKN1A/CPEB4/DDIT3/FAS/FBXO22/FOS/FOXO1/GABARAPL1/GAS6/GBA1/GPR155/KLF10/MAP1LC3B/NFE2L2/NUAK2/PLIN2/PMAIP1/PPM1D/RRAGC/SESN1/SESN2/SLC7A5/UPP1/WNT4/XPR1/ZC3H12A/ZFP36	31
GO:0050679	positive regulation of epithelial cell proliferation	31/1445	218/18870	0.000608141	0.00947588	0.00739629	AREG/CAV2/CDH13/CLDN1/CYP7B1/ECM1/F3/FGF1/FGF2/GRN/HMOX1/HRAS/HSPG2/IRS2/MDK/MMP12/NEAT1/NME1/NR4A3/NRP2/PDGFB/PGF/PIK3CD/POLD4/PTPRN/RUNX2/SPINK1/STAT3/TGFA/TNFAIP3/VEGFC	31
GO:2001242	regulation of intrinsic apoptotic signaling pathway	28/1445	190/18870	0.000618862	0.00960275	0.00749531	BAX/BBC3/BCL2L1/BDKRB2/BECN1/CD44/CLU/DDIT3/FBXW7/GPX1/GSDME/HSPB1/MDM2/NACC2/NFE2L2/NKX3-1/NOX1/PLEKHF1/PMAIP1/PTGS2/RRM2B/S100A8/S100A9/SERINC3/SOD2/TRIAP1/YBX3/ZNF385A	28
GO:0033002	muscle cell proliferation	34/1445	247/18870	0.000619697	0.00960275	0.00749531	ACE2/APOD/BMP2/CAV2/CDH13/CDKN1A/DDIT3/FGF2/FOS/HBEGF/HMOX1/ID2/IL12A/IL6/IL6R/ITGA2/KPNA1/MAPK11/MDM2/MMP2/NDRG4/NOX1/NPY5R/NR4A3/PDGFB/PTGS2/RUNX1/SOD2/STAT1/THBS1/TLR4/TNFAIP3/TPM1/TRIB1	34
GO:0032386	regulation of intracellular transport	43/1445	336/18870	0.000623851	0.00964056	0.00752482	ABCA12/ABLIM3/ANXA2/APOD/BAG3/BBC3/BVES/CD36/CIB1/EDEM1/EHD1/FBXW7/FEZ1/FLNA/GAS6/HAP1/HRAS/IER3/IL1B/LAMP1/LCP1/MDM2/NDRG4/NEFH/OAZ3/OS9/PLK3/PRKCD/PRNP/PRR5L/PTGS2/RAB21/RANGAP1/REEP2/SFN/SIRT7/TCAF2/TMEM30A/TXN/UFM1/WWC1/ZC3H12A/ZPR1	43
GO:0046683	response to organophosphorus	21/1445	127/18870	0.00063456	0.00977862	0.00763258	AHR/AREG/COL1A1/CRHBP/CYP1B1/DUOX1/DUOX2/FOS/FOSL1/HCN2/IL1B/NT5E/P2RX4/P2RY2/PDE2A/PTGS2/RAP1B/SDC1/STAT1/THBD/VGF	21
GO:0001912	positive regulation of leukocyte mediated cytotoxicity	14/1445	69/18870	0.000636262	0.00977862	0.00763258	B2M/CD1D/CD226/F2RL1/HLA-A/HLA-B/HLA-C/HLA-DRB1/HLA-E/IL12A/KLRD1/LAMP1/TAP2/ULBP1	14
GO:0051591	response to cAMP	16/1445	85/18870	0.00064801	0.00985924	0.00769551	AHR/AREG/COL1A1/CRHBP/CYP1B1/DUOX1/DUOX2/FOS/FOSL1/HCN2/PDE2A/RAP1B/SDC1/STAT1/THBD/VGF	16
GO:0002702	positive regulation of production of molecular mediator of immune response	22/1445	136/18870	0.000649204	0.00985924	0.00769551	ARID5A/B2M/CD226/CD36/CD55/CLEC7A/F2RL1/GATA3/HLA-A/HLA-E/IL1B/IL1R1/IL33/IL4R/IL6/LACC1/NR4A3/PLCG2/SLC7A5/TFRC/TLR4/TNFRSF14	22
GO:0010883	regulation of lipid storage	12/1445	54/18870	0.000649558	0.00985924	0.00769551	ABCA1/ABHD5/C3/CD36/CPT1A/EHD1/FBXW7/IL6/LPL/NFKBIA/PLIN2/ZC3H12A	12
GO:0031098	stress-activated protein kinase signaling cascade	33/1445	238/18870	0.000650134	0.00985924	0.00769551	BMP2/CCN2/DUSP1/DUSP10/DUSP3/EDA2R/F2RL1/FAS/FOXO1/GADD45A/GADD45B/GADD45G/GDF6/GSTP1/HRAS/IGFBP6/IL1A/IL1B/MAPK11/MAPK13/NOX1/PRDX1/RELL2/RNF13/SDCBP/SH2D3A/SPHK1/TLR4/TRAF4/TRIB1/UNC5CL/ZC3H12A/ZFP36	33
GO:0032890	regulation of organic acid transport	15/1445	77/18870	0.000650281	0.00985924	0.00769551	ACE2/ACSL1/AVPR1A/CLTRN/IL1A/IL1B/IRS2/KMO/NPY5R/P2RX4/PLA2R1/PTGES/SLC43A2/SLC7A5/THBS1	15
GO:0008637	apoptotic mitochondrial changes	19/1445	110/18870	0.000652024	0.00985924	0.00769551	AIFM2/BAX/BBC3/BCL2L1/BIK/BLOC1S2/CLU/FAM162A/GCLM/GHITM/GPX1/IER3/IFI6/LMNA/NPTX1/PMAIP1/SFN/SOD2/TRIAP1	19
GO:0050671	positive regulation of lymphocyte proliferation	23/1445	145/18870	0.000656731	0.00989764	0.00772548	ANXA1/BCL6/CD1D/CD274/CD55/CD70/CDKN1A/HLA-A/HLA-E/IGFBP2/IL12A/IL1A/IL1B/IL6/IRS2/KITLG/NFATC2/PDCD1LG2/PNP/TFRC/TLR4/TNFSF9/VTCN1	23
GO:0034614	cellular response to reactive oxygen species	24/1445	154/18870	0.000658083	0.00989764	0.00772548	ANXA1/BECN1/CD36/CYP1B1/FOS/GCH1/GPR37/IL6/MAPK13/MDM2/MMP2/MMP3/NFE2L2/NQO1/PRDX1/PRKCD/ROMO1/SOD2/SOD3/SPHK1/SQSTM1/TNFAIP3/TPM1/TXN	24
GO:0030098	lymphocyte differentiation	52/1445	429/18870	0.00066022	0.00990331	0.00772991	ANXA1/B2M/BAX/BCL3/BCL6/BLNK/CD1D/CTSL/DOCK2/DUSP10/EGR1/FOSL2/GAS6/GATA3/GBA1/HLA-DRB1/ID2/IL11/IL1A/IL1B/IL1RL2/IL4R/IL6/IL6R/IL7R/INPP5D/IRF1/ITM2A/JUNB/MAFB/MDK/MMP14/NFAM1/NFIL3/PIK3CD/PLCG2/PNP/PRDM1/PRR7/RUNX1/RUNX2/RUNX3/SHB/SOCS3/STAT3/STAT4/TNFRSF9/TNFSF9/VSIR/WNT4/ZC3H12A/ZFPM1	52
GO:0042692	muscle cell differentiation	51/1445	419/18870	0.000673126	0.0100588	0.00785127	ADM/ANKRD1/AVPR1A/BARX2/BDNF/BHLHE41/BMP2/BVES/CAPN2/CAPN3/CAV2/DKK1/DOCK2/EHD1/ERVW-1/FBXO22/FHL2/G6PD/GDF15/GPX1/GREM1/ID2/IFRD1/IL4R/KEL/KRT19/KRT8/LAMA1/LBX2/LMNA/LOX/MAPK11/MDM2/MMP14/MYH9/NFATC2/NINJ1/NRG1/PDGFB/PDLIM5/RBM38/RCAN1/RIPOR2/SDC1/SLC9A1/SOD2/SYPL2/TPM1/WDR1/WNT4/ZNHIT1	51
GO:0001916	positive regulation of T cell mediated cytotoxicity	10/1445	40/18870	0.000678751	0.0100588	0.00785127	B2M/CD1D/HLA-A/HLA-B/HLA-C/HLA-DRB1/HLA-E/IL12A/TAP2/ULBP1	10
GO:0034104	negative regulation of tissue remodeling	7/1445	21/18870	0.000678956	0.0100588	0.00785127	CST3/GREM1/IL6/INPP5D/TNFAIP3/TNFRSF11B/UBASH3B	7
GO:2001185	regulation of CD8-positive, alpha-beta T cell activation	7/1445	21/18870	0.000678956	0.0100588	0.00785127	CD274/HLA-A/HLA-E/IRF1/RUNX1/RUNX3/VSIR	7
GO:0042311	vasodilation	11/1445	47/18870	0.000679528	0.0100588	0.00785127	ADORA2B/ADRB2/BDKRB2/F2RL1/GCH1/GPX1/ITGA1/KAT2B/NPPB/PLOD3/SOD2	11
GO:0046474	glycerophospholipid biosynthetic process	30/1445	210/18870	0.000683867	0.0100965	0.00788067	ABHD3/ABHD4/ABHD5/AJUBA/BECN1/CAPN2/CDS1/DGKA/FGF2/GPAA1/GPAT3/INPP1/INPP5D/IP6K3/ITPKC/LCAT/PDGFB/PI4K2B/PIGT/PIGW/PIK3CD/PIP4K2C/PIP5KL1/PISD/PLA2G4C/PLCG2/PLSCR1/SOCS3/SYNJ1/SYNJ2	30
GO:0042730	fibrinolysis	8/1445	27/18870	0.000688199	0.0101338	0.00790983	ANXA2/FAP/KRT1/PLAT/PLAU/SERPINE1/THBD/THBS1	8
GO:0022407	regulation of cell-cell adhesion	58/1445	493/18870	0.000704661	0.0103404	0.00807105	ABCA12/ALOX5/ANXA1/B2M/BCL6/BMP2/CD1D/CD274/CD44/CD55/CD70/CEBPB/DUSP10/DUSP3/EMILIN2/GATA3/GPNMB/HLA-A/HLA-DRB1/HLA-E/IGFBP2/IL12A/IL1A/IL1B/IL1RL2/IL4R/IL6/IL7R/ILDR2/IRF1/JAG1/KITLG/KLF4/LGALS3/MAP3K8/MDK/NR4A3/PDCD1LG2/PNP/PRKCD/PRNP/PTPRU/RIPOR2/RUNX1/RUNX3/SDC4/SERPINE2/SH2B3/SHB/TFRC/TNFRSF14/TNFRSF21/TNFSF9/UBASH3B/VSIR/VTCN1/WNT4/ZC3H12A	58
GO:0002262	myeloid cell homeostasis	26/1445	173/18870	0.000705903	0.0103404	0.00807105	ANXA1/B2M/BAX/BCL6/CSF1/CXCR2/EPAS1/G6PD/GATA3/GCNT4/HCAR2/HMOX1/ID2/IL6/INPP5D/KITLG/MAFB/P4HTM/PIK3CD/PRDX1/RPS19/SH2B3/STAT1/STAT3/ZFP36/ZFPM1	26
GO:0002429	immune response-activating cell surface receptor signaling pathway	41/1445	318/18870	0.000710669	0.0103832	0.00810445	BANK1/BAX/BLNK/C3AR1/CD226/CLEC7A/DUSP3/F2RL1/FOSL2/GATA3/HLA-A/HLA-DRB1/HRAS/INPP5D/KLRD1/LGALS3/LY96/NFAM1/NFATC2/NFKBIA/NINJ1/NR1D1/NR4A3/PHPT1/PIK3CD/PLCG2/PLPP4/PLSCR1/PRKCD/PRNP/RAB7B/S100A14/SHB/TEC/TLR4/TNFAIP3/TNFRSF21/TRBC2/TXK/VTCN1/ZC3H12A	41
GO:0045598	regulation of fat cell differentiation	23/1445	146/18870	0.000724239	0.010554	0.0082378	ALOX5/BMAL1/BMP2/CCDC3/CDS1/CEBPB/DDIT3/DLK2/DUSP10/FOXO1/ID2/IL6/JAG1/LPL/MEDAG/MSX2/NOCT/NR1D1/PTGS2/SOD2/ZC3H12A/ZFP36/ZNF385A	23
GO:0033209	tumor necrosis factor-mediated signaling pathway	19/1445	111/18870	0.000731305	0.0105852	0.00826214	CASP1/CASP4/CCDC3/CD70/EDA2R/F2RL1/FAS/GAS6/GSTP1/H2BC11/KRT18/KRT8/MIB2/NFKBIA/SPHK1/STAT1/TNFAIP3/TNFRSF14/TNFRSF1A	19
GO:0071347	cellular response to interleukin-1	19/1445	111/18870	0.000731305	0.0105852	0.00826214	ANKRD1/CCL20/CXCL8/EGR1/GBP3/IL1B/IL1R1/IL1R2/IL1RAP/IL1RL2/IL6/KMO/MAPK11/MAPK13/MMP2/NFKBIA/NKX3-1/NR1D1/ZC3H12A	19
GO:0071466	cellular response to xenobiotic stimulus	28/1445	192/18870	0.000732058	0.0105852	0.00826214	ABCA1/ABCB1/ABCC2/ABCC3/ACER2/ACSL1/AHR/ANKRD1/CES3/CMBL/CRHBP/CYP1B1/CYP2C18/CYP2J2/CYP3A4/CYP3A7/EPHX1/GAS6/GSTA2/GSTP1/IL1B/NCEH1/NFE2L2/NKX3-1/NQO1/PRNP/SULT2A1/TFRC	28
GO:0051403	stress-activated MAPK cascade	32/1445	230/18870	0.000733906	0.0105852	0.00826214	BMP2/CCN2/DUSP1/DUSP10/DUSP3/EDA2R/F2RL1/FAS/FOXO1/GADD45A/GADD45B/GADD45G/GDF6/GSTP1/HRAS/IGFBP6/IL1A/IL1B/MAPK11/MAPK13/NOX1/PRDX1/RELL2/SDCBP/SH2D3A/SPHK1/TLR4/TRAF4/TRIB1/UNC5CL/ZC3H12A/ZFP36	32
GO:0046209	nitric oxide metabolic process	15/1445	78/18870	0.000749085	0.0107765	0.00841145	ACP5/CD36/CLEC7A/CLU/CYP1B1/GCH1/IL1B/KLF4/NQO1/P2RX4/PTGS2/PTX3/SOD2/TLR4/ZC3H12A	15
GO:0001659	temperature homeostasis	27/1445	183/18870	0.000752946	0.0108044	0.00843323	ACADL/ACADVL/ACHE/ACSL1/ADRB2/BMAL1/CD36/CEBPB/DDIT3/EGR1/EPAS1/FOXO1/GADD45G/GPX1/ID1/IL1A/IL1B/IL4R/NR1D1/OXTR/PLAC8/PRKAB1/PTGES/PTGS2/SQSTM1/STAT3/TLR4	27
GO:0009914	hormone transport	41/1445	319/18870	0.000756686	0.0108304	0.00845356	ABCA12/ADCY8/ALOX5/ANXA1/BMAL1/BMP8A/C1QTNF12/CGA/CLTRN/CPT1A/CRH/CRHBP/F2RL1/FOXO1/GATA3/HCAR2/HLA-DRB1/IL11/IL1B/IL6/ILDR1/ILDR2/IRS2/LIF/MAFA/NKX3-1/NMB/NR1D1/PCLO/PIM3/PTPRN/SLC18A2/SLC3A2/SLC7A5/SNAP25/SPINK1/SPP1/TM7SF3/TRPV6/VAMP8/VGF	41
GO:0050728	negative regulation of inflammatory response	29/1445	202/18870	0.000768502	0.0109716	0.00856377	ACP5/AHR/ALOX5/C1QTNF12/DUSP10/FURIN/GATA3/GBA1/GPX1/GRN/GSTP1/HLA-DRB1/IER3/IL33/KLF4/KRT1/MDK/NPY5R/NR1D1/NT5E/PLK2/PRKCD/RHBDF2/RPS19/SOCS3/STAT3/TNFAIP3/TNFRSF1A/ZFP36	29
GO:0002708	positive regulation of lymphocyte mediated immunity	21/1445	129/18870	0.000783056	0.011123	0.00868189	ARID5A/B2M/C3/CD1D/CD226/CD55/GATA3/HLA-A/HLA-B/HLA-C/HLA-DRB1/HLA-E/IL12A/IL1B/IL1R1/IL6/KLRD1/LAMP1/TAP2/TFRC/ULBP1	21
GO:1990266	neutrophil migration	21/1445	129/18870	0.000783056	0.011123	0.00868189	C3AR1/CCL20/CSF3R/CXCL1/CXCL11/CXCL2/CXCL3/CXCL5/CXCL8/CXCR2/IL1A/IL1B/IL1R1/ITGA1/LGALS3/MDK/PIK3CD/RIPOR2/S100A8/S100A9/WDR1	21
GO:1905039	carboxylic acid transmembrane transport	24/1445	156/18870	0.000794129	0.0112372	0.00877102	ABCB1/ACE2/ACSL1/CD36/CLTRN/CPT1A/EMB/GRM1/IRS2/SLC16A12/SLC16A7/SLC1A3/SLC22A4/SLC25A15/SLC25A20/SLC36A1/SLC38A4/SLC38A6/SLC3A2/SLC43A2/SLC6A8/SLC7A14/SLC7A5/THBS1	24
GO:0006026	aminoglycan catabolic process	9/1445	34/18870	0.00080025	0.0112372	0.00877102	CD44/CEMIP2/CHI3L2/FGF2/FUCA1/GNS/HEXA/HEXB/IDS	9
GO:0021700	developmental maturation	42/1445	330/18870	0.00080153	0.0112372	0.00877102	AGRN/AKR1B1/ALDH1A2/ATP6AP2/ATP6V0A1/ATP6V0D1/ATP6V1B2/ATP6V1C1/ATP6V1D/ATP6V1E1/ATP6V1F/ATP6V1G1/ATP6V1H/BMP2/C3/CABYR/CATSPERE/CCDC154/CDKN1A/CLEC7A/DDIT3/DEFB1/EPAS1/G6PD/GATA3/GBA1/GREM1/MMP2/MSX2/NEFL/NRCAM/NTN4/PAEP/PLXNB1/PTPRN/RAB32/RUNX2/SEZ6/SHB/SPINK1/TDRD6/TMEM79	42
GO:0051251	positive regulation of lymphocyte activation	42/1445	330/18870	0.00080153	0.0112372	0.00877102	ANXA1/B2M/BCL6/CD1D/CD274/CD55/CD70/CDKN1A/CLEC7A/DUSP10/GAS6/GATA3/HLA-A/HLA-DRB1/HLA-E/IGFBP2/IL12A/IL1A/IL1B/IL1RL2/IL4R/IL6/IL7R/INPP5D/IRS2/KITLG/LAMP1/MAP3K8/MDK/MMP14/NFATC2/PDCD1LG2/PNP/RUNX1/RUNX3/SHB/TFRC/TLR4/TNFRSF14/TNFSF9/VSIR/VTCN1	42
GO:0043491	phosphatidylinositol 3-kinase/protein kinase B signal transduction	38/1445	290/18870	0.000804942	0.0112372	0.00877102	AKR1C2/AKR1C3/BANK1/BECN1/BTBD10/C1QTNF12/CAVIN3/CIB1/DDIT3/EPHA2/F2RL1/F3/FAM110C/FGF2/FLT1/FN1/GAS6/GATA3/GDF15/GPX1/HBEGF/HPSE/LOX/NKX3-1/NYAP2/P2RX4/PDGFB/PHLDA3/PIK3CD/PLK3/PLXNB1/RRAS/SESN2/SH2B3/STAT3/THBS1/THPO/TXN	38
GO:0050863	regulation of T cell activation	47/1445	381/18870	0.000805208	0.0112372	0.00877102	ANXA1/B2M/BCL6/CD1D/CD274/CD55/CD70/CEBPB/DUSP10/DUSP3/GATA3/GPNMB/HLA-A/HLA-DRB1/HLA-E/IGFBP2/IL12A/IL1A/IL1B/IL1RL2/IL4R/IL6/IL7R/ILDR2/IRF1/JUNB/KITLG/LGALS3/MAP3K8/MDK/PDCD1LG2/PNP/PRDM1/PRNP/RIPOR2/RUNX1/RUNX3/SDC4/SHB/TFRC/TNFRSF14/TNFRSF21/TNFRSF9/TNFSF9/VSIR/VTCN1/ZC3H12A	47
GO:0003073	regulation of systemic arterial blood pressure	17/1445	95/18870	0.000814508	0.0112372	0.00877102	ACE2/ADM/ADRB2/ATP6AP2/AVPR1A/CORIN/CORO2B/F2RL1/GAS6/IER3/KL/NOX1/NPPB/OXTR/PDGFB/SOD2/TPM1	17
GO:0002158	osteoclast proliferation	5/1445	11/18870	0.000816467	0.0112372	0.00877102	CSF1/GREM1/JUNB/NMB/TNFAIP3	5
GO:0042451	purine nucleoside biosynthetic process	5/1445	11/18870	0.000816467	0.0112372	0.00877102	ADK/APRT/NT5E/PGM2/PNP	5
GO:0042455	ribonucleoside biosynthetic process	5/1445	11/18870	0.000816467	0.0112372	0.00877102	ADK/APRT/NT5E/PGM2/PNP	5
GO:0046129	purine ribonucleoside biosynthetic process	5/1445	11/18870	0.000816467	0.0112372	0.00877102	ADK/APRT/NT5E/PGM2/PNP	5
GO:0050665	hydrogen peroxide biosynthetic process	6/1445	16/18870	0.000817066	0.0112372	0.00877102	DUOX1/DUOX2/DUOXA1/DUOXA2/MAOB/SOD2	6
GO:1901741	positive regulation of myoblast fusion	6/1445	16/18870	0.000817066	0.0112372	0.00877102	CAPN2/EHD1/GDF15/IL4R/NFATC2/RIPOR2	6
GO:0042088	T-helper 1 type immune response	11/1445	48/18870	0.000821387	0.011269	0.0087959	ANXA1/ARID5A/BCL3/HLA-DRB1/HRAS/IL1B/IL1R1/IL33/IL4R/STAT4/TLR4	11
GO:0002931	response to ischemia	13/1445	63/18870	0.0008314	0.011351	0.00885991	BVES/CIB1/CPEB4/CSF1/EGR1/GJB2/NFE2L2/NQO1/P2RX4/PANX2/RCAN1/SQSTM1/TIGAR	13
GO:0070050	neuron cellular homeostasis	13/1445	63/18870	0.0008314	0.011351	0.00885991	ATP6AP2/ATP6V0A1/ATP6V0D1/ATP6V1B2/ATP6V1C1/ATP6V1D/ATP6V1E1/ATP6V1F/ATP6V1G1/ATP6V1H/HAAO/HEXB/IL6	13
GO:0042554	superoxide anion generation	10/1445	41/18870	0.00083687	0.011398	0.0088966	ACP5/CLEC7A/DUOX1/DUOX2/F2RL1/GSTP1/NOX1/PON3/PRKCD/SOD2	10
GO:0019058	viral life cycle	41/1445	321/18870	0.000856691	0.0116398	0.00908533	ACE2/APOBEC3C/CAV2/CD55/CLDN1/CLDN9/CSNK2B/CTSB/CTSL/CXCL8/EPHA2/FURIN/GAS6/GSN/HLA-DRB1/ICAM1/IFITM3/ISG20/ITGA2/ITGB6/LAMP1/LAMP3/MRC1/MX1/NECTIN4/PLSCR1/PTX3/RAB7A/RNASEK/SELPLG/SLC3A2/TFRC/TNFRSF14/TPCN1/TRIM22/TRIM38/TRIM8/VAMP8/XPR1/ZC3H12A/ZC3HAV1	41
GO:2001057	reactive nitrogen species metabolic process	15/1445	79/18870	0.00086034	0.0116612	0.00910204	ACP5/CD36/CLEC7A/CLU/CYP1B1/GCH1/IL1B/KLF4/NQO1/P2RX4/PTGS2/PTX3/SOD2/TLR4/ZC3H12A	15
GO:0002821	positive regulation of adaptive immune response	21/1445	130/18870	0.000867938	0.0117078	0.00913838	ARID5A/B2M/C3/CD1D/CD226/CD274/CD55/CLEC7A/GATA3/HLA-A/HLA-B/HLA-C/HLA-DRB1/HLA-E/IL12A/IL1B/IL1R1/IL6/TAP2/TFRC/ULBP1	21
GO:0010595	positive regulation of endothelial cell migration	21/1445	130/18870	0.000867938	0.0117078	0.00913838	ANXA1/ANXA3/CIB1/FGF1/FGF2/GATA3/GRN/HMOX1/HSPB1/NFE2L2/NRP2/P2RX4/PDGFB/PIK3CD/PLK2/PTGS2/RRAS/SPARC/THBS1/VEGFC/ZC3H12A	21
GO:1903825	organic acid transmembrane transport	24/1445	157/18870	0.000870866	0.0117192	0.00914727	ABCB1/ACE2/ACSL1/CD36/CLTRN/CPT1A/EMB/GRM1/IRS2/SLC16A12/SLC16A7/SLC1A3/SLC22A4/SLC25A15/SLC25A20/SLC36A1/SLC38A4/SLC38A6/SLC3A2/SLC43A2/SLC6A8/SLC7A14/SLC7A5/THBS1	24
GO:0044242	cellular lipid catabolic process	31/1445	223/18870	0.000893043	0.0119889	0.00935782	ABHD3/ABHD5/ACADL/ACADVL/ACER2/AKR1B10/AKR1C3/CEL/CPT1A/CROT/CYP1B1/FUCA1/GBA1/GM2A/GPCPD1/HEXA/HEXB/IRS2/LPL/LYPLA2/MGLL/NEU1/NUDT8/PHYH/PLA2G4C/PLB1/PLBD2/PLCG2/PRKCD/SESN2/SPHK1	31
GO:0006027	glycosaminoglycan catabolic process	8/1445	28/18870	0.000899426	0.0120459	0.00940227	CD44/CEMIP2/FGF2/FUCA1/GNS/HEXA/HEXB/IDS	8
GO:0070542	response to fatty acid	12/1445	56/18870	0.000917233	0.0122552	0.00956564	ACSL1/AKR1C2/AKR1C3/CD36/CLDN1/CPT1A/FOXO1/ILDR1/LPL/PCSK1/PTGS2/ZC3H12A	12
GO:0072111	cell proliferation involved in kidney development	7/1445	22/18870	0.000930479	0.0123734	0.0096579	BMP2/EGR1/GATA3/IL6R/PDGFB/SERPINB7/STAT1	7
GO:1902644	tertiary alcohol metabolic process	7/1445	22/18870	0.000930479	0.0123734	0.0096579	AKR1B1/AKR1B10/AKR1C2/AKR1C3/BMP2/DKK3/WNT4	7
GO:0032874	positive regulation of stress-activated MAPK cascade	20/1445	122/18870	0.00094389	0.0125221	0.009774	BMP2/CCN2/EDA2R/F2RL1/GADD45A/GADD45B/GADD45G/GDF6/HRAS/IGFBP6/IL1A/IL1B/NOX1/RELL2/SDCBP/SPHK1/TLR4/TRAF4/UNC5CL/ZC3H12A	20
GO:0070555	response to interleukin-1	22/1445	140/18870	0.00096685	0.0127841	0.00997848	ANKRD1/ANXA1/CCL20/CXCL8/EGR1/GBP3/IL1B/IL1R1/IL1R2/IL1RAP/IL1RL2/IL6/KMO/MAPK11/MAPK13/MMP2/NFKBIA/NKX3-1/NR1D1/PCSK1/TRIM63/ZC3H12A	22
GO:0032872	regulation of stress-activated MAPK cascade	27/1445	186/18870	0.000968183	0.0127841	0.00997848	BMP2/CCN2/DUSP1/DUSP10/DUSP3/EDA2R/F2RL1/FAS/FOXO1/GADD45A/GADD45B/GADD45G/GDF6/GSTP1/HRAS/IGFBP6/IL1A/IL1B/NOX1/PRDX1/RELL2/SDCBP/SPHK1/TLR4/TRAF4/UNC5CL/ZC3H12A	27
GO:0050777	negative regulation of immune response	29/1445	205/18870	0.000974656	0.0128394	0.0100217	AHR/ANXA1/BCL6/CD55/CD59/DUSP10/FURIN/GPX1/GRN/HLA-A/HLA-B/HLA-DRB1/HLA-E/IL33/IL4R/IL7R/INPP5D/KLRD1/LGALS3/MMP12/NLRC5/NPY5R/PARP14/PLK2/RHBDF2/RPS19/TNFAIP3/TNFRSF14/ZC3H12A	29
GO:0002673	regulation of acute inflammatory response	11/1445	49/18870	0.000986925	0.0129707	0.0101241	C2CD4A/C2CD4B/C3/GSTP1/HLA-E/IL1B/IL6/NPY5R/OSMR/PTGES/PTGS2	11
GO:0014015	positive regulation of gliogenesis	14/1445	72/18870	0.000991471	0.0130001	0.010147	BMP2/EGR2/ID2/IL1B/IL33/IL6/LIF/MDK/NTN1/SERPINE2/SLC7A5/VEGFC/ZNF365/ZNF488	14
GO:0042886	amide transport	44/1445	354/18870	0.000996858	0.0130403	0.0101784	ABCA1/ABCA12/ABCB1/ADCY8/ALOX5/ANXA1/APBA1/AQP3/AVPR1A/BMAL1/BMP8A/C1QTNF12/CLTRN/CPT1A/CRH/CRHBP/F2RL1/FOXO1/GRM1/HLA-DRB1/IL1B/IL6/ILDR1/ILDR2/IRS2/KMO/MAFA/NPY5R/NR1D1/PCLO/PIM3/PLTP/PSAP/PTPRN/S100A8/SLC15A2/SLC1A3/SLC38A6/SNAP25/SPINK1/TAP1/TAP2/TM7SF3/VGF	44
GO:0044598	doxorubicin metabolic process	4/1445	10/18870	0.00494074	0.0408101	0.0318538	AKR1B1/AKR1B10/AKR1C2/AKR1C3	4
GO:0032673	regulation of interleukin-4 production	9/1445	35/18870	0.00100493	0.013085	0.0102133	CEBPB/DDIT3/GATA3/HLA-DRB1/HLA-E/IL1RAP/IL33/SLC7A5/ZFPM1	9
GO:0043123	positive regulation of canonical NF-kappaB signal transduction	28/1445	196/18870	0.0010138	0.0131701	0.0102798	AJUBA/CASP1/CASP10/CD36/CLEC7A/ECM1/EDA2R/F2RL1/FLNA/HLA-DRB1/HMOX1/IL1A/IL1B/LURAP1L/MIB2/PLK2/RHOC/S100A13/SECTM1/TAB3/TFRC/TLR4/TNFRSF10B/TNFRSF1A/TRIM22/TRIM38/TRIM8/UNC5CL	28
GO:0008654	phospholipid biosynthetic process	34/1445	254/18870	0.00101927	0.0132106	0.0103114	ABHD3/ABHD4/ABHD5/AJUBA/BECN1/CAPN2/CDS1/DGKA/FGF2/GPAA1/GPAT3/HEXB/INPP1/INPP5D/IP6K3/ISYNA1/ITPKC/LCAT/PDGFB/PI4K2B/PIGT/PIGW/PIK3CD/PIP4K2C/PIP5KL1/PISD/PLA2G4C/PLAAT3/PLCG2/PLSCR1/SGMS2/SOCS3/SYNJ1/SYNJ2	34
GO:0140467	integrated stress response signaling	10/1445	42/18870	0.00102402	0.0132416	0.0103356	ABCA7/CEBPB/CEBPD/DDIT3/FOS/FOSL1/JUNB/MAFB/NFE2L2/PPP1R15A	10
GO:0007611	learning or memory	36/1445	274/18870	0.00103724	0.0133818	0.010445	ABCA7/ADCY8/B2M/BDNF/BTG2/CRH/CRHBP/DKK1/DNAH11/EGR2/FOS/FOSL1/GM2A/GRIA1/HRH1/ITGA3/KAT2B/MAN2B1/MDK/MME/NDRG4/NGF/NPTX2/OXTR/PAK6/PLK2/PRNP/PTGS2/RASGRF1/RCAN1/SGK1/SLC8A3/SNAP25/SYNJ1/TAFA2/ZNF385A	36
GO:0016241	regulation of macroautophagy	24/1445	159/18870	0.0010438	0.0134249	0.0104787	ADRB2/ATP6V0A1/ATP6V0B/ATP6V0D1/ATP6V0E1/ATP6V1B2/ATP6V1C1/ATP6V1C2/ATP6V1D/ATP6V1E1/ATP6V1G1/ATP6V1H/BAG3/BECN1/FEZ1/GBA1/HMOX1/HSPB8/OPTN/PIP4K2C/SESN1/SESN2/TIGAR/TOM1	24
GO:0007613	memory	20/1445	123/18870	0.00104774	0.0134249	0.0104787	ABCA7/ADCY8/BDNF/GRIA1/HRH1/ITGA3/KAT2B/MDK/NGF/OXTR/PAK6/PLK2/PRNP/PTGS2/RASGRF1/RCAN1/SGK1/SLC8A3/SNAP25/TAFA2	20
GO:0010811	positive regulation of cell-substrate adhesion	20/1445	123/18870	0.00104774	0.0134249	0.0104787	ARPC2/CCN1/CD36/CDH13/CIB1/COL8A1/CSF1/EDIL3/FLNA/FN1/ITGA3/ITGA6/MDK/PDGFB/RELL2/RRAS/S100A10/SDC4/SPOCK2/WNT4	20
GO:0009314	response to radiation	51/1445	428/18870	0.00108489	0.0138694	0.0108256	ABCA7/AEN/ANXA1/BAX/BCL2L1/BCL3/BEST1/BHLHE40/CDKN1A/CDS1/DDB2/EGR1/ELOVL4/EYS/FOS/GADD45A/GATA3/GPX1/H2AC25/HRAS/HRH1/ID2/IKBIP/IL12A/IL1A/ITGB6/MAPK11/MAPK13/MDM2/MME/MMP2/MMP3/NABP1/NDRG4/PLK3/POLH/PPM1D/PRKCD/ROM1/SERPINB13/SLC1A3/SOD2/TAFA2/THBD/TIGAR/TIMP1/TP53INP1/TRIAP1/TXN/USP2/XPC	51
GO:0048145	regulation of fibroblast proliferation	16/1445	89/18870	0.00108845	0.0138833	0.0108364	BAX/CDKN1A/FN1/FOSL2/FTH1/GAS6/GSTP1/HRAS/INCA1/LIF/PARP10/PDGFB/S100A6/SOD2/SPHK1/TP53INP1	16
GO:1903039	positive regulation of leukocyte cell-cell adhesion	36/1445	275/18870	0.00110775	0.0140975	0.0110036	ALOX5/ANXA1/B2M/BCL6/CD1D/CD274/CD44/CD55/CD70/DUSP10/GATA3/HLA-A/HLA-DRB1/HLA-E/IGFBP2/IL12A/IL1A/IL1B/IL1RL2/IL4R/IL6/IL7R/KITLG/MAP3K8/MDK/NR4A3/PDCD1LG2/PNP/RUNX1/RUNX3/SHB/TFRC/TNFRSF14/TNFSF9/VSIR/VTCN1	36
GO:0030879	mammary gland development	21/1445	133/18870	0.00117179	0.0148336	0.0115782	AREG/BAX/CEBPB/CSF1/ELF3/EPHA2/FGF2/GATA3/GPX1/ID2/IRF6/IRS2/ITGA2/MSX2/NME1/NRG1/NTN1/OXTR/TGFA/VDR/WNT4	21
GO:0042149	cellular response to glucose starvation	11/1445	50/18870	0.00117906	0.0148336	0.0115782	BECN1/CPEB4/NFE2L2/NUAK2/PLIN2/PMAIP1/SESN1/SESN2/SLC7A5/UPP1/ZC3H12A	11
GO:1902041	regulation of extrinsic apoptotic signaling pathway via death domain receptors	11/1445	50/18870	0.00117906	0.0148336	0.0115782	ATF3/BCL2L1/GPX1/HMOX1/ICAM1/LGALS3/PMAIP1/SERPINE1/THBS1/TMBIM1/TNFAIP3	11
GO:0002476	antigen processing and presentation of endogenous peptide antigen via MHC class Ib	6/1445	17/18870	0.00118141	0.0148336	0.0115782	HLA-A/HLA-B/HLA-C/HLA-E/TAP2/ULBP1	6
GO:0002484	antigen processing and presentation of endogenous peptide antigen via MHC class I via ER pathway	6/1445	17/18870	0.00118141	0.0148336	0.0115782	HLA-A/HLA-B/HLA-C/HLA-E/TAP2/ULBP1	6
GO:0010544	negative regulation of platelet activation	6/1445	17/18870	0.00118141	0.0148336	0.0115782	PDGFB/PRKCD/SERPINE2/SH2B3/THBD/UBASH3B	6
GO:0016053	organic acid biosynthetic process	42/1445	337/18870	0.0012162	0.0152364	0.0118926	ABHD3/ACADL/ACADVL/ADI1/AKR1B1/AKR1C3/ALDH1A2/ALDH1A3/ALOX5/ANXA1/AVPR1A/CARNS1/CASP1/CSAD/CYP3A4/CYP7B1/ELOVL4/ELOVL7/FADS3/GAD1/GGTA1/GLS/GLS2/GSTP1/HAAO/HACD1/IL1B/KAT2B/KMO/LPL/MGLL/NAGS/NANP/NR1D1/OSBPL3/PLOD3/PRKAB1/PRKAG2/PTGES/PTGS2/SERINC3/SLC1A3	42
GO:0006672	ceramide metabolic process	18/1445	107/18870	0.00122585	0.0152553	0.0119074	ABCA12/ACER2/B4GALNT1/CCN1/CEL/CERS3/DEGS2/GBA1/GM2A/HEXA/HEXB/NEU1/ORMDL2/PLPP1/PRKCD/SGMS2/SPHK1/UGCG	18
GO:0030593	neutrophil chemotaxis	18/1445	107/18870	0.00122585	0.0152553	0.0119074	C3AR1/CCL20/CSF3R/CXCL1/CXCL11/CXCL2/CXCL3/CXCL5/CXCL8/CXCR2/IL1B/ITGA1/LGALS3/MDK/PIK3CD/RIPOR2/S100A8/S100A9	18
GO:0048144	fibroblast proliferation	18/1445	107/18870	0.00122585	0.0152553	0.0119074	BAX/CDKN1A/FN1/FOSL2/FTH1/GAS6/GPX1/GSTP1/HRAS/INCA1/LIF/PARP10/PDGFB/PRDX1/S100A6/SOD2/SPHK1/TP53INP1	18
GO:0034644	cellular response to UV	16/1445	90/18870	0.00123152	0.0152921	0.011936	BAX/CDKN1A/DDB2/H2AC25/MAPK11/MAPK13/MDM2/MME/MMP2/MMP3/POLH/PRKCD/TIMP1/TP53INP1/TRIAP1/XPC	16
GO:0019430	removal of superoxide radicals	7/1445	23/18870	0.00124994	0.0154563	0.0120642	CD36/GCH1/NFE2L2/NQO1/PRDX1/SOD2/SOD3	7
GO:0001649	osteoblast differentiation	34/1445	257/18870	0.00125024	0.0154563	0.0120642	ACHE/AREG/BMP2/CCN1/CEBPB/CEBPD/CHRD/COL1A1/CRIM1/CYP24A1/DNAI3/EPHA2/FGF2/FHL2/FOSL2/GREM1/IL6/IL6R/ITGA11/JAG1/JUNB/LOX/MAPK11/MSX2/NOCT/RUNX2/SIRT7/SPP1/TENT5A/TMT1A/TOB1/TP53INP2/VEGFC/WNT4	34
GO:0045428	regulation of nitric oxide biosynthetic process	12/1445	58/18870	0.00127095	0.0156093	0.0121837	ACP5/CD36/CLEC7A/CLU/IL1B/KLF4/P2RX4/PTGS2/PTX3/SOD2/TLR4/ZC3H12A	12
GO:0099024	plasma membrane invagination	12/1445	58/18870	0.00127095	0.0156093	0.0121837	ABCA1/ABCA7/BECN1/C3/CD36/F2RL1/GSN/ITGA2/MYH9/PLCG2/RAB31/THBS1	12
GO:1903409	reactive oxygen species biosynthetic process	12/1445	58/18870	0.00127095	0.0156093	0.0121837	ALOX5/CD36/DUOX1/DUOX2/DUOXA1/DUOXA2/MAOB/PLCG2/RAB27A/SLC18A2/SOD2/TLR4	12
GO:0001952	regulation of cell-matrix adhesion	20/1445	125/18870	0.00128506	0.0156875	0.0122447	ACER2/APOD/BCL6/CD36/CDH13/CIB1/CSF1/DUSP3/GREM1/JAG1/MMP12/MMP14/PLAU/RRAS/S100A10/SDC4/SERPINE1/SLC9A1/THBS1/WNT4	20
GO:0006690	icosanoid metabolic process	20/1445	125/18870	0.00128506	0.0156875	0.0122447	AKR1B1/AKR1C2/AKR1C3/ALOX5/ANXA1/AVPR1A/CASP1/CYP1B1/CYP2C18/CYP2J2/EPHX1/GGTA1/GPX1/GSTP1/IL1B/MGLL/PLA2G4C/PTGES/PTGS2/TNFRSF1A	20
GO:0014074	response to purine-containing compound	22/1445	143/18870	0.00128568	0.0156875	0.0122447	AHR/AREG/CASQ2/COL1A1/CRHBP/CYP1B1/DUOX1/DUOX2/FOS/FOSL1/HCN2/IL1B/NT5E/P2RX4/P2RY2/PDE2A/PTGS2/RAP1B/SDC1/STAT1/THBD/VGF	22
GO:0045682	regulation of epidermis development	13/1445	66/18870	0.0013109	0.0158331	0.0123583	ABCA12/AQP3/CD109/ERRFI1/FGF2/MAFF/MAFG/MSX2/PLAAT4/SFN/TMEM79/VDR/ZFP36	13
GO:0036295	cellular response to increased oxygen levels	5/1445	12/18870	0.00131167	0.0158331	0.0123583	ATP6V0D1/ATP6V1G1/FAS/FOXO1/NOX1	5
GO:0043589	skin morphogenesis	5/1445	12/18870	0.00131167	0.0158331	0.0123583	COL1A1/ERRFI1/ITGA2/ITGA6/ITGB4	5
GO:0106014	regulation of inflammatory response to wounding	5/1445	12/18870	0.00131167	0.0158331	0.0123583	ALOX5/GRN/IL33/MDK/STAT3	5
GO:2001237	negative regulation of extrinsic apoptotic signaling pathway	17/1445	99/18870	0.00131168	0.0158331	0.0123583	BCL2L1/CTTN/GCLM/GPX1/GSTP1/HMOX1/ICAM1/IFI6/IL1A/IL1B/ITGA6/LGALS3/LMNA/SERPINE1/THBS1/TMBIM1/TNFAIP3	17
GO:0030856	regulation of epithelial cell differentiation	25/1445	171/18870	0.00132195	0.0159228	0.0124284	ABCA12/AQP3/BMP2/CD109/CDKN2B/CEBPB/ERRFI1/FGF2/FST/GATA3/IL1A/IL1B/JAG1/LIF/MAFF/MAFG/MSX2/PLAAT4/SERPINE1/SFN/SPRED3/STAT1/TNFRSF1A/VDR/ZFP36	25
GO:0046879	hormone secretion	39/1445	308/18870	0.00132951	0.0159796	0.0124727	ABCA12/ADCY8/ALOX5/ANXA1/BMAL1/BMP8A/C1QTNF12/CGA/CLTRN/CPT1A/CRH/CRHBP/F2RL1/FOXO1/GATA3/HCAR2/HLA-DRB1/IL11/IL1B/IL6/ILDR1/ILDR2/IRS2/LIF/MAFA/NKX3-1/NMB/NR1D1/PCLO/PIM3/PTPRN/SLC18A2/SNAP25/SPINK1/SPP1/TM7SF3/TRPV6/VAMP8/VGF	39
GO:0002703	regulation of leukocyte mediated immunity	33/1445	249/18870	0.00141894	0.0170182	0.0132834	ADORA2B/AHR/ARID5A/B2M/BCL6/C3/CD1D/CD226/CD55/CLEC7A/F2RL1/GATA3/HLA-A/HLA-B/HLA-C/HLA-DRB1/HLA-E/ICAM1/IL12A/IL1B/IL1R1/IL4R/IL6/IL7R/KLRD1/LAMP1/PLCG2/STXBP2/TAP2/TFRC/TLR4/ULBP1/VAMP8	33
GO:0001667	ameboidal-type cell migration	57/1445	497/18870	0.00142287	0.0170291	0.0132918	ADAM9/ANXA1/ANXA3/CDH13/CIB1/CSNK2B/CTSH/CYP1B1/DUSP10/EPB41L4B/EPHA2/EPPK1/FAP/FAT2/FBXW7/FGF1/FGF2/FN1/GADD45A/GATA3/GPX1/GREM1/GRN/HBEGF/HMOX1/HSPB1/ID1/IRS2/ITGA2/ITGA3/ITGB4/KITLG/KLF4/KRT16/LOXL2/MYH9/NANOS1/NFE2L2/NRP2/P2RX4/PDGFB/PDLIM1/PIK3CD/PLCG2/PLK2/PRR5L/PTGS2/PTPRR/RRAS/S100A9/S100P/SDC4/SPARC/THBS1/TIMP1/VEGFC/ZC3H12A	57
GO:0010955	negative regulation of protein processing	8/1445	30/18870	0.00147636	0.0175943	0.0137331	IL1R2/MDM2/PLAT/PLAU/PRNP/SERPINE1/SERPINE2/THBS1	8
GO:1903318	negative regulation of protein maturation	8/1445	30/18870	0.00147636	0.0175943	0.0137331	IL1R2/MDM2/PLAT/PLAU/PRNP/SERPINE1/SERPINE2/THBS1	8
GO:0006826	iron ion transport	12/1445	59/18870	0.00148618	0.0176739	0.0137951	ABCB6/B2M/FLVCR2/FTH1/FTL/ISCU/MCOLN1/MELTF/SLC41A2/STEAP3/STEAP4/TFRC	12
GO:0006509	membrane protein ectodomain proteolysis	10/1445	44/18870	0.00150113	0.0177765	0.0138752	ADAM9/BACE1/FURIN/IL1B/MMP7/MYH9/PSEN2/PTPN3/TIMP1/TIMP4	10
GO:0006739	NADP metabolic process	10/1445	44/18870	0.00150113	0.0177765	0.0138752	ALDH1L1/G6PD/ME1/NOCT/NOX1/NQO1/PRPS2/TIGAR/TKT/TP53I3	10
GO:0045017	glycerolipid biosynthetic process	33/1445	250/18870	0.00151766	0.0179345	0.0139985	ABHD3/ABHD4/ABHD5/ACSL1/AJUBA/BECN1/C3/CAPN2/CDS1/DGKA/FBXW7/FGF2/GPAA1/GPAT3/INPP1/INPP5D/IP6K3/ITPKC/LCAT/PDGFB/PI4K2B/PIGT/PIGW/PIK3CD/PIP4K2C/PIP5KL1/PISD/PLA2G4C/PLCG2/PLSCR1/SOCS3/SYNJ1/SYNJ2	33
GO:0008207	C21-steroid hormone metabolic process	9/1445	37/18870	0.00154111	0.0180976	0.0141259	ADM/AKR1B1/AKR1C2/AKR1C3/BMP2/DHRS2/DKK3/EGR1/WNT4	9
GO:0044319	wound healing, spreading of cells	9/1445	37/18870	0.00154111	0.0180976	0.0141259	AJUBA/CCN1/CD44/FLNA/HBEGF/MMP12/MSX2/RHOC/TMEFF2	9
GO:0090505	epiboly involved in wound healing	9/1445	37/18870	0.00154111	0.0180976	0.0141259	AJUBA/CCN1/CD44/FLNA/HBEGF/MMP12/MSX2/RHOC/TMEFF2	9
GO:0050830	defense response to Gram-positive bacterium	19/1445	118/18870	0.00155491	0.0182216	0.0142227	ACP5/CASP4/CD36/DEFB1/EPHA2/H2BC11/H2BC12/H2BC21/H2BC8/HLA-A/HLA-E/IL12A/IL1B/IL6/IL7R/KRT6A/RNASE7/ROMO1/TNFRSF14	19
GO:0050886	endocrine process	16/1445	92/18870	0.00156562	0.018309	0.0142909	ACE2/ATP6AP2/AVPR1A/CGA/CORIN/CRH/CRHBP/F2RL1/GATA3/HCAR2/IL1B/NKX3-1/NOX1/OXTR/SPP1/TRPV6	16
GO:0031348	negative regulation of defense response	40/1445	321/18870	0.00157283	0.0183551	0.0143268	ACP5/AHR/ALOX5/C1QTNF12/DUSP10/F2RL1/FURIN/GATA3/GBA1/GPX1/GRN/GSTP1/HLA-A/HLA-B/HLA-DRB1/HLA-E/IER3/IL33/KLF4/KLRD1/KRT1/MDK/MMP12/NLRC5/NPY5R/NR1D1/NT5E/PARP14/PLK2/PRKCD/RAB7B/RHBDF2/RIOK3/RPS19/SOCS3/STAT3/TNFAIP3/TNFRSF1A/TRIM38/ZFP36	40
GO:0050870	positive regulation of T cell activation	33/1445	251/18870	0.00162227	0.018881	0.0147373	ANXA1/B2M/BCL6/CD1D/CD274/CD55/CD70/DUSP10/GATA3/HLA-A/HLA-DRB1/HLA-E/IGFBP2/IL12A/IL1A/IL1B/IL1RL2/IL4R/IL6/IL7R/KITLG/MAP3K8/MDK/PDCD1LG2/PNP/RUNX1/RUNX3/SHB/TFRC/TNFRSF14/TNFSF9/VSIR/VTCN1	33
GO:0002292	T cell differentiation involved in immune response	15/1445	84/18870	0.001649	0.018881	0.0147373	ANXA1/BCL3/BCL6/GATA3/HLA-DRB1/IL4R/IL6/IL6R/JUNB/SHB/SOCS3/STAT3/STAT4/ZC3H12A/ZFPM1	15
GO:0048678	response to axon injury	15/1445	84/18870	0.001649	0.018881	0.0147373	APOD/BAX/FGF2/FLNA/GRN/KLF4/MMP2/NEFL/P2RX4/PCSK1/PLCG2/RANGAP1/RTN4RL1/SOD2/SPP1	15
GO:0010839	negative regulation of keratinocyte proliferation	7/1445	24/18870	0.00164917	0.018881	0.0147373	CD109/EPPK1/IRF6/KLF9/OVOL1/SFN/VDR	7
GO:0040037	negative regulation of fibroblast growth factor receptor signaling pathway	7/1445	24/18870	0.00164917	0.018881	0.0147373	FGF2/GATA3/GPC1/SPRY4/SULF2/THBS1/WNT4	7
GO:0060143	positive regulation of syncytium formation by plasma membrane fusion	7/1445	24/18870	0.00164917	0.018881	0.0147373	ADAM9/CAPN2/EHD1/GDF15/IL4R/NFATC2/RIPOR2	7
GO:0098739	import across plasma membrane	29/1445	212/18870	0.00165161	0.018881	0.0147373	ACE2/ACSL1/ATP12A/CD36/CLTRN/GRM1/HCN2/IRS2/ISCU/KCNJ13/KCNJ4/PRNP/SCNN1A/SLC12A4/SLC12A8/SLC15A2/SLC1A3/SLC22A4/SLC30A1/SLC36A1/SLC38A4/SLC3A2/SLC43A2/SLC7A5/SLC8A3/SLC9A1/SLC9A2/THBS1/TRPV6	29
GO:0006977	DNA damage response, signal transduction by p53 class mediator resulting in cell cycle arrest	6/1445	18/18870	0.00165817	0.018881	0.0147373	CDKN1A/MDM2/PIDD1/PLK2/PLK3/TRIAP1	6
GO:0009313	oligosaccharide catabolic process	6/1445	18/18870	0.00165817	0.018881	0.0147373	GM2A/HEXB/MAN2B1/MAN2B2/MANBA/NEU1	6
GO:0035234	ectopic germ cell programmed cell death	6/1445	18/18870	0.00165817	0.018881	0.0147373	BAX/BCL2L1/IL1A/IL1B/KITLG/YBX3	6
GO:0046851	negative regulation of bone remodeling	6/1445	18/18870	0.00165817	0.018881	0.0147373	GREM1/IL6/INPP5D/TNFAIP3/TNFRSF11B/UBASH3B	6
GO:0051917	regulation of fibrinolysis	6/1445	18/18870	0.00165817	0.018881	0.0147373	FAP/PLAT/PLAU/SERPINE1/THBD/THBS1	6
GO:0030148	sphingolipid biosynthetic process	18/1445	110/18870	0.00169429	0.0192533	0.0150279	A4GALT/ACER2/ALDH3B2/B4GALNT1/CCN1/CERS3/DEGS2/ELOVL4/ELOVL7/GBA1/HACD1/ORMDL2/PLPP1/PRKCD/SGMS2/SPHK1/SPNS2/UGCG	18
GO:0001704	formation of primary germ layer	20/1445	128/18870	0.00172631	0.019508	0.0152268	COL7A1/COL8A1/DKK1/DUSP1/DUSP2/DUSP4/DUSP5/EPHA2/ETS2/FN1/ITGA2/ITGA3/ITGB4/KLF4/LAMA3/LAMB3/MMP14/MMP2/NR0B1/TXNRD1	20
GO:0007566	embryo implantation	12/1445	60/18870	0.00173058	0.019508	0.0152268	HSPG2/IGFBP7/IL1B/ITGB4/LIF/MMP2/PTGS2/SPP1/STC2/TIMP1/TPPP3/VMP1	12
GO:0045604	regulation of epidermal cell differentiation	12/1445	60/18870	0.00173058	0.019508	0.0152268	ABCA12/AQP3/CD109/ERRFI1/FGF2/MAFF/MAFG/MSX2/PLAAT4/SFN/VDR/ZFP36	12
GO:0080164	regulation of nitric oxide metabolic process	12/1445	60/18870	0.00173058	0.019508	0.0152268	ACP5/CD36/CLEC7A/CLU/IL1B/KLF4/P2RX4/PTGS2/PTX3/SOD2/TLR4/ZC3H12A	12
GO:0006644	phospholipid metabolic process	45/1445	375/18870	0.00179642	0.0202098	0.0157745	ABHD3/ABHD4/ABHD5/AJUBA/BECN1/CAPN2/CDS1/DGKA/FGF2/GPAA1/GPAT3/GPCPD1/HEXB/INPP1/INPP5D/IP6K3/ISYNA1/ITPKC/LCAT/LPL/PDGFB/PI4K2B/PIGT/PIGW/PIK3CD/PIP4K2C/PIP5KL1/PISD/PLA1A/PLA2G4C/PLAAT1/PLAAT3/PLAAT4/PLB1/PLBD2/PLCG2/PLPP1/PLPP4/PLSCR1/PRKCD/SGMS2/SOCS3/SYNJ1/SYNJ2/TNFAIP8L3	45
GO:0046394	carboxylic acid biosynthetic process	41/1445	334/18870	0.00183999	0.0206585	0.0161248	ABHD3/ACADL/ACADVL/ADI1/AKR1B1/AKR1C3/ALDH1A2/ALDH1A3/ALOX5/ANXA1/AVPR1A/CARNS1/CASP1/CYP3A4/CYP7B1/ELOVL4/ELOVL7/FADS3/GAD1/GGTA1/GLS/GLS2/GSTP1/HAAO/HACD1/IL1B/KAT2B/KMO/LPL/MGLL/NAGS/NANP/NR1D1/OSBPL3/PLOD3/PRKAB1/PRKAG2/PTGES/PTGS2/SERINC3/SLC1A3	41
GO:0035335	peptidyl-tyrosine dephosphorylation	8/1445	31/18870	0.00185804	0.020737	0.016186	DUSP1/DUSP10/DUSP3/DUSP5/DUSP6/PTPRB/PTPRR/UBASH3B	8
GO:0072525	pyridine-containing compound biosynthetic process	8/1445	31/18870	0.00185804	0.020737	0.016186	HAAO/KMO/NADSYN1/NAMPT/NNMT/PARP10/PARP9/PNPO	8
GO:2000191	regulation of fatty acid transport	8/1445	31/18870	0.00185804	0.020737	0.016186	ACSL1/IL1A/IL1B/IRS2/P2RX4/PLA2R1/PTGES/THBS1	8
GO:0071230	cellular response to amino acid stimulus	15/1445	85/18870	0.0018635	0.0207568	0.0162015	BAIAP2/BCL2L1/CAPN2/CEBPB/COL1A1/CPEB4/GCLM/GRIA1/LAMTOR4/MMP2/RRAGC/SESN1/SESN2/SLC7A5/STAMBPL1	15
GO:1902106	negative regulation of leukocyte differentiation	18/1445	111/18870	0.00188068	0.0209045	0.0163167	ANXA1/BCL6/FBXW7/ID2/IL4R/INPP5D/IRF1/MAFB/MDK/RUNX1/RUNX3/TCTA/TLR4/TNFRSF11B/TRIB1/UBASH3B/ZC3H12A/ZFPM1	18
GO:0090504	epiboly	9/1445	38/18870	0.00188419	0.0209045	0.0163167	AJUBA/CCN1/CD44/FLNA/HBEGF/MMP12/MSX2/RHOC/TMEFF2	9
GO:0001933	negative regulation of protein phosphorylation	38/1445	304/18870	0.0019194	0.0212532	0.0165889	BAX/BDKRB1/BDKRB2/BMP2/CD109/CDKN1A/CIB1/DKK1/DUSP1/DUSP10/DUSP3/DUSP6/ERRFI1/GADD45A/GBA1/GPD1L/GPRC5A/GSTP1/HSPB1/IL1B/INCA1/MVP/NIBAN1/PARP14/PIP5KL1/PRKAG2/PRKCD/PRNP/PRR5L/PTPRB/SFN/SLC8A3/SOCS3/SPINK1/SPRY4/TRIB1/UBASH3B/ZC3H12A	38
GO:0032729	positive regulation of type II interferon production	14/1445	77/18870	0.00194786	0.0215259	0.0168018	ARID5A/BCL3/CD226/CLEC7A/F2RL1/HLA-A/HRAS/IL12A/IL1B/IL1R1/SLC7A5/TLR4/TXK/ZFPM1	14
GO:0043542	endothelial cell migration	36/1445	284/18870	0.00195556	0.0215687	0.0168352	ANXA1/ANXA3/CDH13/CIB1/CSNK2B/CYP1B1/EPHA2/FAP/FBXW7/FGF1/FGF2/GADD45A/GATA3/GPX1/GREM1/GRN/HMOX1/HSPB1/ID1/KLF4/LOXL2/MYH9/NFE2L2/NRP2/P2RX4/PDGFB/PIK3CD/PLK2/PTGS2/RRAS/S100A9/S100P/SPARC/THBS1/VEGFC/ZC3H12A	36
GO:0071229	cellular response to acid chemical	16/1445	94/18870	0.00197271	0.0217152	0.0169496	AVPR1A/BAIAP2/BCL2L1/CAPN2/CEBPB/COL1A1/CPEB4/GCLM/GRIA1/LAMTOR4/MMP2/RRAGC/SESN1/SESN2/SLC7A5/STAMBPL1	16
GO:0015824	proline transport	5/1445	13/18870	0.00199776	0.0217687	0.0169913	ACE2/CLTRN/SLC36A1/SLC3A2/SLC7A5	5
GO:0051918	negative regulation of fibrinolysis	5/1445	13/18870	0.00199776	0.0217687	0.0169913	PLAT/PLAU/SERPINE1/THBD/THBS1	5
GO:0061430	bone trabecula morphogenesis	5/1445	13/18870	0.00199776	0.0217687	0.0169913	COL1A1/GREM1/MMP2/MSX2/PLXNB1	5
GO:0070486	leukocyte aggregation	5/1445	13/18870	0.00199776	0.0217687	0.0169913	CD44/IL1B/NR4A3/S100A8/S100A9	5
GO:0075509	endocytosis involved in viral entry into host cell	5/1445	13/18870	0.00199776	0.0217687	0.0169913	ACE2/CAV2/CTSL/RNASEK/TPCN1	5
GO:0043627	response to estrogen	13/1445	69/18870	0.00200078	0.0217687	0.0169913	ARID5A/CITED4/CRHBP/GATA3/GBA1/IGFBP2/KRT19/MDM2/MME/MMP14/MMP2/SRA1/TNFRSF11B	13
GO:0002263	cell activation involved in immune response	38/1445	305/18870	0.00203509	0.0220992	0.0172492	ADORA2B/ANXA1/ANXA3/BCL3/BCL6/DOCK2/F2RL1/GATA3/GRN/HLA-DRB1/ICAM1/IL33/IL4R/IL6/IL6R/ITM2A/JUNB/LAMP1/LCP1/LGALS3/MDK/NR4A3/PIK3CD/PLCG2/RAB27A/S100A13/SHB/SLC18A2/SOCS3/STAT3/STAT4/STXBP2/TCIM/TFRC/TLR4/VAMP8/ZC3H12A/ZFPM1	38
GO:0010632	regulation of epithelial cell migration	37/1445	295/18870	0.00205844	0.0223097	0.0174136	ADAM9/ANXA1/ANXA3/CIB1/CSNK2B/CTSH/DUSP10/EPB41L4B/EPHA2/EPPK1/FBXW7/FGF1/FGF2/GADD45A/GATA3/GRN/HBEGF/HMOX1/HSPB1/IRS2/ITGA2/ITGA3/KLF4/NFE2L2/NRP2/P2RX4/PDGFB/PIK3CD/PLCG2/PLK2/PTGS2/PTPRR/RRAS/SPARC/THBS1/VEGFC/ZC3H12A	37
GO:0014902	myotube differentiation	20/1445	130/18870	0.00208692	0.0224884	0.017553	AVPR1A/BARX2/BDNF/BHLHE41/CAPN2/CAV2/DOCK2/EHD1/ERVW-1/FBXO22/GDF15/GPX1/IL4R/KEL/MMP14/MYH9/NFATC2/RBM38/RCAN1/RIPOR2	20
GO:0002367	cytokine production involved in immune response	21/1445	122/18870	0.00036507	0.00675499	0.00527253	ACP5/ARID5A/B2M/BCL6/CD226/CD36/CD55/CLEC7A/F2RL1/GATA3/HLA-A/HLA-E/IL1B/IL1R1/IL6/LACC1/NR4A3/PLCG2/SLC7A5/TLR4/TNFRSF14	21
GO:0032652	regulation of interleukin-1 production	20/1445	130/18870	0.00208692	0.0224884	0.017553	ACP5/ANXA1/CASP1/CD36/CLEC7A/EGR1/F2RL1/GAS6/GSTP1/HSPB1/IL1R2/IL6/LPL/PANX2/S100A13/SPHK1/STAT3/TLR4/TNFAIP3/ZC3H12A	20
GO:0045861	negative regulation of proteolysis	31/1445	235/18870	0.00209279	0.0225085	0.0175687	ANXA8/ANXA8L1/CD44/CST3/CSTA/CSTB/ECM1/GAS6/GPX1/IFI6/IL1R2/KLF4/LAMP3/MDM2/PLAT/PLAU/PRNP/PTPN3/SERPINB13/SERPINB5/SERPINB7/SERPINB8/SERPINE1/SERPINE2/SERPINI1/SFN/SPOCK2/THBS1/TIMP1/TIMP4/TRIAP1	31
GO:0010623	programmed cell death involved in cell development	7/1445	25/18870	0.00214086	0.0228074	0.0178021	BAX/BCL2L1/FGF2/IL1A/IL1B/KITLG/YBX3	7
GO:0010954	positive regulation of protein processing	7/1445	25/18870	0.00214086	0.0228074	0.0178021	ANXA2/BAG2/GSN/MELTF/MMP14/MYH9/S100A10	7
GO:0050927	positive regulation of positive chemotaxis	7/1445	25/18870	0.00214086	0.0228074	0.0178021	CDH13/CXCL8/F2RL1/F3/ITGA2/PGF/VEGFC	7
GO:0071450	cellular response to oxygen radical	7/1445	25/18870	0.00214086	0.0228074	0.0178021	CD36/GCH1/NFE2L2/NQO1/PRDX1/SOD2/SOD3	7
GO:0071451	cellular response to superoxide	7/1445	25/18870	0.00214086	0.0228074	0.0178021	CD36/GCH1/NFE2L2/NQO1/PRDX1/SOD2/SOD3	7
GO:0034284	response to monosaccharide	28/1445	206/18870	0.00216169	0.0229859	0.0179414	ABCA12/ADCY8/C1QTNF12/CLTRN/COL4A3/EGR1/GAS6/GCLM/GJD3/GPX1/HLA-DRB1/ICAM1/IL1A/ILDR2/IRS2/ITGA2/LPL/MAFA/NPTX1/NR1D1/PCSK1/PIM3/PTGS2/PTPRN/RUNX2/SESN2/SOD2/THBS1	28
GO:0046467	membrane lipid biosynthetic process	22/1445	149/18870	0.00219971	0.023346	0.0182224	A4GALT/ACER2/ALDH3B2/B4GALNT1/CCN1/CERS3/DEGS2/ELOVL4/ELOVL7/GAL3ST4/GBA1/GPAA1/HACD1/ORMDL2/PIGT/PIGW/PLPP1/PRKCD/SGMS2/SPHK1/SPNS2/UGCG	22
GO:0042326	negative regulation of phosphorylation	40/1445	327/18870	0.00221304	0.0234432	0.0182983	BAX/BDKRB1/BDKRB2/BMP2/CD109/CDKN1A/CDKN2B/CIB1/DKK1/DUSP1/DUSP10/DUSP3/DUSP6/ERRFI1/GADD45A/GBA1/GPD1L/GPRC5A/GSTP1/HSPB1/IL1B/INCA1/IRS2/MVP/NIBAN1/PARP14/PIP5KL1/PRKAG2/PRKCD/PRNP/PRR5L/PTPRB/SFN/SLC8A3/SOCS3/SPINK1/SPRY4/TRIB1/UBASH3B/ZC3H12A	40
GO:0033157	regulation of intracellular protein transport	30/1445	226/18870	0.00222154	0.023489	0.0183341	ABLIM3/APOD/BAG3/BBC3/CD36/CIB1/EDEM1/FBXW7/FLNA/GAS6/HRAS/IL1B/LCP1/MDM2/OAZ3/OS9/PLK3/PRKCD/PRNP/PRR5L/PTGS2/RANGAP1/SFN/SIRT7/TCAF2/TMEM30A/TXN/UFM1/ZC3H12A/ZPR1	30
GO:0016032	viral process	50/1445	432/18870	0.00223657	0.0236035	0.0184235	ACE2/APOBEC3C/BCL2L1/BECN1/CAV2/CD55/CLDN1/CLDN9/CSNK2B/CTSB/CTSL/CXCL8/EPHA2/FURIN/GAS6/GSN/GTF2B/HLA-DRB1/ICAM1/IFITM3/IGF2R/ISG20/ITGA2/ITGB6/LAMP1/LAMP3/MRC1/MX1/NECTIN4/PARP10/PARP9/PLSCR1/PTX3/RAB7A/RNASEK/SELPLG/SLC3A2/ST6GALNAC2/STAT1/TFRC/TNFRSF14/TPCN1/TRIM22/TRIM38/TRIM8/VAMP8/XPR1/ZC3H12A/ZC3HAV1/ZFP36	50
GO:0001909	leukocyte mediated cytotoxicity	21/1445	140/18870	0.00225202	0.0237119	0.018508	B2M/CD1D/CD226/CTSH/F2RL1/HLA-A/HLA-B/HLA-C/HLA-DRB1/HLA-E/ICAM1/IL12A/IL7R/KLRD1/LAMP1/PRDX1/RAB27A/RNF19B/STXBP2/TAP2/ULBP1	21
GO:0002523	leukocyte migration involved in inflammatory response	6/1445	19/18870	0.00226791	0.0237119	0.018508	ALOX5/MDK/NINJ1/S100A8/S100A9/TRIM55	6
GO:0032928	regulation of superoxide anion generation	6/1445	19/18870	0.00226791	0.0237119	0.018508	ACP5/CLEC7A/F2RL1/GSTP1/PON3/PRKCD	6
GO:0060231	mesenchymal to epithelial transition	6/1445	19/18870	0.00226791	0.0237119	0.018508	GATA3/GREM1/LIF/PELO/STAT1/WNT4	6
GO:0098543	detection of other organism	6/1445	19/18870	0.00226791	0.0237119	0.018508	CD1D/CLEC7A/HLA-A/HLA-B/HLA-DRB1/TLR4	6
GO:0032642	regulation of chemokine production	17/1445	104/18870	0.00227349	0.0237261	0.0185191	ADORA2B/APOD/CLEC7A/EGR1/EPHA2/F2RL1/GSTP1/HMOX1/IL1B/IL33/IL4R/IL6/IL6R/KLF4/LPL/TLR4/ZFPM1	17
GO:0043620	regulation of DNA-templated transcription in response to stress	9/1445	39/18870	0.00228562	0.0237922	0.0185707	ATF3/BAG3/CEBPB/DDIT3/EGR1/EPAS1/HMOX1/NFE2L2/TCIM	9
GO:0032922	circadian regulation of gene expression	13/1445	70/18870	0.00228828	0.0237922	0.0185707	AHR/BHLHE40/BHLHE41/BMAL1/CAVIN3/EGR1/ID1/ID2/NAMPT/NOCT/NPAS2/NR1D1/USP2	13
GO:0032355	response to estradiol	18/1445	113/18870	0.00230553	0.0239273	0.0186761	ALDH1A2/ANXA1/AREG/CCDC62/COL1A1/CRHBP/CYP1B1/GJB2/GPX1/GRIA1/IGFBP2/ITGA2/MMP2/MSX2/NQO1/OXTR/PTGS2/STAT3	18
GO:0032633	interleukin-4 production	9/1445	35/18870	0.00100493	0.013085	0.0102133	CEBPB/DDIT3/GATA3/HLA-DRB1/HLA-E/IL1RAP/IL33/SLC7A5/ZFPM1	9
GO:0022617	extracellular matrix disassembly	12/1445	62/18870	0.00231864	0.0239309	0.018679	CST3/FAP/FURIN/IL6/LCP1/MELTF/MMP12/MMP14/MMP19/MMP2/MMP3/MMP7	12
GO:0097035	regulation of membrane lipid distribution	12/1445	62/18870	0.00231864	0.0239309	0.018679	ABCA1/ABCA12/ABCA7/ABCB1/ATP10B/PLSCR1/PRKCD/TLCD1/TLCD2/TMEM30A/TRIAP1/VMP1	12
GO:0010720	positive regulation of cell development	51/1445	444/18870	0.00238434	0.0245639	0.0191731	ANXA1/BAIAP2/BCL6/BDNF/BMP2/CHODL/CLEC7A/CSF1/DUSP10/EGR2/FGF2/FN1/FOS/GAS6/GATA3/HAP1/HAPLN3/HLA-DRB1/ID2/IL1B/IL1RL2/IL33/IL4R/IL6/IL7R/INPP5D/KITLG/KLF10/LIF/MDK/MME/MMP14/NEFL/NGF/NTN1/OTP/PLXNB1/PLXNB2/PNP/RAB21/RUNX1/RUNX3/SERPINE2/SHB/SLC7A5/TNFSF9/TRIB1/VEGFC/VSIR/ZNF365/ZNF488	51
GO:0010508	positive regulation of autophagy	22/1445	150/18870	0.00239593	0.0246382	0.0192311	ADRB2/BAG3/BECN1/FOXO1/HMOX1/HSPB8/OPTN/PIP4K2C/PLEKHF1/PLK2/PLK3/SESN1/SESN2/SQSTM1/TMEM59/TOM1/TP53INP1/TPCN1/TRIM22/TRIM38/TRIM8/ZC3H12A	22
GO:0051960	regulation of nervous system development	53/1445	466/18870	0.0024514	0.0251607	0.0196389	AGRN/AMIGO2/ANXA2/B2M/BAIAP2/BDNF/BHLHE40/BHLHE41/BMAL1/BMP2/BTG2/CDKN2B/CHODL/DKK1/DUSP10/EGR2/FGF2/FN1/HAP1/HAPLN3/HES2/HES6/ID2/IFRD1/IL1B/IL1RAP/IL33/IL6/LIF/LRRTM2/MCF2/MDK/MME/NEFL/NGF/NR1D1/NTN1/OTP/OXTR/PLXNB1/PLXNB2/RAB21/S100A10/SERPINE2/SLC7A5/SPP1/TG/THBS2/TNFRSF21/VEGFC/ZNF365/ZNF488/ZPR1	53
GO:0001910	regulation of leukocyte mediated cytotoxicity	16/1445	96/18870	0.00246464	0.0251607	0.0196389	B2M/CD1D/CD226/F2RL1/HLA-A/HLA-B/HLA-C/HLA-DRB1/HLA-E/ICAM1/IL12A/IL7R/KLRD1/LAMP1/TAP2/ULBP1	16
GO:0002690	positive regulation of leukocyte chemotaxis	16/1445	96/18870	0.00246464	0.0251607	0.0196389	C3AR1/CSF1/CXCL8/CXCR2/F2RL1/GAS6/IL12A/IL6/IL6R/MDK/PGF/RIPOR2/S100A14/SERPINE1/THBS1/VEGFC	16
GO:0014909	smooth muscle cell migration	16/1445	96/18870	0.00246464	0.0251607	0.0196389	CYP1B1/DDIT3/ITGA2/MDK/MDM2/NDRG4/NFE2L2/NR4A3/PDGFB/PLAT/PLAU/S100A11/SERPINE1/TLR4/TPM1/TRIB1	16
GO:1901654	response to ketone	28/1445	208/18870	0.00249216	0.0253957	0.0198223	ADCY8/AHR/AKR1C2/AKR1C3/AVPR1A/BCL2L1/CDKN1A/CLDN1/CYP1B1/DSG1/F5/FOS/FOSL1/GAS6/GBA1/GJB2/IGFBP7/KLF9/MAOB/NEFL/NKX3-1/NQO1/OXTR/PAPPA/SCNN1A/SGK1/SPP1/THBS1	28
GO:0045685	regulation of glial cell differentiation	14/1445	79/18870	0.00250081	0.0254377	0.0198551	BMP2/DUSP10/EGR2/ID2/IL33/IL6/LIF/MDK/NR1D1/SERPINE2/TNFRSF21/WDR1/ZNF365/ZNF488	14
GO:0015718	monocarboxylic acid transport	25/1445	179/18870	0.00250944	0.0254464	0.0198619	ABCC2/ABCC3/ACSL1/ANXA1/BDKRB2/CD36/CPT1A/CROT/EMB/IL1A/IL1B/IRS2/NMB/P2RX4/PLA2R1/PLIN2/PTGES/PTGS2/SLC10A3/SLC16A12/SLC16A6/SLC16A7/SLC25A20/SLC6A8/THBS1	25
GO:0051402	neuron apoptotic process	35/1445	278/18870	0.00251071	0.0254464	0.0198619	BACE1/BAX/BCL2L1/BDNF/BTG2/CEBPB/CLU/CPEB4/DDIT3/DIO3/DKK1/EGLN3/EGR1/FAM162A/FAS/FBXW7/G6PD/GATA3/GBA1/GBE1/GCLM/GPX1/GRN/HRAS/ITGA1/MDK/NEFL/NGF/NQO1/PCDHGC5/PIGT/PRNP/SOD2/TNFRSF21/ZPR1	35
GO:0032612	interleukin-1 production	20/1445	130/18870	0.00208692	0.0224884	0.017553	ACP5/ANXA1/CASP1/CD36/CLEC7A/EGR1/F2RL1/GAS6/GSTP1/HSPB1/IL1R2/IL6/LPL/PANX2/S100A13/SPHK1/STAT3/TLR4/TNFAIP3/ZC3H12A	20
GO:0042102	positive regulation of T cell proliferation	17/1445	105/18870	0.00252356	0.0254848	0.0198919	ANXA1/CD1D/CD274/CD55/CD70/HLA-A/HLA-E/IGFBP2/IL1A/IL1B/IL6/KITLG/PDCD1LG2/PNP/TFRC/TNFSF9/VTCN1	17
GO:0003044	regulation of systemic arterial blood pressure mediated by a chemical signal	10/1445	47/18870	0.00254031	0.0255621	0.0199522	ACE2/ADRB2/ATP6AP2/AVPR1A/CORIN/F2RL1/NOX1/OXTR/SOD2/TPM1	10
GO:0010837	regulation of keratinocyte proliferation	10/1445	47/18870	0.00254031	0.0255621	0.0199522	AREG/CD109/EPPK1/IRF6/KLF9/MDK/OVOL1/SFN/VDR/ZFP36	10
GO:0051896	regulation of phosphatidylinositol 3-kinase/protein kinase B signal transduction	32/1445	248/18870	0.00255263	0.0256402	0.0200132	AKR1C2/AKR1C3/BANK1/BECN1/C1QTNF12/CAVIN3/CIB1/DDIT3/EPHA2/F2RL1/F3/FAM110C/FGF2/FLT1/FN1/GAS6/GATA3/GDF15/GPX1/HBEGF/HPSE/NKX3-1/P2RX4/PDGFB/PHLDA3/PIK3CD/PLXNB1/RRAS/SH2B3/THBS1/THPO/TXN	32
GO:0000768	syncytium formation by plasma membrane fusion	12/1445	63/18870	0.00266858	0.026474	0.020664	ADAM9/CAPN2/CD109/DOCK2/EHD1/ERVW-1/GDF15/IL4R/MYH9/NFATC2/RIPOR2/TCTA	12
GO:0010573	vascular endothelial growth factor production	12/1445	63/18870	0.00266858	0.026474	0.020664	ADORA2B/C3/C3AR1/CYP1B1/HPSE/IL1A/IL1B/IL6/IL6R/NOX1/PTGS2/SULF2	12
GO:0070498	interleukin-1-mediated signaling pathway	8/1445	32/18870	0.00231343	0.0239309	0.018679	EGR1/IL1B/IL1R1/IL1R2/IL1RAP/IL1RL2/IL6/NFKBIA	8
GO:0032663	regulation of interleukin-2 production	12/1445	63/18870	0.00266858	0.026474	0.020664	ANXA1/CLEC7A/GATA3/IL1A/IL1B/PLCG2/PNP/PRNP/RUNX1/TNFAIP3/VTCN1/ZFP36	12
GO:0042058	regulation of epidermal growth factor receptor signaling pathway	12/1445	63/18870	0.00266858	0.026474	0.020664	CDH13/DUSP3/ERRFI1/GPRC5A/HAP1/IFI6/ITGA1/MVP/PTPN3/RAB7A/RHBDF1/RHBDF2	12
GO:0046173	polyol biosynthetic process	12/1445	63/18870	0.00266858	0.026474	0.020664	ACER2/CYP3A4/FGF2/GBA1/GCH1/HRH1/IP6K3/ISYNA1/ITPKC/PLCG2/PTS/SPHK1	12
GO:0140253	cell-cell fusion	12/1445	63/18870	0.00266858	0.026474	0.020664	ADAM9/CAPN2/CD109/DOCK2/EHD1/ERVW-1/GDF15/IL4R/MYH9/NFATC2/RIPOR2/TCTA	12
GO:0009435	NAD biosynthetic process	7/1445	26/18870	0.00273845	0.0268827	0.020983	HAAO/KMO/NADSYN1/NAMPT/NNMT/PARP10/PARP9	7
GO:0031579	membrane raft organization	7/1445	26/18870	0.00273845	0.0268827	0.020983	ABCA7/ANXA2/CAV2/DOCK2/GSN/S100A10/YJEFN3	7
GO:0033598	mammary gland epithelial cell proliferation	7/1445	26/18870	0.00273845	0.0268827	0.020983	AREG/BAX/CEBPB/EPHA2/GATA3/GPX1/ID2	7
GO:0050926	regulation of positive chemotaxis	7/1445	26/18870	0.00273845	0.0268827	0.020983	CDH13/CXCL8/F2RL1/F3/ITGA2/PGF/VEGFC	7
GO:0060333	type II interferon-mediated signaling pathway	7/1445	26/18870	0.00273845	0.0268827	0.020983	IFNGR1/IRF1/NLRC5/PARP14/PARP9/STAT1/TXK	7
GO:0098581	detection of external biotic stimulus	7/1445	26/18870	0.00273845	0.0268827	0.020983	CD1D/CLEC7A/HLA-A/HLA-B/HLA-DRB1/LY96/TLR4	7
GO:0009595	detection of biotic stimulus	9/1445	40/18870	0.00275213	0.0269587	0.0210423	CD1D/CLEC7A/FAP/HLA-A/HLA-B/HLA-DRB1/LY96/SRPX/TLR4	9
GO:0016236	macroautophagy	40/1445	331/18870	0.00275578	0.0269587	0.0210423	ADRB2/ATG4A/ATP6V0A1/ATP6V0B/ATP6V0D1/ATP6V0E1/ATP6V1B2/ATP6V1C1/ATP6V1C2/ATP6V1D/ATP6V1E1/ATP6V1G1/ATP6V1H/BAG3/BECN1/CTSD/EI24/FEZ1/GAA/GABARAPL1/GBA1/HMOX1/HSPB8/MAP1LC3B/MCOLN1/OPTN/PIP4K2C/RAB7A/RUBCNL/SESN1/SESN2/SQSTM1/TIGAR/TOM1/TP53INP1/TP53INP2/UFM1/VAMP8/VMP1/WDR81	40
GO:0006066	alcohol metabolic process	44/1445	373/18870	0.00278357	0.0271833	0.0212176	ABCA1/ABCA5/ACADL/ACADVL/ACER2/AKR1B1/AKR1B10/AKR1C2/AKR1C3/ALDH1A2/ALDH1A3/ALDH3B2/BMP2/CEL/CYP1B1/CYP2C18/CYP3A4/CYP3A7/CYP7B1/DEGS2/DHRS3/DKK3/FDXR/FGF1/FGF2/G6PD/GBA1/GCH1/HRH1/IP6K3/ISYNA1/ITPKC/LCAT/NPC2/PLB1/PLCG2/PLPP1/PTS/RETSAT/SPHK1/SULT2A1/SYNJ1/TPK1/WNT4	44
GO:1902105	regulation of leukocyte differentiation	39/1445	321/18870	0.00281143	0.0274078	0.0213928	ANXA1/BCL6/CEBPB/CSF1/DUSP10/FBXW7/FOS/GAS6/GATA3/HLA-B/HLA-DRB1/ID2/IL1RL2/IL4R/IL7R/INPP5D/IRF1/JUNB/KITLG/KLF10/LIF/MAFB/MDK/MMP14/NFAM1/PNP/PRDM1/RUNX1/RUNX3/SHB/TCTA/TLR4/TNFRSF11B/TNFSF9/TRIB1/UBASH3B/VSIR/ZC3H12A/ZFPM1	39
GO:0051897	positive regulation of phosphatidylinositol 3-kinase/protein kinase B signal transduction	24/1445	171/18870	0.00283507	0.0275904	0.0215354	AKR1C2/AKR1C3/BECN1/C1QTNF12/F2RL1/F3/FAM110C/FGF2/FLT1/FN1/GAS6/GATA3/GDF15/GPX1/HBEGF/HPSE/NKX3-1/P2RX4/PDGFB/PIK3CD/PLXNB1/THBS1/THPO/TXN	24
GO:0043618	regulation of transcription from RNA polymerase II promoter in response to stress	8/1445	33/18870	0.00285186	0.0277059	0.0216255	ATF3/BAG3/CEBPB/DDIT3/EGR1/EPAS1/HMOX1/NFE2L2	8
GO:0097531	mast cell migration	5/1445	14/18870	0.0029131	0.0281585	0.0219787	KITLG/PGF/PIK3CD/RIN3/VEGFC	5
GO:1901031	regulation of response to reactive oxygen species	5/1445	14/18870	0.0029131	0.0281585	0.0219787	CD36/GCH1/NFE2L2/SESN1/SESN2	5
GO:0002366	leukocyte activation involved in immune response	37/1445	301/18870	0.00291346	0.0281585	0.0219787	ADORA2B/ANXA1/ANXA3/BCL3/BCL6/DOCK2/F2RL1/GATA3/GRN/HLA-DRB1/ICAM1/IL33/IL4R/IL6/IL6R/ITM2A/JUNB/LAMP1/LCP1/LGALS3/MDK/NR4A3/PIK3CD/PLCG2/RAB27A/S100A13/SHB/SLC18A2/SOCS3/STAT3/STAT4/STXBP2/TFRC/TLR4/VAMP8/ZC3H12A/ZFPM1	37
GO:0050766	positive regulation of phagocytosis	13/1445	72/18870	0.00296521	0.0285825	0.0223098	ABCA7/C3/CD36/CLEC7A/DOCK2/F2RL1/GAS6/IL1B/ITGA2/PLCG2/PTX3/RAB27A/RAB31	13
GO:0046849	bone remodeling	15/1445	89/18870	0.0029675	0.0285825	0.0223098	ACP5/ADRB2/CCDC154/EPHA2/GREM1/IL6/INPP5D/MDK/RAB7A/SPP1/TFRC/TNFAIP3/TNFRSF11B/TPP1/UBASH3B	15
GO:0071706	tumor necrosis factor superfamily cytokine production	26/1445	191/18870	0.00298488	0.0286287	0.0223458	ACP5/ARID5A/BCL3/CD274/CD36/CLEC7A/CLU/GAS6/GPNMB/GSTP1/HLA-E/HSPB1/IFNGR1/IL1A/IL33/IL6/LPL/LY96/PLCG2/STAT3/THBS1/TLR4/TNFAIP3/VSIR/ZC3H12A/ZFP36	26
GO:1903555	regulation of tumor necrosis factor superfamily cytokine production	26/1445	191/18870	0.00298488	0.0286287	0.0223458	ACP5/ARID5A/BCL3/CD274/CD36/CLEC7A/CLU/GAS6/GPNMB/GSTP1/HLA-E/HSPB1/IFNGR1/IL1A/IL33/IL6/LPL/LY96/PLCG2/STAT3/THBS1/TLR4/TNFAIP3/VSIR/ZC3H12A/ZFP36	26
GO:0032602	chemokine production	17/1445	105/18870	0.00252356	0.0254848	0.0198919	ADORA2B/APOD/CLEC7A/EGR1/EPHA2/F2RL1/GSTP1/HMOX1/IL1B/IL33/IL4R/IL6/IL6R/KLF4/LPL/TLR4/ZFPM1	17
GO:0032660	regulation of interleukin-17 production	10/1445	48/18870	0.00299265	0.0286287	0.0223458	ARID5A/DDIT3/IL12A/IL36RN/IL6/PRNP/SLC7A5/SPHK1/TLR4/VSIR	10
GO:0006700	C21-steroid hormone biosynthetic process	6/1445	20/18870	0.00303225	0.0288291	0.0225022	ADM/AKR1B1/BMP2/DKK3/EGR1/WNT4	6
GO:0090201	negative regulation of release of cytochrome c from mitochondria	6/1445	20/18870	0.00303225	0.0288291	0.0225022	BCL2L1/CLU/GHITM/GPX1/LMNA/TRIAP1	6
GO:1902001	fatty acid transmembrane transport	6/1445	20/18870	0.00303225	0.0288291	0.0225022	ACSL1/CD36/CPT1A/IRS2/SLC25A20/THBS1	6
GO:0032388	positive regulation of intracellular transport	27/1445	201/18870	0.0030341	0.0288291	0.0225022	ABCA12/ABLIM3/ANXA2/BAG3/BBC3/CIB1/EDEM1/EHD1/FBXW7/FEZ1/FLNA/GAS6/HRAS/IL1B/MDM2/OAZ3/PLK3/PRKCD/PRNP/PRR5L/PTGS2/RAB21/SFN/TCAF2/TMEM30A/ZC3H12A/ZPR1	27
GO:0001885	endothelial cell development	12/1445	64/18870	0.00306024	0.0289796	0.0226197	CLDN1/COL27A1/F2RL1/GPX1/HPSE/ICAM1/IL1B/PDE2A/PLOD3/RAP1B/TJP2/TNFRSF1A	12
GO:2000630	positive regulation of miRNA metabolic process	12/1445	64/18870	0.00306024	0.0289796	0.0226197	BMP2/EGR1/FGF2/FOS/FOSL1/GATA3/HRAS/KLF4/NEAT1/PDGFB/STAT3/ZC3H12A	12
GO:0002062	chondrocyte differentiation	18/1445	116/18870	0.00309157	0.029227	0.0228128	ARID5A/BMP2/CCN2/COL27A1/ECM1/FOSL2/GDF6/GREM1/LOXL2/MDK/MSX2/RUNX1/RUNX2/RUNX3/SCIN/SULF2/TGFBI/WNT9A	18
GO:1904019	epithelial cell apoptotic process	21/1445	144/18870	0.00318267	0.0300378	0.0234456	AKR1C3/ANGPTL4/BAX/BCL2L1/COL4A3/GAS6/GATA3/GSN/HMOX1/ICAM1/IL6/KRT18/KRT8/MDK/NFE2L2/PLA2R1/SERPINB13/SERPINE1/THBS1/TNFAIP3/ZFP36	21
GO:0015833	peptide transport	33/1445	262/18870	0.00325261	0.0306039	0.0238875	ABCA1/ABCA12/ADCY8/ALOX5/ANXA1/BMAL1/BMP8A/C1QTNF12/CLTRN/CPT1A/CRH/CRHBP/F2RL1/FOXO1/HLA-DRB1/IL1B/IL6/ILDR1/ILDR2/IRS2/MAFA/NR1D1/PCLO/PIM3/PTPRN/S100A8/SLC15A2/SNAP25/SPINK1/TAP1/TAP2/TM7SF3/VGF	33
GO:0001935	endothelial cell proliferation	27/1445	202/18870	0.00325353	0.0306039	0.0238875	ALDH1A2/ALOX5/CAV2/CDH13/COL4A3/COL8A1/ECM1/EPHA2/F3/FGF2/FLT1/HMOX1/HSPG2/IL12A/LOXL2/MDK/MMP14/NRP2/PDGFB/PGF/PIK3CD/POLD4/SPARC/STAT1/STAT3/THBS1/VEGFC	27
GO:0032623	interleukin-2 production	12/1445	63/18870	0.00266858	0.026474	0.020664	ANXA1/CLEC7A/GATA3/IL1A/IL1B/PLCG2/PNP/PRNP/RUNX1/TNFAIP3/VTCN1/ZFP36	12
GO:0150077	regulation of neuroinflammatory response	9/1445	41/18870	0.00329079	0.0308512	0.0240805	GRN/IL1B/IL33/IL6/MMP3/NR1D1/PLCG2/PTGS2/SPHK1	9
GO:0046889	positive regulation of lipid biosynthetic process	15/1445	90/18870	0.0033147	0.0310236	0.0242151	ADM/ANXA1/AVPR1A/CAPN2/CCDC3/CCN1/CGA/FGF1/IL1A/IL1B/KAT2B/NR1D1/PRKCD/PTGS2/WNT4	15
GO:0002688	regulation of leukocyte chemotaxis	19/1445	126/18870	0.00334972	0.0312474	0.0243898	C3AR1/CSF1/CXCL8/CXCR2/DUSP1/F2RL1/GAS6/GREM1/IL12A/IL6/IL6R/MDK/PGF/RIN3/RIPOR2/S100A14/SERPINE1/THBS1/VEGFC	19
GO:0003014	renal system process	19/1445	126/18870	0.00334972	0.0312474	0.0243898	ADM/AKR1B1/AKR1C3/AQP3/CHRNA3/CORIN/CORO2B/F2RL1/GAS6/GSN/ITGA3/MYO1E/NPPB/PDGFB/PON3/RRM2B/SGK1/SLC15A2/SULF2	19
GO:0060759	regulation of response to cytokine stimulus	25/1445	183/18870	0.00338386	0.0314698	0.0245634	CASP1/CASP4/CCDC3/CSF1/ECM1/F2RL1/GAS6/GSTP1/H2BC11/IL1R1/IL1R2/IL36RN/IL6/KLF4/MIB2/MMP12/NLRC5/PARP14/PARP9/SH2B3/SPHK1/TLR4/TNFAIP3/TNFRSF1A/TXK	25
GO:1990868	response to chemokine	16/1445	99/18870	0.00339035	0.0314698	0.0245634	ACKR2/CCL20/CIB1/CXCL1/CXCL11/CXCL2/CXCL3/CXCL5/CXCL8/CXCR2/DUSP1/LOX/RIPOR2/SH2B3/THPO/ZC3H12A	16
GO:1990869	cellular response to chemokine	16/1445	99/18870	0.00339035	0.0314698	0.0245634	ACKR2/CCL20/CIB1/CXCL1/CXCL11/CXCL2/CXCL3/CXCL5/CXCL8/CXCR2/DUSP1/LOX/RIPOR2/SH2B3/THPO/ZC3H12A	16
GO:0042059	negative regulation of epidermal growth factor receptor signaling pathway	7/1445	27/18870	0.00345604	0.0318309	0.0248452	DUSP3/ERRFI1/GPRC5A/ITGA1/MVP/PTPN3/RAB7A	7
GO:1903319	positive regulation of protein maturation	7/1445	27/18870	0.00345604	0.0318309	0.0248452	ANXA2/BAG2/GSN/MELTF/MMP14/MYH9/S100A10	7
GO:0045834	positive regulation of lipid metabolic process	21/1445	145/18870	0.00346	0.0318309	0.0248452	ABHD5/ADM/ANXA1/AVPR1A/CAPN2/CCDC3/CCN1/CGA/CPT1A/FGF1/FGF2/FLT1/IL1A/IL1B/IRS2/KAT2B/NR1D1/NR4A3/PRKCD/PTGS2/WNT4	21
GO:0030212	hyaluronan metabolic process	8/1445	34/18870	0.00348313	0.0318309	0.0248452	CD44/CEMIP2/FGF2/HEXA/HEXB/IL1B/ITIH5/PDGFB	8
GO:0032743	positive regulation of interleukin-2 production	8/1445	34/18870	0.00348313	0.0318309	0.0248452	ANXA1/CLEC7A/IL1A/IL1B/PLCG2/PNP/RUNX1/VTCN1	8
GO:0034405	response to fluid shear stress	8/1445	34/18870	0.00348313	0.0318309	0.0248452	ABCA1/ADAM9/KLF4/MMP2/NFE2L2/P2RX4/PTGS2/TFPI2	8
GO:0046825	regulation of protein export from nucleus	8/1445	34/18870	0.00348313	0.0318309	0.0248452	BAG3/GAS6/IL1B/MDM2/RANGAP1/SFN/SIRT7/TXN	8
GO:0010324	membrane invagination	12/1445	65/18870	0.00349715	0.0318309	0.0248452	ABCA1/ABCA7/BECN1/C3/CD36/F2RL1/GSN/ITGA2/MYH9/PLCG2/RAB31/THBS1	12
GO:0010812	negative regulation of cell-substrate adhesion	12/1445	65/18870	0.00349715	0.0318309	0.0248452	ACER2/APOD/BCL6/COL1A1/CORO2B/JAG1/MELTF/MMP12/MMP14/SERPINE1/SPRY4/THBS1	12
GO:0032620	interleukin-17 production	10/1445	48/18870	0.00299265	0.0286287	0.0223458	ARID5A/DDIT3/IL12A/IL36RN/IL6/PRNP/SLC7A5/SPHK1/TLR4/VSIR	10
GO:0032653	regulation of interleukin-10 production	12/1445	65/18870	0.00349715	0.0318309	0.0248452	BCL3/CD274/CLEC7A/F2RL1/HLA-DRB1/IL6/PDCD1LG2/PLCG2/STAT3/TLR4/TNFRSF21/VSIR	12
GO:0045453	bone resorption	12/1445	65/18870	0.00349715	0.0318309	0.0248452	ACP5/ADRB2/CCDC154/IL6/INPP5D/RAB7A/SPP1/TFRC/TNFAIP3/TNFRSF11B/TPP1/UBASH3B	12
GO:0002768	immune response-regulating cell surface receptor signaling pathway	41/1445	346/18870	0.00350438	0.0318451	0.0248563	BANK1/BAX/BLNK/C3AR1/CD226/CLEC7A/DUSP3/F2RL1/FOSL2/GATA3/HLA-A/HLA-DRB1/HRAS/INPP5D/KLRD1/LGALS3/LY96/NFAM1/NFATC2/NFKBIA/NINJ1/NR1D1/NR4A3/PHPT1/PIK3CD/PLCG2/PLPP4/PLSCR1/PRKCD/PRNP/RAB7B/S100A14/SHB/TEC/TLR4/TNFAIP3/TNFRSF21/TRBC2/TXK/VTCN1/ZC3H12A	41
GO:0051146	striated muscle cell differentiation	37/1445	305/18870	0.00363952	0.0330199	0.0257733	ANKRD1/AVPR1A/BARX2/BDNF/BHLHE41/BMP2/BVES/CAPN2/CAPN3/CAV2/DKK1/DOCK2/EHD1/ERVW-1/FBXO22/FHL2/G6PD/GDF15/GPX1/GREM1/IL4R/KEL/KRT19/KRT8/LMNA/MMP14/MYH9/NFATC2/NRG1/PDLIM5/RBM38/RCAN1/RIPOR2/SDC1/SLC9A1/TPM1/WDR1	37
GO:0009306	protein secretion	43/1445	368/18870	0.00367334	0.033273	0.0259708	ABCA1/ABCA12/ACHE/ADAM9/ADCY8/ALOX5/ANKRD1/ANXA1/AP1S1/BMAL1/BMP8A/C1QTNF12/CAVIN1/CLTRN/CPT1A/F2RL1/FOXO1/GNPTAB/HCAR2/HLA-DRB1/IL12A/IL1A/IL1B/IL6/ILDR2/IRS2/LTBP2/M6PR/MAFA/NR1D1/PCLO/PCSK1/PIM3/PTPRN/RHBDF1/RHBDF2/SNAP25/STEAP3/TANGO2/TLR4/TM7SF3/VEGFC/VGF	43
GO:0015711	organic anion transport	50/1445	443/18870	0.00372139	0.0336541	0.0262683	ABCB1/ABCC2/ABCC3/ACE2/ACSL1/ANXA1/APBA1/AVPR1A/BDKRB2/BEST1/CD36/CLTRN/CPT1A/CROT/EMB/GRM1/IL1A/IL1B/IRS2/KMO/NMB/NPY5R/P2RX4/PLA2R1/PLIN2/PSAP/PTGES/PTGS2/SERINC3/SLC10A3/SLC16A12/SLC16A6/SLC16A7/SLC1A3/SLC22A4/SLC25A15/SLC25A16/SLC25A20/SLC2A8/SLC36A1/SLC38A4/SLC38A6/SLC3A2/SLC43A2/SLC4A11/SLC52A3/SLC6A8/SLC7A14/SLC7A5/THBS1	50
GO:1903707	negative regulation of hemopoiesis	18/1445	118/18870	0.00373043	0.0336816	0.0262898	ANXA1/BCL6/FBXW7/ID2/IL4R/INPP5D/IRF1/MAFB/MDK/RUNX1/RUNX3/TCTA/TLR4/TNFRSF11B/TRIB1/UBASH3B/ZC3H12A/ZFPM1	18
GO:0046822	regulation of nucleocytoplasmic transport	17/1445	109/18870	0.00376445	0.0339344	0.0264871	APOD/BAG3/CD36/FLNA/GAS6/IER3/IL1B/MDM2/PRKCD/PTGS2/RANGAP1/SFN/SIRT7/TXN/UFM1/ZC3H12A/ZPR1	17
GO:0045669	positive regulation of osteoblast differentiation	13/1445	74/18870	0.00379704	0.0341734	0.0266736	BMP2/CCN1/CEBPB/CEBPD/DNAI3/FGF2/IL6/IL6R/JAG1/MSX2/RUNX2/TENT5A/WNT4	13
GO:0046486	glycerolipid metabolic process	45/1445	390/18870	0.00381585	0.0342878	0.026763	ABHD3/ABHD4/ABHD5/ACSL1/AJUBA/BECN1/C3/CAPN2/CDS1/CPT1A/DGKA/FBXW7/FGF2/GPAA1/GPAT3/GPCPD1/GPX1/INPP1/INPP5D/IP6K3/ITPKC/LCAT/LPL/LYPLA2/MGLL/PDGFB/PI4K2B/PIGT/PIGW/PIK3CD/PIP4K2C/PIP5KL1/PISD/PLA1A/PLA2G4C/PLAAT1/PLAAT3/PLAAT4/PLB1/PLCG2/PLSCR1/SLC22A4/SOCS3/SYNJ1/SYNJ2	45
GO:0035592	establishment of protein localization to extracellular region	43/1445	369/18870	0.00385882	0.0346186	0.0270212	ABCA1/ABCA12/ACHE/ADAM9/ADCY8/ALOX5/ANKRD1/ANXA1/AP1S1/BMAL1/BMP8A/C1QTNF12/CAVIN1/CLTRN/CPT1A/F2RL1/FOXO1/GNPTAB/HCAR2/HLA-DRB1/IL12A/IL1A/IL1B/IL6/ILDR2/IRS2/LTBP2/M6PR/MAFA/NR1D1/PCLO/PCSK1/PIM3/PTPRN/RHBDF1/RHBDF2/SNAP25/STEAP3/TANGO2/TLR4/TM7SF3/VEGFC/VGF	43
GO:0019674	NAD metabolic process	9/1445	42/18870	0.00390901	0.0349067	0.027246	GPD1L/HAAO/KMO/ME1/NADSYN1/NAMPT/NNMT/PARP10/PARP9	9
GO:1902107	positive regulation of leukocyte differentiation	25/1445	185/18870	0.00390955	0.0349067	0.027246	ANXA1/BCL6/CSF1/DUSP10/FOS/GAS6/GATA3/HLA-DRB1/ID2/IL1RL2/IL4R/IL7R/INPP5D/KITLG/KLF10/LIF/MDK/MMP14/PNP/RUNX1/RUNX3/SHB/TNFSF9/TRIB1/VSIR	25
GO:1903708	positive regulation of hemopoiesis	25/1445	185/18870	0.00390955	0.0349067	0.027246	ANXA1/BCL6/CSF1/DUSP10/FOS/GAS6/GATA3/HLA-DRB1/ID2/IL1RL2/IL4R/IL7R/INPP5D/KITLG/KLF10/LIF/MDK/MMP14/PNP/RUNX1/RUNX3/SHB/TNFSF9/TRIB1/VSIR	25
GO:0002443	leukocyte mediated immunity	52/1445	466/18870	0.00395644	0.0351989	0.0274741	ADORA2B/AHR/ANXA3/ARID5A/B2M/BCL3/BCL6/C3/CD1D/CD226/CD55/CD70/CLEC7A/CLU/CTSH/F2RL1/GATA3/HLA-A/HLA-B/HLA-C/HLA-DRB1/HLA-E/ICAM1/IL12A/IL1B/IL1R1/IL4R/IL6/IL7R/INPP5D/JAG1/KLRD1/LAMP1/NCR3LG1/NR4A3/PIK3CD/PLCG2/PRDX1/PRKCD/RAB27A/RNF19B/S100A13/SCART1/SLC18A2/STXBP2/TAP2/TFRC/TLR4/ULBP1/UNC93B1/VAMP8/WDR1	52
GO:0010566	regulation of ketone biosynthetic process	6/1445	21/18870	0.00397357	0.0351989	0.0274741	ADM/AKR1C3/BMP2/DKK3/EGR1/WNT4	6
GO:0016137	glycoside metabolic process	6/1445	21/18870	0.00397357	0.0351989	0.0274741	AKR1B1/AKR1B10/AKR1C2/AKR1C3/FUCA1/GBA1	6
GO:0060444	branching involved in mammary gland duct morphogenesis	6/1445	21/18870	0.00397357	0.0351989	0.0274741	AREG/CSF1/EPHA2/MSX2/VDR/WNT4	6
GO:1901739	regulation of myoblast fusion	6/1445	21/18870	0.00397357	0.0351989	0.0274741	CAPN2/EHD1/GDF15/IL4R/NFATC2/RIPOR2	6
GO:0007492	endoderm development	14/1445	83/18870	0.00399559	0.035331	0.0275772	COL7A1/COL8A1/DKK1/DUSP1/DUSP2/DUSP4/DUSP5/FN1/LAMA3/LAMB3/MMP14/MMP2/NR0B1/PELO	14
GO:0031623	receptor internalization	19/1445	128/18870	0.00400103	0.035331	0.0275772	ACHE/ADM/ANXA2/CD36/CXCL8/CXCR2/DKK1/DNM3/GREM1/GRIA1/LRPAP1/LRRTM2/PLCG2/RAB31/RAMP1/RIN3/SDCBP/SNAP25/TFRC	19
GO:0006693	prostaglandin metabolic process	10/1445	50/18870	0.00408891	0.0358941	0.0280167	AKR1B1/AKR1C2/AKR1C3/ANXA1/AVPR1A/GSTP1/IL1B/PTGES/PTGS2/TNFRSF1A	10
GO:0089718	amino acid import across plasma membrane	10/1445	50/18870	0.00408891	0.0358941	0.0280167	ACE2/CLTRN/GRM1/SLC1A3/SLC22A4/SLC36A1/SLC38A4/SLC3A2/SLC43A2/SLC7A5	10
GO:0007567	parturition	5/1445	15/18870	0.00409672	0.0358941	0.0280167	CRH/MAFF/MMP2/OXTR/PLA2G4C	5
GO:0045454	cell redox homeostasis	9/1445	41/18870	0.00329079	0.0308512	0.0240805	DDIT3/GPX1/GSR/NFE2L2/NQO1/PRDX1/PRDX4/TXN/TXNRD1	9
GO:1901722	regulation of cell proliferation involved in kidney development	5/1445	15/18870	0.00409672	0.0358941	0.0280167	EGR1/GATA3/IL6R/PDGFB/SERPINB7	5
GO:0022406	membrane docking	15/1445	92/18870	0.00410927	0.0359481	0.0280589	BVES/CAV2/ESYT2/EXOC6/GRAMD2A/ICAM1/NDRG4/PSEN2/RAB7A/SNAP25/STX3/STXBP2/SYTL2/VAMP8/VMP1	15
GO:0043409	negative regulation of MAPK cascade	24/1445	176/18870	0.00412765	0.0360528	0.0281406	ABCA7/ACE2/ATF3/BMP2/DUSP1/DUSP10/DUSP2/DUSP3/DUSP4/DUSP5/DUSP6/DUSP8/F2RL1/FOXO1/GBA1/GSTP1/IL1B/LIF/PRKCD/PTPRR/SH2B3/SPRED3/SPRY4/TLR4	24
GO:0014013	regulation of gliogenesis	17/1445	110/18870	0.00414287	0.0360737	0.0281569	BMP2/CDKN2B/DUSP10/EGR2/ID2/IL1B/IL33/IL6/LIF/MDK/NR1D1/NTN1/SERPINE2/SLC7A5/VEGFC/ZNF365/ZNF488	17
GO:0014812	muscle cell migration	17/1445	110/18870	0.00414287	0.0360737	0.0281569	ANXA1/CYP1B1/DDIT3/ITGA2/MDK/MDM2/NDRG4/NFE2L2/NR4A3/PDGFB/PLAT/PLAU/S100A11/SERPINE1/TLR4/TPM1/TRIB1	17
GO:0032640	tumor necrosis factor production	25/1445	186/18870	0.0041971	0.0364332	0.0284375	ACP5/ARID5A/BCL3/CD36/CLEC7A/CLU/GAS6/GPNMB/GSTP1/HLA-E/HSPB1/IFNGR1/IL1A/IL33/IL6/LPL/LY96/PLCG2/STAT3/THBS1/TLR4/TNFAIP3/VSIR/ZC3H12A/ZFP36	25
GO:0032680	regulation of tumor necrosis factor production	25/1445	186/18870	0.0041971	0.0364332	0.0284375	ACP5/ARID5A/BCL3/CD36/CLEC7A/CLU/GAS6/GPNMB/GSTP1/HLA-E/HSPB1/IFNGR1/IL1A/IL33/IL6/LPL/LY96/PLCG2/STAT3/THBS1/TLR4/TNFAIP3/VSIR/ZC3H12A/ZFP36	25
GO:1902882	regulation of response to oxidative stress	8/1445	35/18870	0.00421741	0.0364968	0.0284871	AIFM2/ALOX5/CD36/GCH1/NCOA7/NFE2L2/SESN1/SESN2	8
GO:2000515	negative regulation of CD4-positive, alpha-beta T cell activation	8/1445	35/18870	0.00421741	0.0364968	0.0284871	ANXA1/BCL6/CD274/IL4R/RUNX1/RUNX3/VSIR/ZC3H12A	8
GO:0051222	positive regulation of protein transport	37/1445	308/18870	0.00428071	0.0369419	0.0288345	ABLIM3/ACHE/ADAM9/ADCY8/ANKRD1/BAG3/BBC3/C1QTNF12/CIB1/EDEM1/F2RL1/FBXW7/FLNA/GAS6/HCAR2/HLA-DRB1/HRAS/IL1A/IL1B/IRS2/MDM2/OAZ3/PCSK1/PLK3/PRKCD/PRNP/PRR5L/PTGS2/SFN/SNAP25/TCAF2/TLR4/TM7SF3/TMEM30A/VEGFC/ZC3H12A/ZPR1	37
GO:0000303	response to superoxide	7/1445	28/18870	0.00430824	0.0369419	0.0288345	CD36/GCH1/NFE2L2/NQO1/PRDX1/SOD2/SOD3	7
GO:0016540	protein autoprocessing	7/1445	28/18870	0.00430824	0.0369419	0.0288345	CAPN2/CASP1/CASP4/CTSL/PCSK1/PIDD1/PISD	7
GO:0019359	nicotinamide nucleotide biosynthetic process	7/1445	28/18870	0.00430824	0.0369419	0.0288345	HAAO/KMO/NADSYN1/NAMPT/NNMT/PARP10/PARP9	7
GO:0019363	pyridine nucleotide biosynthetic process	7/1445	28/18870	0.00430824	0.0369419	0.0288345	HAAO/KMO/NADSYN1/NAMPT/NNMT/PARP10/PARP9	7
GO:0030325	adrenal gland development	7/1445	28/18870	0.00430824	0.0369419	0.0288345	CRH/CYP1B1/DKK3/MDK/NR0B1/NR5A1/WNT4	7
GO:0006650	glycerophospholipid metabolic process	36/1445	298/18870	0.00437403	0.0374489	0.0292303	ABHD3/ABHD4/ABHD5/AJUBA/BECN1/CAPN2/CDS1/DGKA/FGF2/GPAA1/GPAT3/GPCPD1/INPP1/INPP5D/IP6K3/ITPKC/LCAT/PDGFB/PI4K2B/PIGT/PIGW/PIK3CD/PIP4K2C/PIP5KL1/PISD/PLA1A/PLA2G4C/PLAAT1/PLAAT3/PLAAT4/PLB1/PLCG2/PLSCR1/SOCS3/SYNJ1/SYNJ2	36
GO:0051651	maintenance of location in cell	30/1445	237/18870	0.00452035	0.038536	0.0300788	BAX/BDKRB1/CAPN3/CASQ2/CXCL11/DDIT3/FGF2/FLNA/FTH1/FTL/GAA/GHITM/GM2A/GPAA1/GSN/HAP1/HEXA/HEXB/MCOLN1/MCOLN3/NR5A1/OS9/PLCG2/RANGAP1/S100A8/S100A9/SCIN/TPCN1/TXN/UBASH3B	30
GO:0006949	syncytium formation	12/1445	67/18870	0.00452156	0.038536	0.0300788	ADAM9/CAPN2/CD109/DOCK2/EHD1/ERVW-1/GDF15/IL4R/MYH9/NFATC2/RIPOR2/TCTA	12
GO:0070301	cellular response to hydrogen peroxide	12/1445	67/18870	0.00452156	0.038536	0.0300788	ANXA1/BECN1/CYP1B1/IL6/MAPK13/MDM2/NFE2L2/NQO1/PRKCD/SPHK1/TNFAIP3/TXN	12
GO:0045055	regulated exocytosis	29/1445	227/18870	0.0045493	0.0387138	0.0302176	ABCA12/ADORA2B/ANXA3/CLTRN/CRHBP/F2RL1/IL4R/LAMP1/MYH9/NAPA/NR4A3/PCLO/PIK3CD/RAB27A/RAB31/RAP1B/S100A13/SCIN/SLC18A2/SNAP25/STX3/STXBP2/SYN2/SYNGR2/SYNJ1/SYT17/TMEM79/TRPV6/VAMP8	29
GO:0090316	positive regulation of intracellular protein transport	22/1445	158/18870	0.00456581	0.0387371	0.0302358	ABLIM3/BAG3/BBC3/CIB1/EDEM1/FBXW7/FLNA/GAS6/HRAS/IL1B/MDM2/OAZ3/PLK3/PRKCD/PRNP/PRR5L/PTGS2/SFN/TCAF2/TMEM30A/ZC3H12A/ZPR1	22
GO:2001236	regulation of extrinsic apoptotic signaling pathway	22/1445	158/18870	0.00456581	0.0387371	0.0302358	ATF3/BCL2L1/CTTN/GCLM/GPX1/GSTP1/HMOX1/ICAM1/IFI6/IL1A/IL1B/ITGA6/LGALS3/LMNA/PMAIP1/SERPINE1/SRPX/THBS1/TLR4/TMBIM1/TNFAIP3/TNFRSF12A	22
GO:0031400	negative regulation of protein modification process	49/1445	437/18870	0.00460186	0.0389841	0.0304286	BAG2/BAX/BDKRB1/BDKRB2/BEX2/BMP2/CAPN3/CD109/CDKN1A/CIB1/DKK1/DUSP1/DUSP10/DUSP3/DUSP6/ERRFI1/G6PD/GADD45A/GBA1/GPD1L/GPRC5A/GSTP1/HSPB1/IL1B/INCA1/LGALS3/MVP/NCOA7/NIBAN1/PARP10/PARP14/PIP5KL1/PPP1R15A/PRKAG2/PRKCD/PRNP/PRR5L/PTPRB/SFN/SIRT7/SLC8A3/SOCS3/SPINK1/SPRY4/SQSTM1/TNFAIP3/TRIB1/UBASH3B/ZC3H12A	49
GO:0060443	mammary gland morphogenesis	9/1445	43/18870	0.00461443	0.0390319	0.0304659	AREG/BAX/CSF1/ELF3/EPHA2/MSX2/NTN1/VDR/WNT4	9
GO:0010574	regulation of vascular endothelial growth factor production	11/1445	59/18870	0.0046922	0.0395114	0.0308402	ADORA2B/C3/C3AR1/CYP1B1/HPSE/IL1A/IL1B/IL6/NOX1/PTGS2/SULF2	11
GO:0014009	glial cell proliferation	11/1445	59/18870	0.0046922	0.0395114	0.0308402	AREG/CDKN2B/CLU/CSF1/GBA1/IL1B/IL33/IL6/NTN1/SLC7A5/VEGFC	11
GO:0033619	membrane protein proteolysis	11/1445	59/18870	0.0046922	0.0395114	0.0308402	ADAM9/BACE1/CTSH/FURIN/IL1B/MMP7/MYH9/PSEN2/PTPN3/TIMP1/TIMP4	11
GO:0006692	prostanoid metabolic process	10/1445	51/18870	0.00474451	0.0398327	0.0310909	AKR1B1/AKR1C2/AKR1C3/ANXA1/AVPR1A/GSTP1/IL1B/PTGES/PTGS2/TNFRSF1A	10
GO:0010332	response to gamma radiation	10/1445	51/18870	0.00474451	0.0398327	0.0310909	BAX/BCL2L1/CDKN1A/EGR1/GPX1/HRAS/IL1A/MDM2/SOD2/TIGAR	10
GO:0071887	leukocyte apoptotic process	18/1445	121/18870	0.00489035	0.0408101	0.0318538	ANXA1/BAX/BCL2L1/BCL3/BCL6/CD274/CTSL/CXCR2/FAS/GAS6/HCAR2/IL6/IL7R/IRS2/KITLG/LGALS3/PIK3CD/TNFRSF21	18
GO:0015911	long-chain fatty acid import across plasma membrane	4/1445	10/18870	0.00494074	0.0408101	0.0318538	ACSL1/CD36/IRS2/THBS1	4
GO:0030638	polyketide metabolic process	4/1445	10/18870	0.00494074	0.0408101	0.0318538	AKR1B1/AKR1B10/AKR1C2/AKR1C3	4
GO:0030647	aminoglycoside antibiotic metabolic process	4/1445	10/18870	0.00494074	0.0408101	0.0318538	AKR1B1/AKR1B10/AKR1C2/AKR1C3	4
GO:0032429	regulation of phospholipase A2 activity	4/1445	10/18870	0.00494074	0.0408101	0.0318538	ANXA1/ANXA8/ANXA8L1/PLA2R1	4
GO:0034356	NAD biosynthesis via nicotinamide riboside salvage pathway	4/1445	10/18870	0.00494074	0.0408101	0.0318538	NAMPT/NNMT/PARP10/PARP9	4
GO:0043174	nucleoside salvage	4/1445	10/18870	0.00494074	0.0408101	0.0318538	ADK/APRT/PGM2/PNP	4
GO:0032613	interleukin-10 production	12/1445	65/18870	0.00349715	0.0318309	0.0248452	BCL3/CD274/CLEC7A/F2RL1/HLA-DRB1/IL6/PDCD1LG2/PLCG2/STAT3/TLR4/TNFRSF21/VSIR	12
GO:0060346	bone trabecula formation	4/1445	10/18870	0.00494074	0.0408101	0.0318538	COL1A1/GREM1/MMP2/MSX2	4
GO:0090331	negative regulation of platelet aggregation	4/1445	10/18870	0.00494074	0.0408101	0.0318538	PRKCD/SERPINE2/SH2B3/UBASH3B	4
GO:1902513	regulation of organelle transport along microtubule	4/1445	10/18870	0.00494074	0.0408101	0.0318538	FEZ1/HAP1/LAMP1/NEFH	4
GO:0048041	focal adhesion assembly	14/1445	85/18870	0.00497787	0.0410041	0.0320052	AJUBA/APOD/CORO2B/CTTN/DUSP3/GREM1/ITGA2/MMP14/RHOD/S100A10/SDC4/SLC9A1/THBS1/WNT4	14
GO:0072659	protein localization to plasma membrane	35/1445	290/18870	0.0049788	0.0410041	0.0320052	ABCA12/ANK1/BCL2L1/CIB1/CRB3/EHD1/EHD3/EPHA2/FLNA/GAS6/GRIP2/ITGA3/KRT18/LGALS3/LYPD1/MMP14/MYL12A/NSF/OPTN/PIGW/PLEKHF1/PRNP/RAB31/RAB7A/RAMP1/RHBDF2/S100A10/SQSTM1/STX3/TMBIM1/TMEM59/TNFRSF1A/VAMP5/VAMP8/ZDHHC23	35
GO:0045639	positive regulation of myeloid cell differentiation	16/1445	103/18870	0.00505235	0.041473	0.0323712	CSF1/FOS/HLA-DRB1/ID2/INPP5D/JAG1/KITLG/KLF10/LIF/RAB7B/RUNX1/SCIN/STAT1/STAT3/THPO/TRIB1	16
GO:0002474	antigen processing and presentation of peptide antigen via MHC class I	8/1445	36/18870	0.00506523	0.041473	0.0323712	B2M/HLA-A/HLA-B/HLA-C/HLA-E/TAP1/TAP2/ULBP1	8
GO:0016486	peptide hormone processing	8/1445	36/18870	0.00506523	0.041473	0.0323712	ACE2/ATP6AP2/CORIN/CTSL/ERO1B/FURIN/PCSK1/PCSK1N	8
GO:1905332	positive regulation of morphogenesis of an epithelium	8/1445	36/18870	0.00506523	0.041473	0.0323712	FGF2/GATA3/GREM1/LBX2/LIF/MDK/PIK3CD/WNT4	8
GO:0002837	regulation of immune response to tumor cell	6/1445	22/18870	0.00511472	0.0415926	0.0324646	AHR/CD226/CD274/GSDME/HLA-DRB1/IL12A	6
GO:0032700	negative regulation of interleukin-17 production	6/1445	22/18870	0.00511472	0.0415926	0.0324646	DDIT3/IL12A/IL36RN/PRNP/TLR4/VSIR	6
GO:0060008	Sertoli cell differentiation	6/1445	22/18870	0.00511472	0.0415926	0.0324646	FLNA/IL1A/NR0B1/NR5A1/SDC1/WNT4	6
GO:0098801	regulation of renal system process	6/1445	22/18870	0.00511472	0.0415926	0.0324646	CORIN/CORO2B/F2RL1/GAS6/NPPB/PDGFB	6
GO:0051055	negative regulation of lipid biosynthetic process	12/1445	68/18870	0.00511682	0.0415926	0.0324646	ACADL/ACADVL/AKR1C3/BMP2/CCDC3/DKK3/FBXW7/NR0B1/ORMDL2/PDGFB/SPHK1/WNT4	12
GO:0022409	positive regulation of cell-cell adhesion	38/1445	322/18870	0.00514831	0.0417882	0.0326173	ALOX5/ANXA1/B2M/BCL6/CD1D/CD274/CD44/CD55/CD70/DUSP10/EMILIN2/GATA3/HLA-A/HLA-DRB1/HLA-E/IGFBP2/IL12A/IL1A/IL1B/IL1RL2/IL4R/IL6/IL7R/KITLG/MAP3K8/MDK/NR4A3/PDCD1LG2/PNP/PTPRU/RUNX1/RUNX3/SHB/TFRC/TNFRSF14/TNFSF9/VSIR/VTCN1	38
GO:0006661	phosphatidylinositol biosynthetic process	19/1445	131/18870	0.00517182	0.0419186	0.032719	BECN1/CDS1/FGF2/GPAA1/INPP1/INPP5D/IP6K3/ITPKC/PDGFB/PI4K2B/PIGT/PIGW/PIK3CD/PIP4K2C/PIP5KL1/PLCG2/SOCS3/SYNJ1/SYNJ2	19
GO:0000305	response to oxygen radical	7/1445	29/18870	0.00531009	0.0426095	0.0332583	CD36/GCH1/NFE2L2/NQO1/PRDX1/SOD2/SOD3	7
GO:0002418	immune response to tumor cell	7/1445	29/18870	0.00531009	0.0426095	0.0332583	AHR/CD226/CD274/GSDME/HLA-A/HLA-DRB1/IL12A	7
GO:0031571	mitotic G1 DNA damage checkpoint signaling	7/1445	29/18870	0.00531009	0.0426095	0.0332583	CDKN1A/MDM2/PIDD1/PLK2/PLK3/RPS27L/TRIAP1	7
GO:0036037	CD8-positive, alpha-beta T cell activation	7/1445	29/18870	0.00531009	0.0426095	0.0332583	CD274/HLA-A/HLA-E/IRF1/RUNX1/RUNX3/VSIR	7
GO:0044819	mitotic G1/S transition checkpoint signaling	7/1445	29/18870	0.00531009	0.0426095	0.0332583	CDKN1A/MDM2/PIDD1/PLK2/PLK3/RPS27L/TRIAP1	7
GO:0060603	mammary gland duct morphogenesis	7/1445	29/18870	0.00531009	0.0426095	0.0332583	AREG/CSF1/EPHA2/MSX2/NTN1/VDR/WNT4	7
GO:0097421	liver regeneration	7/1445	29/18870	0.00531009	0.0426095	0.0332583	CEBPB/CLDN1/CPT1A/IL6/PTPN3/SLC7A5/SULF2	7
GO:0002011	morphogenesis of an epithelial sheet	11/1445	60/18870	0.00535706	0.0428641	0.033457	AJUBA/CCN1/CD44/FLNA/HBEGF/JAG1/LAMA1/MMP12/MSX2/RHOC/TMEFF2	11
GO:0010803	regulation of tumor necrosis factor-mediated signaling pathway	11/1445	60/18870	0.00535706	0.0428641	0.033457	CASP1/CASP4/CCDC3/F2RL1/GAS6/GSTP1/H2BC11/MIB2/SPHK1/TNFAIP3/TNFRSF1A	11
GO:0045936	negative regulation of phosphate metabolic process	43/1445	376/18870	0.00539576	0.0430217	0.0335801	BAX/BDKRB1/BDKRB2/BMP2/CD109/CDKN1A/CDKN2B/CIB1/DKK1/DUSP1/DUSP10/DUSP3/DUSP6/ERRFI1/GADD45A/GBA1/GPD1L/GPRC5A/GSTP1/HSPB1/IL1B/INCA1/IRS2/LGALS3/MVP/NIBAN1/PARP14/PDGFB/PIP5KL1/PPP1R15A/PRKAG2/PRKCD/PRNP/PRR5L/PTPRB/SFN/SLC8A3/SOCS3/SPINK1/SPRY4/TRIB1/UBASH3B/ZC3H12A	43
GO:0007622	rhythmic behavior	9/1445	44/18870	0.005415	0.0430217	0.0335801	CRH/EGR1/EGR2/GPR157/GPR176/ID2/KCNA2/NR1D1/USP2	9
GO:0009409	response to cold	9/1445	44/18870	0.005415	0.0430217	0.0335801	ACADVL/ADRB2/CDH8/FOXO1/NFKBIA/PCSK1N/PLAC8/SLC9A1/VGF	9
GO:0042771	intrinsic apoptotic signaling pathway in response to DNA damage by p53 class mediator	9/1445	44/18870	0.005415	0.0430217	0.0335801	AEN/BCL3/CD44/CDIP1/CDKN1A/PHLDA3/RPS27L/TRIAP1/ZNF385A	9
GO:1903426	regulation of reactive oxygen species biosynthetic process	9/1445	44/18870	0.005415	0.0430217	0.0335801	ALOX5/CD36/DUOXA1/DUOXA2/PLCG2/RAB27A/SLC18A2/SOD2/TLR4	9
GO:1904035	regulation of epithelial cell apoptotic process	17/1445	113/18870	0.00546964	0.0433946	0.0338711	AKR1C3/ANGPTL4/BAX/GAS6/GATA3/GSN/HMOX1/ICAM1/IL6/MDK/NFE2L2/PLA2R1/SERPINB13/SERPINE1/THBS1/TNFAIP3/ZFP36	17
GO:0001890	placenta development	21/1445	151/18870	0.00558105	0.0435915	0.0340249	ADM/CCN1/CEBPB/CTSB/EPAS1/FOSL1/GJB2/JUNB/KRT19/KRT8/LIF/MME/PDGFB/PHLDA2/PRDM1/PTGS2/SOCS3/SPP1/STC2/TPPP3/VDR	21
GO:0045638	negative regulation of myeloid cell differentiation	15/1445	95/18870	0.00558617	0.0435915	0.0340249	CIB1/FBXW7/H4C16/H4C5/H4C8/INPP5D/MAFB/NFKBIA/TCTA/TLR4/TNFRSF11B/TRIB1/UBASH3B/ZFP36/ZFPM1	15
GO:0002486	antigen processing and presentation of endogenous peptide antigen via MHC class I via ER pathway, TAP-independent	5/1445	16/18870	0.00558747	0.0435915	0.0340249	HLA-A/HLA-B/HLA-C/HLA-E/ULBP1	5
GO:0002836	positive regulation of response to tumor cell	5/1445	16/18870	0.00558747	0.0435915	0.0340249	CD226/CD274/GSDME/HLA-DRB1/IL12A	5
GO:0002839	positive regulation of immune response to tumor cell	5/1445	16/18870	0.00558747	0.0435915	0.0340249	CD226/CD274/GSDME/HLA-DRB1/IL12A	5
GO:0030214	hyaluronan catabolic process	5/1445	16/18870	0.00558747	0.0435915	0.0340249	CD44/CEMIP2/FGF2/HEXA/HEXB	5
GO:0043517	positive regulation of DNA damage response, signal transduction by p53 class mediator	5/1445	16/18870	0.00558747	0.0435915	0.0340249	ANKRD1/PLA2R1/PMAIP1/ZNF385A/ZNHIT1	5
GO:0045779	negative regulation of bone resorption	5/1445	16/18870	0.00558747	0.0435915	0.0340249	IL6/INPP5D/TNFAIP3/TNFRSF11B/UBASH3B	5
GO:0046184	aldehyde biosynthetic process	5/1445	16/18870	0.00558747	0.0435915	0.0340249	BMP2/DKK3/PNPO/TKT/WNT4	5
GO:0061101	neuroendocrine cell differentiation	5/1445	16/18870	0.00558747	0.0435915	0.0340249	BMP2/FGF2/JAG1/OTP/WNT4	5
GO:0090136	epithelial cell-cell adhesion	5/1445	16/18870	0.00558747	0.0435915	0.0340249	BVES/CYP1B1/DSP/KIFC3/SERPINB8	5
GO:2000345	regulation of hepatocyte proliferation	5/1445	16/18870	0.00558747	0.0435915	0.0340249	FBXW7/FGF1/MDK/SULF2/TNFAIP3	5
GO:0010563	negative regulation of phosphorus metabolic process	43/1445	377/18870	0.00565287	0.0439798	0.0343279	BAX/BDKRB1/BDKRB2/BMP2/CD109/CDKN1A/CDKN2B/CIB1/DKK1/DUSP1/DUSP10/DUSP3/DUSP6/ERRFI1/GADD45A/GBA1/GPD1L/GPRC5A/GSTP1/HSPB1/IL1B/INCA1/IRS2/LGALS3/MVP/NIBAN1/PARP14/PDGFB/PIP5KL1/PPP1R15A/PRKAG2/PRKCD/PRNP/PRR5L/PTPRB/SFN/SLC8A3/SOCS3/SPINK1/SPRY4/TRIB1/UBASH3B/ZC3H12A	43
GO:0071692	protein localization to extracellular region	43/1445	377/18870	0.00565287	0.0439798	0.0343279	ABCA1/ABCA12/ACHE/ADAM9/ADCY8/ALOX5/ANKRD1/ANXA1/AP1S1/BMAL1/BMP8A/C1QTNF12/CAVIN1/CLTRN/CPT1A/F2RL1/FOXO1/GNPTAB/HCAR2/HLA-DRB1/IL12A/IL1A/IL1B/IL6/ILDR2/IRS2/LTBP2/M6PR/MAFA/NR1D1/PCLO/PCSK1/PIM3/PTPRN/RHBDF1/RHBDF2/SNAP25/STEAP3/TANGO2/TLR4/TM7SF3/VEGFC/VGF	43
GO:1904951	positive regulation of establishment of protein localization	38/1445	324/18870	0.00569706	0.0442624	0.0345485	ABLIM3/ACHE/ADAM9/ADCY8/ANKRD1/BAG3/BBC3/C1QTNF12/CIB1/CORO2B/EDEM1/F2RL1/FBXW7/FLNA/GAS6/HCAR2/HLA-DRB1/HRAS/IL1A/IL1B/IRS2/MDM2/OAZ3/PCSK1/PLK3/PRKCD/PRNP/PRR5L/PTGS2/SFN/SNAP25/TCAF2/TLR4/TM7SF3/TMEM30A/VEGFC/ZC3H12A/ZPR1	38
GO:0050730	regulation of peptidyl-tyrosine phosphorylation	29/1445	231/18870	0.00581553	0.0450655	0.0351753	AREG/BANK1/CD36/CD44/CSPG4/ERRFI1/FBXW7/GPRC5A/GREM1/HBEGF/IL11/IL12A/IL6/IL6R/KITLG/LIF/MVP/PARP14/PARP9/PDGFB/PLCG2/PRKCD/PRNP/RAP2B/SOCS3/SPINK1/TGFA/TNFRSF14/TNFRSF1A	29
GO:0001959	regulation of cytokine-mediated signaling pathway	23/1445	171/18870	0.00581645	0.0450655	0.0351753	CASP1/CASP4/CCDC3/CSF1/ECM1/F2RL1/GAS6/GSTP1/H2BC11/IL1R1/IL1R2/IL36RN/IL6/MIB2/MMP12/NLRC5/PARP14/PARP9/SH2B3/SPHK1/TNFAIP3/TNFRSF1A/TXK	23
GO:0001889	liver development	20/1445	142/18870	0.00584592	0.0452315	0.0353049	ALDH1A2/ANXA1/CDKN2B/CEBPB/CLDN1/CPT1A/DNAAF1/FBXW7/FGF1/IGF2R/IL6/ITGA2/MDK/PTPN3/SLC7A5/SOD2/SULF2/TGFA/TNFAIP3/WNT4	20
GO:0018958	phenol-containing compound metabolic process	17/1445	114/18870	0.00598196	0.0462046	0.0360645	CGA/CTSB/DIO3/DUOX1/DUOX2/DUOXA1/DUOXA2/EPAS1/FAH/GATA3/GCH1/GCNT4/GPR37/KL/MAOB/SULT2A1/TG	17
GO:0010001	glial cell differentiation	31/1445	252/18870	0.00600179	0.0462046	0.0360645	BMP2/CLU/DUSP10/EGR2/FGF2/GBA1/GPC1/GPR157/GRN/HAPLN3/ID2/IFNGR1/IL1B/IL33/IL6/ITGB4/LIF/MDK/NDRG1/NR1D1/POU3F1/S100A8/S100A9/SERPINE2/SLC8A3/STAT3/TLR4/TNFRSF21/WDR1/ZNF365/ZNF488	31
GO:0010821	regulation of mitochondrion organization	21/1445	152/18870	0.00602157	0.0462046	0.0360645	BAX/BBC3/BCL2L1/BIK/CLU/CTTN/FAM162A/FBXW7/GHITM/GPX1/IER3/LMNA/MGARP/PDE2A/PISD/PMAIP1/SIRT7/SQSTM1/TFRC/TIGAR/TRIAP1	21
GO:1903531	negative regulation of secretion by cell	21/1445	152/18870	0.00602157	0.0462046	0.0360645	ANXA1/BMP8A/CRH/CRHBP/F2RL1/FOXO1/IL11/IL12A/IL1B/LIF/MAOB/NMB/NPY5R/PIM3/RAB7A/RAP1B/RHBDF1/RHBDF2/SLC30A1/TNFRSF1A/VAMP8	21
GO:0045921	positive regulation of exocytosis	13/1445	78/18870	0.00602512	0.0462046	0.0360645	ADORA2B/ANXA2/F2RL1/IL4R/LAMP1/RAB27A/RAB7A/RAB9A/S100A10/SDC1/SDC4/SDCBP/VAMP8	13
GO:2000514	regulation of CD4-positive, alpha-beta T cell activation	13/1445	78/18870	0.00602512	0.0462046	0.0360645	ANXA1/BCL6/CD274/CD55/GATA3/HLA-DRB1/IL4R/JUNB/RUNX1/RUNX3/SHB/VSIR/ZC3H12A	13
GO:0046688	response to copper ion	8/1445	37/18870	0.0060374	0.0462046	0.0360645	BACE1/BECN1/IL1A/LOXL2/NFE2L2/PRNP/SOD3/TFRC	8
GO:0051385	response to mineralocorticoid	8/1445	37/18870	0.0060374	0.0462046	0.0360645	AVPR1A/CDKN1A/FOS/FOSL1/MAOB/NEFL/SCNN1A/SGK1	8
GO:0030168	platelet activation	19/1445	133/18870	0.00609846	0.0466085	0.0363797	DGKA/EMILIN2/FLNA/HSPB1/IL6/MYH9/MYL12A/PDGFB/PLCG2/PLSCR1/PRKCD/RAP2B/SERPINE2/SH2B3/TEC/THBD/TLR4/TXK/UBASH3B	19
GO:0043523	regulation of neuron apoptotic process	29/1445	232/18870	0.00617437	0.0470607	0.0367327	BACE1/BAX/BCL2L1/BDNF/BTG2/CEBPB/CLU/CPEB4/DDIT3/DKK1/EGLN3/EGR1/FBXW7/G6PD/GATA3/GBA1/GBE1/GCLM/GRN/HRAS/ITGA1/MDK/NEFL/NGF/NQO1/PCDHGC5/PRNP/SOD2/ZPR1	29
GO:0050920	regulation of chemotaxis	29/1445	232/18870	0.00617437	0.0470607	0.0367327	C3AR1/CDH13/CSF1/CXCL8/CXCR2/DUSP1/DUSP3/F2RL1/F3/FGF1/FGF2/GAS6/GREM1/HSPB1/IL12A/IL6/IL6R/ITGA2/MDK/P2RX4/PDGFB/PGF/RIN3/RIPOR2/S100A14/SERPINE1/STX3/THBS1/VEGFC	29
GO:0051048	negative regulation of secretion	23/1445	172/18870	0.00624167	0.0475093	0.0370828	ANXA1/BMP8A/CRH/CRHBP/F2RL1/FOXO1/IL11/IL12A/IL1B/LIF/MAOB/NMB/NPY5R/NRG1/PIM3/PLA2R1/RAB7A/RAP1B/RHBDF1/RHBDF2/SLC30A1/TNFRSF1A/VAMP8	23
GO:1904645	response to amyloid-beta	10/1445	53/18870	0.00630139	0.0478634	0.0373592	ADRB2/BACE1/CASP4/CD36/ICAM1/MMP12/MMP2/MMP3/PRNP/TLR4	10
GO:0002347	response to tumor cell	9/1445	45/18870	0.00631883	0.0478634	0.0373592	AHR/CD226/CD274/GSDME/HLA-A/HLA-DRB1/IL12A/KLF4/TNFRSF10B	9
GO:0045687	positive regulation of glial cell differentiation	9/1445	45/18870	0.00631883	0.0478634	0.0373592	BMP2/EGR2/ID2/IL33/LIF/MDK/SERPINE2/ZNF365/ZNF488	9
GO:0002761	regulation of myeloid leukocyte differentiation	18/1445	124/18870	0.00633074	0.0478634	0.0373592	CEBPB/CSF1/FBXW7/FOS/HLA-DRB1/ID2/INPP5D/KITLG/KLF10/LIF/MAFB/RUNX1/TCTA/TLR4/TNFRSF11B/TRIB1/UBASH3B/ZFPM1	18
GO:0038127	ERBB signaling pathway	18/1445	124/18870	0.00633074	0.0478634	0.0373592	AREG/CDH13/DUSP3/ERRFI1/GPRC5A/HAP1/HBEGF/IFI6/ITGA1/MVP/NRG1/NRG4/PTPN3/PTPRR/RAB7A/RHBDF1/RHBDF2/TGFA	18
GO:0060142	regulation of syncytium formation by plasma membrane fusion	7/1445	30/18870	0.00647687	0.048333	0.0377257	ADAM9/CAPN2/EHD1/GDF15/IL4R/NFATC2/RIPOR2	7
GO:0097205	renal filtration	7/1445	30/18870	0.00647687	0.048333	0.0377257	CORO2B/F2RL1/GAS6/ITGA3/MYO1E/PDGFB/SULF2	7
GO:0002834	regulation of response to tumor cell	6/1445	23/18870	0.00647877	0.048333	0.0377257	AHR/CD226/CD274/GSDME/HLA-DRB1/IL12A	6
GO:0010893	positive regulation of steroid biosynthetic process	6/1445	23/18870	0.00647877	0.048333	0.0377257	ADM/CGA/FGF1/IL1A/NR1D1/WNT4	6
GO:0016338	calcium-independent cell-cell adhesion via plasma membrane cell-adhesion molecules	6/1445	23/18870	0.00647877	0.048333	0.0377257	BMP2/CLDN1/CLDN11/CLDN23/CLDN7/CLDN9	6
GO:0043371	negative regulation of CD4-positive, alpha-beta T cell differentiation	6/1445	23/18870	0.00647877	0.048333	0.0377257	ANXA1/BCL6/IL4R/RUNX1/RUNX3/ZC3H12A	6
GO:0043373	CD4-positive, alpha-beta T cell lineage commitment	6/1445	23/18870	0.00647877	0.048333	0.0377257	CTSL/IL6/IL6R/SOCS3/STAT3/ZFPM1	6
GO:0140112	extracellular vesicle biogenesis	6/1445	23/18870	0.00647877	0.048333	0.0377257	ARRDC1/RAB27A/RAB7A/SDC1/SDC4/SDCBP	6
GO:1902254	negative regulation of intrinsic apoptotic signaling pathway by p53 class mediator	6/1445	23/18870	0.00647877	0.048333	0.0377257	BDKRB2/CD44/MDM2/RRM2B/TRIAP1/ZNF385A	6
GO:2000193	positive regulation of fatty acid transport	6/1445	23/18870	0.00647877	0.048333	0.0377257	ACSL1/IL1A/IL1B/P2RX4/PLA2R1/PTGES	6
GO:1901184	regulation of ERBB signaling pathway	12/1445	70/18870	0.00649377	0.0483807	0.037763	CDH13/DUSP3/ERRFI1/GPRC5A/HAP1/IFI6/ITGA1/MVP/PTPN3/RAB7A/RHBDF1/RHBDF2	12
GO:0002532	production of molecular mediator involved in inflammatory response	16/1445	106/18870	0.00669093	0.0495308	0.0386607	ALOX5/APOD/CD36/CLEC7A/DUSP10/GRN/IL1R2/IL4R/IL6/RPS19/SERPINE1/SLC18A2/STAT3/TLR4/VAMP8/ZC3H12A	16
GO:0032526	response to retinoic acid	16/1445	106/18870	0.00669093	0.0495308	0.0386607	ABCA1/ACER2/ALDH1A2/AQP3/COL1A1/CTSH/DKK1/GJB2/IGF2R/IGFBP2/IGFBP7/KLF4/MMP2/SLC10A3/TFRC/WNT9A	16
GO:0032760	positive regulation of tumor necrosis factor production	16/1445	106/18870	0.00669093	0.0495308	0.0386607	ARID5A/CD36/CLEC7A/CLU/HLA-E/HSPB1/IFNGR1/IL1A/IL33/IL6/LPL/LY96/PLCG2/STAT3/THBS1/TLR4	16
GO:1990823	response to leukemia inhibitory factor	16/1445	106/18870	0.00669093	0.0495308	0.0386607	ADAM23/FOSL2/GCLM/ICAM1/ILDR1/KLF4/MCF2/NEFH/NRP2/PCOLCE2/PFKP/SOCS3/SPOCK2/SPRY4/TFRC/VEGFC	16
GO:0050680	negative regulation of epithelial cell proliferation	23/1445	173/18870	0.00669217	0.0495308	0.0386607	ALOX5/B2M/CAV2/CD109/CDKN2B/COL4A3/DUSP10/EAF2/EPPK1/FBXW7/FLT1/GATA3/IL12A/IRF6/KLF9/NKX3-1/OVOL1/RUNX3/SFN/SPARC/STAT1/THBS1/VDR	23
GO:0046330	positive regulation of JNK cascade	14/1445	88/18870	0.00680745	0.0502554	0.0392263	CCN2/EDA2R/F2RL1/GADD45A/GADD45B/GADD45G/HRAS/IL1A/IL1B/NOX1/SDCBP/TLR4/TRAF4/UNC5CL	14
GO:0050890	cognition	37/1445	317/18870	0.00680793	0.0502554	0.0392263	ABCA7/ADCY8/B2M/BDNF/BTG2/CRH/CRHBP/DKK1/DNAH11/EGR2/FOS/FOSL1/GM2A/GPR155/GRIA1/HRH1/ITGA3/KAT2B/MAN2B1/MDK/MME/NDRG4/NGF/NPTX2/OXTR/PAK6/PLK2/PRNP/PTGS2/RASGRF1/RCAN1/SGK1/SLC8A3/SNAP25/SYNJ1/TAFA2/ZNF385A	37
GO:0050852	T cell receptor signaling pathway	20/1445	144/18870	0.00682718	0.0503314	0.0392856	CD226/DUSP3/FOSL2/GATA3/HLA-A/HLA-DRB1/HRAS/INPP5D/LGALS3/PHPT1/PIK3CD/PLCG2/PRNP/SHB/TEC/TNFRSF21/TRBC2/TXK/VTCN1/ZC3H12A	20
GO:0002698	negative regulation of immune effector process	18/1445	125/18870	0.00688117	0.0505968	0.0394927	ACP5/AHR/ANXA1/BCL6/CD55/CD59/DUSP10/GRN/HLA-A/HLA-B/HLA-E/IL33/IL4R/IL7R/KLRD1/LGALS3/RPS19/ZC3H12A	18
GO:0006805	xenobiotic metabolic process	18/1445	125/18870	0.00688117	0.0505968	0.0394927	ABCB1/ABCC2/ABCC3/ACSL1/AHR/CES3/CMBL/CYP1B1/CYP2C18/CYP2J2/CYP3A4/CYP3A7/EPHX1/GSTA2/GSTP1/NCEH1/NQO1/SULT2A1	18
GO:0051051	negative regulation of transport	51/1445	469/18870	0.0070677	0.0519005	0.0405103	ABCA7/ANXA1/ANXA2/APOD/BMP8A/CASQ2/CD36/CRH/CRHBP/F2RL1/FOXO1/GABRE/IL11/IL12A/IL1B/IRS2/ISCU/KEL/LGALS3/LIF/LRPAP1/LRRTM2/MAOB/NMB/NPY5R/NRG1/OAZ3/OS9/PIM3/PLA2R1/PLSCR1/PROM2/PTGS2/RAB7A/RANGAP1/RAP1B/RHBDF1/RHBDF2/RIN3/SDCBP/SERPINE2/SLC30A1/SLC43A2/SPINK1/TCAF2/THBS1/TNFRSF1A/TXN/UFM1/VAMP8/YRDC	51
GO:0015908	fatty acid transport	17/1445	116/18870	0.00712342	0.0520599	0.0406347	ACSL1/ANXA1/BDKRB2/CD36/CPT1A/CROT/IL1A/IL1B/IRS2/NMB/P2RX4/PLA2R1/PLIN2/PTGES/PTGS2/SLC25A20/THBS1	17
GO:0002369	T cell cytokine production	8/1445	38/18870	0.00714493	0.0520599	0.0406347	ARID5A/B2M/CD55/GATA3/HLA-A/IL1B/IL1R1/IL6	8
GO:0002724	regulation of T cell cytokine production	8/1445	38/18870	0.00714493	0.0520599	0.0406347	ARID5A/B2M/CD55/GATA3/HLA-A/IL1B/IL1R1/IL6	8
GO:0040036	regulation of fibroblast growth factor receptor signaling pathway	8/1445	38/18870	0.00714493	0.0520599	0.0406347	FGF2/GATA3/GPC1/RUNX2/SPRY4/SULF2/THBS1/WNT4	8
GO:0044273	sulfur compound catabolic process	8/1445	38/18870	0.00714493	0.0520599	0.0406347	CSAD/GNS/GPC1/HEXA/HEXB/HPSE/IDS/NUDT8	8
GO:0045652	regulation of megakaryocyte differentiation	8/1445	38/18870	0.00714493	0.0520599	0.0406347	CIB1/H4C16/H4C5/H4C8/LOX/RAB7B/SCIN/THPO	8
GO:0002548	monocyte chemotaxis	12/1445	71/18870	0.00728392	0.0523574	0.040867	ANXA1/CCL20/DUSP1/FLT1/GREM1/IL6/IL6R/LGALS3/PDGFB/RPS19/S100A14/SERPINE1	12
GO:0045600	positive regulation of fat cell differentiation	12/1445	71/18870	0.00728392	0.0523574	0.040867	BMP2/CCDC3/CDS1/CEBPB/ID2/LPL/MEDAG/NOCT/PTGS2/ZC3H12A/ZFP36/ZNF385A	12
GO:0048002	antigen processing and presentation of peptide antigen	12/1445	71/18870	0.00728392	0.0523574	0.040867	B2M/CTSD/CTSL/HLA-A/HLA-B/HLA-C/HLA-DRB1/HLA-E/TAP1/TAP2/ULBP1/UNC93B1	12
GO:0001660	fever generation	4/1445	11/18870	0.00729746	0.0523574	0.040867	IL1A/IL1B/PTGES/PTGS2	4
GO:0002551	mast cell chemotaxis	4/1445	11/18870	0.00729746	0.0523574	0.040867	PGF/PIK3CD/RIN3/VEGFC	4
GO:0019065	receptor-mediated endocytosis of virus by host cell	4/1445	11/18870	0.00729746	0.0523574	0.040867	ACE2/CAV2/CTSL/RNASEK	4
GO:0032836	glomerular basement membrane development	4/1445	11/18870	0.00729746	0.0523574	0.040867	COL4A3/COL4A4/MYO1E/SULF2	4
GO:0035878	nail development	4/1445	11/18870	0.00729746	0.0523574	0.040867	ITGA6/ITGB4/MSX2/PRKAB1	4
GO:0036152	phosphatidylethanolamine acyl-chain remodeling	4/1445	11/18870	0.00729746	0.0523574	0.040867	ABHD4/PLA2G4C/PLAAT3/PLAAT4	4
GO:0071492	cellular response to UV-A	4/1445	11/18870	0.00729746	0.0523574	0.040867	MME/MMP2/MMP3/TIMP1	4
GO:0072124	regulation of glomerular mesangial cell proliferation	4/1445	11/18870	0.00729746	0.0523574	0.040867	EGR1/IL6R/PDGFB/SERPINB7	4
GO:0097278	complement-dependent cytotoxicity	4/1445	11/18870	0.00729746	0.0523574	0.040867	C3/CD55/CD59/RAB27A	4
GO:0006664	glycolipid metabolic process	16/1445	107/18870	0.00732357	0.0524575	0.0409451	A4GALT/B4GALNT1/BAX/CREM/FUCA1/GAL3ST4/GBA1/GM2A/GPAA1/HEXA/HEXB/NEU1/PIGT/PIGW/PRKCD/UGCG	16
GO:0032309	icosanoid secretion	9/1445	46/18870	0.00733424	0.0524575	0.0409451	ANXA1/BDKRB2/IL1A/IL1B/NMB/P2RX4/PLA2R1/PTGES/PTGS2	9
GO:0061008	hepaticobiliary system development	20/1445	145/18870	0.00736592	0.0524575	0.0409451	ALDH1A2/ANXA1/CDKN2B/CEBPB/CLDN1/CPT1A/DNAAF1/FBXW7/FGF1/IGF2R/IL6/ITGA2/MDK/PTPN3/SLC7A5/SOD2/SULF2/TGFA/TNFAIP3/WNT4	20
GO:0002091	negative regulation of receptor internalization	5/1445	17/18870	0.00742332	0.0524575	0.0409451	ANXA2/LRPAP1/LRRTM2/RIN3/SDCBP	5
GO:0009163	nucleoside biosynthetic process	5/1445	17/18870	0.00742332	0.0524575	0.0409451	ADK/APRT/NT5E/PGM2/PNP	5
GO:0031649	heat generation	5/1445	17/18870	0.00742332	0.0524575	0.0409451	ADRB2/IL1A/IL1B/PTGES/PTGS2	5
GO:0032310	prostaglandin secretion	5/1445	17/18870	0.00742332	0.0524575	0.0409451	IL1A/IL1B/P2RX4/PTGES/PTGS2	5
GO:0034404	nucleobase-containing small molecule biosynthetic process	5/1445	17/18870	0.00742332	0.0524575	0.0409451	ADK/APRT/NT5E/PGM2/PNP	5
GO:0060192	negative regulation of lipase activity	5/1445	17/18870	0.00742332	0.0524575	0.0409451	ANGPTL4/ANXA1/ANXA8/ANXA8L1/PLA2R1	5
GO:0090399	replicative senescence	5/1445	17/18870	0.00742332	0.0524575	0.0409451	CDKN1A/MME/PLA2R1/ROMO1/SERPINE1	5
GO:0097067	cellular response to thyroid hormone stimulus	5/1445	17/18870	0.00742332	0.0524575	0.0409451	CTSB/CTSH/CTSL/GCLM/KLF9	5
GO:1903729	regulation of plasma membrane organization	5/1445	17/18870	0.00742332	0.0524575	0.0409451	ANXA2/GSN/MYH9/PRKCD/S100A10	5
GO:0014910	regulation of smooth muscle cell migration	14/1445	89/18870	0.00752424	0.0531039	0.0414496	CYP1B1/ITGA2/MDK/MDM2/NDRG4/NFE2L2/NR4A3/PDGFB/PLAU/S100A11/SERPINE1/TLR4/TPM1/TRIB1	14
GO:0050851	antigen receptor-mediated signaling pathway	26/1445	205/18870	0.00762955	0.0537797	0.0419771	BANK1/BAX/BLNK/CD226/DUSP3/FOSL2/GATA3/HLA-A/HLA-DRB1/HRAS/INPP5D/LGALS3/NFAM1/NFATC2/NFKBIA/PHPT1/PIK3CD/PLCG2/PRNP/SHB/TEC/TNFRSF21/TRBC2/TXK/VTCN1/ZC3H12A	26
GO:0002790	peptide secretion	30/1445	246/18870	0.00766131	0.053936	0.0420991	ABCA1/ABCA12/ADCY8/ALOX5/ANXA1/BMAL1/BMP8A/C1QTNF12/CLTRN/CPT1A/CRH/CRHBP/F2RL1/FOXO1/HLA-DRB1/IL1B/IL6/ILDR1/ILDR2/IRS2/MAFA/NR1D1/PCLO/PIM3/PTPRN/S100A8/SNAP25/SPINK1/TM7SF3/VGF	30
GO:0031214	biomineral tissue development	23/1445	175/18870	0.00767343	0.0539538	0.042113	ADRB2/ALOX5/BMP2/CCDC154/CCN1/CEBPB/COL1A1/ECM1/FAM20A/FOSL2/GAS6/GREM1/ITGB6/KL/KLF10/LOX/MSX2/PTGS2/SGMS2/SPP1/TENT5A/VDR/WNT4	23
GO:0006687	glycosphingolipid metabolic process	11/1445	63/18870	0.00780524	0.054671	0.0426728	A4GALT/B4GALNT1/BAX/CREM/GBA1/GM2A/HEXA/HEXB/NEU1/PRKCD/UGCG	11
GO:0071715	icosanoid transport	11/1445	63/18870	0.00780524	0.054671	0.0426728	ABCC2/ABCC3/ANXA1/BDKRB2/IL1A/IL1B/NMB/P2RX4/PLA2R1/PTGES/PTGS2	11
GO:0034311	diol metabolic process	7/1445	31/18870	0.00782403	0.054671	0.0426728	ACER2/DEGS2/GBA1/GCH1/PLPP1/PTS/SPHK1	7
GO:0042744	hydrogen peroxide catabolic process	7/1445	31/18870	0.00782403	0.054671	0.0426728	DUOX1/DUOX2/GPX1/GPX3/PRDX1/PRDX4/PXDNL	7
GO:1902042	negative regulation of extrinsic apoptotic signaling pathway via death domain receptors	7/1445	31/18870	0.00782403	0.054671	0.0426728	BCL2L1/GPX1/HMOX1/ICAM1/SERPINE1/TMBIM1/TNFAIP3	7
GO:1903509	liposaccharide metabolic process	16/1445	108/18870	0.00800333	0.0558545	0.0435965	A4GALT/B4GALNT1/BAX/CREM/FUCA1/GAL3ST4/GBA1/GM2A/GPAA1/HEXA/HEXB/NEU1/PIGT/PIGW/PRKCD/UGCG	16
GO:1901653	cellular response to peptide	42/1445	374/18870	0.00804145	0.056051	0.04375	ADCY8/ADRB2/AGTRAP/BACE1/BAIAP2/C1QTNF12/CASP4/CAV2/CD36/CPEB2/CRHBP/CTSD/CYP1B1/FOS/FOXO1/GDF15/GJB2/GRIA1/HRAS/ICAM1/IL1B/IRS2/KAT2B/MDM2/MGARP/NFE2L2/NR4A3/PIP4K2C/PKM/PRKCD/PRNP/PTPRE/RAB31/RANGAP1/SCNN1A/SLC2A8/SLC9A1/SOCS3/SPINK1/STAT1/STAT3/TLR4	42
GO:0006925	inflammatory cell apoptotic process	6/1445	24/18870	0.00808863	0.0561711	0.0438437	ANXA1/CTSL/CXCR2/HCAR2/IL6/PIK3CD	6
GO:0046885	regulation of hormone biosynthetic process	6/1445	24/18870	0.00808863	0.0561711	0.0438437	ADM/BMP2/DKK3/EGR1/STC2/WNT4	6
GO:0051043	regulation of membrane protein ectodomain proteolysis	6/1445	24/18870	0.00808863	0.0561711	0.0438437	ADAM9/FURIN/IL1B/PTPN3/TIMP1/TIMP4	6
GO:0032722	positive regulation of chemokine production	12/1445	72/18870	0.00814766	0.0565112	0.0441092	ADORA2B/CLEC7A/EGR1/F2RL1/HMOX1/IL1B/IL33/IL4R/IL6/IL6R/LPL/TLR4	12
GO:0007519	skeletal muscle tissue development	22/1445	166/18870	0.00816531	0.0565639	0.0441503	ANKRD1/ANKRD33/ATF3/BARX2/BMAL1/BTG2/BVES/CAV2/EGR1/EGR2/FBXO22/FOS/GPC1/GPCPD1/GPX1/HIVEP3/KEL/MAFF/RCAN1/TLL2/VAMP5/YBX3	22
GO:1990778	protein localization to cell periphery	40/1445	353/18870	0.00824158	0.057022	0.0445079	ABCA12/ANK1/BCL2L1/C1QL3/CIB1/CRB3/EHD1/EHD3/EPHA2/FLNA/GAS6/GRIN2C/GRIP2/HRAS/ITGA3/KRT18/LGALS3/LYPD1/MMP14/MYL12A/NPTX1/NSF/OPTN/PIGW/PLEKHF1/PRNP/RAB31/RAB7A/RAMP1/RHBDF2/S100A10/SNAP25/SQSTM1/STX3/TMBIM1/TMEM59/TNFRSF1A/VAMP5/VAMP8/ZDHHC23	40
GO:0006909	phagocytosis	29/1445	237/18870	0.00825635	0.057054	0.0445328	ABCA1/ABCA7/ANXA1/ANXA3/BECN1/C3/CD36/CLEC7A/DOCK2/F2RL1/GAS6/GSN/IL1B/ITGA2/MFGE8/MYH9/PLCG2/PLPP4/PLSCR1/PRKCD/PTX3/RAB27A/RAB31/RAB7A/RAB7B/SPHK1/SRPX/THBS1/TLR4	29
GO:0006970	response to osmotic stress	13/1445	81/18870	0.00829722	0.0571259	0.044589	ABCB1/AKR1B1/BAX/BDKRB2/CAPN3/CASP1/ITGA2/KMO/MAPK13/PLK3/PTGS2/SLC4A11/YBX3	13
GO:0007422	peripheral nervous system development	13/1445	81/18870	0.00829722	0.0571259	0.044589	BDNF/CLDN1/EGR2/GPC1/ITGB4/NDRG1/NEFH/NGF/NHLH2/POU3F1/RUNX1/RUNX3/SERPINI1	13
GO:0050810	regulation of steroid biosynthetic process	13/1445	81/18870	0.00829722	0.0571259	0.044589	ADM/AKR1C3/BMP2/CGA/DKK3/EGR1/FGF1/IGFBP7/IL1A/NR0B1/NR1D1/NR5A1/WNT4	13
GO:1903522	regulation of blood circulation	31/1445	258/18870	0.00837739	0.0575575	0.0449258	ACE2/ADM/ADRA1D/AVPR1A/BDKRB2/BVES/CASQ2/CORIN/CYP2J2/DSP/EHD3/EPAS1/FLNA/GAA/GCH1/GJD3/GPD1L/HBEGF/HRH1/MDM2/MMP2/OXTR/P2RX4/PTGS2/SCN1B/SCN4B/SLC8A3/SLC9A1/TMEM65/TPM1/ZC3H12A	31
GO:0045746	negative regulation of Notch signaling pathway	8/1445	39/18870	0.00839894	0.0575575	0.0449258	ARRDC1/BCL6/BEND6/DLK2/FBXW7/MMP14/NFKBIA/TCIM	8
GO:1901661	quinone metabolic process	8/1445	39/18870	0.00839894	0.0575575	0.0449258	AIFM2/AKR1B1/AKR1B10/AKR1C2/AKR1C3/COQ10B/FDXR/NQO1	8
GO:0001894	tissue homeostasis	33/1445	279/18870	0.00841107	0.0575575	0.0449258	ACP5/ADRB2/B2M/BAX/CCDC154/CCN2/CLDN1/CSF1/FOSL2/HSPB1/IL6/ILDR1/ILDR2/INPP5D/KRT1/MUC13/NANOS1/NT5E/P2RX4/PBLD/PRDX1/PTGS2/RAB7A/SPP1/TFRC/TJP2/TLR4/TNFAIP3/TNFRSF11B/TP53INP2/TPP1/UBASH3B/WHRN	33
GO:0060249	anatomical structure homeostasis	33/1445	279/18870	0.00841107	0.0575575	0.0449258	ACP5/ADRB2/B2M/BAX/CCDC154/CCN2/CLDN1/CSF1/FOSL2/HSPB1/IL6/ILDR1/ILDR2/INPP5D/KRT1/MUC13/NANOS1/NT5E/P2RX4/PBLD/PRDX1/PTGS2/RAB7A/SPP1/TFRC/TJP2/TLR4/TNFAIP3/TNFRSF11B/TP53INP2/TPP1/UBASH3B/WHRN	33
GO:0046636	negative regulation of alpha-beta T cell activation	9/1445	47/18870	0.00846964	0.0578176	0.0451289	ANXA1/BCL6/CD274/IL4R/RUNX1/RUNX3/TNFRSF14/VSIR/ZC3H12A	9
GO:0140353	lipid export from cell	9/1445	47/18870	0.00846964	0.0578176	0.0451289	CRH/IL1A/IL1B/NKX3-1/NMB/P2RX4/PTGES/PTGS2/SPP1	9
GO:0051962	positive regulation of nervous system development	34/1445	290/18870	0.00861578	0.0587356	0.0458454	AGRN/AMIGO2/BAIAP2/BDNF/BMP2/CHODL/EGR2/FGF2/FN1/HAP1/HAPLN3/ID2/IL1B/IL1RAP/IL33/IL6/LIF/LRRTM2/MDK/MME/NEFL/NGF/NTN1/OTP/OXTR/PLXNB1/PLXNB2/RAB21/SERPINE2/SLC7A5/THBS2/VEGFC/ZNF365/ZNF488	34
GO:2000241	regulation of reproductive process	26/1445	207/18870	0.008625	0.0587356	0.0458454	BAX/BCL2L1/CIB1/DEFB1/DUSP1/EAF2/IL1A/JAG1/LIF/MEIOC/MSX2/MYH9/NKX3-1/NPM2/NR5A1/OVOL1/OXTR/PAEP/PLAT/PLB1/PRDX4/SHB/SPINK1/TIMP1/WNT4/YBX3	26
GO:0030225	macrophage differentiation	11/1445	64/18870	0.00879005	0.059643	0.0465536	CASP10/CSF1/FOSL2/GATA3/GBA1/HLA-DRB1/ID2/IL33/LIF/TLR4/TRIB1	11
GO:0032615	interleukin-12 production	11/1445	64/18870	0.00879005	0.059643	0.0465536	ACP5/CD36/CLEC7A/HLA-B/IRF1/MAPK11/MDK/PLCG2/THBS1/TLR4/UNC93B1	11
GO:0032655	regulation of interleukin-12 production	11/1445	64/18870	0.00879005	0.059643	0.0465536	ACP5/CD36/CLEC7A/HLA-B/IRF1/MAPK11/MDK/PLCG2/THBS1/TLR4/UNC93B1	11
GO:0022411	cellular component disassembly	53/1445	497/18870	0.00890214	0.0603308	0.0470905	ADRB2/ASCC3/BAX/BECN1/BLCAP/C3/CIB1/CST3/CTTN/DKK1/DNAJC6/DUSP3/F2RL1/FAP/FBXW7/FURIN/GABARAPL1/GBA1/GSN/H2AC25/IL6/LCP1/MAP1LC3B/MCOLN1/MELTF/MICAL2/MMP12/MMP14/MMP19/MMP2/MMP3/MMP7/NAPA/NCKAP5/NSF/OPTN/PELO/PLAAT1/PLAAT3/PLIN2/PLK3/RUBCNL/SCIN/SPATA18/SPTBN5/SQSTM1/SYNJ1/TIGAR/TOM1/UFM1/VAMP8/VMP1/WDR1	53
GO:0050764	regulation of phagocytosis	15/1445	100/18870	0.00897476	0.0607497	0.0474175	ABCA7/C3/CD36/CLEC7A/DOCK2/F2RL1/GAS6/IL1B/ITGA2/PLCG2/PLSCR1/PTX3/RAB27A/RAB31/SPHK1	15
GO:0032732	positive regulation of interleukin-1 production	12/1445	73/18870	0.00908944	0.0613783	0.0479081	CASP1/CD36/CLEC7A/EGR1/F2RL1/HSPB1/IL6/LPL/PANX2/S100A13/STAT3/TLR4	12
GO:0035914	skeletal muscle cell differentiation	12/1445	73/18870	0.00908944	0.0613783	0.0479081	ANKRD1/ANKRD33/ATF3/BARX2/BMAL1/BTG2/EGR1/EGR2/FOS/GPC1/HIVEP3/MAFF	12
GO:0097006	regulation of plasma lipoprotein particle levels	14/1445	91/18870	0.00913697	0.0616253	0.0481009	ABCA1/ABCA5/ABCA7/ANXA2/CD36/CES3/EHD1/FURIN/HMOX1/LCAT/LPL/LRPAP1/NCEH1/PLTP	14
GO:0140056	organelle localization by membrane tethering	13/1445	82/18870	0.0091884	0.0618238	0.0482559	BVES/CAV2/ESYT2/EXOC6/GRAMD2A/NDRG4/PSEN2/SNAP25/STX3/STXBP2/SYTL2/VAMP8/VMP1	13
GO:1901657	glycosyl compound metabolic process	13/1445	82/18870	0.0091884	0.0618238	0.0482559	ADK/AKR1B1/AKR1B10/AKR1C2/AKR1C3/APOBEC3C/APRT/FUCA1/GBA1/NT5E/PGM2/PNP/UPP1	13
GO:0016311	dephosphorylation	35/1445	302/18870	0.00924318	0.0621181	0.0484856	ACP5/BMP2/DNAJC6/DUSP1/DUSP10/DUSP11/DUSP14/DUSP2/DUSP23/DUSP3/DUSP4/DUSP5/DUSP6/DUSP8/GBA1/INPP5D/ITGA1/LGALS3/NANP/PDP1/PHPT1/PLPP1/PLPP4/PPM1D/PPM1J/PPP1R15A/PRKCD/PTPN3/PTPRB/PTPRE/PTPRR/PTPRU/SYNJ1/SYNJ2/UBASH3B	35
GO:1903829	positive regulation of protein localization	51/1445	476/18870	0.00930747	0.0624755	0.0487645	ABCA12/ABCA7/ABLIM3/ACHE/ADAM9/ADCY8/ANKRD1/BAG3/BBC3/C1QTNF12/CIB1/CORO2B/EDEM1/EPHA2/F2RL1/FBXW7/FLNA/GAS6/GPD1L/HCAR2/HLA-DRB1/HRAS/IL1A/IL1B/IRS2/ITGA3/LGALS3/LIMK2/MDM2/OAZ3/PARP9/PCSK1/PLK3/PRKCD/PRNP/PRR5L/PTGS2/SESN2/SFN/SNAP25/SQSTM1/STX3/TCAF2/TFRC/TLR4/TM7SF3/TMEM30A/TRIM8/VEGFC/ZC3H12A/ZPR1	51
GO:0002706	regulation of lymphocyte mediated immunity	24/1445	188/18870	0.00932864	0.0625023	0.0487854	AHR/ARID5A/B2M/BCL6/C3/CD1D/CD226/CD55/GATA3/HLA-A/HLA-B/HLA-C/HLA-DRB1/HLA-E/IL12A/IL1B/IL1R1/IL6/IL7R/KLRD1/LAMP1/TAP2/TFRC/ULBP1	24
GO:0043370	regulation of CD4-positive, alpha-beta T cell differentiation	10/1445	56/18870	0.00934773	0.0625023	0.0487854	ANXA1/BCL6/GATA3/HLA-DRB1/IL4R/JUNB/RUNX1/RUNX3/SHB/ZC3H12A	10
GO:0052372	modulation by symbiont of entry into host	10/1445	56/18870	0.00934773	0.0625023	0.0487854	CXCL8/FURIN/GSN/HLA-DRB1/IFITM3/KRT6A/PTX3/TRIM22/TRIM38/TRIM8	10
GO:0050731	positive regulation of peptidyl-tyrosine phosphorylation	22/1445	168/18870	0.00935678	0.0625023	0.0487854	AREG/BANK1/CD36/CD44/CSPG4/FBXW7/GREM1/HBEGF/IL11/IL12A/IL6/IL6R/KITLG/LIF/PARP14/PARP9/PDGFB/PLCG2/PRNP/TGFA/TNFRSF14/TNFRSF1A	22
GO:1901185	negative regulation of ERBB signaling pathway	7/1445	32/18870	0.009367	0.0625023	0.0487854	DUSP3/ERRFI1/GPRC5A/ITGA1/MVP/PTPN3/RAB7A	7
GO:1903557	positive regulation of tumor necrosis factor superfamily cytokine production	16/1445	110/18870	0.00951382	0.0634067	0.0494913	ARID5A/CD36/CLEC7A/CLU/HLA-E/HSPB1/IFNGR1/IL1A/IL33/IL6/LPL/LY96/PLCG2/STAT3/THBS1/TLR4	16
GO:0006825	copper ion transport	5/1445	18/18870	0.00964069	0.0637987	0.0497973	ATOX1/COX17/SLC46A3/STEAP3/STEAP4	5
GO:0010042	response to manganese ion	5/1445	18/18870	0.00964069	0.0637987	0.0497973	ADAM9/BACE1/PTGS2/SOD2/TFRC	5
GO:0033194	response to hydroperoxide	5/1445	18/18870	0.00964069	0.0637987	0.0497973	CD36/GPX1/GPX3/PRKCD/TP53INP1	5
GO:0035970	peptidyl-threonine dephosphorylation	5/1445	18/18870	0.00964069	0.0637987	0.0497973	DUSP1/DUSP10/DUSP5/PDP1/PPM1D	5
GO:0038128	ERBB2 signaling pathway	5/1445	18/18870	0.00964069	0.0637987	0.0497973	AREG/HBEGF/NRG1/PTPRR/TGFA	5
GO:0042481	regulation of odontogenesis	5/1445	18/18870	0.00964069	0.0637987	0.0497973	BMP2/CSF1/RUNX2/SP6/TNFRSF11B	5
GO:0035270	endocrine system development	19/1445	139/18870	0.00971857	0.0642385	0.0501406	ALDH1A2/ANXA1/BMAL1/BMP2/CGA/CRH/CYP1B1/DKK3/FGF2/GATA3/IL6/IL6R/MDK/NR0B1/NR5A1/OTP/PCSK1/TG/WNT4	19
GO:0097720	calcineurin-mediated signaling	9/1445	48/18870	0.00973356	0.0642621	0.050159	CIB1/CLEC7A/FHL2/NFATC2/NR5A1/PLCG2/PRNP/RCAN1/SLC9A1	9
GO:0045860	positive regulation of protein kinase activity	33/1445	282/18870	0.00980393	0.0643931	0.0502613	ADAM9/ADCY8/ADRB2/CCN1/CDKN1A/CHRNA3/CIB1/CLU/CSF1/DKK1/EGR1/FBXW7/FGF1/FGF2/FLT1/GAS6/HRAS/IL1B/IL6R/MAPRE3/NRG1/PDGFB/PRKAG2/PRKCD/PRNP/TCIM/THBS1/TLR4/TNFRSF10A/TNFRSF10B/TNFSF15/TRAF4/TXN	33
GO:0001953	negative regulation of cell-matrix adhesion	8/1445	40/18870	0.00981065	0.0643931	0.0502613	ACER2/APOD/BCL6/JAG1/MMP12/MMP14/SERPINE1/THBS1	8
GO:0002478	antigen processing and presentation of exogenous peptide antigen	8/1445	40/18870	0.00981065	0.0643931	0.0502613	B2M/CTSD/CTSL/HLA-A/HLA-DRB1/HLA-E/TAP2/UNC93B1	8
GO:0033028	myeloid cell apoptotic process	8/1445	40/18870	0.00981065	0.0643931	0.0502613	ANXA1/CTSL/CXCR2/GAS6/HCAR2/IL6/KITLG/PIK3CD	8
GO:0045616	regulation of keratinocyte differentiation	8/1445	40/18870	0.00981065	0.0643931	0.0502613	ABCA12/AQP3/CD109/ERRFI1/MSX2/PLAAT4/VDR/ZFP36	8
GO:0030199	collagen fibril organization	11/1445	65/18870	0.00986823	0.0645451	0.0503799	ANXA2/COL1A1/COL27A1/COL5A3/CYP1B1/GREM1/LOX/LOXL2/LOXL4/PLOD3/TLL2	11
GO:0043903	regulation of biological process involved in symbiotic interaction	11/1445	65/18870	0.00986823	0.0645451	0.0503799	CXCL8/F2RL1/FURIN/GSN/HLA-DRB1/IFITM3/KRT6A/PTX3/TRIM22/TRIM38/TRIM8	11
GO:0050435	amyloid-beta metabolic process	11/1445	65/18870	0.00986823	0.0645451	0.0503799	ABCA7/BACE1/BECN1/CLU/GSAP/HAP1/IFNGR1/MME/PRNP/PSEN2/SLC2A13	11
GO:0001919	regulation of receptor recycling	6/1445	25/18870	0.00996688	0.0649637	0.0507067	ACHE/ANXA2/BVES/GRIA1/NSF/OPTN	6
GO:0002363	alpha-beta T cell lineage commitment	6/1445	25/18870	0.00996688	0.0649637	0.0507067	CTSL/IL6/IL6R/SOCS3/STAT3/ZFPM1	6
GO:0009110	vitamin biosynthetic process	6/1445	25/18870	0.00996688	0.0649637	0.0507067	AKR1B1/CYP3A4/PLTP/PNPO/RFK/TPK1	6
GO:0034250	positive regulation of amide metabolic process	22/1445	169/18870	0.0100032	0.0651249	0.0508325	BCL3/CCN1/CLU/CYP1B1/GSAP/IFNGR1/IL6/ITGA2/KRT17/METTL8/NFE2L2/NIBAN1/PKM/PLXNB2/PPP1R15A/PRKCD/RPS27L/SLC2A13/TENT5B/THBS1/TOB1/YBX3	22
GO:0050767	regulation of neurogenesis	43/1445	390/18870	0.0100544	0.0653828	0.0510337	ANXA2/B2M/BAIAP2/BDNF/BHLHE40/BHLHE41/BMAL1/BMP2/BTG2/CDKN2B/CHODL/DUSP10/EGR2/FGF2/FN1/HAP1/HAPLN3/HES2/HES6/ID2/IFRD1/IL1B/IL33/IL6/LIF/MCF2/MDK/MME/NEFL/NGF/NR1D1/NTN1/OTP/PLXNB1/PLXNB2/RAB21/S100A10/SERPINE2/SLC7A5/SPP1/VEGFC/ZNF365/ZNF488	43
GO:0046637	regulation of alpha-beta T cell differentiation	12/1445	74/18870	0.0101138	0.0656928	0.0512758	ANXA1/BCL6/GATA3/HLA-DRB1/IL4R/JUNB/PNP/PRDM1/RUNX1/RUNX3/SHB/ZC3H12A	12
GO:0045621	positive regulation of lymphocyte differentiation	18/1445	130/18870	0.0102431	0.0658513	0.0513994	ANXA1/BCL6/DUSP10/GAS6/GATA3/HLA-DRB1/IL1RL2/IL4R/IL7R/INPP5D/MDK/MMP14/PNP/RUNX1/RUNX3/SHB/TNFSF9/VSIR	18
GO:0007320	insemination	4/1445	12/18870	0.0102904	0.0658513	0.0513994	AVPR1A/OXTR/SERPINE2/TAC1	4
GO:0009437	carnitine metabolic process	4/1445	12/18870	0.0102904	0.0658513	0.0513994	ACADL/CPT1A/CROT/SLC22A4	4
GO:0032351	negative regulation of hormone metabolic process	4/1445	12/18870	0.0102904	0.0658513	0.0513994	AKR1C3/BMP2/DKK3/WNT4	4
GO:0034111	negative regulation of homotypic cell-cell adhesion	4/1445	12/18870	0.0102904	0.0658513	0.0513994	PRKCD/SERPINE2/SH2B3/UBASH3B	4
GO:0040015	negative regulation of multicellular organism growth	4/1445	12/18870	0.0102904	0.0658513	0.0513994	ADRB2/GDF15/PLAC8/STC2	4
GO:0042364	water-soluble vitamin biosynthetic process	4/1445	12/18870	0.0102904	0.0658513	0.0513994	AKR1B1/PNPO/RFK/TPK1	4
GO:0042487	regulation of odontogenesis of dentin-containing tooth	4/1445	12/18870	0.0102904	0.0658513	0.0513994	BMP2/CSF1/RUNX2/TNFRSF11B	4
GO:0050655	dermatan sulfate proteoglycan metabolic process	4/1445	12/18870	0.0102904	0.0658513	0.0513994	CSGALNACT1/HEXA/HEXB/IDS	4
GO:0051238	sequestering of metal ion	4/1445	12/18870	0.0102904	0.0658513	0.0513994	FTH1/FTL/S100A8/S100A9	4
GO:0051798	positive regulation of hair follicle development	4/1445	12/18870	0.0102904	0.0658513	0.0513994	FST/HPSE/KRT17/MSX2	4
GO:0072110	glomerular mesangial cell proliferation	4/1445	12/18870	0.0102904	0.0658513	0.0513994	EGR1/IL6R/PDGFB/SERPINB7	4
GO:2000303	regulation of ceramide biosynthetic process	4/1445	12/18870	0.0102904	0.0658513	0.0513994	CCN1/ORMDL2/PRKCD/SPHK1	4
GO:0007229	integrin-mediated signaling pathway	16/1445	111/18870	0.0103495	0.0661545	0.0516361	ADAM9/CCN2/FLNA/FN1/ITGA1/ITGA11/ITGA2/ITGA3/ITGA6/ITGB4/ITGB6/LAMA1/MYH9/TEC/TIMP1/TXK	16
GO:0071248	cellular response to metal ion	25/1445	200/18870	0.0104574	0.0667682	0.0521151	ABCB6/ADCY8/AKR1C3/B2M/BACE1/BECN1/CAPN3/CLDN1/CRHBP/FOS/HMOX1/ITPKC/JUNB/MCOLN1/NFATC2/NFE2L2/NPTX1/NQO1/P2RX4/PLCG2/PRNP/PTGS2/RASAL1/SYT17/TIGAR	25
GO:0034204	lipid translocation	10/1445	57/18870	0.0105794	0.0674579	0.0526534	ABCA1/ABCA12/ABCA7/ABCB1/ATP10B/PLSCR1/PRKCD/TMEM30A/TRIAP1/VMP1	10
GO:0045667	regulation of osteoblast differentiation	20/1445	150/18870	0.0106014	0.0674579	0.0526534	AREG/BMP2/CCN1/CEBPB/CEBPD/CHRD/CRIM1/DNAI3/FGF2/GREM1/IL6/IL6R/JAG1/MSX2/NOCT/RUNX2/TENT5A/TOB1/VEGFC/WNT4	20
GO:0051092	positive regulation of NF-kappaB transcription factor activity	20/1445	150/18870	0.0106014	0.0674579	0.0526534	CAPN3/CD36/CIB1/CLEC7A/CLU/EDA2R/IL1B/IL1RAP/PIDD1/PLCG2/RAB7B/S100A8/S100A9/SPHK1/STAT3/TFRC/TLR4/TRIM22/TRIM38/TRIM8	20
GO:0030278	regulation of ossification	17/1445	121/18870	0.0107557	0.0683628	0.0533597	ADRB2/ALOX5/BMP2/CCN1/CSF1/DHRS3/DKK1/ECM1/EGR2/GREM1/KL/MDK/RUNX2/SGMS2/TENT5A/VDR/WNT4	17
GO:0008202	steroid metabolic process	37/1445	327/18870	0.0109739	0.0696709	0.0543808	ABCA1/ABCA5/ACADL/ACADVL/ACBD3/ADM/AKR1B1/AKR1C2/AKR1C3/BMP2/CGA/CRH/CYP1B1/CYP24A1/CYP3A4/CYP3A7/CYP7B1/DHRS2/DKK3/EGR1/FDXR/FGF1/G6PD/GBA1/IGFBP7/IL1A/LCAT/NPC2/NR0B1/NR1D1/NR5A1/OSBPL3/PRKAG2/SPP1/STS/SULT2A1/WNT4	37
GO:0042475	odontogenesis of dentin-containing tooth	14/1445	93/18870	0.0110102	0.0697303	0.0544272	ADM/BAX/BMP2/CCDC154/CSF1/CSF3R/FAM20A/FST/ITGB6/MSX2/PERP/RUNX2/SERPINE1/TNFRSF11B	14
GO:2000106	regulation of leukocyte apoptotic process	14/1445	93/18870	0.0110102	0.0697303	0.0544272	ANXA1/BAX/BCL2L1/BCL3/BCL6/CD274/CXCR2/GAS6/HCAR2/IL7R/IRS2/KITLG/LGALS3/PIK3CD	14
GO:0034605	cellular response to heat	11/1445	66/18870	0.0110453	0.0697303	0.0544272	BAG3/CDKN1A/FGF1/HMOX1/HSBP1L1/IER5/IL1A/PTGS2/SLC52A3/TCIM/THBS1	11
GO:0042446	hormone biosynthetic process	11/1445	66/18870	0.0110453	0.0697303	0.0544272	ADM/AKR1B1/BMP2/DIO3/DKK3/DUOX1/DUOX2/EGR1/STC2/TG/WNT4	11
GO:0046854	phosphatidylinositol phosphate biosynthetic process	11/1445	66/18870	0.0110453	0.0697303	0.0544272	BECN1/INPP1/IP6K3/ITPKC/PI4K2B/PIK3CD/PIP4K2C/PIP5KL1/SOCS3/SYNJ1/SYNJ2	11
GO:0045671	negative regulation of osteoclast differentiation	7/1445	33/18870	0.0111211	0.0698237	0.0545	FBXW7/INPP5D/MAFB/TCTA/TLR4/TNFRSF11B/UBASH3B	7
GO:0007520	myoblast fusion	9/1445	49/18870	0.0111346	0.0698237	0.0545	CAPN2/DOCK2/EHD1/ERVW-1/GDF15/IL4R/MYH9/NFATC2/RIPOR2	9
GO:0019884	antigen processing and presentation of exogenous antigen	9/1445	49/18870	0.0111346	0.0698237	0.0545	B2M/CD1D/CTSD/CTSL/HLA-A/HLA-DRB1/HLA-E/TAP2/UNC93B1	9
GO:0035987	endodermal cell differentiation	9/1445	49/18870	0.0111346	0.0698237	0.0545	COL7A1/COL8A1/DKK1/FN1/LAMA3/LAMB3/MMP14/MMP2/NR0B1	9
GO:0046850	regulation of bone remodeling	9/1445	49/18870	0.0111346	0.0698237	0.0545	GREM1/IL6/INPP5D/MDK/SPP1/TFRC/TNFAIP3/TNFRSF11B/UBASH3B	9
GO:0061028	establishment of endothelial barrier	9/1445	49/18870	0.0111346	0.0698237	0.0545	CLDN1/F2RL1/HPSE/ICAM1/IL1B/PDE2A/RAP1B/TJP2/TNFRSF1A	9
GO:0001523	retinoid metabolic process	13/1445	84/18870	0.0111942	0.0701197	0.0547311	AKR1B1/AKR1B10/AKR1C3/ALDH1A2/ALDH1A3/CEL/CYP1B1/CYP2C18/CYP3A4/CYP3A7/DHRS3/PLB1/RETSAT	13
GO:0002700	regulation of production of molecular mediator of immune response	24/1445	191/18870	0.0112396	0.0703258	0.054892	ACP5/ARID5A/B2M/BCL6/CD226/CD36/CD55/CLEC7A/F2RL1/GATA3/HLA-A/HLA-E/IL1B/IL1R1/IL33/IL4R/IL6/LACC1/NR4A3/PLCG2/SLC7A5/TFRC/TLR4/TNFRSF14	24
GO:0001936	regulation of endothelial cell proliferation	23/1445	181/18870	0.0113427	0.0708919	0.0553338	ALDH1A2/ALOX5/CAV2/CDH13/COL4A3/ECM1/F3/FGF2/FLT1/HMOX1/HSPG2/IL12A/MDK/NRP2/PDGFB/PGF/PIK3CD/POLD4/SPARC/STAT1/STAT3/THBS1/VEGFC	23
GO:0045923	positive regulation of fatty acid metabolic process	8/1445	41/18870	0.0113912	0.0711161	0.0555088	ANXA1/AVPR1A/CPT1A/IL1B/IRS2/KAT2B/NR4A3/PTGS2	8
GO:0009266	response to temperature stimulus	22/1445	171/18870	0.011404	0.0711171	0.0555096	ACADVL/ADRB2/BAG3/CDH8/CDKN1A/FGF1/FOXO1/HMOX1/HSBP1L1/HSPB1/IER5/IL1A/NFKBIA/PCSK1N/PLAC8/PTGS2/SLC52A3/SLC9A1/TCIM/THBS1/TP53INP1/VGF	22
GO:0048511	rhythmic process	34/1445	296/18870	0.0115769	0.0721156	0.0562889	AHR/ATF5/BHLHE40/BHLHE41/BMAL1/CAVIN3/CGA/CREM/CRH/CYP1B1/EGR1/FBXW7/GPR157/GPR176/ID1/ID2/KAT2B/KCNA2/KLF10/KLF9/MDK/MMP2/NAMPT/NFIL3/NHLH2/NOCT/NPAS2/NPY5R/NR1D1/NR5A1/OXTR/PTPRN/PTX3/USP2	34
GO:0042476	odontogenesis	18/1445	132/18870	0.0119085	0.0739895	0.0577516	ADM/AQP3/BAX/BMP2/CCDC154/COL1A1/CSF1/CSF3R/FAM20A/FST/ITGB6/MSX2/PERP/RUNX2/SERPINE1/SP6/TMT1A/TNFRSF11B	18
GO:0015804	neutral amino acid transport	10/1445	58/18870	0.0119304	0.0739895	0.0577516	ACE2/CLTRN/SERINC3/SLC1A3/SLC36A1/SLC38A4/SLC38A6/SLC3A2/SLC43A2/SLC7A5	10
GO:0019369	arachidonic acid metabolic process	10/1445	58/18870	0.0119304	0.0739895	0.0577516	AKR1C3/ALOX5/CYP1B1/CYP2C18/CYP2J2/EPHX1/GPX1/MGLL/PLA2G4C/PTGS2	10
GO:0048008	platelet-derived growth factor receptor signaling pathway	10/1445	58/18870	0.0119304	0.0739895	0.0577516	APOD/CSPG4/CSRNP1/F3/LOX/MYO1E/NDRG4/NR4A3/PDGFB/PLAT	10
GO:0060761	negative regulation of response to cytokine stimulus	14/1445	94/18870	0.0120528	0.0746661	0.0582798	CCDC3/ECM1/F2RL1/GAS6/GSTP1/H2BC11/IL1R2/IL36RN/IL6/KLF4/MMP12/NLRC5/PARP14/SH2B3	14
GO:0043369	CD4-positive or CD8-positive, alpha-beta T cell lineage commitment	6/1445	26/18870	0.0121354	0.0749305	0.0584861	CTSL/IL6/IL6R/SOCS3/STAT3/ZFPM1	6
GO:1900407	regulation of cellular response to oxidative stress	6/1445	26/18870	0.0121354	0.0749305	0.0584861	AIFM2/ALOX5/CD36/GCH1/NCOA7/NFE2L2	6
GO:1905523	positive regulation of macrophage migration	6/1445	26/18870	0.0121354	0.0749305	0.0584861	C3AR1/CSF1/MDK/MMP14/P2RX4/THBS1	6
GO:0009411	response to UV	20/1445	152/18870	0.0121779	0.0749623	0.0585109	BAX/BCL3/CDKN1A/DDB2/GPX1/H2AC25/IL12A/MAPK11/MAPK13/MDM2/MME/MMP2/MMP3/POLH/PRKCD/SERPINB13/TIMP1/TP53INP1/TRIAP1/XPC	20
GO:0002285	lymphocyte activation involved in immune response	26/1445	213/18870	0.0122653	0.0749623	0.0585109	ANXA1/BCL3/BCL6/F2RL1/GATA3/HLA-DRB1/ICAM1/IL4R/IL6/IL6R/ITM2A/JUNB/LAMP1/LCP1/LGALS3/MDK/PLCG2/RAB27A/SHB/SOCS3/STAT3/STAT4/TFRC/TLR4/ZC3H12A/ZFPM1	26
GO:1901888	regulation of cell junction assembly	26/1445	213/18870	0.0122653	0.0749623	0.0585109	ACE2/AGRN/AMIGO2/APOD/BDNF/CLDN1/CRB3/DKK1/DUSP3/EPHA2/GREM1/IL1B/IL1RAP/LRRTM2/MMP14/NTN1/OXTR/PDLIM5/RAP1B/S100A10/SDC4/SLC9A1/SNAP25/THBS1/THBS2/WNT4	26
GO:0002544	chronic inflammatory response	5/1445	19/18870	0.0122738	0.0749623	0.0585109	ADORA2B/S100A8/S100A9/THBS1/TNFAIP3	5
GO:0007620	copulation	5/1445	19/18870	0.0122738	0.0749623	0.0585109	AVPR1A/OXTR/PI3/SERPINE2/TAC1	5
GO:0032305	positive regulation of icosanoid secretion	5/1445	19/18870	0.0122738	0.0749623	0.0585109	IL1A/IL1B/P2RX4/PLA2R1/PTGES	5
GO:0035743	CD4-positive, alpha-beta T cell cytokine production	5/1445	19/18870	0.0122738	0.0749623	0.0585109	ARID5A/GATA3/IL1B/IL1R1/IL6	5
GO:0035821	modulation of process of another organism	5/1445	19/18870	0.0122738	0.0749623	0.0585109	BCL2L1/BECN1/CLEC7A/F2RL1/S100A9	5
GO:0045064	T-helper 2 cell differentiation	5/1445	19/18870	0.0122738	0.0749623	0.0585109	ANXA1/BCL3/BCL6/GATA3/IL4R	5
GO:0046827	positive regulation of protein export from nucleus	5/1445	19/18870	0.0122738	0.0749623	0.0585109	BAG3/GAS6/IL1B/MDM2/SFN	5
GO:0034103	regulation of tissue remodeling	13/1445	85/18870	0.0123166	0.075041	0.0585723	CST3/GPNMB/GREM1/IL6/INPP5D/MDK/RUNX1/SPP1/TFRC/TMBIM1/TNFAIP3/TNFRSF11B/UBASH3B	13
GO:0015909	long-chain fatty acid transport	11/1445	67/18870	0.0123267	0.075041	0.0585723	ACSL1/ANXA1/BDKRB2/CD36/CPT1A/IRS2/NMB/PLA2R1/PLIN2/SLC25A20/THBS1	11
GO:0060760	positive regulation of response to cytokine stimulus	11/1445	67/18870	0.0123267	0.075041	0.0585723	CASP1/CASP4/CSF1/GAS6/IL1R1/MMP12/NLRC5/PARP14/PARP9/TLR4/TXK	11
GO:0051259	protein complex oligomerization	30/1445	255/18870	0.012425	0.0754966	0.058928	ADCY8/ALDH1A2/ALDH1A3/ATL1/B2M/CLDN1/EHD1/EHD3/GLS/HLA-DRB1/KCNA2/KCNA3/KCNC3/KCNC4/KCTD1/KCTD11/KCTD13/KRT1/MCOLN1/ME1/NACC2/NINJ1/PRNP/ROM1/SLC9A1/SOD2/STEAP4/TDO2/TRPM6/ZC3H12A	30
GO:0043536	positive regulation of blood vessel endothelial cell migration	12/1445	76/18870	0.0124284	0.0754966	0.058928	ANXA1/CIB1/FGF2/HMOX1/HSPB1/NFE2L2/P2RX4/PDGFB/PLK2/PTGS2/THBS1/VEGFC	12
GO:0002757	immune response-activating signaling pathway	50/1445	473/18870	0.0126375	0.0766842	0.0598549	BANK1/BAX/BLNK/C3AR1/CASP1/CD226/CD36/CLEC7A/DUSP3/F2RL1/FOSL1/FOSL2/GATA3/HLA-A/HLA-DRB1/HRAS/INPP5D/IRF1/KLRD1/LACC1/LGALS3/LY96/NFAM1/NFATC2/NFKBIA/NINJ1/NR1D1/NR4A3/PHPT1/PIK3CD/PLCG2/PLPP4/PLSCR1/PRKCD/PRNP/RAB7B/RIOK3/S100A14/SHB/SLC15A2/TEC/TLR4/TNFAIP3/TNFRSF21/TRBC2/TRIM3/TXK/UNC93B1/VTCN1/ZC3H12A	50
GO:0043114	regulation of vascular permeability	9/1445	50/18870	0.0126812	0.0767431	0.0599009	ADM/BDKRB2/C2CD4A/C2CD4B/CXCR2/HRH1/NPPB/PDE2A/TJP2	9
GO:0048066	developmental pigmentation	9/1445	50/18870	0.0126812	0.0767431	0.0599009	ADAMTSL4/ATP6AP2/BAX/GPR143/KITLG/RAB27A/RAB32/SOD2/SPNS2	9
GO:0019218	regulation of steroid metabolic process	15/1445	104/18870	0.0127155	0.0767431	0.0599009	ACADL/ACADVL/ADM/AKR1C3/BMP2/CGA/DKK3/EGR1/FGF1/IGFBP7/IL1A/NR0B1/NR1D1/NR5A1/WNT4	15
GO:0042100	B cell proliferation	15/1445	104/18870	0.0127155	0.0767431	0.0599009	AHR/BAX/BCL6/CD70/CDKN1A/FOSL2/IL7R/INPP5D/IRS2/NFATC2/PRKCD/SHB/TFRC/TLR4/TNFRSF21	15
GO:1990830	cellular response to leukemia inhibitory factor	15/1445	104/18870	0.0127155	0.0767431	0.0599009	ADAM23/GCLM/ICAM1/ILDR1/KLF4/MCF2/NEFH/NRP2/PCOLCE2/PFKP/SOCS3/SPOCK2/SPRY4/TFRC/VEGFC	15
GO:0016052	carbohydrate catabolic process	21/1445	163/18870	0.0130257	0.0785314	0.0612968	DHDH/GAA/GABARAPL1/GALE/GM2A/HEXA/HEXB/IDS/IER3/KAT2B/MAN2B1/MAN2B2/MANBA/NEU1/PFKP/PGM2/PKM/PRKAG2/PYGL/STAT3/TIGAR	21
GO:0002828	regulation of type 2 immune response	7/1445	34/18870	0.0131013	0.0787005	0.0614288	ANXA1/BCL6/ECM1/GATA3/IL33/IL4R/IL6	7
GO:1902624	positive regulation of neutrophil migration	7/1445	34/18870	0.0131013	0.0787005	0.0614288	C3AR1/CXCL8/CXCR2/IL1A/IL1R1/MDK/RIPOR2	7
GO:0032733	positive regulation of interleukin-10 production	8/1445	42/18870	0.0131517	0.0787005	0.0614288	BCL3/CD274/CLEC7A/F2RL1/IL6/PLCG2/STAT3/TLR4	8
GO:0042092	type 2 immune response	8/1445	42/18870	0.0131517	0.0787005	0.0614288	ANXA1/BCL3/BCL6/ECM1/GATA3/IL33/IL4R/IL6	8
GO:0042119	neutrophil activation	8/1445	42/18870	0.0131517	0.0787005	0.0614288	ANXA1/ANXA3/CXCL8/CXCR2/F2RL1/GRN/PRKCD/STXBP2	8
GO:0048512	circadian behavior	8/1445	42/18870	0.0131517	0.0787005	0.0614288	CRH/EGR1/GPR157/GPR176/ID2/KCNA2/NR1D1/USP2	8
GO:1990000	amyloid fibril formation	8/1445	42/18870	0.0131517	0.0787005	0.0614288	B2M/BACE1/CD36/CLU/FURIN/GSN/MDM2/PFDN1	8
GO:0042176	regulation of protein catabolic process	40/1445	364/18870	0.0133581	0.0798507	0.0623265	ADAM9/ANXA2/BAG2/BBS7/CLU/CST3/CTSA/FBXO2/FBXO22/FBXW7/FLNA/FOXO1/FURIN/GBA1/GPX1/GRIN2C/IER3/IL1B/IL33/LAMP3/MARCHF2/MDM2/NFE2L2/NQO1/NSF/OAZ3/ODC1/PLK2/PLK3/PTPN3/RAB7A/RHBDF1/RILP/RNF14/RNF19B/SERPINE2/TIMP1/TIMP4/TNFAIP3/TRIB1	40
GO:0051260	protein homooligomerization	24/1445	194/18870	0.0134543	0.0803404	0.0627087	ADCY8/ALDH1A2/ALDH1A3/ATL1/B2M/EHD1/EHD3/GLS/KCNA2/KCNA3/KCNC3/KCNC4/KCTD1/KCTD11/KCTD13/MCOLN1/ME1/NACC2/NINJ1/PRNP/ROM1/SOD2/STEAP4/TDO2	24
GO:0071375	cellular response to peptide hormone stimulus	35/1445	310/18870	0.0134993	0.0805232	0.0628514	ADCY8/AGTRAP/BAIAP2/C1QTNF12/CAV2/CPEB2/CRHBP/CTSD/CYP1B1/FOS/FOXO1/GDF15/GJB2/GRIA1/HRAS/IL1B/IRS2/KAT2B/MDM2/MGARP/NFE2L2/NR4A3/PIP4K2C/PKM/PRKCD/PTPRE/RAB31/RANGAP1/SCNN1A/SLC2A8/SLC9A1/SOCS3/SPINK1/STAT1/STAT3	35
GO:0006694	steroid biosynthetic process	23/1445	184/18870	0.0136457	0.0813102	0.0634657	ACBD3/ADM/AKR1B1/AKR1C3/BMP2/CGA/CRH/CYP3A4/CYP3A7/CYP7B1/DKK3/EGR1/FDXR/FGF1/G6PD/IGFBP7/IL1A/NR0B1/NR1D1/NR5A1/OSBPL3/PRKAG2/WNT4	23
GO:0007041	lysosomal transport	18/1445	134/18870	0.0137812	0.0820309	0.0640283	ADRB2/AKTIP/BECN1/CLU/EHD3/GNPTAB/GNPTG/GRN/IGF2R/LAMP1/M6PR/PLEKHF1/PSAP/RAB7A/RAB7B/RILP/SLC30A2/SPTBN5	18
GO:0051592	response to calcium ion	19/1445	144/18870	0.0139019	0.0820613	0.064052	ADAM9/ADCY8/AKR1C3/AQP3/CAPN3/CASQ2/CRHBP/FOS/ITPKC/JUNB/MCOLN1/NFATC2/PCSK1/PLCG2/RASAL1/SDC1/SYT17/THBS1/TRPV6	19
GO:0021979	hypothalamus cell differentiation	4/1445	13/18870	0.013976	0.0820613	0.064052	HAP1/NHLH2/NRP2/OTP	4
GO:0031392	regulation of prostaglandin biosynthetic process	4/1445	13/18870	0.013976	0.0820613	0.064052	ANXA1/AVPR1A/IL1B/PTGS2	4
GO:0032306	regulation of prostaglandin secretion	4/1445	13/18870	0.013976	0.0820613	0.064052	IL1A/IL1B/P2RX4/PTGES	4
GO:0032308	positive regulation of prostaglandin secretion	4/1445	13/18870	0.013976	0.0820613	0.064052	IL1A/IL1B/P2RX4/PTGES	4
GO:0033079	immature T cell proliferation	4/1445	13/18870	0.013976	0.0820613	0.064052	IL1A/IL1B/TNFRSF9/WNT4	4
GO:0033080	immature T cell proliferation in thymus	4/1445	13/18870	0.013976	0.0820613	0.064052	IL1A/IL1B/TNFRSF9/WNT4	4
GO:0036462	TRAIL-activated apoptotic signaling pathway	4/1445	13/18870	0.013976	0.0820613	0.064052	ATF3/TNFRSF10A/TNFRSF10B/TNFRSF10C	4
GO:0043650	dicarboxylic acid biosynthetic process	4/1445	13/18870	0.013976	0.0820613	0.064052	GLS/GLS2/HAAO/KMO	4
GO:0048711	positive regulation of astrocyte differentiation	4/1445	13/18870	0.013976	0.0820613	0.064052	BMP2/ID2/LIF/SERPINE2	4
GO:0061517	macrophage proliferation	4/1445	13/18870	0.013976	0.0820613	0.064052	CLU/CSF1/GBA1/IL33	4
GO:0090153	regulation of sphingolipid biosynthetic process	4/1445	13/18870	0.013976	0.0820613	0.064052	CCN1/ORMDL2/PRKCD/SPHK1	4
GO:1905038	regulation of membrane lipid metabolic process	4/1445	13/18870	0.013976	0.0820613	0.064052	CCN1/ORMDL2/PRKCD/SPHK1	4
GO:0042180	cellular ketone metabolic process	27/1445	226/18870	0.0141637	0.0829904	0.0647772	ACADL/ACADVL/ADM/AIFM2/AKR1B1/AKR1B10/AKR1C2/AKR1C3/ANXA1/AVPR1A/BMP2/COQ10B/CPT1A/DKK3/EGR1/FDXR/IL1B/IRS2/KAT2B/KMO/NQO1/NR1D1/NR4A3/PRKAG2/PTGS2/TDO2/WNT4	27
GO:0072330	monocarboxylic acid biosynthetic process	27/1445	226/18870	0.0141637	0.0829904	0.0647772	ABHD3/ACADL/ACADVL/AKR1C3/ALDH1A2/ALDH1A3/ALOX5/ANXA1/AVPR1A/CYP3A4/CYP7B1/ELOVL4/ELOVL7/FADS3/GSTP1/HACD1/IL1B/KAT2B/KMO/LPL/MGLL/NR1D1/OSBPL3/PRKAB1/PRKAG2/PTGES/PTGS2	27
GO:0044344	cellular response to fibroblast growth factor stimulus	16/1445	115/18870	0.0142875	0.0835419	0.0652077	CCN2/CD44/COL1A1/CXCL8/FGF1/FGF2/GATA3/GCLM/GPC1/KL/RUNX2/SPRY4/SULF2/THBS1/WNT4/ZFP36	16
GO:0048259	regulation of receptor-mediated endocytosis	16/1445	115/18870	0.0142875	0.0835419	0.0652077	AAK1/ANXA2/B2M/C3/CLU/DKK1/DNAJC6/GREM1/LRPAP1/LRRTM2/PLCG2/RAB21/RIN3/SDCBP/SERPINE1/SNAP91	16
GO:0034109	homotypic cell-cell adhesion	14/1445	96/18870	0.0143666	0.0838303	0.0654327	DSP/EMILIN2/FLNA/HSPB1/IL6/MYH9/MYL12A/PRKCD/PTPRU/RAP2B/SERPINE2/SH2B3/TJP2/UBASH3B	14
GO:0061912	selective autophagy	14/1445	96/18870	0.0143666	0.0838303	0.0654327	ADRB2/BAG3/BECN1/GAA/GABARAPL1/HSPB8/MAP1LC3B/OPTN/RAB7A/SESN2/SQSTM1/TIGAR/UFM1/WDR81	14
GO:0050885	neuromuscular process controlling balance	9/1445	51/18870	0.0143819	0.0838321	0.0654341	ALDH1A3/GAA/GM2A/GRIN2C/HEXA/HEXB/NEFL/SLC1A3/TPP1	9
GO:0031346	positive regulation of cell projection organization	39/1445	355/18870	0.0144847	0.0843441	0.0658338	AGRN/ARPC2/BAIAP2/BDNF/CDC42EP1/CDC42EP3/CHODL/DNM3/EHD1/EPS8L2/F2RL1/FEZ1/FLNA/FN1/GRN/HAP1/HRAS/ITGA2/ITGA3/ITGA6/KAT2B/MDK/MIEN1/NDRG4/NEFL/NFE2L2/NGF/NTN1/PLEK2/PLXNB1/PLXNB2/PROM2/RAB21/RIPOR2/S100A9/SCN1B/SERPINI1/TMEM30A/TRIM67	39
GO:0071675	regulation of mononuclear cell migration	17/1445	125/18870	0.0146072	0.0845789	0.066017	APOD/C3AR1/CCL20/CSF1/DUSP1/ECM1/GAS6/GREM1/IL12A/LGALS3/MDK/RIPOR2/S100A14/SERPINE1/SPNS2/THBS1/TNFRSF14	17
GO:0010884	positive regulation of lipid storage	6/1445	27/18870	0.0146152	0.0845789	0.066017	C3/CD36/EHD1/LPL/PLIN2/ZC3H12A	6
GO:0021854	hypothalamus development	6/1445	27/18870	0.0146152	0.0845789	0.066017	BAX/HAP1/NHLH2/NR0B1/NRP2/OTP	6
GO:0032753	positive regulation of interleukin-4 production	6/1445	27/18870	0.0146152	0.0845789	0.066017	CEBPB/GATA3/HLA-E/IL1RAP/IL33/SLC7A5	6
GO:0045940	positive regulation of steroid metabolic process	6/1445	27/18870	0.0146152	0.0845789	0.066017	ADM/CGA/FGF1/IL1A/NR1D1/WNT4	6
GO:0090330	regulation of platelet aggregation	6/1445	27/18870	0.0146152	0.0845789	0.066017	EMILIN2/IL6/PRKCD/SERPINE2/SH2B3/UBASH3B	6
GO:0016101	diterpenoid metabolic process	13/1445	87/18870	0.01482	0.0855876	0.0668044	AKR1B1/AKR1B10/AKR1C3/ALDH1A2/ALDH1A3/CEL/CYP1B1/CYP2C18/CYP3A4/CYP3A7/DHRS3/PLB1/RETSAT	13
GO:0048708	astrocyte differentiation	13/1445	87/18870	0.01482	0.0855876	0.0668044	BMP2/GRN/ID2/IFNGR1/IL1B/IL6/LIF/NR1D1/S100A8/S100A9/SERPINE2/STAT3/TLR4	13
GO:0060537	muscle tissue development	46/1445	433/18870	0.0149688	0.0863583	0.0674059	ALDH1A2/ANKRD1/ANKRD33/ATF3/BARX2/BMAL1/BMP2/BTG2/BVES/CAV2/DKK1/DSP/EGR1/EGR2/FBXO22/FGF2/FHL2/FOS/FOSL2/G6PD/GPC1/GPCPD1/GPX1/GREM1/HIVEP3/ID2/IFRD1/KEL/LMNA/LOX/MAFF/MAPK11/MSX2/NDRG4/NPPB/NRG1/PDLIM5/PPP1R13L/RCAN1/RUNX1/SLC9A1/TLL2/TPM1/VAMP5/YBX3/ZFPM1	46
GO:0001961	positive regulation of cytokine-mediated signaling pathway	10/1445	60/18870	0.0150177	0.0865517	0.0675569	CASP1/CASP4/CSF1/GAS6/IL1R1/MMP12/NLRC5/PARP14/PARP9/TXK	10
GO:0010712	regulation of collagen metabolic process	8/1445	43/18870	0.0151031	0.0866888	0.0676639	CST3/FAP/IL6/ITGA2/RUNX1/SERPINB7/VSIR/WNT4	8
GO:0014002	astrocyte development	8/1445	43/18870	0.0151031	0.0866888	0.0676639	GRN/IFNGR1/IL1B/IL6/NR1D1/S100A8/S100A9/TLR4	8
GO:0032735	positive regulation of interleukin-12 production	8/1445	43/18870	0.0151031	0.0866888	0.0676639	CD36/CLEC7A/IRF1/MAPK11/MDK/PLCG2/TLR4/UNC93B1	8
GO:0045622	regulation of T-helper cell differentiation	8/1445	43/18870	0.0151031	0.0866888	0.0676639	ANXA1/BCL6/GATA3/HLA-DRB1/IL4R/JUNB/SHB/ZC3H12A	8
GO:0045576	mast cell activation	11/1445	69/18870	0.015225	0.0870647	0.0679573	ADORA2B/CD226/IL4R/NDRG1/NR4A3/PIK3CD/PLSCR1/S100A13/SLC18A2/STXBP2/VAMP8	11
GO:0045670	regulation of osteoclast differentiation	11/1445	69/18870	0.015225	0.0870647	0.0679573	CEBPB/CSF1/FBXW7/FOS/INPP5D/KLF10/MAFB/TCTA/TLR4/TNFRSF11B/UBASH3B	11
GO:0050918	positive chemotaxis	11/1445	69/18870	0.015225	0.0870647	0.0679573	CDH13/CXCL8/F2RL1/F3/FGF2/GPNMB/ITGA2/LGALS3/PDGFB/PGF/VEGFC	11
GO:0009119	ribonucleoside metabolic process	7/1445	35/18870	0.0153223	0.0870647	0.0679573	ADK/APOBEC3C/APRT/NT5E/PGM2/PNP/UPP1	7
GO:0048147	negative regulation of fibroblast proliferation	7/1445	35/18870	0.0153223	0.0870647	0.0679573	BAX/FTH1/GSTP1/INCA1/PARP10/SOD2/TP53INP1	7
GO:0110110	positive regulation of animal organ morphogenesis	7/1445	35/18870	0.0153223	0.0870647	0.0679573	BMP2/CSF1/DKK1/FGF1/FGF2/GATA3/WNT4	7
GO:0002295	T-helper cell lineage commitment	5/1445	20/18870	0.0153544	0.0870647	0.0679573	IL6/IL6R/SOCS3/STAT3/ZFPM1	5
GO:0032303	regulation of icosanoid secretion	5/1445	20/18870	0.0153544	0.0870647	0.0679573	IL1A/IL1B/P2RX4/PLA2R1/PTGES	5
GO:0051546	keratinocyte migration	5/1445	20/18870	0.0153544	0.0870647	0.0679573	ADAM9/EPB41L4B/EPPK1/HBEGF/KRT16	5
GO:0051767	nitric-oxide synthase biosynthetic process	5/1445	20/18870	0.0153544	0.0870647	0.0679573	GSTP1/IL33/NAMPT/STAT1/TLR4	5
GO:0051769	regulation of nitric-oxide synthase biosynthetic process	5/1445	20/18870	0.0153544	0.0870647	0.0679573	GSTP1/IL33/NAMPT/STAT1/TLR4	5
GO:1990182	exosomal secretion	5/1445	20/18870	0.0153544	0.0870647	0.0679573	RAB27A/RAB7A/SDC1/SDC4/SDCBP	5
GO:0070374	positive regulation of ERK1 and ERK2 cascade	26/1445	218/18870	0.0161663	0.0912872	0.0712531	ABCA7/BMP2/CAVIN3/CCL20/CCN2/CD36/CD44/CIB1/F2RL1/FBXW7/FGF1/FGF2/GAS6/GPNMB/HLA-DRB1/HRAS/ICAM1/IL1A/NDRG4/NPY5R/NRG1/PDGFB/RAP1B/THPO/TLR4/TNFAIP8L3	26
GO:0050672	negative regulation of lymphocyte proliferation	13/1445	88/18870	0.0162088	0.0912872	0.0712531	CD274/CEBPB/GPNMB/HLA-DRB1/INPP5D/PDCD1LG2/PRNP/RASSF5/SDC4/TNFRSF14/TNFRSF21/VSIR/VTCN1	13
GO:0007173	epidermal growth factor receptor signaling pathway	15/1445	107/18870	0.0162426	0.0912872	0.0712531	AREG/CDH13/DUSP3/ERRFI1/GPRC5A/HAP1/HBEGF/IFI6/ITGA1/MVP/PTPN3/RAB7A/RHBDF1/RHBDF2/TGFA	15
GO:1901796	regulation of signal transduction by p53 class mediator	15/1445	107/18870	0.0162426	0.0912872	0.0712531	ANKRD1/BDKRB2/CD44/CHD5/MDM2/PLA2R1/PLK3/PMAIP1/RRM2B/SETD9/SGK1/TRIAP1/USP2/ZNF385A/ZNHIT1	15
GO:0006636	unsaturated fatty acid biosynthetic process	9/1445	52/18870	0.0162451	0.0912872	0.0712531	AKR1C3/ANXA1/AVPR1A/ELOVL4/ELOVL7/FADS3/IL1B/PTGES/PTGS2	9
GO:0010823	negative regulation of mitochondrion organization	9/1445	52/18870	0.0162451	0.0912872	0.0712531	BCL2L1/CLU/GHITM/GPX1/IER3/LMNA/TFRC/TIGAR/TRIAP1	9
GO:0043154	negative regulation of cysteine-type endopeptidase activity involved in apoptotic process	9/1445	52/18870	0.0162451	0.0912872	0.0712531	CD44/GAS6/GPX1/IFI6/KLF4/LAMP3/SFN/THBS1/TRIAP1	9
GO:0045332	phospholipid translocation	9/1445	52/18870	0.0162451	0.0912872	0.0712531	ABCA1/ABCA7/ABCB1/ATP10B/PLSCR1/PRKCD/TMEM30A/TRIAP1/VMP1	9
GO:1902895	positive regulation of miRNA transcription	9/1445	52/18870	0.0162451	0.0912872	0.0712531	BMP2/EGR1/FGF2/FOS/FOSL1/GATA3/KLF4/PDGFB/STAT3	9
GO:0008016	regulation of heart contraction	25/1445	208/18870	0.0165618	0.092974	0.0725698	ACE2/ADM/AVPR1A/BVES/CASQ2/CORIN/CYP2J2/DSP/EHD3/EPAS1/FLNA/GAA/GCH1/GJD3/GPD1L/HBEGF/MDM2/P2RX4/SCN1B/SCN4B/SLC8A3/SLC9A1/TMEM65/TPM1/ZC3H12A	25
GO:0071241	cellular response to inorganic substance	27/1445	229/18870	0.0166015	0.0931041	0.0726713	ABCB6/ADCY8/AKR1C3/B2M/BACE1/BECN1/CAPN3/CLDN1/CRHBP/FOS/FOXO1/HMOX1/ITPKC/JUNB/MCOLN1/MMP3/NFATC2/NFE2L2/NPTX1/NQO1/P2RX4/PLCG2/PRNP/PTGS2/RASAL1/SYT17/TIGAR	27
GO:0071695	anatomical structure maturation	30/1445	261/18870	0.0167655	0.0939301	0.073316	AGRN/AKR1B1/ALDH1A2/ATP6AP2/BMP2/C3/CABYR/CATSPERE/CCDC154/CDKN1A/CLEC7A/DDIT3/DEFB1/EPAS1/G6PD/GATA3/GBA1/GREM1/MMP2/MSX2/NRCAM/NTN4/PAEP/PLXNB1/PTPRN/RUNX2/SHB/SPINK1/TDRD6/TMEM79	30
GO:0043433	negative regulation of DNA-binding transcription factor activity	21/1445	167/18870	0.0167851	0.0939466	0.0733289	ANXA4/BCL3/BHLHE40/BRMS1/CYP1B1/DDIT3/FLNA/HES6/ID1/ID2/KLF4/NFKBIA/NFKBIE/NLRC5/NR0B1/PARP10/PRNP/TCEAL7/TNFAIP3/TRIB1/ZC3H12A	21
GO:0006081	cellular aldehyde metabolic process	11/1445	70/18870	0.0168528	0.0940448	0.0734056	AKR1C3/ALDH1A2/ALDH1A3/ALDH3B2/BMP2/CYP1B1/DKK3/HYI/PNPO/TKT/WNT4	11
GO:0019731	antibacterial humoral response	11/1445	70/18870	0.0168528	0.0940448	0.0734056	DEFB1/H2BC11/H2BC12/H2BC21/H2BC8/HLA-A/HLA-E/NCR3LG1/PI3/RNASE7/WFDC2	11
GO:0048662	negative regulation of smooth muscle cell proliferation	11/1445	70/18870	0.0168528	0.0940448	0.0734056	ACE2/APOD/BMP2/CDKN1A/HMOX1/IL12A/NDRG4/SOD2/TNFAIP3/TPM1/TRIB1	11
GO:0009746	response to hexose	24/1445	198/18870	0.0169351	0.0943167	0.0736178	ABCA12/ADCY8/C1QTNF12/CLTRN/COL4A3/EGR1/GAS6/GCLM/GJD3/GPX1/HLA-DRB1/ICAM1/ILDR2/IRS2/LPL/MAFA/NPTX1/NR1D1/PCSK1/PIM3/PTGS2/PTPRN/SESN2/THBS1	24
GO:0031334	positive regulation of protein-containing complex assembly	24/1445	198/18870	0.0169351	0.0943167	0.0736178	ABCA1/AJUBA/ANKRD53/ARPC2/BAIAP2/BAX/BIK/CD36/CDC42EP1/CDC42EP3/CLEC7A/CLU/CTTN/FNIP2/LCP1/LGALS3/MMP3/NRG1/PLCG2/RAP1B/RHOC/TFRC/TLR4/TPPP3	24
GO:0002275	myeloid cell activation involved in immune response	14/1445	98/18870	0.0170081	0.0945742	0.0738188	ADORA2B/ANXA3/DOCK2/F2RL1/GRN/IL33/IL4R/NR4A3/PIK3CD/PLCG2/S100A13/SLC18A2/STXBP2/VAMP8	14
GO:0006986	response to unfolded protein	18/1445	137/18870	0.017015	0.0945742	0.0738188	ABCA7/ATF3/BAG3/BAX/DDIT3/DNAJB5/EDEM1/HSPA4L/HSPB1/HSPB8/NFE2L2/OPTN/OS9/PPP1R15A/SERP2/STC2/THBS1/TM7SF3	18
GO:0009100	glycoprotein metabolic process	40/1445	370/18870	0.0170957	0.094929	0.0740957	A4GALT/ABCA7/ACER2/AGA/BMP2/CHST7/CRPPA/CSGALNACT1/CST3/CTSL/EDEM1/FBXO2/FBXO44/GAL3ST4/GALNT6/GCNT4/GNPTAB/GNPTG/GPC1/HBEGF/HEXA/HEXB/HPSE/HS3ST4/HS6ST2/IDS/IL33/ITM2A/MAN2B1/MANBA/MGAT5B/MMP12/OST4/PHLDA1/PLOD3/PTX3/RAMP1/ST6GALNAC2/SULF2/TMEM59	40
GO:0030501	positive regulation of bone mineralization	8/1445	44/18870	0.017256	0.095725	0.074717	ADRB2/ALOX5/BMP2/CCN1/KL/TENT5A/VDR/WNT4	8
GO:0046883	regulation of hormone secretion	29/1445	251/18870	0.0173116	0.0959125	0.0748633	ABCA12/ADCY8/ALOX5/ANXA1/BMAL1/BMP8A/C1QTNF12/CPT1A/CRH/CRHBP/F2RL1/FOXO1/HCAR2/HLA-DRB1/IL11/IL1B/IL6/ILDR1/IRS2/LIF/NKX3-1/NMB/NR1D1/PIM3/SNAP25/SPINK1/SPP1/TM7SF3/VAMP8	29
GO:0003094	glomerular filtration	6/1445	28/18870	0.0174262	0.0959125	0.0748633	CORO2B/F2RL1/GAS6/MYO1E/PDGFB/SULF2	6
GO:0044342	type B pancreatic cell proliferation	6/1445	28/18870	0.0174262	0.0959125	0.0748633	BTBD10/IRS2/NR1D1/NR4A3/PTPRN/RASGRF1	6
GO:0046337	phosphatidylethanolamine metabolic process	6/1445	28/18870	0.0174262	0.0959125	0.0748633	ABHD4/PISD/PLAAT1/PLAAT3/PLAAT4/PLB1	6
GO:0046639	negative regulation of alpha-beta T cell differentiation	6/1445	28/18870	0.0174262	0.0959125	0.0748633	ANXA1/BCL6/IL4R/RUNX1/RUNX3/ZC3H12A	6
GO:0071624	positive regulation of granulocyte chemotaxis	6/1445	28/18870	0.0174262	0.0959125	0.0748633	C3AR1/CXCL8/CXCR2/MDK/RIPOR2/S100A14	6
GO:0120255	olefinic compound biosynthetic process	6/1445	28/18870	0.0174262	0.0959125	0.0748633	ADM/AKR1C3/BMP2/DKK3/EGR1/WNT4	6
GO:1903779	regulation of cardiac conduction	6/1445	28/18870	0.0174262	0.0959125	0.0748633	ACE2/CORIN/EHD3/GJD3/SLC8A3/TMEM65	6
GO:0060538	skeletal muscle organ development	22/1445	178/18870	0.0175864	0.0966992	0.0754774	ANKRD1/ANKRD33/ATF3/BARX2/BMAL1/BTG2/BVES/CAV2/EGR1/EGR2/FBXO22/FOS/GPC1/GPCPD1/GPX1/HIVEP3/KEL/MAFF/RCAN1/TLL2/VAMP5/YBX3	22
GO:0048872	homeostasis of number of cells	35/1445	316/18870	0.0176392	0.0968196	0.0755714	ANXA1/B2M/BAX/BCL6/CSF1/CXCR2/EPAS1/FAS/FOSL2/G6PD/GATA3/GBA1/GCNT4/HCAR2/HMOX1/ID2/IL6/IL7R/ILDR2/INPP5D/KITLG/MAFB/P4HTM/PIK3CD/PMAIP1/PRDX1/RPS19/SH2B3/SPNS2/STAT1/STAT3/TNFAIP3/ZFP36/ZFPM1/ZNHIT1	35
GO:0001960	negative regulation of cytokine-mediated signaling pathway	13/1445	89/18870	0.0176943	0.0968196	0.0755714	CCDC3/ECM1/F2RL1/GAS6/GSTP1/H2BC11/IL1R2/IL36RN/IL6/MMP12/NLRC5/PARP14/SH2B3	13
GO:0032945	negative regulation of mononuclear cell proliferation	13/1445	89/18870	0.0176943	0.0968196	0.0755714	CD274/CEBPB/GPNMB/HLA-DRB1/INPP5D/PDCD1LG2/PRNP/RASSF5/SDC4/TNFRSF14/TNFRSF21/VSIR/VTCN1	13
GO:0034620	cellular response to unfolded protein	13/1445	89/18870	0.0176943	0.0968196	0.0755714	ABCA7/ATF3/BAG3/BAX/DDIT3/HSPB8/NFE2L2/OPTN/OS9/PPP1R15A/SERP2/STC2/TM7SF3	13
GO:0050829	defense response to Gram-negative bacterium	13/1445	89/18870	0.0176943	0.0968196	0.0755714	DEFB1/F2RL1/H2BC11/H2BC12/IL6/IL6R/OPTN/RNASE7/ROMO1/RPS19/SERPINE1/TLR4/TNFRSF14	13
GO:0007617	mating behavior	7/1445	36/18870	0.0177981	0.0971984	0.075867	AVPR1A/HEXB/NHLH2/OXTR/PI3/SERPINE2/TAC1	7
GO:2000352	negative regulation of endothelial cell apoptotic process	7/1445	36/18870	0.0177981	0.0971984	0.075867	ANGPTL4/GAS6/GATA3/ICAM1/NFE2L2/SERPINE1/TNFAIP3	7
GO:0006633	fatty acid biosynthetic process	21/1445	168/18870	0.0178463	0.0973412	0.0759785	ABHD3/ACADL/ACADVL/AKR1C3/ALOX5/ANXA1/AVPR1A/CYP3A4/ELOVL4/ELOVL7/FADS3/GSTP1/HACD1/IL1B/KAT2B/LPL/MGLL/PRKAB1/PRKAG2/PTGES/PTGS2	21
GO:0030072	peptide hormone secretion	28/1445	241/18870	0.0178589	0.0973412	0.0759785	ABCA12/ADCY8/ALOX5/ANXA1/BMAL1/BMP8A/C1QTNF12/CLTRN/CPT1A/CRH/CRHBP/F2RL1/FOXO1/HLA-DRB1/IL1B/IL6/ILDR1/ILDR2/IRS2/MAFA/NR1D1/PCLO/PIM3/PTPRN/SNAP25/SPINK1/TM7SF3/VGF	28
GO:0030073	insulin secretion	24/1445	199/18870	0.0179076	0.0975125	0.0761122	ABCA12/ADCY8/ALOX5/ANXA1/BMAL1/BMP8A/C1QTNF12/CLTRN/CPT1A/F2RL1/FOXO1/HLA-DRB1/IL1B/IL6/ILDR2/IRS2/MAFA/NR1D1/PCLO/PIM3/PTPRN/SNAP25/TM7SF3/VGF	24
GO:0010212	response to ionizing radiation	18/1445	138/18870	0.0182145	0.0988598	0.0771638	AEN/ANXA1/BAX/BCL2L1/CDKN1A/EGR1/GADD45A/GATA3/GPX1/HRAS/IKBIP/IL1A/ITGB6/MDM2/NABP1/SOD2/THBD/TIGAR	18
GO:0002762	negative regulation of myeloid leukocyte differentiation	9/1445	53/18870	0.018279	0.0988598	0.0771638	FBXW7/INPP5D/MAFB/TCTA/TLR4/TNFRSF11B/TRIB1/UBASH3B/ZFPM1	9
GO:0045058	T cell selection	9/1445	53/18870	0.018279	0.0988598	0.0771638	CD1D/CTSL/DOCK2/GATA3/IL6/IL6R/SOCS3/STAT3/ZFPM1	9
GO:0048146	positive regulation of fibroblast proliferation	9/1445	53/18870	0.018279	0.0988598	0.0771638	CDKN1A/FN1/FOSL2/GAS6/HRAS/LIF/PDGFB/S100A6/SPHK1	9
GO:0001977	renal system process involved in regulation of blood volume	4/1445	14/18870	0.0184011	0.0988598	0.0771638	CORO2B/F2RL1/GAS6/PDGFB	4
GO:0032736	positive regulation of interleukin-13 production	4/1445	14/18870	0.0184011	0.0988598	0.0771638	GATA3/HLA-E/IL1RAP/IL33	4
GO:0032908	regulation of transforming growth factor beta1 production	4/1445	14/18870	0.0184011	0.0988598	0.0771638	ATP6AP2/FURIN/SERPINB7/THBS1	4
GO:0034616	response to laminar fluid shear stress	4/1445	14/18870	0.0184011	0.0988598	0.0771638	ABCA1/ADAM9/KLF4/NFE2L2	4
GO:0051547	regulation of keratinocyte migration	4/1445	14/18870	0.0184011	0.0988598	0.0771638	ADAM9/EPB41L4B/EPPK1/HBEGF	4
GO:0060330	regulation of response to type II interferon	4/1445	14/18870	0.0184011	0.0988598	0.0771638	NLRC5/PARP14/PARP9/TXK	4
GO:0060334	regulation of type II interferon-mediated signaling pathway	4/1445	14/18870	0.0184011	0.0988598	0.0771638	NLRC5/PARP14/PARP9/TXK	4
GO:0061469	regulation of type B pancreatic cell proliferation	4/1445	14/18870	0.0184011	0.0988598	0.0771638	IRS2/NR1D1/NR4A3/PTPRN	4
GO:0070141	response to UV-A	4/1445	14/18870	0.0184011	0.0988598	0.0771638	MME/MMP2/MMP3/TIMP1	4
GO:0072672	neutrophil extravasation	4/1445	14/18870	0.0184011	0.0988598	0.0771638	IL1R1/MDK/PIK3CD/RIPOR2	4
GO:0045732	positive regulation of protein catabolic process	25/1445	210/18870	0.0184604	0.0990839	0.0773388	ADAM9/BAG2/BBS7/CLU/FBXO22/FBXW7/FOXO1/FURIN/GBA1/IER3/IL1B/IL33/MARCHF2/MDM2/NFE2L2/NSF/OAZ3/PLK2/PLK3/RAB7A/RILP/RNF14/RNF19B/TNFAIP3/TRIB1	25
GO:0042698	ovulation cycle	11/1445	71/18870	0.0186071	0.0997761	0.077879	CGA/CYP1B1/EGR1/MDK/MMP2/NHLH2/NPY5R/NR5A1/OXTR/PTPRN/PTX3	11
GO:0006469	negative regulation of protein kinase activity	22/1445	179/18870	0.0186509	0.0997924	0.0778917	BMP2/CDKN1A/DUSP1/DUSP10/DUSP3/ERRFI1/GADD45A/GBA1/GPRC5A/GSTP1/HSPB1/IL1B/INCA1/MVP/PRKAG2/PRKCD/PTPRB/SFN/SLC8A3/SPRY4/TRIB1/UBASH3B	22
GO:0032731	positive regulation of interleukin-1 beta production	10/1445	62/18870	0.0186634	0.0997924	0.0778917	CASP1/CD36/CLEC7A/EGR1/F2RL1/HSPB1/IL6/LPL/STAT3/TLR4	10
GO:0046824	positive regulation of nucleocytoplasmic transport	10/1445	62/18870	0.0186634	0.0997924	0.0778917	BAG3/FLNA/GAS6/IL1B/MDM2/PRKCD/PTGS2/SFN/ZC3H12A/ZPR1	10
GO:0050769	positive regulation of neurogenesis	28/1445	242/18870	0.0187713	0.100258	0.078255	BAIAP2/BDNF/BMP2/CHODL/EGR2/FGF2/FN1/HAP1/HAPLN3/ID2/IL1B/IL33/IL6/LIF/MDK/MME/NEFL/NGF/NTN1/OTP/PLXNB1/PLXNB2/RAB21/SERPINE2/SLC7A5/VEGFC/ZNF365/ZNF488	28
GO:0010224	response to UV-B	5/1445	21/18870	0.0189108	0.100258	0.078255	CDKN1A/IL12A/MAPK11/MME/XPC	5
GO:0010288	response to lead ion	5/1445	21/18870	0.0189108	0.100258	0.078255	BACE1/BECN1/CLDN1/PLSCR1/PTGS2	5
GO:0032616	interleukin-13 production	5/1445	21/18870	0.0189108	0.100258	0.078255	GATA3/HLA-E/IL1RAP/IL33/TNFRSF21	5
GO:0032656	regulation of interleukin-13 production	5/1445	21/18870	0.0189108	0.100258	0.078255	GATA3/HLA-E/IL1RAP/IL33/TNFRSF21	5
GO:0033005	positive regulation of mast cell activation	5/1445	21/18870	0.0189108	0.100258	0.078255	ADORA2B/CD226/IL4R/NR4A3/VAMP8	5
GO:0046128	purine ribonucleoside metabolic process	5/1445	21/18870	0.0189108	0.100258	0.078255	ADK/APRT/NT5E/PGM2/PNP	5
GO:0071498	cellular response to fluid shear stress	5/1445	21/18870	0.0189108	0.100258	0.078255	KLF4/MMP2/NFE2L2/PTGS2/TFPI2	5
GO:0097734	extracellular exosome biogenesis	5/1445	21/18870	0.0189108	0.100258	0.078255	RAB27A/RAB7A/SDC1/SDC4/SDCBP	5
GO:0001776	leukocyte homeostasis	15/1445	109/18870	0.018982	0.100446	0.0784017	ANXA1/BAX/CSF1/CXCR2/FAS/GCNT4/HCAR2/IL6/IL7R/KITLG/PIK3CD/PMAIP1/SH2B3/SPNS2/TNFAIP3	15
GO:0019751	polyol metabolic process	15/1445	109/18870	0.018982	0.100446	0.0784017	ACER2/CYP3A4/DEGS2/FGF2/GBA1/GCH1/HRH1/IP6K3/ISYNA1/ITPKC/PLCG2/PLPP1/PTS/SPHK1/SYNJ1	15
GO:0015807	L-amino acid transport	13/1445	90/18870	0.0192804	0.101929	0.0795594	ACE2/CLTRN/GRM1/KMO/SERINC3/SLC1A3/SLC25A15/SLC36A1/SLC38A4/SLC38A6/SLC3A2/SLC43A2/SLC7A5	13
GO:0033173	calcineurin-NFAT signaling cascade	8/1445	45/18870	0.0196208	0.103534	0.0808122	CIB1/CLEC7A/FHL2/NFATC2/PLCG2/PRNP/RCAN1/SLC9A1	8
GO:0051602	response to electrical stimulus	8/1445	45/18870	0.0196208	0.103534	0.0808122	BTG2/GRIA1/GRM1/MMP2/NQO1/SLC9A1/SOD2/TRIM63	8
GO:0060047	heart contraction	28/1445	243/18870	0.0197202	0.103961	0.0811454	ACE2/ADM/AVPR1A/BVES/CASQ2/CORIN/CYP2J2/DSP/EHD3/EPAS1/FLNA/GAA/GCH1/GJD3/GPD1L/GPX1/GSN/HBEGF/MDM2/P2RX4/PPP1R13L/SCN1B/SCN4B/SLC8A3/SLC9A1/TMEM65/TPM1/ZC3H12A	28
GO:0043299	leukocyte degranulation	12/1445	81/18870	0.019982	0.105155	0.0820776	ADORA2B/ANXA3/F2RL1/IL4R/LAMP1/NR4A3/PIK3CD/RAB27A/S100A13/SLC18A2/STXBP2/VAMP8	12
GO:0007626	locomotory behavior	24/1445	201/18870	0.0199841	0.105155	0.0820776	ADCY8/ALDH1A3/APBA1/CHRNA3/CRH/CSTB/EGR1/GAA/GAD1/GPR37/GRM1/HEXA/HEXB/ID2/MCOLN3/OPRD1/PAK6/RCAN1/SEZ6/SLC18A2/SNAP25/SOD2/USP2/ZNF385A	24
GO:0097305	response to alcohol	29/1445	254/18870	0.020024	0.105267	0.0821646	ABCA1/ADCY8/AHR/AKR1C2/AKR1C3/AVPR1A/BCL2L1/CDKN1A/CLDN1/CLDN7/CPT1A/CRHBP/CYP1B1/FOS/FOSL1/G6PD/GPR155/IGFBP7/KLF9/MAOB/MDM2/NEFL/NQO1/S100A8/SCNN1A/SGK1/SOD2/SPINK1/TP53INP1	29
GO:0007265	Ras protein signal transduction	37/1445	341/18870	0.0201187	0.105665	0.0824759	ABCA1/ARFGEF3/BCL6/CDC42EP1/CDC42EP3/CDH13/CDKN1A/CSF1/EPS8L2/F2RL1/FGF2/HRAS/ITGA3/KCTD13/KITLG/NGF/NTN1/PLK2/PRAG1/PSD4/RAB21/RAB9A/RAP1B/RAP2B/RASAL1/RASGRF1/RASGRF2/RGL1/RGL3/RHOD/RHOV/RIPOR2/RRAS/SDCBP/SPRY4/SQSTM1/TRIM67	37
GO:0001676	long-chain fatty acid metabolic process	15/1445	110/18870	0.020477	0.107133	0.083621	ACADL/ACSL1/AKR1C3/ALOX5/CPT1A/CYP1B1/CYP2C18/CYP2J2/CYP3A4/EPHX1/GPX1/GSTP1/MGLL/PLA2G4C/PTGS2	15
GO:0070169	positive regulation of biomineral tissue development	9/1445	54/18870	0.0204917	0.107133	0.083621	ADRB2/ALOX5/BMP2/CCN1/CEBPB/KL/TENT5A/VDR/WNT4	9
GO:0042130	negative regulation of T cell proliferation	11/1445	72/18870	0.0204933	0.107133	0.083621	CD274/CEBPB/GPNMB/HLA-DRB1/PDCD1LG2/PRNP/SDC4/TNFRSF14/TNFRSF21/VSIR/VTCN1	11
GO:0046635	positive regulation of alpha-beta T cell activation	11/1445	72/18870	0.0204933	0.107133	0.083621	ANXA1/CD55/HLA-A/HLA-DRB1/HLA-E/IL12A/IL4R/PNP/RUNX1/RUNX3/SHB	11
GO:0070527	platelet aggregation	11/1445	72/18870	0.0204933	0.107133	0.083621	EMILIN2/FLNA/HSPB1/IL6/MYH9/MYL12A/PRKCD/RAP2B/SERPINE2/SH2B3/UBASH3B	11
GO:0033280	response to vitamin D	7/1445	37/18870	0.0205423	0.107289	0.0837431	AQP3/CYP24A1/KL/PTGS2/SPP1/STC2/VDR	7
GO:0097066	response to thyroid hormone	6/1445	29/18870	0.020587	0.107423	0.0838475	CTSB/CTSH/CTSL/GBA1/GCLM/KLF9	6
GO:0010721	negative regulation of cell development	32/1445	287/18870	0.0206496	0.107621	0.0840022	ANXA1/B2M/BCL6/BTG2/CDKN2B/DUSP10/FBXW7/ID2/IFRD1/IL1A/IL1B/IL4R/IL6/INPP5D/IRF1/MAFB/MCF2/MDK/NR1D1/NTN1/PAEP/RUNX1/RUNX3/SHB/SPP1/TCTA/TLR4/TNFRSF11B/TRIB1/UBASH3B/ZC3H12A/ZFPM1	32
GO:0006865	amino acid transport	19/1445	150/18870	0.0206632	0.107621	0.0840022	ACE2/APBA1/AVPR1A/CLTRN/GRM1/KMO/NPY5R/SERINC3/SLC1A3/SLC22A4/SLC25A15/SLC36A1/SLC38A4/SLC38A6/SLC3A2/SLC43A2/SLC6A8/SLC7A14/SLC7A5	19
GO:0051091	positive regulation of DNA-binding transcription factor activity	28/1445	244/18870	0.0207065	0.107747	0.0841004	ADCY8/ANXA3/BMP2/CAPN3/CD36/CIB1/CLEC7A/CLU/DDIT3/EDA2R/IL1B/IL1RAP/IL6/NFAM1/NHLH2/OPRD1/PIDD1/PLCG2/RAB7B/S100A8/S100A9/SPHK1/STAT3/TFRC/TLR4/TRIM22/TRIM38/TRIM8	28
GO:0043534	blood vessel endothelial cell migration	22/1445	181/18870	0.0209306	0.108611	0.0847751	ANXA1/CIB1/CSNK2B/CYP1B1/EPHA2/FBXW7/FGF2/GADD45A/GPX1/GREM1/HMOX1/HSPB1/ID1/KLF4/MYH9/NFE2L2/P2RX4/PDGFB/PLK2/PTGS2/THBS1/VEGFC	22
GO:0050954	sensory perception of mechanical stimulus	22/1445	181/18870	0.0209306	0.108611	0.0847751	BACE1/COL1A1/COL4A3/DDIT3/EML2/EPS8L2/GJB2/GPX1/GSDME/HEXA/HEXB/ITGA2/P2RX4/RIPOR2/SERPINE2/SLC1A3/SLC52A3/SPNS2/TIMM8B/TMIE/WDR1/WHRN	22
GO:0071478	cellular response to radiation	22/1445	181/18870	0.0209306	0.108611	0.0847751	BAX/BCL2L1/CDKN1A/DDB2/EGR1/GADD45A/GATA3/H2AC25/HRAS/ITGB6/MAPK11/MAPK13/MDM2/MME/MMP2/MMP3/POLH/PRKCD/TIMP1/TP53INP1/TRIAP1/XPC	22
GO:0003015	heart process	29/1445	255/18870	0.0209991	0.108867	0.0849745	ACE2/ADM/AVPR1A/BVES/CASQ2/CORIN/CYP2J2/DSP/EHD3/EPAS1/FLNA/GAA/GCH1/GJD3/GPD1L/GPX1/GSN/HBEGF/MDM2/P2RX4/PPP1R13L/SCN1B/SCN4B/SLC8A3/SLC9A1/TMEM65/TPM1/ZC3H12A/ZNHIT1	29
GO:0034976	response to endoplasmic reticulum stress	30/1445	266/18870	0.0212404	0.110016	0.0858716	ABCA7/ALOX5/ATF3/BAX/BBC3/BCL2L1/CASP4/CEBPB/CLU/CXCL8/DDIT3/EDEM1/FBXO2/FBXO44/GET4/NFE2L2/NIBAN1/OS9/PMAIP1/PPP1R15A/RASGRF1/RASGRF2/SERINC3/SERP2/SESN2/SRPX/STC2/THBS1/TNFRSF10B/UFM1	30
GO:0030323	respiratory tube development	23/1445	192/18870	0.0216341	0.111952	0.0873829	ABCA12/ALDH1A2/BMP2/CCN2/CRH/CTSH/DNAAF1/EPAS1/ERRFI1/FBXW7/FGF1/FGF2/FOSL2/ITGA3/ITGB6/LAMA1/LIF/LOX/MME/MMP12/MMP14/PLOD3/TRAF4	23
GO:0150076	neuroinflammatory response	12/1445	82/18870	0.0218323	0.112874	0.0881023	ADCY8/CLU/GRN/IFNGR1/IL1B/IL33/IL6/MMP3/NR1D1/PLCG2/PTGS2/SPHK1	12
GO:0002764	immune response-regulating signaling pathway	51/1445	500/18870	0.0219092	0.113167	0.0883314	BANK1/BAX/BLNK/C3AR1/CASP1/CD226/CD36/CLEC7A/CTSH/DUSP3/F2RL1/FOSL1/FOSL2/GATA3/HLA-A/HLA-DRB1/HRAS/INPP5D/IRF1/KLRD1/LACC1/LGALS3/LY96/NFAM1/NFATC2/NFKBIA/NINJ1/NR1D1/NR4A3/PHPT1/PIK3CD/PLCG2/PLPP4/PLSCR1/PRKCD/PRNP/RAB7B/RIOK3/S100A14/SHB/SLC15A2/TEC/TLR4/TNFAIP3/TNFRSF21/TRBC2/TRIM3/TXK/UNC93B1/VTCN1/ZC3H12A	51
GO:0001938	positive regulation of endothelial cell proliferation	15/1445	111/18870	0.0220594	0.11363	0.0886926	CAV2/CDH13/ECM1/F3/FGF2/HMOX1/HSPG2/MDK/NRP2/PDGFB/PGF/PIK3CD/POLD4/STAT3/VEGFC	15
GO:0032611	interleukin-1 beta production	15/1445	111/18870	0.0220594	0.11363	0.0886926	ACP5/CASP1/CD36/CLEC7A/EGR1/F2RL1/GSTP1/HSPB1/IL6/LPL/SPHK1/STAT3/TLR4/TNFAIP3/ZC3H12A	15
GO:0032651	regulation of interleukin-1 beta production	15/1445	111/18870	0.0220594	0.11363	0.0886926	ACP5/CASP1/CD36/CLEC7A/EGR1/F2RL1/GSTP1/HSPB1/IL6/LPL/SPHK1/STAT3/TLR4/TNFAIP3/ZC3H12A	15
GO:0001101	response to acid chemical	18/1445	141/18870	0.0222074	0.114184	0.0891248	AVPR1A/BAIAP2/BCL2L1/CAPN2/CEBPB/COL1A1/CPEB4/GCLM/GRIA1/KRT8/LAMTOR4/MMP2/NQO1/RRAGC/SESN1/SESN2/SLC7A5/STAMBPL1	18
GO:0045646	regulation of erythrocyte differentiation	8/1445	46/18870	0.0222075	0.114184	0.0891248	B2M/INPP5D/MAFB/P4HTM/STAT1/STAT3/ZFP36/ZFPM1	8
GO:0045216	cell-cell junction organization	25/1445	214/18870	0.0227687	0.116862	0.0912151	ACE2/CDH13/CDH8/CLDN1/CLDN11/CLDN23/CLDN7/CLDN9/DSG1/DSP/EPHA2/F2RL1/FLNA/FRMPD2/GJB2/GJD3/IL1B/ILDR1/KIFC3/PERP/PKP1/RHOC/TJP2/WDR1/WHRN	25
GO:1903510	mucopolysaccharide metabolic process	13/1445	92/18870	0.0227699	0.116862	0.0912151	CD44/CEMIP2/CHST7/CSGALNACT1/FGF2/GNS/HEXA/HEXB/HPSE/IDS/IL1B/ITIH5/PDGFB	13
GO:0009749	response to glucose	23/1445	193/18870	0.0228455	0.116921	0.0912615	ABCA12/ADCY8/C1QTNF12/CLTRN/COL4A3/EGR1/GAS6/GCLM/GJD3/GPX1/HLA-DRB1/ICAM1/ILDR2/IRS2/LPL/MAFA/NPTX1/NR1D1/PCSK1/PIM3/PTPRN/SESN2/THBS1	23
GO:0033673	negative regulation of kinase activity	23/1445	193/18870	0.0228455	0.116921	0.0912615	BMP2/CDKN1A/DUSP1/DUSP10/DUSP3/ERRFI1/GADD45A/GBA1/GPRC5A/GSTP1/HSPB1/IL1B/INCA1/IRS2/MVP/PRKAG2/PRKCD/PTPRB/SFN/SLC8A3/SPRY4/TRIB1/UBASH3B	23
GO:0034142	toll-like receptor 4 signaling pathway	9/1445	55/18870	0.022891	0.116921	0.0912615	F2RL1/LY96/NFKBIA/NINJ1/NR1D1/RAB7B/S100A14/TLR4/TNFAIP3	9
GO:0003085	negative regulation of systemic arterial blood pressure	5/1445	22/18870	0.0229685	0.116921	0.0912615	ADRB2/IER3/KL/NPPB/SOD2	5
GO:0006883	intracellular sodium ion homeostasis	5/1445	22/18870	0.0229685	0.116921	0.0912615	ATP12A/IL1A/SCNN1A/SLC1A3/SLC9A1	5
GO:0007398	ectoderm development	5/1445	22/18870	0.0229685	0.116921	0.0912615	EDA2R/ETS2/GRHL3/ITGA6/KRT6B	5
GO:0030220	platelet formation	5/1445	22/18870	0.0229685	0.116921	0.0912615	CIB1/MYH9/WDR1/ZFPM1/ZNF385A	5
GO:0034312	diol biosynthetic process	5/1445	22/18870	0.0229685	0.116921	0.0912615	ACER2/GBA1/GCH1/PTS/SPHK1	5
GO:0046519	sphingoid metabolic process	5/1445	22/18870	0.0229685	0.116921	0.0912615	ACER2/DEGS2/GBA1/PLPP1/SPHK1	5
GO:0051348	negative regulation of transferase activity	26/1445	225/18870	0.0232149	0.118068	0.0921569	BAG2/BMP2/CDKN1A/DUSP1/DUSP10/DUSP3/ERRFI1/GADD45A/GBA1/GPRC5A/GSTP1/HSPB1/IL1B/INCA1/IRS2/MVP/PHPT1/PRKAG2/PRKCD/PTPRB/SFN/SLC8A3/SPRY4/TRIB1/UBASH3B/ZFP36	26
GO:0005976	polysaccharide metabolic process	14/1445	102/18870	0.0233822	0.118329	0.0923603	CHST7/CSGALNACT1/GAA/GABARAPL1/GBE1/GYG1/IRS2/NR1D1/PDGFB/PGM2/PHLDA2/PRKAG2/PYGL/RUBCNL	14
GO:0001990	regulation of systemic arterial blood pressure by hormone	7/1445	38/18870	0.0235675	0.118329	0.0923603	ACE2/ATP6AP2/AVPR1A/CORIN/F2RL1/NOX1/OXTR	7
GO:0032373	positive regulation of sterol transport	7/1445	38/18870	0.0235675	0.118329	0.0923603	ABCA1/ABCA12/ABCA5/ABCA7/ANXA2/NFKBIA/PLTP	7
GO:0032376	positive regulation of cholesterol transport	7/1445	38/18870	0.0235675	0.118329	0.0923603	ABCA1/ABCA12/ABCA5/ABCA7/ANXA2/NFKBIA/PLTP	7
GO:0042401	biogenic amine biosynthetic process	7/1445	38/18870	0.0235675	0.118329	0.0923603	GATA3/GCH1/GPR37/KL/OAZ3/ODC1/SAT1	7
GO:0043516	regulation of DNA damage response, signal transduction by p53 class mediator	7/1445	38/18870	0.0235675	0.118329	0.0923603	ANKRD1/CD44/MDM2/PLA2R1/PMAIP1/ZNF385A/ZNHIT1	7
GO:0060563	neuroepithelial cell differentiation	7/1445	38/18870	0.0235675	0.118329	0.0923603	BMP2/CEBPB/FGF2/JAG1/OTP/SERPINE1/WNT4	7
GO:0001768	establishment of T cell polarity	4/1445	15/18870	0.0236027	0.118329	0.0923603	DOCK2/GSN/MYH9/RIPOR2	4
GO:0032352	positive regulation of hormone metabolic process	4/1445	15/18870	0.0236027	0.118329	0.0923603	ADM/EGR1/GATA3/WNT4	4
GO:0034310	primary alcohol catabolic process	4/1445	15/18870	0.0236027	0.118329	0.0923603	AKR1B10/AKR1C3/ALDH3B2/SULT2A1	4
GO:0043101	purine-containing compound salvage	4/1445	15/18870	0.0236027	0.118329	0.0923603	ADK/APRT/PGM2/PNP	4
GO:0044849	estrous cycle	4/1445	15/18870	0.0236027	0.118329	0.0923603	CYP1B1/EGR1/MDK/OXTR	4
GO:0061684	chaperone-mediated autophagy	4/1445	15/18870	0.0236027	0.118329	0.0923603	BAG3/CLU/CTSA/PLK3	4
GO:1903543	positive regulation of exosomal secretion	4/1445	15/18870	0.0236027	0.118329	0.0923603	RAB7A/SDC1/SDC4/SDCBP	4
GO:2001138	regulation of phospholipid transport	4/1445	15/18870	0.0236027	0.118329	0.0923603	ABCA7/PRKCD/TMEM30A/TRIAP1	4
GO:2001279	regulation of unsaturated fatty acid biosynthetic process	4/1445	15/18870	0.0236027	0.118329	0.0923603	ANXA1/AVPR1A/IL1B/PTGS2	4
GO:0051607	defense response to virus	36/1445	334/18870	0.0236728	0.118489	0.0924852	APOBEC3C/BCL2L1/BECN1/CASP1/DDX60L/F2RL1/GBP3/HERC5/IFI6/IFITM3/IL1B/IL33/IL6/IRF1/ISG20/MARCHF2/MMP12/MX1/NLRC5/NMB/PARP9/PLSCR1/PMAIP1/RAB7B/RIOK3/SERINC3/STAT1/TNFAIP3/TRIM22/TRIM35/TRIM38/TRIM8/UNC93B1/VAMP8/ZC3H12A/ZC3HAV1	36
GO:0043405	regulation of MAP kinase activity	18/1445	142/18870	0.0236767	0.118489	0.0924852	ADAM9/BMP2/DKK1/DUSP1/DUSP10/FGF1/FGF2/FLT1/GBA1/GSTP1/HRAS/IL1B/PDGFB/PRKCD/SPRY4/THBS1/TLR4/TRIB1	18
GO:0045833	negative regulation of lipid metabolic process	15/1445	112/18870	0.0237322	0.118661	0.0926193	ACADL/ACADVL/AKR1C3/APOD/BMP2/CCDC3/DKK3/FBXW7/HCAR2/IL1B/NR0B1/ORMDL2/PDGFB/SPHK1/WNT4	15
GO:0046328	regulation of JNK cascade	17/1445	132/18870	0.0238416	0.119102	0.0929636	CCN2/DUSP10/DUSP3/EDA2R/F2RL1/GADD45A/GADD45B/GADD45G/GSTP1/HRAS/IL1A/IL1B/NOX1/SDCBP/TLR4/TRAF4/UNC5CL	17
GO:0006631	fatty acid metabolic process	42/1445	401/18870	0.0239203	0.119389	0.0931878	ABHD3/ABHD5/ACADL/ACADVL/ACSL1/AKR1B1/AKR1C2/AKR1C3/ALOX5/ANXA1/AVPR1A/C3/CD36/CPT1A/CROT/CYP1B1/CYP2C18/CYP2J2/CYP3A4/ELOVL4/ELOVL7/EPHX1/FADS3/GPX1/GSTP1/HACD1/IL1B/IRS2/KAT2B/LPL/LYPLA2/MGLL/NR4A3/NUDT8/PHYH/PLA2G4C/PRKAB1/PRKAG2/PTGES/PTGS2/SESN2/TNFRSF1A	42
GO:0010039	response to iron ion	6/1445	30/18870	0.0241145	0.120039	0.0936949	B2M/BECN1/G6PD/HMOX1/MDM2/TFRC	6
GO:0090382	phagosome maturation	6/1445	30/18870	0.0241145	0.120039	0.0936949	MCOLN1/RAB31/RAB32/RAB7A/RAB7B/SRPX	6
GO:1901798	positive regulation of signal transduction by p53 class mediator	6/1445	30/18870	0.0241145	0.120039	0.0936949	ANKRD1/CHD5/PLA2R1/PMAIP1/ZNF385A/ZNHIT1	6
GO:0002449	lymphocyte mediated immunity	39/1445	368/18870	0.0243711	0.121209	0.0946083	AHR/ARID5A/B2M/BCL3/BCL6/C3/CD1D/CD226/CD55/CD70/CLU/CTSH/GATA3/HLA-A/HLA-B/HLA-C/HLA-DRB1/HLA-E/ICAM1/IL12A/IL1B/IL1R1/IL4R/IL6/IL7R/INPP5D/JAG1/KLRD1/LAMP1/NCR3LG1/PRDX1/PRKCD/RAB27A/RNF19B/SCART1/TAP2/TFRC/ULBP1/UNC93B1	39
GO:0030100	regulation of endocytosis	32/1445	291/18870	0.0245964	0.122222	0.0953986	AAK1/ABCA7/ANXA2/B2M/C3/CD36/CDH13/CLEC7A/CLU/DKK1/DNAJC6/DOCK2/F2RL1/GAS6/GREM1/IL1B/ITGA2/LGALS3/LRPAP1/LRRTM2/PLCG2/PLSCR1/PROM2/PTX3/RAB21/RAB27A/RAB31/RIN3/SDCBP/SERPINE1/SNAP91/SPHK1	32
GO:0140546	defense response to symbiont	36/1445	335/18870	0.0246388	0.122324	0.0954788	APOBEC3C/BCL2L1/BECN1/CASP1/DDX60L/F2RL1/GBP3/HERC5/IFI6/IFITM3/IL1B/IL33/IL6/IRF1/ISG20/MARCHF2/MMP12/MX1/NLRC5/NMB/PARP9/PLSCR1/PMAIP1/RAB7B/RIOK3/SERINC3/STAT1/TNFAIP3/TRIM22/TRIM35/TRIM38/TRIM8/UNC93B1/VAMP8/ZC3H12A/ZC3HAV1	36
GO:0001881	receptor recycling	8/1445	47/18870	0.0250255	0.123916	0.0967211	ACHE/ANXA2/BVES/CTSD/EHD3/GRIA1/NSF/OPTN	8
GO:0046633	alpha-beta T cell proliferation	8/1445	47/18870	0.0250255	0.123916	0.0967211	CD274/CD55/DOCK2/HLA-A/HLA-E/IRF1/TNFRSF14/VSIR	8
GO:0072538	T-helper 17 type immune response	8/1445	47/18870	0.0250255	0.123916	0.0967211	ARID5A/CLEC7A/IL6/IL6R/JUNB/SOCS3/STAT3/ZC3H12A	8
GO:0034341	response to type II interferon	18/1445	143/18870	0.0252187	0.124672	0.097311	CASP1/CCL20/CLDN1/CXCL16/GBP3/GCH1/GSN/IFITM3/IFNGR1/IRF1/MRC1/NLRC5/PARP14/PARP9/RAB7B/STAT1/TLR4/TXK	18
GO:0097306	cellular response to alcohol	14/1445	103/18870	0.0252225	0.124672	0.097311	ABCA1/ADCY8/AHR/AKR1C2/AKR1C3/CYP1B1/FOS/GPR155/KLF9/MDM2/SCNN1A/SGK1/SOD2/TP53INP1	14
GO:0070059	intrinsic apoptotic signaling pathway in response to endoplasmic reticulum stress	10/1445	65/18870	0.0252929	0.124691	0.0973262	BAX/BBC3/BCL2L1/CASP4/CEBPB/DDIT3/PMAIP1/PPP1R15A/SERINC3/TNFRSF10B	10
GO:1905330	regulation of morphogenesis of an epithelium	10/1445	65/18870	0.0252929	0.124691	0.0973262	FGF1/FGF2/GATA3/GREM1/LBX2/LIF/MDK/NTN4/PIK3CD/WNT4	10
GO:2000117	negative regulation of cysteine-type endopeptidase activity	10/1445	65/18870	0.0252929	0.124691	0.0973262	CD44/CST3/GAS6/GPX1/IFI6/KLF4/LAMP3/SFN/THBS1/TRIAP1	10
GO:0001541	ovarian follicle development	9/1445	56/18870	0.0254844	0.125306	0.0978059	BAX/BCL2L1/CEBPB/CGA/KITLG/MMP14/MMP2/PTX3/VGF	9
GO:0034205	amyloid-beta formation	9/1445	56/18870	0.0254844	0.125306	0.0978059	ABCA7/BACE1/CLU/GSAP/HAP1/IFNGR1/PRNP/PSEN2/SLC2A13	9
GO:0060986	endocrine hormone secretion	9/1445	56/18870	0.0254844	0.125306	0.0978059	CGA/CRH/CRHBP/GATA3/HCAR2/IL1B/NKX3-1/SPP1/TRPV6	9
GO:0030282	bone mineralization	16/1445	123/18870	0.0255619	0.125358	0.0978467	ADRB2/ALOX5/BMP2/CCDC154/CCN1/ECM1/FOSL2/GREM1/KL/KLF10/LOX/PTGS2/SGMS2/TENT5A/VDR/WNT4	16
GO:0071482	cellular response to light stimulus	16/1445	123/18870	0.0255619	0.125358	0.0978467	BAX/CDKN1A/DDB2/H2AC25/MAPK11/MAPK13/MDM2/MME/MMP2/MMP3/POLH/PRKCD/TIMP1/TP53INP1/TRIAP1/XPC	16
GO:0071774	response to fibroblast growth factor	16/1445	123/18870	0.0255619	0.125358	0.0978467	CCN2/CD44/COL1A1/CXCL8/FGF1/FGF2/GATA3/GCLM/GPC1/KL/RUNX2/SPRY4/SULF2/THBS1/WNT4/ZFP36	16
GO:0033674	positive regulation of kinase activity	36/1445	337/18870	0.0266637	0.130647	0.101975	ADAM9/ADCY8/ADRB2/CCN1/CDKN1A/CHRNA3/CIB1/CLU/CSF1/DKK1/EGR1/EPHA2/FBXW7/FGF1/FGF2/FLT1/GAS6/HLA-DRB1/HRAS/IL1B/IL6R/MAPRE3/NRG1/PDGFB/PRKAG2/PRKCD/PRNP/TCIM/THBS1/TIGAR/TLR4/TNFRSF10A/TNFRSF10B/TNFSF15/TRAF4/TXN	36
GO:0043648	dicarboxylic acid metabolic process	13/1445	94/18870	0.0267076	0.130748	0.102054	ADHFE1/ALDH1L1/GAD1/GCLM/GLS/GLS2/HAAO/KMO/ME1/ME3/MTHFD2/NAGS/PHYH	13
GO:0010565	regulation of cellular ketone metabolic process	18/1445	144/18870	0.0268354	0.131163	0.102378	ACADL/ACADVL/ADM/AKR1C3/ANXA1/AVPR1A/BMP2/CPT1A/DKK3/EGR1/IL1B/IRS2/KAT2B/NR1D1/NR4A3/PRKAG2/PTGS2/WNT4	18
GO:0009309	amine biosynthetic process	7/1445	39/18870	0.0268856	0.131163	0.102378	GATA3/GCH1/GPR37/KL/OAZ3/ODC1/SAT1	7
GO:0097242	amyloid-beta clearance	7/1445	39/18870	0.0268856	0.131163	0.102378	ABCA7/C3/CD36/CLU/IFNGR1/LRPAP1/MME	7
GO:0098926	postsynaptic signal transduction	7/1445	39/18870	0.0268856	0.131163	0.102378	ACHE/AGRN/CHRM4/CHRNA3/KPNA1/LYPD1/PRR7	7
GO:0006740	NADPH regeneration	5/1445	23/18870	0.027549	0.133589	0.104271	ALDH1L1/G6PD/PRPS2/TIGAR/TKT	5
GO:0035855	megakaryocyte development	5/1445	23/18870	0.027549	0.133589	0.104271	FLNA/SH2B3/THPO/ZFPM1/ZNF385A	5
GO:0046794	transport of virus	5/1445	23/18870	0.027549	0.133589	0.104271	ACE2/CAV2/CTSL/RNASEK/TPCN1	5
GO:0046823	negative regulation of nucleocytoplasmic transport	5/1445	23/18870	0.027549	0.133589	0.104271	APOD/CD36/RANGAP1/TXN/UFM1	5
GO:0060252	positive regulation of glial cell proliferation	5/1445	23/18870	0.027549	0.133589	0.104271	IL1B/IL6/NTN1/SLC7A5/VEGFC	5
GO:0072202	cell differentiation involved in metanephros development	5/1445	23/18870	0.027549	0.133589	0.104271	GREM1/LIF/PDGFB/STAT1/WNT4	5
GO:1901659	glycosyl compound biosynthetic process	5/1445	23/18870	0.027549	0.133589	0.104271	ADK/APRT/NT5E/PGM2/PNP	5
GO:0001562	response to protozoan	6/1445	31/18870	0.0280242	0.134673	0.105118	BCL3/CLEC7A/HRAS/IER3/IL4R/VTCN1	6
GO:0002825	regulation of T-helper 1 type immune response	6/1445	31/18870	0.0280242	0.134673	0.105118	ANXA1/ARID5A/IL1B/IL1R1/IL33/IL4R	6
GO:0007271	synaptic transmission, cholinergic	6/1445	31/18870	0.0280242	0.134673	0.105118	ACHE/CHRNA3/CHRNA6/LYPD1/NALCN/NQO1	6
GO:0032682	negative regulation of chemokine production	6/1445	31/18870	0.0280242	0.134673	0.105118	APOD/EPHA2/F2RL1/GSTP1/IL6/KLF4	6
GO:0034755	iron ion transmembrane transport	6/1445	31/18870	0.0280242	0.134673	0.105118	ABCB6/ISCU/MCOLN1/MELTF/STEAP3/STEAP4	6
GO:0043094	cellular metabolic compound salvage	6/1445	31/18870	0.0280242	0.134673	0.105118	ADI1/ADK/APRT/PGM2/PNP/UPP1	6
GO:0045807	positive regulation of endocytosis	19/1445	155/18870	0.0280254	0.134673	0.105118	ABCA7/ANXA2/B2M/C3/CD36/CLEC7A/CLU/DOCK2/F2RL1/GAS6/GREM1/IL1B/ITGA2/PLCG2/PTX3/RAB21/RAB27A/RAB31/SERPINE1	19
GO:0046488	phosphatidylinositol metabolic process	19/1445	155/18870	0.0280254	0.134673	0.105118	BECN1/CDS1/FGF2/GPAA1/INPP1/INPP5D/IP6K3/ITPKC/PDGFB/PI4K2B/PIGT/PIGW/PIK3CD/PIP4K2C/PIP5KL1/PLCG2/SOCS3/SYNJ1/SYNJ2	19
GO:0002861	regulation of inflammatory response to antigenic stimulus	8/1445	48/18870	0.0280839	0.134673	0.105118	C3/FURIN/GPX1/HLA-DRB1/HLA-E/NPY5R/PLK2/RHBDF2	8
GO:0031670	cellular response to nutrient	8/1445	48/18870	0.0280839	0.134673	0.105118	CDKN2B/COL1A1/CYP24A1/GAS6/KAT2B/LPL/MDM2/VDR	8
GO:0042181	ketone biosynthetic process	8/1445	48/18870	0.0280839	0.134673	0.105118	ADM/AKR1C3/BMP2/COQ10B/DKK3/EGR1/FDXR/WNT4	8
GO:0043277	apoptotic cell clearance	8/1445	48/18870	0.0280839	0.134673	0.105118	ABCA7/ANXA1/BECN1/C3/CD36/GAS6/MFGE8/THBS1	8
GO:0045776	negative regulation of blood pressure	8/1445	48/18870	0.0280839	0.134673	0.105118	ADRB2/BDKRB1/GCH1/IER3/KL/NPPB/SOD2/VEGFC	8
GO:1901616	organic hydroxy compound catabolic process	9/1445	57/18870	0.0282791	0.135494	0.105758	AKR1B10/AKR1C3/ALDH3B2/CYP24A1/CYP3A4/DIO3/FAH/MAOB/SULT2A1	9
GO:0006163	purine nucleotide metabolic process	47/1445	463/18870	0.0289427	0.138555	0.108148	ACSL1/ADCY4/ADCY8/ADK/AK1/ALDH1L1/APRT/ATP6V1B2/CROT/ELOVL4/ELOVL7/EPHA2/G6PD/GPD1L/HAAO/HACD1/KMO/LACC1/ME1/NADSYN1/NAMPT/ND1/ND5/NDUFC1/NME1/NNMT/NOCT/NOX1/NPPB/NQO1/NT5E/NUDT18/NUDT8/PAPSS2/PARP10/PARP9/PDE2A/PNP/PRKAG2/PRPS2/SLC25A16/SULT2A1/TDO2/TIGAR/TJP2/TKT/TP53I3	47
GO:0009165	nucleotide biosynthetic process	32/1445	295/18870	0.0291096	0.138902	0.108418	ACSL1/ADCY4/ADCY8/ADK/AK1/AK6/APRT/ELOVL4/ELOVL7/HAAO/HACD1/KMO/ME1/NADSYN1/NAMPT/ND1/ND5/NDUFC1/NME1/NNMT/NPPB/PAPSS2/PARP10/PARP9/PNP/PRKAG2/PRPS2/RFK/RRM2B/SLC25A16/SLC52A3/UPP1	32
GO:0043473	pigmentation	15/1445	115/18870	0.0293211	0.138902	0.108418	ABCB6/ADAMTSL4/AP1S1/AP1S3/ATP6AP2/BAX/BBS7/BLOC1S2/GPR143/KITLG/MLPH/RAB27A/RAB32/SOD2/SPNS2	15
GO:0005977	glycogen metabolic process	11/1445	76/18870	0.0294601	0.138902	0.108418	GAA/GABARAPL1/GBE1/GYG1/IRS2/NR1D1/PGM2/PHLDA2/PRKAG2/PYGL/RUBCNL	11
GO:0042267	natural killer cell mediated cytotoxicity	11/1445	76/18870	0.0294601	0.138902	0.108418	CD226/HLA-A/HLA-B/HLA-E/IL12A/KLRD1/LAMP1/PRDX1/RAB27A/RNF19B/ULBP1	11
GO:0001767	establishment of lymphocyte polarity	4/1445	16/18870	0.0296078	0.138902	0.108418	DOCK2/GSN/MYH9/RIPOR2	4
GO:0002679	respiratory burst involved in defense response	4/1445	16/18870	0.0296078	0.138902	0.108418	DUSP10/GRN/PIK3CD/RPS19	4
GO:0006577	amino-acid betaine metabolic process	4/1445	16/18870	0.0296078	0.138902	0.108418	ACADL/CPT1A/CROT/SLC22A4	4
GO:0006704	glucocorticoid biosynthetic process	4/1445	16/18870	0.0296078	0.138902	0.108418	BMP2/CRH/DKK3/WNT4	4
GO:0009074	aromatic amino acid family catabolic process	4/1445	16/18870	0.0296078	0.138902	0.108418	FAH/HAAO/KMO/TDO2	4
GO:0010715	regulation of extracellular matrix disassembly	4/1445	16/18870	0.0296078	0.138902	0.108418	CST3/FAP/IL6/MELTF	4
GO:0010958	regulation of amino acid import across plasma membrane	4/1445	16/18870	0.0296078	0.138902	0.108418	ACE2/CLTRN/SLC43A2/SLC7A5	4
GO:0016045	detection of bacterium	4/1445	16/18870	0.0296078	0.138902	0.108418	CD1D/HLA-A/HLA-B/HLA-DRB1	4
GO:0017014	protein nitrosylation	4/1445	16/18870	0.0296078	0.138902	0.108418	NCOA7/S100A8/S100A9/TXN	4
GO:0018119	peptidyl-cysteine S-nitrosylation	4/1445	16/18870	0.0296078	0.138902	0.108418	NCOA7/S100A8/S100A9/TXN	4
GO:0032930	positive regulation of superoxide anion generation	4/1445	16/18870	0.0296078	0.138902	0.108418	CLEC7A/F2RL1/GSTP1/PRKCD	4
GO:0035627	ceramide transport	4/1445	16/18870	0.0296078	0.138902	0.108418	ABCA12/ABCB1/PLTP/PSAP	4
GO:0042448	progesterone metabolic process	4/1445	16/18870	0.0296078	0.138902	0.108418	ADM/AKR1C2/AKR1C3/EGR1	4
GO:0045651	positive regulation of macrophage differentiation	4/1445	16/18870	0.0296078	0.138902	0.108418	CSF1/ID2/LIF/TRIB1	4
GO:0047484	regulation of response to osmotic stress	4/1445	16/18870	0.0296078	0.138902	0.108418	ABCB1/BDKRB2/PTGS2/YBX3	4
GO:0051770	positive regulation of nitric-oxide synthase biosynthetic process	4/1445	16/18870	0.0296078	0.138902	0.108418	IL33/NAMPT/STAT1/TLR4	4
GO:0055091	phospholipid homeostasis	4/1445	16/18870	0.0296078	0.138902	0.108418	ABCA1/ITGB6/TLCD1/TLCD2	4
GO:0072540	T-helper 17 cell lineage commitment	4/1445	16/18870	0.0296078	0.138902	0.108418	IL6/IL6R/SOCS3/STAT3	4
GO:1901142	insulin metabolic process	4/1445	16/18870	0.0296078	0.138902	0.108418	CTSD/ERO1B/FOSL2/PCSK1	4
GO:1903789	regulation of amino acid transmembrane transport	4/1445	16/18870	0.0296078	0.138902	0.108418	ACE2/CLTRN/SLC43A2/SLC7A5	4
GO:0099504	synaptic vesicle cycle	23/1445	198/18870	0.0297053	0.139244	0.108685	AP3B2/ATP6AP2/ATP6V0A1/ATP6V0D1/ATP6V1B2/ATP6V1C1/ATP6V1D/ATP6V1E1/ATP6V1F/ATP6V1G1/ATP6V1H/DNAJC6/DNM3/NAPA/PCLO/RAP1B/SLC18A2/SNAP25/SNAP91/STX3/SYN2/SYNJ1/SYNJ2	23
GO:0031331	positive regulation of cellular catabolic process	41/1445	396/18870	0.0299091	0.140082	0.10934	ABHD5/ADAM9/ADRB2/BAG3/BAX/BECN1/BTG2/CPT1A/FOXO1/FURIN/HMOX1/HSPB8/IL1B/IL6/IRS2/KAT2B/NANOS1/NEAT1/NOCT/OPTN/PIP4K2C/PLEKHF1/PLK2/PLK3/PRKCD/PRR5L/SESN1/SESN2/SQSTM1/TMEM59/TOB1/TOM1/TP53INP1/TPCN1/TRIM22/TRIM38/TRIM8/ZC3H12A/ZC3H12D/ZC3HAV1/ZFP36	41
GO:0009416	response to light stimulus	34/1445	318/18870	0.0302033	0.141342	0.110323	ABCA7/BAX/BCL3/BEST1/BHLHE40/CDKN1A/CDS1/DDB2/ELOVL4/EYS/FOS/GPX1/H2AC25/HRH1/ID2/IL12A/MAPK11/MAPK13/MDM2/MME/MMP2/MMP3/NDRG4/POLH/PRKCD/ROM1/SERPINB13/SLC1A3/TAFA2/TIMP1/TP53INP1/TRIAP1/USP2/XPC	34
GO:0071900	regulation of protein serine/threonine kinase activity	31/1445	285/18870	0.030337	0.14185	0.11072	ADAM9/ADRB2/BMP2/CCNA1/CCNI2/CDKN1A/CDKN2B/CIB1/DKK1/DUSP1/DUSP10/FGF1/FGF2/FLT1/GADD45A/GBA1/GSTP1/HERC5/HRAS/IL1B/INCA1/MAPRE3/PDGFB/PRKCD/SERTAD1/SLC8A3/SPRY4/TCIM/THBS1/TLR4/TRIB1	31
GO:0010742	macrophage derived foam cell differentiation	7/1445	40/18870	0.0305075	0.141941	0.11079	ABCA1/ABCA5/CD36/CSF1/LPL/NFKBIA/STAT1	7
GO:0032570	response to progesterone	7/1445	40/18870	0.0305075	0.141941	0.11079	CYP1B1/DSG1/FOS/FOSL1/GJB2/OXTR/THBS1	7
GO:0043368	positive T cell selection	7/1445	40/18870	0.0305075	0.141941	0.11079	CTSL/DOCK2/IL6/IL6R/SOCS3/STAT3/ZFPM1	7
GO:0045730	respiratory burst	7/1445	40/18870	0.0305075	0.141941	0.11079	CD55/CLEC7A/DUSP10/GRN/NOX1/PIK3CD/RPS19	7
GO:0070884	regulation of calcineurin-NFAT signaling cascade	7/1445	40/18870	0.0305075	0.141941	0.11079	CIB1/CLEC7A/FHL2/PLCG2/PRNP/RCAN1/SLC9A1	7
GO:2000628	regulation of miRNA metabolic process	12/1445	86/18870	0.0305132	0.141941	0.11079	BMP2/EGR1/FGF2/FOS/FOSL1/GATA3/HRAS/KLF4/NEAT1/PDGFB/STAT3/ZC3H12A	12
GO:0046888	negative regulation of hormone secretion	10/1445	67/18870	0.0305582	0.141941	0.11079	BMP8A/CRH/CRHBP/F2RL1/FOXO1/IL11/IL1B/LIF/NMB/PIM3	10
GO:0072577	endothelial cell apoptotic process	10/1445	67/18870	0.0305582	0.141941	0.11079	AKR1C3/ANGPTL4/COL4A3/GAS6/GATA3/ICAM1/NFE2L2/SERPINE1/THBS1/TNFAIP3	10
GO:0030324	lung development	22/1445	188/18870	0.0306411	0.142116	0.110927	ABCA12/ALDH1A2/BMP2/CCN2/CRH/CTSH/DNAAF1/EPAS1/ERRFI1/FBXW7/FGF1/FGF2/FOSL2/ITGA3/ITGB6/LAMA1/LIF/LOX/MME/MMP12/MMP14/PLOD3	22
GO:0099003	vesicle-mediated transport in synapse	25/1445	220/18870	0.0306465	0.142116	0.110927	AAK1/AP3B2/ATP6AP2/ATP6V0A1/ATP6V0D1/ATP6V1B2/ATP6V1C1/ATP6V1D/ATP6V1E1/ATP6V1F/ATP6V1G1/ATP6V1H/DNAJC6/DNM3/GRIP2/NAPA/PCLO/RAP1B/SLC18A2/SNAP25/SNAP91/STX3/SYN2/SYNJ1/SYNJ2	25
GO:0010594	regulation of endothelial cell migration	26/1445	231/18870	0.030981	0.143549	0.112045	ANXA1/ANXA3/CIB1/CSNK2B/EPHA2/FBXW7/FGF1/FGF2/GADD45A/GATA3/GRN/HMOX1/HSPB1/KLF4/NFE2L2/NRP2/P2RX4/PDGFB/PIK3CD/PLK2/PTGS2/RRAS/SPARC/THBS1/VEGFC/ZC3H12A	26
GO:0043200	response to amino acid	16/1445	126/18870	0.0311716	0.14426	0.112601	BAIAP2/BCL2L1/CAPN2/CEBPB/COL1A1/CPEB4/GCLM/GRIA1/LAMTOR4/MMP2/NQO1/RRAGC/SESN1/SESN2/SLC7A5/STAMBPL1	16
GO:0031102	neuron projection regeneration	9/1445	58/18870	0.0312819	0.14426	0.112601	ADM/APOD/FLNA/GRN/KLF4/MMP2/NEFL/RTN4RL1/SPP1	9
GO:0042306	regulation of protein import into nucleus	9/1445	58/18870	0.0312819	0.14426	0.112601	APOD/BAG3/CD36/FLNA/PRKCD/PTGS2/UFM1/ZC3H12A/ZPR1	9
GO:0045582	positive regulation of T cell differentiation	15/1445	116/18870	0.0313836	0.14426	0.112601	ANXA1/BCL6/DUSP10/GATA3/HLA-DRB1/IL1RL2/IL4R/IL7R/MDK/PNP/RUNX1/RUNX3/SHB/TNFSF9/VSIR	15
GO:1901890	positive regulation of cell junction assembly	14/1445	106/18870	0.0313873	0.14426	0.112601	ACE2/AGRN/AMIGO2/BDNF/CLDN1/CRB3/EPHA2/IL1RAP/LRRTM2/OXTR/S100A10/SDC4/THBS2/WNT4	14
GO:0014911	positive regulation of smooth muscle cell migration	8/1445	49/18870	0.0313911	0.14426	0.112601	CYP1B1/ITGA2/MDK/MDM2/NR4A3/PDGFB/S100A11/TLR4	8
GO:0031648	protein destabilization	8/1445	49/18870	0.0313911	0.14426	0.112601	BMP2/CAPN3/CTSH/FBXW7/GSN/MDM2/NR1D1/PRNP	8
GO:0033628	regulation of cell adhesion mediated by integrin	8/1445	49/18870	0.0313911	0.14426	0.112601	ACER2/ADAM9/CIB1/CYP1B1/EPHA2/LIF/PLAU/SERPINE1	8
GO:0036230	granulocyte activation	8/1445	49/18870	0.0313911	0.14426	0.112601	ANXA1/ANXA3/CXCL8/CXCR2/F2RL1/GRN/PRKCD/STXBP2	8
GO:0046596	regulation of viral entry into host cell	8/1445	49/18870	0.0313911	0.14426	0.112601	FURIN/GSN/HLA-DRB1/IFITM3/PTX3/TRIM22/TRIM38/TRIM8	8
GO:0044282	small molecule catabolic process	39/1445	375/18870	0.0315612	0.144924	0.113119	ABHD3/ACADL/ACADVL/ADHFE1/AKR1B10/AKR1C3/ALDH1L1/ALDH3B2/AMDHD2/APOBEC3C/CARNS1/CPT1A/CROT/CSAD/CYP24A1/CYP3A4/DHDH/FAH/GAD1/GALE/GLS/GLS2/HAAO/HEXA/HEXB/IDS/IRS2/KMO/NUDT8/PFKP/PHYH/PKM/PNP/PON3/SESN2/SULT2A1/TDO2/TIGAR/UPP1	39
GO:1901293	nucleoside phosphate biosynthetic process	32/1445	297/18870	0.0315936	0.144954	0.113142	ACSL1/ADCY4/ADCY8/ADK/AK1/AK6/APRT/ELOVL4/ELOVL7/HAAO/HACD1/KMO/ME1/NADSYN1/NAMPT/ND1/ND5/NDUFC1/NME1/NNMT/NPPB/PAPSS2/PARP10/PARP9/PNP/PRKAG2/PRPS2/RFK/RRM2B/SLC25A16/SLC52A3/UPP1	32
GO:0070373	negative regulation of ERK1 and ERK2 cascade	11/1445	77/18870	0.0320821	0.147076	0.114798	ACE2/ATF3/DUSP10/DUSP3/DUSP4/DUSP6/GSTP1/LIF/PTPRR/SPRED3/TLR4	11
GO:0062013	positive regulation of small molecule metabolic process	18/1445	147/18870	0.0321537	0.147284	0.114961	ADM/ANXA1/AVPR1A/CPT1A/FGF1/FOXO1/HRH1/IL1B/IRS2/KAT2B/NNMT/NR1D1/NR4A3/PMAIP1/PTGS2/SIRT7/TIGAR/WNT4	18
GO:0042770	signal transduction in response to DNA damage	22/1445	189/18870	0.0322672	0.14737	0.115028	ACER2/ANKRD1/BCL3/CD44/CDKN1A/GADD45A/IER3/MDM2/NDRG1/PARP9/PIDD1/PLA2R1/PLK2/PLK3/PMAIP1/PPM1D/RPS27L/SESN2/TRIAP1/XPC/ZNF385A/ZNHIT1	22
GO:0001516	prostaglandin biosynthetic process	6/1445	32/18870	0.0323297	0.14737	0.115028	AKR1C3/ANXA1/AVPR1A/IL1B/PTGES/PTGS2	6
GO:0002360	T cell lineage commitment	6/1445	32/18870	0.0323297	0.14737	0.115028	CTSL/IL6/IL6R/SOCS3/STAT3/ZFPM1	6
GO:0046457	prostanoid biosynthetic process	6/1445	32/18870	0.0323297	0.14737	0.115028	AKR1C3/ANXA1/AVPR1A/IL1B/PTGES/PTGS2	6
GO:0048710	regulation of astrocyte differentiation	6/1445	32/18870	0.0323297	0.14737	0.115028	BMP2/ID2/IL6/LIF/NR1D1/SERPINE2	6
GO:0061036	positive regulation of cartilage development	6/1445	32/18870	0.0323297	0.14737	0.115028	BMP2/CCN1/GDF6/LOXL2/MDK/RUNX2	6
GO:0009651	response to salt stress	5/1445	24/18870	0.0326702	0.148082	0.115584	AKR1B1/BAX/BDKRB2/CAPN3/KMO	5
GO:0032891	negative regulation of organic acid transport	5/1445	24/18870	0.0326702	0.148082	0.115584	IRS2/NPY5R/PLA2R1/SLC43A2/THBS1	5
GO:0036344	platelet morphogenesis	5/1445	24/18870	0.0326702	0.148082	0.115584	CIB1/MYH9/WDR1/ZFPM1/ZNF385A	5
GO:0044090	positive regulation of vacuole organization	5/1445	24/18870	0.0326702	0.148082	0.115584	ANXA2/BECN1/GRN/MCOLN1/PIP4K2C	5
GO:0045723	positive regulation of fatty acid biosynthetic process	5/1445	24/18870	0.0326702	0.148082	0.115584	ANXA1/AVPR1A/IL1B/KAT2B/PTGS2	5
GO:0051957	positive regulation of amino acid transport	5/1445	24/18870	0.0326702	0.148082	0.115584	ACE2/AVPR1A/CLTRN/KMO/SLC7A5	5
GO:2001026	regulation of endothelial cell chemotaxis	5/1445	24/18870	0.0326702	0.148082	0.115584	FGF1/FGF2/HSPB1/P2RX4/THBS1	5
GO:0018108	peptidyl-tyrosine phosphorylation	30/1445	276/18870	0.0329667	0.149086	0.116367	AREG/BANK1/CD36/CD44/CSPG4/ERRFI1/FBXW7/FLT1/GPRC5A/GREM1/HBEGF/IL11/IL12A/IL6/IL6R/KITLG/LIF/MVP/PARP14/PARP9/PDGFB/PLCG2/PRKCD/PRNP/RAP2B/SOCS3/SPINK1/TGFA/TNFRSF14/TNFRSF1A	30
GO:0010232	vascular transport	12/1445	87/18870	0.0330241	0.149086	0.116367	ABCB1/ABCC2/ABCC3/AVPR1A/CD36/SLC15A2/SLC16A12/SLC16A7/SLC1A3/SLC2A13/SLC7A5/TFRC	12
GO:0032088	negative regulation of NF-kappaB transcription factor activity	12/1445	87/18870	0.0330241	0.149086	0.116367	ANXA4/BCL3/BRMS1/CYP1B1/DDIT3/KLF4/NFKBIA/NLRC5/PARP10/TCEAL7/TNFAIP3/ZC3H12A	12
GO:0071277	cellular response to calcium ion	12/1445	87/18870	0.0330241	0.149086	0.116367	ADCY8/AKR1C3/CAPN3/CRHBP/FOS/ITPKC/JUNB/MCOLN1/NFATC2/PLCG2/RASAL1/SYT17	12
GO:0150104	transport across blood-brain barrier	12/1445	87/18870	0.0330241	0.149086	0.116367	ABCB1/ABCC2/ABCC3/AVPR1A/CD36/SLC15A2/SLC16A12/SLC16A7/SLC1A3/SLC2A13/SLC7A5/TFRC	12
GO:0003206	cardiac chamber morphogenesis	16/1445	127/18870	0.033229	0.14989	0.116995	BMP2/CCN1/DHRS3/DNAH11/DSP/FHL2/GATA3/JAG1/MDM2/MSX2/NPY5R/NRG1/NRP2/PPP1R13L/TPM1/ZFPM1	16
GO:0046513	ceramide biosynthetic process	10/1445	68/18870	0.0334617	0.150819	0.11772	B4GALNT1/CCN1/CERS3/DEGS2/GBA1/ORMDL2/PRKCD/SGMS2/SPHK1/UGCG	10
GO:0051952	regulation of amine transport	13/1445	97/18870	0.0335181	0.150952	0.117824	ACE2/AVPR1A/CHRNA3/CHRNA6/CLTRN/CRH/KCNA2/KMO/NPY5R/OXTR/SLC43A2/SLC7A5/SYT17	13
GO:0017157	regulation of exocytosis	22/1445	190/18870	0.0339573	0.152808	0.119272	ADORA2B/ANXA1/ANXA2/F2RL1/HAP1/IL4R/LAMP1/NSF/PCLO/RAB21/RAB27A/RAB7A/RAB9A/RAP1B/S100A10/SDC1/SDC4/SDCBP/STXBP2/SYT17/TRPV6/VAMP8	22
GO:0007034	vacuolar transport	20/1445	169/18870	0.0342631	0.154061	0.12025	ADRB2/AKTIP/ATP6V0D1/BECN1/CLU/EHD3/GNPTAB/GNPTG/GRN/IGF2R/LAMP1/M6PR/PLEKHF1/PSAP/RAB7A/RAB7B/RILP/SLC30A2/SPTBN5/SQSTM1	20
GO:0031952	regulation of protein autophosphorylation	7/1445	41/18870	0.0344432	0.1545	0.120593	ERRFI1/GPNMB/GREM1/MVP/PDGFB/RAP2B/VEGFC	7
GO:0090077	foam cell differentiation	7/1445	41/18870	0.0344432	0.1545	0.120593	ABCA1/ABCA5/CD36/CSF1/LPL/NFKBIA/STAT1	7
GO:0106056	regulation of calcineurin-mediated signaling	7/1445	41/18870	0.0344432	0.1545	0.120593	CIB1/CLEC7A/FHL2/PLCG2/PRNP/RCAN1/SLC9A1	7
GO:0009161	ribonucleoside monophosphate metabolic process	9/1445	59/18870	0.0344993	0.154505	0.120597	ADK/AK1/APRT/NT5E/PNP/PRPS2/RFK/TJP2/UPP1	9
GO:0010517	regulation of phospholipase activity	9/1445	59/18870	0.0344993	0.154505	0.120597	ANXA1/ANXA8/ANXA8L1/AVPR1A/FGF2/FLT1/HRAS/PLA2R1/TXK	9
GO:0033135	regulation of peptidyl-serine phosphorylation	17/1445	138/18870	0.0347933	0.15565	0.121491	BAX/BDKRB2/BDNF/CD44/DKK1/FNIP2/GADD45A/GPD1L/IL11/IL6/LIF/NGF/OPRD1/PTGS2/SH2D3A/TFRC/TXN	17
GO:0044042	glucan metabolic process	11/1445	78/18870	0.0348656	0.15565	0.121491	GAA/GABARAPL1/GBE1/GYG1/IRS2/NR1D1/PGM2/PHLDA2/PRKAG2/PYGL/RUBCNL	11
GO:0060191	regulation of lipase activity	11/1445	78/18870	0.0348656	0.15565	0.121491	ANGPTL4/ANXA1/ANXA8/ANXA8L1/AVPR1A/FGF2/FLT1/HRAS/PLA2R1/RHOC/TXK	11
GO:0097009	energy homeostasis	11/1445	78/18870	0.0348656	0.15565	0.121491	ADRB2/BMP8A/CCDC198/CD36/FOXO1/GDF15/NR4A3/PCSK1N/SQSTM1/STAT3/VGF	11
GO:0045619	regulation of lymphocyte differentiation	24/1445	212/18870	0.0349504	0.155905	0.12169	ANXA1/BCL6/DUSP10/GAS6/GATA3/HLA-DRB1/ID2/IL1RL2/IL4R/IL7R/INPP5D/IRF1/JUNB/MDK/MMP14/NFAM1/PNP/PRDM1/RUNX1/RUNX3/SHB/TNFSF9/VSIR/ZC3H12A	24
GO:0035966	response to topologically incorrect protein	19/1445	159/18870	0.0352133	0.156557	0.122198	ABCA7/ATF3/BAG3/BAX/CLU/DDIT3/DNAJB5/EDEM1/HSPA4L/HSPB1/HSPB8/NFE2L2/OPTN/OS9/PPP1R15A/SERP2/STC2/THBS1/TM7SF3	19
GO:0098773	skin epidermis development	16/1445	128/18870	0.0353841	0.156557	0.122198	ABCA12/CD109/CLDN1/DKK1/FST/GBA1/GRHL3/HPSE/KLF4/KRT1/KRT16/KRT17/MSX2/SFN/TMEM79/UGCG	16
GO:0001892	embryonic placenta development	12/1445	88/18870	0.0356791	0.156557	0.122198	ADM/CCN1/CEBPB/EPAS1/JUNB/KRT19/KRT8/LIF/PDGFB/PHLDA2/PRDM1/SOCS3	12
GO:0032147	activation of protein kinase activity	12/1445	88/18870	0.0356791	0.156557	0.122198	ADCY8/ADRB2/CHRNA3/FGF1/GAS6/IL6R/NRG1/PRKCD/TNFRSF10A/TNFRSF10B/TNFSF15/TXN	12
GO:0008627	intrinsic apoptotic signaling pathway in response to osmotic stress	3/1445	10/18870	0.0357645	0.156557	0.122198	BDKRB2/PTGS2/YBX3	3
GO:0010496	intercellular transport	3/1445	10/18870	0.0357645	0.156557	0.122198	GJA3/GJB2/GJB4	3
GO:0014012	peripheral nervous system axon regeneration	3/1445	10/18870	0.0357645	0.156557	0.122198	APOD/MMP2/NEFL	3
GO:0015820	leucine transport	3/1445	10/18870	0.0357645	0.156557	0.122198	SLC3A2/SLC43A2/SLC7A5	3
GO:0016102	diterpenoid biosynthetic process	3/1445	10/18870	0.0357645	0.156557	0.122198	AKR1C3/ALDH1A2/ALDH1A3	3
GO:0021604	cranial nerve structural organization	3/1445	10/18870	0.0357645	0.156557	0.122198	EGR2/KCNA2/NRP2	3
GO:0032353	negative regulation of hormone biosynthetic process	3/1445	10/18870	0.0357645	0.156557	0.122198	BMP2/DKK3/WNT4	3
GO:0033034	positive regulation of myeloid cell apoptotic process	3/1445	10/18870	0.0357645	0.156557	0.122198	ANXA1/HCAR2/PIK3CD	3
GO:0033572	transferrin transport	3/1445	10/18870	0.0357645	0.156557	0.122198	MCOLN1/STEAP3/TFRC	3
GO:0034651	cortisol biosynthetic process	3/1445	10/18870	0.0357645	0.156557	0.122198	BMP2/DKK3/WNT4	3
GO:0038063	collagen-activated tyrosine kinase receptor signaling pathway	3/1445	10/18870	0.0357645	0.156557	0.122198	COL1A1/COL4A3/UBASH3B	3
GO:0038130	ERBB4 signaling pathway	3/1445	10/18870	0.0357645	0.156557	0.122198	HBEGF/NRG1/NRG4	3
GO:0044650	adhesion of symbiont to host cell	3/1445	10/18870	0.0357645	0.156557	0.122198	ACE2/GAS6/ICAM1	3
GO:0051409	response to nitrosative stress	3/1445	10/18870	0.0357645	0.156557	0.122198	DDIT3/DUSP6/GCLM	3
GO:1902237	positive regulation of endoplasmic reticulum stress-induced intrinsic apoptotic signaling pathway	3/1445	10/18870	0.0357645	0.156557	0.122198	DDIT3/PMAIP1/SERINC3	3
GO:1902645	tertiary alcohol biosynthetic process	3/1445	10/18870	0.0357645	0.156557	0.122198	BMP2/DKK3/WNT4	3
GO:1903799	negative regulation of miRNA processing	3/1445	10/18870	0.0357645	0.156557	0.122198	HOXB-AS3/IL6/STAT3	3
GO:2000121	regulation of removal of superoxide radicals	3/1445	10/18870	0.0357645	0.156557	0.122198	CD36/GCH1/NFE2L2	3
GO:2000347	positive regulation of hepatocyte proliferation	3/1445	10/18870	0.0357645	0.156557	0.122198	FGF1/MDK/TNFAIP3	3
GO:2000659	regulation of interleukin-1-mediated signaling pathway	3/1445	10/18870	0.0357645	0.156557	0.122198	IL1R1/IL1R2/IL6	3
GO:0018212	peptidyl-tyrosine modification	30/1445	278/18870	0.0358128	0.156646	0.122268	AREG/BANK1/CD36/CD44/CSPG4/ERRFI1/FBXW7/FLT1/GPRC5A/GREM1/HBEGF/IL11/IL12A/IL6/IL6R/KITLG/LIF/MVP/PARP14/PARP9/PDGFB/PLCG2/PRKCD/PRNP/RAP2B/SOCS3/SPINK1/TGFA/TNFRSF14/TNFRSF1A	30
GO:0006721	terpenoid metabolic process	13/1445	98/18870	0.0360432	0.157257	0.122745	AKR1B1/AKR1B10/AKR1C3/ALDH1A2/ALDH1A3/CEL/CYP1B1/CYP2C18/CYP3A4/CYP3A7/DHRS3/PLB1/RETSAT	13
GO:0008593	regulation of Notch signaling pathway	13/1445	98/18870	0.0360432	0.157257	0.122745	AAK1/ARRDC1/BCL6/BEND6/DLK2/FBXW7/JAG1/MMP14/NFKBIA/PRAG1/STAT3/TCIM/YJEFN3	13
GO:0015837	amine transport	14/1445	108/18870	0.0360643	0.157257	0.122745	ACE2/AVPR1A/CHRNA3/CHRNA6/CLTRN/CRH/KCNA2/KMO/NPY5R/OXTR/SLC18A2/SLC43A2/SLC7A5/SYT17	14
GO:1902414	protein localization to cell junction	14/1445	108/18870	0.0360643	0.157257	0.122745	BAIAP2/C1QL3/DSP/FLNA/GRIN2C/GRIP2/HRAS/HSPB1/ILDR1/NPTX1/PCLO/SNAP25/STX3/TJP2	14
GO:0032905	transforming growth factor beta1 production	4/1445	17/18870	0.0364337	0.157889	0.123238	ATP6AP2/FURIN/SERPINB7/THBS1	4
GO:0036005	response to macrophage colony-stimulating factor	4/1445	17/18870	0.0364337	0.157889	0.123238	CSF1/PDE2A/SPP1/TLR4	4
GO:0043129	surfactant homeostasis	4/1445	17/18870	0.0364337	0.157889	0.123238	ABCA12/CTSH/EPAS1/ITGB6	4
GO:0044539	long-chain fatty acid import into cell	4/1445	17/18870	0.0364337	0.157889	0.123238	ACSL1/CD36/IRS2/THBS1	4
GO:0060644	mammary gland epithelial cell differentiation	4/1445	17/18870	0.0364337	0.157889	0.123238	CEBPB/FGF2/ID2/IRF6	4
GO:0072077	renal vesicle morphogenesis	4/1445	17/18870	0.0364337	0.157889	0.123238	GREM1/LIF/STAT1/WNT4	4
GO:0072109	glomerular mesangium development	4/1445	17/18870	0.0364337	0.157889	0.123238	EGR1/IL6R/PDGFB/SERPINB7	4
GO:1903541	regulation of exosomal secretion	4/1445	17/18870	0.0364337	0.157889	0.123238	RAB7A/SDC1/SDC4/SDCBP	4
GO:0007219	Notch signaling pathway	21/1445	181/18870	0.0369154	0.159301	0.12434	AAK1/ANXA4/ARRDC1/BCL6/BEND6/BMP2/DLK2/FBXW7/GRIP2/JAG1/KRT19/MIB2/MMP14/NFKBIA/PERP/PRAG1/PSEN2/STAT3/TCIM/TIMP4/YJEFN3	21
GO:0002862	negative regulation of inflammatory response to antigenic stimulus	6/1445	33/18870	0.0370427	0.159301	0.12434	FURIN/GPX1/HLA-DRB1/NPY5R/PLK2/RHBDF2	6
GO:0006536	glutamate metabolic process	6/1445	33/18870	0.0370427	0.159301	0.12434	ADHFE1/GAD1/GCLM/GLS/GLS2/NAGS	6
GO:0006622	protein targeting to lysosome	6/1445	33/18870	0.0370427	0.159301	0.12434	BECN1/CLU/GNPTAB/GNPTG/M6PR/RAB7A	6
GO:0010743	regulation of macrophage derived foam cell differentiation	6/1445	33/18870	0.0370427	0.159301	0.12434	ABCA1/ABCA5/CD36/CSF1/LPL/NFKBIA	6
GO:0033032	regulation of myeloid cell apoptotic process	6/1445	33/18870	0.0370427	0.159301	0.12434	ANXA1/CXCR2/GAS6/HCAR2/KITLG/PIK3CD	6
GO:0042573	retinoic acid metabolic process	6/1445	33/18870	0.0370427	0.159301	0.12434	AKR1C3/ALDH1A2/ALDH1A3/CYP2C18/CYP3A4/CYP3A7	6
GO:0048799	animal organ maturation	6/1445	33/18870	0.0370427	0.159301	0.12434	ALDH1A2/BMP2/CCDC154/GATA3/GREM1/PLXNB1	6
GO:0050869	negative regulation of B cell activation	6/1445	33/18870	0.0370427	0.159301	0.12434	BANK1/BCL6/ID2/INPP5D/TNFAIP3/TNFRSF21	6
GO:0072539	T-helper 17 cell differentiation	6/1445	33/18870	0.0370427	0.159301	0.12434	IL6/IL6R/JUNB/SOCS3/STAT3/ZC3H12A	6
GO:0002228	natural killer cell mediated immunity	11/1445	79/18870	0.0378147	0.162372	0.126738	CD226/HLA-A/HLA-B/HLA-E/IL12A/KLRD1/LAMP1/PRDX1/RAB27A/RNF19B/ULBP1	11
GO:0021536	diencephalon development	11/1445	79/18870	0.0378147	0.162372	0.126738	ALDH1A2/BAX/BMP2/FGF2/HAP1/NHLH2/NR0B1/NRP2/OTP/PCSK1/WNT4	11
GO:0002763	positive regulation of myeloid leukocyte differentiation	9/1445	60/18870	0.0379372	0.162402	0.126761	CSF1/FOS/HLA-DRB1/ID2/KITLG/KLF10/LIF/RUNX1/TRIB1	9
GO:0042908	xenobiotic transport	9/1445	60/18870	0.0379372	0.162402	0.126761	ABCB1/ABCC2/ABCC3/CLDN1/OSCP1/SLC15A2/SLC22A4/SLC7A5/TMEM30A	9
GO:0045620	negative regulation of lymphocyte differentiation	9/1445	60/18870	0.0379372	0.162402	0.126761	ANXA1/BCL6/ID2/IL4R/IRF1/MDK/RUNX1/RUNX3/ZC3H12A	9
GO:0061462	protein localization to lysosome	9/1445	60/18870	0.0379372	0.162402	0.126761	BECN1/CLU/GNPTAB/GNPTG/LAMTOR4/M6PR/MFSD1/RAB7A/RRAGC	9
GO:0008584	male gonad development	18/1445	150/18870	0.0382153	0.163283	0.127448	AKR1C3/BAX/BCL2L1/BIK/CYP1B1/FLNA/GATA3/IL1A/KITLG/MMP14/NHLH2/NKX3-1/NR0B1/NR5A1/PRDX4/SDC1/WNT4/YBX3	18
GO:0010878	cholesterol storage	5/1445	25/18870	0.038346	0.163283	0.127448	ABCA1/CD36/EHD1/LPL/NPC2	5
GO:0035994	response to muscle stretch	5/1445	25/18870	0.038346	0.163283	0.127448	ANKRD1/FOS/GSN/NFKBIA/SLC9A1	5
GO:0043302	positive regulation of leukocyte degranulation	5/1445	25/18870	0.038346	0.163283	0.127448	ADORA2B/F2RL1/IL4R/LAMP1/VAMP8	5
GO:0048143	astrocyte activation	5/1445	25/18870	0.038346	0.163283	0.127448	GRN/IFNGR1/IL1B/IL6/NR1D1	5
GO:0090023	positive regulation of neutrophil chemotaxis	5/1445	25/18870	0.038346	0.163283	0.127448	C3AR1/CXCL8/CXCR2/MDK/RIPOR2	5
GO:0090200	positive regulation of release of cytochrome c from mitochondria	5/1445	25/18870	0.038346	0.163283	0.127448	BAX/BBC3/BIK/FAM162A/PMAIP1	5
GO:0006112	energy reserve metabolic process	12/1445	89/18870	0.038482	0.163738	0.127803	GAA/GABARAPL1/GBE1/GYG1/IRS2/KL/NR1D1/PGM2/PHLDA2/PRKAG2/PYGL/RUBCNL	12
GO:0006766	vitamin metabolic process	14/1445	109/18870	0.0385817	0.163777	0.127834	AIFM2/AKR1B1/AKR1C3/ALDH1A2/CYP24A1/CYP3A4/MTHFD2/NNMT/NQO1/PLTP/PNPO/RFK/SLC52A3/TPK1	14
GO:0021983	pituitary gland development	7/1445	42/18870	0.0387016	0.163777	0.127834	ALDH1A2/BMP2/FGF2/NR0B1/OTP/PCSK1/WNT4	7
GO:0045124	regulation of bone resorption	7/1445	42/18870	0.0387016	0.163777	0.127834	IL6/INPP5D/SPP1/TFRC/TNFAIP3/TNFRSF11B/UBASH3B	7
GO:0071364	cellular response to epidermal growth factor stimulus	7/1445	42/18870	0.0387016	0.163777	0.127834	BAIAP2/BECN1/COL1A1/DUSP3/FOS/ZFP36/ZPR1	7
GO:0071634	regulation of transforming growth factor beta production	7/1445	42/18870	0.0387016	0.163777	0.127834	ATP6AP2/FN1/FURIN/ITGB6/PTGS2/SERPINB7/THBS1	7
GO:0001974	blood vessel remodeling	8/1445	51/18870	0.0387824	0.163777	0.127834	BAX/CST3/EPAS1/FLNA/JAG1/LIF/MDM2/TMBIM1	8
GO:0008089	anterograde axonal transport	8/1445	51/18870	0.0387824	0.163777	0.127834	AP3B2/BLOC1S2/FEZ1/HAP1/HSPB1/MGARP/NEFL/RAB21	8
GO:0034198	cellular response to amino acid starvation	8/1445	51/18870	0.0387824	0.163777	0.127834	ATF3/BECN1/CDKN1A/FAS/GPR155/RRAGC/SESN1/SESN2	8
GO:0043407	negative regulation of MAP kinase activity	8/1445	51/18870	0.0387824	0.163777	0.127834	BMP2/DUSP1/DUSP10/GBA1/GSTP1/IL1B/PRKCD/SPRY4	8
GO:0045581	negative regulation of T cell differentiation	8/1445	51/18870	0.0387824	0.163777	0.127834	ANXA1/BCL6/IL4R/IRF1/MDK/RUNX1/RUNX3/ZC3H12A	8
GO:0008360	regulation of cell shape	17/1445	140/18870	0.0391552	0.165103	0.12887	ANXA1/BAIAP2/BVES/CDC42EP1/CDC42EP3/FN1/HEXB/MYH9/MYL12A/MYL12B/PLXNB1/PLXNB2/PRAG1/STRIP2/SYNE3/TPM1/WDR1	17
GO:0034101	erythrocyte homeostasis	17/1445	140/18870	0.0391552	0.165103	0.12887	B2M/BCL6/EPAS1/G6PD/GATA3/HMOX1/ID2/INPP5D/MAFB/P4HTM/PRDX1/RPS19/SH2B3/STAT1/STAT3/ZFP36/ZFPM1	17
GO:0001822	kidney development	33/1445	314/18870	0.0397655	0.167551	0.13078	AKR1B1/ALDH1A2/BAX/BMP2/COL4A3/COL4A4/CTSH/CXCR2/EGR1/FGF1/FGF2/GATA3/GCNT4/GDF6/GREM1/IL6R/ITGA3/JAG1/LIF/MME/MYO1E/NKX3-1/ODC1/OVOL1/PDGFB/PRDM1/RRM2B/SDC1/SDC4/SERPINB7/STAT1/SULF2/WNT4	33
GO:0046546	development of primary male sexual characteristics	18/1445	151/18870	0.0404097	0.170138	0.132799	AKR1C3/BAX/BCL2L1/BIK/CYP1B1/FLNA/GATA3/IL1A/KITLG/MMP14/NHLH2/NKX3-1/NR0B1/NR5A1/PRDX4/SDC1/WNT4/YBX3	18
GO:0071346	cellular response to type II interferon	15/1445	120/18870	0.0407014	0.171238	0.133658	CASP1/CCL20/CLDN1/GBP3/GSN/IFNGR1/IRF1/MRC1/NLRC5/PARP14/PARP9/RAB7B/STAT1/TLR4/TXK	15
GO:0002437	inflammatory response to antigenic stimulus	11/1445	80/18870	0.0409335	0.171958	0.134219	C3/CXCR2/FOSL2/FURIN/GPX1/HLA-DRB1/HLA-E/IL36RN/NPY5R/PLK2/RHBDF2	11
GO:0007193	adenylate cyclase-inhibiting G protein-coupled receptor signaling pathway	11/1445	80/18870	0.0409335	0.171958	0.134219	ADCY4/CHRM4/FLNA/GABBR2/GPR176/GPR37/GRM1/MCHR1/OPRD1/PDE2A/PSAP	11
GO:0002444	myeloid leukocyte mediated immunity	14/1445	110/18870	0.041222	0.17304	0.135064	ADORA2B/ANXA3/C3/F2RL1/HLA-E/IL4R/IL6/NR4A3/PIK3CD/S100A13/SLC18A2/STXBP2/VAMP8/WDR1	14
GO:0006029	proteoglycan metabolic process	12/1445	90/18870	0.0414361	0.173679	0.135563	BMP2/CHST7/CSGALNACT1/GAL3ST4/GPC1/HEXA/HEXB/HPSE/HS3ST4/HS6ST2/IDS/SULF2	12
GO:0051262	protein tetramerization	12/1445	90/18870	0.0414361	0.173679	0.135563	ALDH1A2/ALDH1A3/B2M/GLS/HLA-DRB1/KCNC3/KRT1/MCOLN1/ME1/SOD2/TDO2/TRPM6	12
GO:0006611	protein export from nucleus	9/1445	61/18870	0.0416012	0.173854	0.135699	BAG3/EGR2/GAS6/IL1B/MDM2/RANGAP1/SFN/SIRT7/TXN	9
GO:0046456	icosanoid biosynthetic process	9/1445	61/18870	0.0416012	0.173854	0.135699	AKR1C3/ALOX5/ANXA1/AVPR1A/CASP1/GGTA1/IL1B/PTGES/PTGS2	9
GO:1905517	macrophage migration	9/1445	61/18870	0.0416012	0.173854	0.135699	C3AR1/CSF1/LGALS3/MDK/MMP14/MMP2/P2RX4/THBS1/TRIM55	9
GO:2000351	regulation of endothelial cell apoptotic process	9/1445	61/18870	0.0416012	0.173854	0.135699	AKR1C3/ANGPTL4/GAS6/GATA3/ICAM1/NFE2L2/SERPINE1/THBS1/TNFAIP3	9
GO:0034110	regulation of homotypic cell-cell adhesion	6/1445	34/18870	0.042173	0.175461	0.136954	EMILIN2/IL6/PRKCD/SERPINE2/SH2B3/UBASH3B	6
GO:0034383	low-density lipoprotein particle clearance	6/1445	34/18870	0.042173	0.175461	0.136954	ANXA2/CD36/CES3/EHD1/HMOX1/NCEH1	6
GO:0046320	regulation of fatty acid oxidation	6/1445	34/18870	0.042173	0.175461	0.136954	ACADL/ACADVL/CPT1A/IRS2/NR4A3/PRKAG2	6
GO:0070293	renal absorption	6/1445	34/18870	0.042173	0.175461	0.136954	AKR1C3/AQP3/GAS6/GSN/SGK1/SLC15A2	6
GO:0071398	cellular response to fatty acid	6/1445	34/18870	0.042173	0.175461	0.136954	AKR1C2/AKR1C3/CLDN1/CPT1A/LPL/ZC3H12A	6
GO:1901797	negative regulation of signal transduction by p53 class mediator	6/1445	34/18870	0.042173	0.175461	0.136954	BDKRB2/CD44/MDM2/RRM2B/TRIAP1/ZNF385A	6
GO:0031103	axon regeneration	8/1445	52/18870	0.0428801	0.178139	0.139045	APOD/FLNA/GRN/KLF4/MMP2/NEFL/RTN4RL1/SPP1	8
GO:0046365	monosaccharide catabolic process	8/1445	52/18870	0.0428801	0.178139	0.139045	DHDH/GALE/HEXA/HEXB/IDS/PFKP/PKM/TIGAR	8
GO:0048608	reproductive structure development	32/1445	305/18870	0.0431813	0.178763	0.139531	AKR1C3/ANXA1/BAX/BCL2L1/BIK/C3/CEBPB/CGA/CYP1B1/CYP7B1/EAF2/FLNA/FST/GATA3/IL1A/KITLG/MMP14/MMP2/NHLH2/NKX3-1/NR0B1/NR5A1/PRDX4/PSAP/PTPRN/PTX3/SDC1/SERPINB5/SERPINE2/VGF/WNT4/YBX3	32
GO:0002251	organ or tissue specific immune response	7/1445	43/18870	0.0432901	0.178763	0.139531	DEFB1/H2BC11/H2BC12/H2BC21/H2BC8/IL6/IL6R	7
GO:0019098	reproductive behavior	7/1445	43/18870	0.0432901	0.178763	0.139531	AVPR1A/HEXB/NHLH2/OXTR/PI3/SERPINE2/TAC1	7
GO:0033003	regulation of mast cell activation	7/1445	43/18870	0.0432901	0.178763	0.139531	ADORA2B/CD226/IL4R/NR4A3/PLSCR1/STXBP2/VAMP8	7
GO:0051955	regulation of amino acid transport	7/1445	43/18870	0.0432901	0.178763	0.139531	ACE2/AVPR1A/CLTRN/KMO/NPY5R/SLC43A2/SLC7A5	7
GO:1904037	positive regulation of epithelial cell apoptotic process	7/1445	43/18870	0.0432901	0.178763	0.139531	AKR1C3/BAX/GSN/HMOX1/IL6/PLA2R1/THBS1	7
GO:1904646	cellular response to amyloid-beta	7/1445	43/18870	0.0432901	0.178763	0.139531	ADRB2/BACE1/CASP4/CD36/ICAM1/PRNP/TLR4	7
GO:0006022	aminoglycan metabolic process	15/1445	121/18870	0.0433101	0.178763	0.139531	CD44/CEMIP2/CHI3L2/CHST7/CSGALNACT1/FGF2/FUCA1/GNS/HEXA/HEXB/HPSE/IDS/IL1B/ITIH5/PDGFB	15
GO:1902475	L-alpha-amino acid transmembrane transport	10/1445	71/18870	0.0433161	0.178763	0.139531	ACE2/CLTRN/GRM1/SLC1A3/SLC25A15/SLC38A4/SLC38A6/SLC3A2/SLC43A2/SLC7A5	10
GO:0010975	regulation of neuron projection development	45/1445	453/18870	0.0435157	0.179061	0.139764	B2M/BAIAP2/BDNF/CHODL/CHRNA3/CIB1/DKK1/DNM3/EHD1/FEZ1/FLNA/FN1/GATA3/GRN/IFRD1/ITGA3/ITGA6/KAT2B/KEL/KLF4/MCF2/MDK/MDM2/MGARP/NDRG4/NEFL/NFE2L2/NGF/NRCAM/NTN1/PDLIM5/PLXNB1/PLXNB2/PRAG1/RAB21/RTN4RL1/S100A9/SCN1B/SERPINI1/SEZ6/SNAP25/SPP1/TMEM30A/TRIM67/ZNF365	45
GO:0007254	JNK cascade	19/1445	163/18870	0.043677	0.179061	0.139764	CCN2/DUSP10/DUSP3/EDA2R/F2RL1/GADD45A/GADD45B/GADD45G/GSTP1/HRAS/IL1A/IL1B/NOX1/SDCBP/SH2D3A/TLR4/TRAF4/TRIB1/UNC5CL	19
GO:0034764	positive regulation of transmembrane transport	24/1445	217/18870	0.0440256	0.179061	0.139764	ABCB1/ACE2/ACSL1/ADRB2/BAX/BDKRB1/C1QTNF12/C3/CAPN3/CLTRN/COX17/CXCL11/FLNA/G6PD/GLRX/HAP1/IRS2/NFE2L2/NR4A3/P2RX4/SCN1B/SLC7A5/SLC9A1/VMP1	24
GO:0002693	positive regulation of cellular extravasation	4/1445	18/18870	0.0440889	0.179061	0.139764	ICAM1/IL1R1/MDK/RIPOR2	4
GO:0002830	positive regulation of type 2 immune response	4/1445	18/18870	0.0440889	0.179061	0.139764	GATA3/IL33/IL4R/IL6	4
GO:0005980	glycogen catabolic process	4/1445	18/18870	0.0440889	0.179061	0.139764	GAA/GABARAPL1/PGM2/PYGL	4
GO:0006978	DNA damage response, signal transduction by p53 class mediator resulting in transcription of p21 class mediator	4/1445	18/18870	0.0440889	0.179061	0.139764	CDKN1A/RPS27L/ZNF385A/ZNHIT1	4
GO:0016264	gap junction assembly	4/1445	18/18870	0.0440889	0.179061	0.139764	ACE2/GJB2/GJD3/IL1B	4
GO:0019896	axonal transport of mitochondrion	4/1445	18/18870	0.0440889	0.179061	0.139764	FEZ1/HAP1/MGARP/NEFL	4
GO:0030011	maintenance of cell polarity	4/1445	18/18870	0.0440889	0.179061	0.139764	ANK1/PDLIM1/SLC9A1/WDR1	4
GO:0030730	sequestering of triglyceride	4/1445	18/18870	0.0440889	0.179061	0.139764	ABHD5/IL1B/LPL/PLIN2	4
GO:0032328	alanine transport	4/1445	18/18870	0.0440889	0.179061	0.139764	SLC36A1/SLC38A4/SLC3A2/SLC7A5	4
GO:0035455	response to interferon-alpha	4/1445	18/18870	0.0440889	0.179061	0.139764	GAS6/GATA3/IFITM3/LAMP3	4
GO:0036003	positive regulation of transcription from RNA polymerase II promoter in response to stress	4/1445	18/18870	0.0440889	0.179061	0.139764	ATF3/CEBPB/DDIT3/NFE2L2	4
GO:0036499	PERK-mediated unfolded protein response	4/1445	18/18870	0.0440889	0.179061	0.139764	ABCA7/DDIT3/NFE2L2/PPP1R15A	4
GO:0042574	retinal metabolic process	4/1445	18/18870	0.0440889	0.179061	0.139764	AKR1C3/ALDH1A2/ALDH1A3/CYP1B1	4
GO:0044070	regulation of monoatomic anion transport	4/1445	18/18870	0.0440889	0.179061	0.139764	ABCB1/GABRE/PRNP/TCAF2	4
GO:0060263	regulation of respiratory burst	4/1445	18/18870	0.0440889	0.179061	0.139764	CLEC7A/DUSP10/GRN/RPS19	4
GO:0061644	protein localization to CENP-A containing chromatin	4/1445	18/18870	0.0440889	0.179061	0.139764	H2BC11/H4C16/H4C5/H4C8	4
GO:0071243	cellular response to arsenic-containing substance	4/1445	18/18870	0.0440889	0.179061	0.139764	CPEB2/HMOX1/MAPK13/ZC3H12A	4
GO:0072087	renal vesicle development	4/1445	18/18870	0.0440889	0.179061	0.139764	GREM1/LIF/STAT1/WNT4	4
GO:0150078	positive regulation of neuroinflammatory response	4/1445	18/18870	0.0440889	0.179061	0.139764	IL1B/IL33/IL6/PLCG2	4
GO:0043254	regulation of protein-containing complex assembly	42/1445	419/18870	0.0441395	0.179138	0.139824	ABCA1/AJUBA/ANKRA2/ANKRD53/ARPC2/BAIAP2/BAX/BIK/CD36/CDC42EP1/CDC42EP3/CLDN7/CLEC7A/CLU/COTL1/CTTN/CYFIP2/CYRIA/DKK1/EML2/FNIP2/GBA1/GSN/KANK3/LCAT/LCP1/LGALS3/MAPRE3/MMP3/NAPA/NRG1/OPRD1/PLCG2/PRKCD/RAP1B/RHOC/RIOK3/SCIN/SPTBN5/TFRC/TLR4/TPPP3	42
GO:0030500	regulation of bone mineralization	11/1445	81/18870	0.0442259	0.179143	0.139828	ADRB2/ALOX5/BMP2/CCN1/ECM1/GREM1/KL/SGMS2/TENT5A/VDR/WNT4	11
GO:0003333	amino acid transmembrane transport	13/1445	101/18870	0.0444274	0.179143	0.139828	ACE2/CLTRN/GRM1/SLC1A3/SLC22A4/SLC25A15/SLC36A1/SLC38A4/SLC38A6/SLC3A2/SLC43A2/SLC7A14/SLC7A5	13
GO:0008585	female gonad development	13/1445	101/18870	0.0444274	0.179143	0.139828	BAX/BCL2L1/CEBPB/CGA/FST/KITLG/MMP14/MMP2/NR5A1/PTPRN/PTX3/VGF/WNT4	13
GO:0050806	positive regulation of synaptic transmission	20/1445	174/18870	0.0444578	0.179143	0.139828	ADCY8/GRIA1/GRIN2C/HAP1/KCTD13/KMO/LRRTM2/MME/NALCN/OXTR/PLK2/PRNP/PTGS2/RASGRF2/SERPINE2/SLC1A3/SLC8A3/SNAP25/SQSTM1/STX3	20
GO:0002220	innate immune response activating cell surface receptor signaling pathway	12/1445	91/18870	0.0445447	0.179143	0.139828	CLEC7A/F2RL1/KLRD1/LY96/NFKBIA/NINJ1/NR1D1/PLCG2/RAB7B/S100A14/TLR4/TNFAIP3	12
GO:0070098	chemokine-mediated signaling pathway	12/1445	91/18870	0.0445447	0.179143	0.139828	ACKR2/CCL20/CIB1/CXCL1/CXCL11/CXCL2/CXCL3/CXCL5/CXCL8/CXCR2/SH2B3/THPO	12
GO:0001911	negative regulation of leukocyte mediated cytotoxicity	5/1445	26/18870	0.0445866	0.179143	0.139828	HLA-A/HLA-B/HLA-E/IL7R/KLRD1	5
GO:0018904	ether metabolic process	5/1445	26/18870	0.0445866	0.179143	0.139828	ALOX5/EPHX1/NCEH1/PLA2G4C/PLAAT3	5
GO:0031954	positive regulation of protein autophosphorylation	5/1445	26/18870	0.0445866	0.179143	0.139828	GPNMB/GREM1/PDGFB/RAP2B/VEGFC	5
GO:0035330	regulation of hippo signaling	5/1445	26/18870	0.0445866	0.179143	0.139828	AJUBA/NEK8/NUAK2/SCHIP1/WWC1	5
GO:0042278	purine nucleoside metabolic process	5/1445	26/18870	0.0445866	0.179143	0.139828	ADK/APRT/NT5E/PGM2/PNP	5
GO:0042537	benzene-containing compound metabolic process	5/1445	26/18870	0.0445866	0.179143	0.139828	CYP1B1/FAH/HAAO/KMO/TDO2	5
GO:0060343	trabecula formation	5/1445	26/18870	0.0445866	0.179143	0.139828	COL1A1/FHL2/GREM1/MMP2/MSX2	5
GO:0097186	amelogenesis	5/1445	26/18870	0.0445866	0.179143	0.139828	CSF3R/FAM20A/ITGB6/MSX2/PERP	5
GO:0043030	regulation of macrophage activation	9/1445	62/18870	0.0454963	0.182667	0.142579	GRN/IL33/IL4R/IL6/NR1D1/SPHK1/THBS1/TLR4/ZC3H12A	9
GO:1901617	organic hydroxy compound biosynthetic process	27/1445	251/18870	0.0460634	0.183314	0.143084	ACER2/AKR1C3/BMP2/CYP3A4/CYP7B1/DKK3/FGF1/FGF2/G6PD/GATA3/GBA1/GCH1/GPR37/HRH1/IP6K3/ISYNA1/ITPKC/KL/NR1D1/OSBPL3/PLCG2/PLTP/PNPO/PRKAG2/PTS/SPHK1/WNT4	27
GO:1900180	regulation of protein localization to nucleus	17/1445	143/18870	0.0464202	0.183314	0.143084	APOD/BAG3/CD36/FLNA/LIMK2/LMNA/PARP9/PRKCD/PTGS2/RASSF5/SESN2/TFRC/TRIM29/TRIM8/UFM1/ZC3H12A/ZPR1	17
GO:0001765	membrane raft assembly	3/1445	11/18870	0.0464396	0.183314	0.143084	ANXA2/CAV2/S100A10	3
GO:0003337	mesenchymal to epithelial transition involved in metanephros morphogenesis	3/1445	11/18870	0.0464396	0.183314	0.143084	GREM1/LIF/STAT1	3
GO:0006568	tryptophan metabolic process	3/1445	11/18870	0.0464396	0.183314	0.143084	HAAO/KMO/TDO2	3
GO:0015808	L-alanine transport	3/1445	11/18870	0.0464396	0.183314	0.143084	SLC36A1/SLC38A4/SLC3A2	3
GO:0019336	phenol-containing compound catabolic process	3/1445	11/18870	0.0464396	0.183314	0.143084	DIO3/FAH/MAOB	3
GO:0019511	peptidyl-proline hydroxylation	3/1445	11/18870	0.0464396	0.183314	0.143084	EGLN3/P4HA2/P4HTM	3
GO:0030167	proteoglycan catabolic process	3/1445	11/18870	0.0464396	0.183314	0.143084	GPC1/HPSE/IDS	3
GO:0030223	neutrophil differentiation	3/1445	11/18870	0.0464396	0.183314	0.143084	FOSL2/INPP5D/TRIB1	3
GO:0031943	regulation of glucocorticoid metabolic process	3/1445	11/18870	0.0464396	0.183314	0.143084	BMP2/DKK3/WNT4	3
GO:0032342	aldosterone biosynthetic process	3/1445	11/18870	0.0464396	0.183314	0.143084	BMP2/DKK3/WNT4	3
GO:0032754	positive regulation of interleukin-5 production	3/1445	11/18870	0.0464396	0.183314	0.143084	GATA3/IL1RAP/IL33	3
GO:0034139	regulation of toll-like receptor 3 signaling pathway	3/1445	11/18870	0.0464396	0.183314	0.143084	F2RL1/TNFAIP3/TRIM3	3
GO:0042167	heme catabolic process	3/1445	11/18870	0.0464396	0.183314	0.143084	ABCC2/BLVRB/HMOX1	3
GO:0042447	hormone catabolic process	3/1445	11/18870	0.0464396	0.183314	0.143084	DIO3/MME/SPP1	3
GO:0045654	positive regulation of megakaryocyte differentiation	3/1445	11/18870	0.0464396	0.183314	0.143084	RAB7B/SCIN/THPO	3
GO:0046149	pigment catabolic process	3/1445	11/18870	0.0464396	0.183314	0.143084	ABCC2/BLVRB/HMOX1	3
GO:0046349	amino sugar biosynthetic process	3/1445	11/18870	0.0464396	0.183314	0.143084	AMDHD2/NANP/UAP1L1	3
GO:0051709	regulation of killing of cells of another organism	3/1445	11/18870	0.0464396	0.183314	0.143084	BCL2L1/CLEC7A/F2RL1	3
GO:0070673	response to interleukin-18	3/1445	11/18870	0.0464396	0.183314	0.143084	CASP4/CLDN1/PDGFB	3
GO:1904238	pericyte cell differentiation	3/1445	11/18870	0.0464396	0.183314	0.143084	EPHA2/PDGFB/WNT4	3
GO:1990440	positive regulation of transcription from RNA polymerase II promoter in response to endoplasmic reticulum stress	3/1445	11/18870	0.0464396	0.183314	0.143084	ATF3/CEBPB/DDIT3	3
GO:2000833	positive regulation of steroid hormone secretion	3/1445	11/18870	0.0464396	0.183314	0.143084	CRH/NKX3-1/SPP1	3
GO:0055088	lipid homeostasis	20/1445	175/18870	0.046735	0.184351	0.143893	ABCA1/ABCA12/ABCA5/ABHD4/ABHD5/ANGPTL4/CYP7B1/EHD1/FBXW7/IRS2/ITGB6/LCAT/LPL/NPC2/NR1D1/ORMDL2/SESN2/TLCD1/TLCD2/TLCD4	20
GO:0030203	glycosaminoglycan metabolic process	14/1445	112/18870	0.0468814	0.184799	0.144243	CD44/CEMIP2/CHST7/CSGALNACT1/FGF2/FUCA1/GNS/HEXA/HEXB/HPSE/IDS/IL1B/ITIH5/PDGFB	14
GO:0061035	regulation of cartilage development	10/1445	72/18870	0.0469973	0.185126	0.144498	BMP2/CCN1/CCN2/GDF6/GREM1/LOXL2/MDK/RUNX2/SCIN/WNT9A	10
GO:0032330	regulation of chondrocyte differentiation	8/1445	53/18870	0.0472536	0.185616	0.14488	CCN2/GDF6/GREM1/LOXL2/MDK/RUNX2/SCIN/WNT9A	8
GO:0045778	positive regulation of ossification	8/1445	53/18870	0.0472536	0.185616	0.14488	ADRB2/ALOX5/BMP2/CCN1/KL/TENT5A/VDR/WNT4	8
GO:0048260	positive regulation of receptor-mediated endocytosis	8/1445	53/18870	0.0472536	0.185616	0.14488	ANXA2/B2M/C3/CLU/GREM1/PLCG2/RAB21/SERPINE1	8
GO:0071622	regulation of granulocyte chemotaxis	8/1445	53/18870	0.0472536	0.185616	0.14488	C3AR1/CSF1/CXCL8/CXCR2/MDK/RIPOR2/S100A14/THBS1	8
GO:0002027	regulation of heart rate	13/1445	102/18870	0.0475014	0.186329	0.145437	ADM/AVPR1A/BVES/CASQ2/DSP/EPAS1/GCH1/GJD3/GPD1L/MDM2/SCN1B/SCN4B/TPM1	13
GO:0070167	regulation of biomineral tissue development	13/1445	102/18870	0.0475014	0.186329	0.145437	ADRB2/ALOX5/BMP2/CCN1/CEBPB/ECM1/GAS6/GREM1/KL/SGMS2/TENT5A/VDR/WNT4	13
GO:0007369	gastrulation	22/1445	197/18870	0.0476876	0.186439	0.145523	COL7A1/COL8A1/DKK1/DUSP1/DUSP2/DUSP4/DUSP5/EPHA2/ETS2/FN1/ITGA2/ITGA3/ITGB4/KLF4/LAMA3/LAMB3/LBX2/MMP14/MMP2/NR0B1/NR4A3/TXNRD1	22
GO:0006720	isoprenoid metabolic process	16/1445	133/18870	0.0477015	0.186439	0.145523	AKR1B1/AKR1B10/AKR1C3/ALDH1A2/ALDH1A3/CEL/CRPPA/CYP1B1/CYP2C18/CYP3A4/CYP3A7/DHRS3/NPC2/PHYH/PLB1/RETSAT	16
GO:0010614	negative regulation of cardiac muscle hypertrophy	6/1445	35/18870	0.0477283	0.186439	0.145523	FOXO1/G6PD/LMNA/P2RX4/TNFRSF1A/TRIM63	6
GO:0070633	transepithelial transport	6/1445	35/18870	0.0477283	0.186439	0.145523	ABCB1/ABCC2/BEST1/CLCN7/OSTM1/SLC1A3	6
GO:0090050	positive regulation of cell migration involved in sprouting angiogenesis	6/1445	35/18870	0.0477283	0.186439	0.145523	ANXA1/CIB1/FGF2/HMOX1/PLK2/PTGS2	6
GO:1902253	regulation of intrinsic apoptotic signaling pathway by p53 class mediator	6/1445	35/18870	0.0477283	0.186439	0.145523	BDKRB2/CD44/MDM2/RRM2B/TRIAP1/ZNF385A	6
GO:0045022	early endosome to late endosome transport	7/1445	44/18870	0.0482155	0.18769	0.146499	AKTIP/BECN1/FLNA/RAB21/RAB7A/RILP/WDR81	7
GO:0046640	regulation of alpha-beta T cell proliferation	7/1445	44/18870	0.0482155	0.18769	0.146499	CD274/CD55/HLA-A/HLA-E/IRF1/TNFRSF14/VSIR	7
GO:0050691	regulation of defense response to virus by host	7/1445	44/18870	0.0482155	0.18769	0.146499	IL1B/MMP12/PARP9/STAT1/TNFAIP3/TRIM22/ZC3H12A	7
GO:0120178	steroid hormone biosynthetic process	7/1445	44/18870	0.0482155	0.18769	0.146499	ADM/AKR1B1/BMP2/CRH/DKK3/EGR1/WNT4	7
GO:1903539	protein localization to postsynaptic membrane	7/1445	44/18870	0.0482155	0.18769	0.146499	C1QL3/GRIN2C/GRIP2/HRAS/NPTX1/SNAP25/STX3	7
GO:0015850	organic hydroxy compound transport	32/1445	308/18870	0.0482581	0.187726	0.146527	ABCA1/ABCA12/ABCA5/ABCA7/ABCC2/ABCC3/ANXA2/AQP3/CD36/CEL/CHRNA6/CLU/CRH/EMB/FURIN/KCNA2/LCAT/MAOB/NFKBIA/NMB/NPC2/OSBPL3/OXTR/PLTP/SLC10A3/SLC16A7/SLC18A2/SLC2A13/SLC49A4/SPP1/SYT17/YJEFN3	32
GO:0055074	calcium ion homeostasis	34/1445	331/18870	0.0490006	0.190483	0.148679	ADCY8/ATP13A1/BAX/BDKRB1/CALCB/CAPN3/CASQ2/CAV2/CXCL11/DDIT3/FAM20A/FGF2/FLNA/GHITM/GRIA1/GRM1/HAP1/HEXB/KEL/KL/MCOLN1/MCOLN3/NT5E/PLCG2/S100A14/SLC30A1/SLC8A3/STC2/SYPL2/TPCN1/TRPV6/UBASH3B/VDR/ZNHIT1	34
GO:2000146	negative regulation of cell motility	39/1445	388/18870	0.0491383	0.190886	0.148994	APOD/BRMS1/CHRD/CSNK2B/CYP1B1/DNAI3/DUSP1/DUSP10/DUSP3/EMILIN2/EPPK1/FGF2/FRMD5/GADD45A/GATA3/GREM1/HMOX1/IL33/JAG1/KLF4/KRT16/NDRG4/NFE2L2/PIP5KL1/PTPRR/PTPRU/RAP2B/RIN3/RIPOR2/RRAS/SERPINE1/STAT3/THBS1/TIMP1/TMEFF2/TP53INP1/TPM1/TRIB1/WNT4	39
GO:0032757	positive regulation of interleukin-8 production	9/1445	63/18870	0.049627	0.192121	0.149958	CLEC7A/DDIT3/F2RL1/F3/IL1B/IL6/SERPINE1/STAT3/TLR4	9
GO:0033059	cellular pigmentation	9/1445	63/18870	0.049627	0.192121	0.149958	ABCB6/AP1S1/AP1S3/BBS7/BLOC1S2/GPR143/MLPH/RAB27A/RAB32	9
GO:0051893	regulation of focal adhesion assembly	9/1445	63/18870	0.049627	0.192121	0.149958	APOD/DUSP3/GREM1/MMP14/S100A10/SDC4/SLC9A1/THBS1/WNT4	9
GO:0090109	regulation of cell-substrate junction assembly	9/1445	63/18870	0.049627	0.192121	0.149958	APOD/DUSP3/GREM1/MMP14/S100A10/SDC4/SLC9A1/THBS1/WNT4	9
GO:0140895	cell surface toll-like receptor signaling pathway	9/1445	63/18870	0.049627	0.192121	0.149958	F2RL1/LY96/NFKBIA/NINJ1/NR1D1/RAB7B/S100A14/TLR4/TNFAIP3	9
GO:0002791	regulation of peptide secretion	22/1445	198/18870	0.0499354	0.193182	0.150786	ABCA12/ADCY8/ALOX5/BMAL1/BMP8A/C1QTNF12/CPT1A/CRH/CRHBP/F2RL1/FOXO1/HLA-DRB1/IL1B/IL6/ILDR1/IRS2/NR1D1/PIM3/S100A8/SNAP25/SPINK1/TM7SF3	22
GO:0061458	reproductive system development	32/1445	309/18870	0.0500444	0.193471	0.151011	AKR1C3/ANXA1/BAX/BCL2L1/BIK/C3/CEBPB/CGA/CYP1B1/CYP7B1/EAF2/FLNA/FST/GATA3/IL1A/KITLG/MMP14/MMP2/NHLH2/NKX3-1/NR0B1/NR5A1/PRDX4/PSAP/PTPRN/PTX3/SDC1/SERPINB5/SERPINE2/VGF/WNT4/YBX3	32
GO:0009408	response to heat	13/1445	103/18870	0.0507195	0.195504	0.152598	BAG3/CDKN1A/FGF1/HMOX1/HSBP1L1/HSPB1/IER5/IL1A/PTGS2/SLC52A3/TCIM/THBS1/TP53INP1	13
GO:0015914	phospholipid transport	13/1445	103/18870	0.0507195	0.195504	0.152598	ABCA1/ABCA12/ABCA7/ABCB1/ATP10B/NPC2/PLSCR1/PLTP/PRKCD/TMEM30A/TNFAIP8L3/TRIAP1/VMP1	13
GO:0032677	regulation of interleukin-8 production	13/1445	103/18870	0.0507195	0.195504	0.152598	ANXA1/ANXA4/BCL3/CLEC7A/DDIT3/F2RL1/F3/IL1B/IL6/KLF4/SERPINE1/STAT3/TLR4	13
GO:0072521	purine-containing compound metabolic process	48/1445	493/18870	0.050831	0.195504	0.152598	ACSL1/ADCY4/ADCY8/ADK/AK1/ALDH1L1/APRT/ATP6V1B2/CROT/ELOVL4/ELOVL7/EPHA2/G6PD/GPD1L/HAAO/HACD1/KMO/LACC1/ME1/NADSYN1/NAMPT/ND1/ND5/NDUFC1/NME1/NNMT/NOCT/NOX1/NPPB/NQO1/NT5E/NUDT18/NUDT8/PAPSS2/PARP10/PARP9/PDE2A/PGM2/PNP/PRKAG2/PRPS2/SLC25A16/SULT2A1/TDO2/TIGAR/TJP2/TKT/TP53I3	48
GO:0003170	heart valve development	10/1445	73/18870	0.0508831	0.195504	0.152598	BMP2/CCN1/DKK1/GATA3/JAG1/MDM2/PDE2A/PRDM1/TNFRSF1A/ZFPM1	10
GO:0006879	intracellular iron ion homeostasis	10/1445	73/18870	0.0508831	0.195504	0.152598	ABCB6/ATP6V0D1/ATP6V1G1/B2M/FTH1/FTL/HMOX1/ISCU/STEAP4/TFRC	10
GO:0043112	receptor metabolic process	10/1445	73/18870	0.0508831	0.195504	0.152598	ACHE/ANXA2/BECN1/BVES/CTSD/EHD3/FURIN/GRIA1/NSF/OPTN	10
GO:0072678	T cell migration	10/1445	73/18870	0.0508831	0.195504	0.152598	APOD/CCL20/CXCL11/CXCL16/ECM1/ICAM1/PIK3CD/RIPOR2/SPNS2/TNFRSF14	10
GO:0140962	multicellular organismal-level chemical homeostasis	10/1445	73/18870	0.0508831	0.195504	0.152598	ABCA12/AKR1B1/AQP3/B2M/CTSH/EPAS1/HMOX1/ITGB6/SCNN1A/SOD2	10
GO:0051170	import into nucleus	19/1445	166/18870	0.0509237	0.195526	0.152616	APOD/BAG3/BCL3/CD36/CDKN1A/FLNA/HTATIP2/IL33/KPNA1/LMNA/MMP12/NFKBIA/PRKCD/PTGS2/SQSTM1/STAT3/UFM1/ZC3H12A/ZPR1	19
GO:0048525	negative regulation of viral process	12/1445	93/18870	0.0512376	0.196143	0.153097	APOBEC3C/CSNK2B/GSN/IFITM3/ISG20/MX1/PLSCR1/PTX3/STAT1/TRIM8/ZC3HAV1/ZFP36	12
GO:0042310	vasoconstriction	11/1445	83/18870	0.0513451	0.196143	0.153097	ACE2/ADM/ADRA1D/AVPR1A/BDKRB2/GRIP2/HRH1/KEL/MMP2/OXTR/PTGS2	11
GO:0009065	glutamine family amino acid catabolic process	5/1445	27/18870	0.0513983	0.196143	0.153097	ADHFE1/FAH/GAD1/GLS/GLS2	5
GO:0010714	positive regulation of collagen metabolic process	5/1445	27/18870	0.0513983	0.196143	0.153097	ITGA2/RUNX1/SERPINB7/VSIR/WNT4	5
GO:0010804	negative regulation of tumor necrosis factor-mediated signaling pathway	5/1445	27/18870	0.0513983	0.196143	0.153097	CCDC3/F2RL1/GAS6/GSTP1/H2BC11	5
GO:0010875	positive regulation of cholesterol efflux	5/1445	27/18870	0.0513983	0.196143	0.153097	ABCA1/ABCA12/ABCA7/NFKBIA/PLTP	5
GO:0050996	positive regulation of lipid catabolic process	5/1445	27/18870	0.0513983	0.196143	0.153097	ABHD5/CPT1A/IL1B/IRS2/PRKCD	5
GO:0051446	positive regulation of meiotic cell cycle	5/1445	27/18870	0.0513983	0.196143	0.153097	MEIOC/MSX2/NPM2/OVOL1/WNT4	5
GO:0071480	cellular response to gamma radiation	5/1445	27/18870	0.0513983	0.196143	0.153097	BCL2L1/CDKN1A/EGR1/HRAS/MDM2	5
GO:0046165	alcohol biosynthetic process	17/1445	145/18870	0.0517662	0.197413	0.154089	ACER2/BMP2/CYP3A4/DKK3/FGF1/FGF2/G6PD/GBA1/GCH1/HRH1/IP6K3/ISYNA1/ITPKC/PLCG2/PTS/SPHK1/WNT4	17
GO:0034504	protein localization to nucleus	32/1445	310/18870	0.0518787	0.197552	0.154197	ABCA7/APOD/BAG3/BCL3/CD36/CDKN1A/COL1A1/FLNA/IL33/KPNA1/LIMK2/LMNA/MDM2/MMP12/NFKBIA/NR5A1/NUAK2/PARP9/PRKCD/PTGS2/RANGAP1/RASSF5/SESN2/SQSTM1/STAT3/TFRC/TRIM29/TRIM8/TXN/UFM1/ZC3H12A/ZPR1	32
GO:0043303	mast cell degranulation	8/1445	54/18870	0.0519079	0.197552	0.154197	ADORA2B/IL4R/NR4A3/PIK3CD/S100A13/SLC18A2/STXBP2/VAMP8	8
GO:1990928	response to amino acid starvation	8/1445	54/18870	0.0519079	0.197552	0.154197	ATF3/BECN1/CDKN1A/FAS/GPR155/RRAGC/SESN1/SESN2	8
GO:0006743	ubiquinone metabolic process	4/1445	19/18870	0.0525729	0.198472	0.154915	AIFM2/COQ10B/FDXR/NQO1	4
GO:0009251	glucan catabolic process	4/1445	19/18870	0.0525729	0.198472	0.154915	GAA/GABARAPL1/PGM2/PYGL	4
GO:0010759	positive regulation of macrophage chemotaxis	4/1445	19/18870	0.0525729	0.198472	0.154915	C3AR1/CSF1/MDK/THBS1	4
GO:0010885	regulation of cholesterol storage	4/1445	19/18870	0.0525729	0.198472	0.154915	ABCA1/CD36/EHD1/LPL	4
GO:0035338	long-chain fatty-acyl-CoA biosynthetic process	4/1445	19/18870	0.0525729	0.198472	0.154915	ACSL1/ELOVL4/ELOVL7/HACD1	4
GO:0042772	DNA damage response, signal transduction resulting in transcription	4/1445	19/18870	0.0525729	0.198472	0.154915	CDKN1A/RPS27L/ZNF385A/ZNHIT1	4
GO:0045623	negative regulation of T-helper cell differentiation	4/1445	19/18870	0.0525729	0.198472	0.154915	ANXA1/BCL6/IL4R/ZC3H12A	4
GO:0051797	regulation of hair follicle development	4/1445	19/18870	0.0525729	0.198472	0.154915	FST/HPSE/KRT17/MSX2	4
GO:0070431	nucleotide-binding oligomerization domain containing 2 signaling pathway	4/1445	19/18870	0.0525729	0.198472	0.154915	LACC1/NFKBIA/TLR4/TNFAIP3	4
GO:0071391	cellular response to estrogen stimulus	4/1445	19/18870	0.0525729	0.198472	0.154915	ARID5A/CRHBP/MDM2/SRA1	4
GO:0097494	regulation of vesicle size	4/1445	19/18870	0.0525729	0.198472	0.154915	BLOC1S2/BORCS8/RILP/RIN3	4
GO:1903232	melanosome assembly	4/1445	19/18870	0.0525729	0.198472	0.154915	ABCB6/AP1S1/AP1S3/RAB32	4
GO:0072006	nephron development	18/1445	156/18870	0.0527628	0.199055	0.15537	BMP2/COL4A3/COL4A4/EGR1/FGF1/FGF2/GATA3/GREM1/IL6R/ITGA3/JAG1/LIF/MYO1E/PDGFB/SERPINB7/STAT1/SULF2/WNT4	18
GO:2001243	negative regulation of intrinsic apoptotic signaling pathway	14/1445	114/18870	0.0530616	0.200048	0.156145	BCL2L1/BDKRB2/CD44/CLU/GPX1/HSPB1/MDM2/NFE2L2/PTGS2/RRM2B/SOD2/TRIAP1/YBX3/ZNF385A	14
GO:0018198	peptidyl-cysteine modification	7/1445	45/18870	0.0534829	0.201097	0.156964	GOLGA7B/HHAT/NCOA7/S100A8/S100A9/TXN/ZDHHC23	7
GO:0048713	regulation of oligodendrocyte differentiation	7/1445	45/18870	0.0534829	0.201097	0.156964	DUSP10/IL33/MDK/TNFRSF21/WDR1/ZNF365/ZNF488	7
GO:0062237	protein localization to postsynapse	7/1445	45/18870	0.0534829	0.201097	0.156964	C1QL3/GRIN2C/GRIP2/HRAS/NPTX1/SNAP25/STX3	7
GO:0071604	transforming growth factor beta production	7/1445	45/18870	0.0534829	0.201097	0.156964	ATP6AP2/FN1/FURIN/ITGB6/PTGS2/SERPINB7/THBS1	7
GO:0033687	osteoblast proliferation	6/1445	36/18870	0.0537144	0.201559	0.157324	BMP2/CCN1/GREM1/HPSE/JUNB/PLXNB1	6
GO:0045589	regulation of regulatory T cell differentiation	6/1445	36/18870	0.0537144	0.201559	0.157324	BCL6/DUSP10/HLA-DRB1/IRF1/MDK/VSIR	6
GO:0071425	hematopoietic stem cell proliferation	6/1445	36/18870	0.0537144	0.201559	0.157324	GBA1/KITLG/RUNX1/SHB/THPO/YJEFN3	6
GO:0050708	regulation of protein secretion	28/1445	266/18870	0.053749	0.201559	0.157324	ABCA12/ACHE/ADAM9/ADCY8/ALOX5/ANKRD1/BMAL1/BMP8A/C1QTNF12/CPT1A/F2RL1/FOXO1/HCAR2/HLA-DRB1/IL12A/IL1A/IL1B/IL6/IRS2/NR1D1/PCSK1/PIM3/RHBDF1/RHBDF2/SNAP25/TLR4/TM7SF3/VEGFC	28
GO:0019229	regulation of vasoconstriction	9/1445	64/18870	0.0539973	0.20222	0.157841	ACE2/ADM/ADRA1D/AVPR1A/BDKRB2/HRH1/MMP2/OXTR/PTGS2	9
GO:1904036	negative regulation of epithelial cell apoptotic process	9/1445	64/18870	0.0539973	0.20222	0.157841	ANGPTL4/GAS6/GATA3/ICAM1/MDK/NFE2L2/SERPINB13/SERPINE1/TNFAIP3	9
GO:0032637	interleukin-8 production	13/1445	104/18870	0.054084	0.20241	0.157989	ANXA1/ANXA4/BCL3/CLEC7A/DDIT3/F2RL1/F3/IL1B/IL6/KLF4/SERPINE1/STAT3/TLR4	13
GO:0008406	gonad development	25/1445	233/18870	0.0545914	0.204012	0.159239	AKR1C3/BAX/BCL2L1/BIK/CEBPB/CGA/CYP1B1/FLNA/FST/GATA3/IL1A/KITLG/MMP14/MMP2/NHLH2/NKX3-1/NR0B1/NR5A1/PRDX4/PTPRN/PTX3/SDC1/VGF/WNT4/YBX3	25
GO:1903008	organelle disassembly	17/1445	146/18870	0.0545949	0.204012	0.159239	ASCC3/BECN1/CTTN/FBXW7/GABARAPL1/GBA1/MAP1LC3B/OPTN/PELO/PLAAT1/PLAAT3/PLIN2/PLK3/SPATA18/SQSTM1/TIGAR/UFM1	17
GO:0007416	synapse assembly	22/1445	200/18870	0.0546572	0.204012	0.159239	ACHE/AGRN/AMIGO2/BDNF/C1QL3/DKK1/DNM3/GRIA1/IL1RAP/LRRTM2/NPTX1/NRCAM/NTN1/OXTR/PCLO/PDLIM5/PLXNB1/PLXNB2/SDCBP/SNAP25/SPOCK2/THBS2	22
GO:0090087	regulation of peptide transport	22/1445	200/18870	0.0546572	0.204012	0.159239	ABCA12/ADCY8/ALOX5/BMAL1/BMP8A/C1QTNF12/CPT1A/CRH/CRHBP/F2RL1/FOXO1/HLA-DRB1/IL1B/IL6/ILDR1/IRS2/NR1D1/PIM3/S100A8/SNAP25/SPINK1/TM7SF3	22
GO:0001656	metanephros development	12/1445	94/18870	0.0548273	0.204512	0.159629	AKR1B1/CTSH/CXCR2/EGR1/GATA3/GDF6/GREM1/LIF/NKX3-1/PDGFB/STAT1/WNT4	12
GO:0010660	regulation of muscle cell apoptotic process	11/1445	84/18870	0.055178	0.205683	0.160544	BAG3/CAPN2/CXCR2/IL12A/LYPD3/MDK/NFE2L2/SLC7A5/SOD2/TIGAR/ZC3H12A	11
GO:0007043	cell-cell junction assembly	18/1445	157/18870	0.0555205	0.206823	0.161433	ACE2/CDH13/CDH8/CLDN1/CLDN11/CLDN23/CLDN7/CLDN9/DSG1/EPHA2/FRMPD2/GJB2/GJD3/IL1B/ILDR1/PKP1/RHOC/WDR1	18
GO:0002833	positive regulation of response to biotic stimulus	37/1445	369/18870	0.0557249	0.207447	0.16192	CASP1/CD1D/CD226/CD274/CD36/CLEC7A/EMILIN2/F2RL1/FOSL1/GRN/GSDME/HLA-DRB1/HLA-E/IL12A/IRF1/KLRD1/LACC1/LAMP1/LY96/MMP12/NFKBIA/NINJ1/NLRC5/NR1D1/PARP9/PLCG2/PLSCR1/RAB7B/RIOK3/RPS19/S100A14/SLC15A2/TLR4/TNFAIP3/TRIM3/TXK/UNC93B1	37
GO:0072522	purine-containing compound biosynthetic process	28/1445	267/18870	0.0558476	0.207766	0.16217	ACSL1/ADCY4/ADCY8/ADK/AK1/APRT/ELOVL4/ELOVL7/HAAO/HACD1/KMO/NADSYN1/NAMPT/ND1/ND5/NDUFC1/NME1/NNMT/NPPB/NT5E/PAPSS2/PARP10/PARP9/PGM2/PNP/PRKAG2/PRPS2/SLC25A16	28
GO:0003205	cardiac chamber development	19/1445	168/18870	0.0562046	0.208818	0.162991	BMP2/CCN1/DHRS3/DNAH11/DSP/FHL2/GATA3/JAG1/MDM2/MSX2/NPY5R/NRG1/NRP2/PDE2A/PPP1R13L/PRDM1/TMEM65/TPM1/ZFPM1	19
GO:0050792	regulation of viral process	19/1445	168/18870	0.0562046	0.208818	0.162991	APOBEC3C/CSNK2B/CXCL8/FURIN/GSN/HLA-DRB1/IFITM3/ISG20/LAMP3/MX1/PLSCR1/PTX3/RAB7A/STAT1/TRIM22/TRIM38/TRIM8/ZC3HAV1/ZFP36	19
GO:0048640	negative regulation of developmental growth	14/1445	115/18870	0.0563524	0.209229	0.163311	ADRB2/CDKN1A/CGA/DUSP10/G6PD/GDF15/IFRD1/MAPK11/NTN1/PLAC8/SPP1/STC2/TLL2/WWC1	14
GO:0072001	renal system development	33/1445	324/18870	0.0569649	0.211294	0.164923	AKR1B1/ALDH1A2/BAX/BMP2/COL4A3/COL4A4/CTSH/CXCR2/EGR1/FGF1/FGF2/GATA3/GCNT4/GDF6/GREM1/IL6R/ITGA3/JAG1/LIF/MME/MYO1E/NKX3-1/ODC1/OVOL1/PDGFB/PRDM1/RRM2B/SDC1/SDC4/SERPINB7/STAT1/SULF2/WNT4	33
GO:0002040	sprouting angiogenesis	21/1445	190/18870	0.0569836	0.211294	0.164923	ALOX5/ANXA1/CDH13/CEMIP2/CIB1/EPHA2/FBXW7/FGF1/FGF2/GREM1/HMOX1/IL12A/KLF4/LOXL2/PGF/PKM/PLK2/PTGS2/THBS1/VEGFC/YJEFN3	21
GO:0046545	development of primary female sexual characteristics	13/1445	105/18870	0.0575971	0.211824	0.165337	BAX/BCL2L1/CEBPB/CGA/FST/KITLG/MMP14/MMP2/NR5A1/PTPRN/PTX3/VGF/WNT4	13
GO:0007605	sensory perception of sound	18/1445	158/18870	0.0583774	0.211824	0.165337	COL1A1/COL4A3/DDIT3/EML2/EPS8L2/GJB2/GPX1/GSDME/HEXA/HEXB/RIPOR2/SLC1A3/SLC52A3/SPNS2/TIMM8B/TMIE/WDR1/WHRN	18
GO:0010976	positive regulation of neuron projection development	18/1445	158/18870	0.0583774	0.211824	0.165337	BAIAP2/BDNF/EHD1/FEZ1/FLNA/GRN/ITGA3/ITGA6/KAT2B/MDK/NDRG4/NFE2L2/PLXNB2/S100A9/SCN1B/SERPINI1/TMEM30A/TRIM67	18
GO:0000101	sulfur amino acid transport	3/1445	12/18870	0.0584894	0.211824	0.165337	SLC3A2/SLC43A2/SLC7A5	3
GO:0001553	luteinization	3/1445	12/18870	0.0584894	0.211824	0.165337	MMP2/NR5A1/PTPRN	3
GO:0002424	T cell mediated immune response to tumor cell	3/1445	12/18870	0.0584894	0.211824	0.165337	AHR/HLA-A/HLA-DRB1	3
GO:0006705	mineralocorticoid biosynthetic process	3/1445	12/18870	0.0584894	0.211824	0.165337	BMP2/DKK3/WNT4	3
GO:0006995	cellular response to nitrogen starvation	3/1445	12/18870	0.0584894	0.211824	0.165337	BECN1/GABARAPL1/MAP1LC3B	3
GO:0009134	nucleoside diphosphate catabolic process	3/1445	12/18870	0.0584894	0.211824	0.165337	ENTPD3/NT5E/NUDT18	3
GO:0010752	regulation of cGMP-mediated signaling	3/1445	12/18870	0.0584894	0.211824	0.165337	ADORA2B/PDE2A/THBS1	3
GO:0010917	negative regulation of mitochondrial membrane potential	3/1445	12/18870	0.0584894	0.211824	0.165337	BAX/PIP5KL1/PMAIP1	3
GO:0015801	aromatic amino acid transport	3/1445	12/18870	0.0584894	0.211824	0.165337	ACE2/SLC3A2/SLC7A5	3
GO:0031650	regulation of heat generation	3/1445	12/18870	0.0584894	0.211824	0.165337	IL1B/PTGES/PTGS2	3
GO:0033083	regulation of immature T cell proliferation	3/1445	12/18870	0.0584894	0.211824	0.165337	IL1A/IL1B/TNFRSF9	3
GO:0033084	regulation of immature T cell proliferation in thymus	3/1445	12/18870	0.0584894	0.211824	0.165337	IL1A/IL1B/TNFRSF9	3
GO:0033629	negative regulation of cell adhesion mediated by integrin	3/1445	12/18870	0.0584894	0.211824	0.165337	ACER2/CYP1B1/SERPINE1	3
GO:0034650	cortisol metabolic process	3/1445	12/18870	0.0584894	0.211824	0.165337	BMP2/DKK3/WNT4	3
GO:0035524	proline transmembrane transport	3/1445	12/18870	0.0584894	0.211824	0.165337	ACE2/CLTRN/SLC36A1	3
GO:0042117	monocyte activation	3/1445	12/18870	0.0584894	0.211824	0.165337	ADAM9/CSF1/FN1	3
GO:0043562	cellular response to nitrogen levels	3/1445	12/18870	0.0584894	0.211824	0.165337	BECN1/GABARAPL1/MAP1LC3B	3
GO:0045628	regulation of T-helper 2 cell differentiation	3/1445	12/18870	0.0584894	0.211824	0.165337	ANXA1/BCL6/IL4R	3
GO:0045837	negative regulation of membrane potential	3/1445	12/18870	0.0584894	0.211824	0.165337	BAX/PIP5KL1/PMAIP1	3
GO:0051549	positive regulation of keratinocyte migration	3/1445	12/18870	0.0584894	0.211824	0.165337	ADAM9/EPB41L4B/HBEGF	3
GO:0052646	alditol phosphate metabolic process	3/1445	12/18870	0.0584894	0.211824	0.165337	GPAT3/GPD1L/RFK	3
GO:0060965	negative regulation of miRNA-mediated gene silencing	3/1445	12/18870	0.0584894	0.211824	0.165337	HOXB-AS3/IL6/STAT3	3
GO:0071233	cellular response to leucine	3/1445	12/18870	0.0584894	0.211824	0.165337	SESN1/SESN2/STAMBPL1	3
GO:0071493	cellular response to UV-B	3/1445	12/18870	0.0584894	0.211824	0.165337	CDKN1A/MAPK11/MME	3
GO:0072182	regulation of nephron tubule epithelial cell differentiation	3/1445	12/18870	0.0584894	0.211824	0.165337	GATA3/LIF/STAT1	3
GO:1902337	regulation of apoptotic process involved in morphogenesis	3/1445	12/18870	0.0584894	0.211824	0.165337	BAX/TNFRSF1A/VDR	3
GO:1905671	regulation of lysosome organization	3/1445	12/18870	0.0584894	0.211824	0.165337	BECN1/GRN/MCOLN1	3
GO:2001267	regulation of cysteine-type endopeptidase activity involved in apoptotic signaling pathway	3/1445	12/18870	0.0584894	0.211824	0.165337	FAS/GSN/PRR7	3
GO:0030888	regulation of B cell proliferation	9/1445	65/18870	0.0586105	0.211824	0.165337	AHR/BCL6/CDKN1A/INPP5D/IRS2/NFATC2/TFRC/TLR4/TNFRSF21	9
GO:0001573	ganglioside metabolic process	5/1445	28/18870	0.0587835	0.211824	0.165337	B4GALNT1/GM2A/HEXA/HEXB/NEU1	5
GO:0002227	innate immune response in mucosa	5/1445	28/18870	0.0587835	0.211824	0.165337	DEFB1/H2BC11/H2BC12/H2BC21/H2BC8	5
GO:0015732	prostaglandin transport	5/1445	28/18870	0.0587835	0.211824	0.165337	IL1A/IL1B/P2RX4/PTGES/PTGS2	5
GO:0031664	regulation of lipopolysaccharide-mediated signaling pathway	5/1445	28/18870	0.0587835	0.211824	0.165337	CD36/CD55/LY96/TNFAIP3/TRIB1	5
GO:0034698	response to gonadotropin	5/1445	28/18870	0.0587835	0.211824	0.165337	CYP1B1/GCLM/GJB2/ITGA3/PAPPA	5
GO:0042634	regulation of hair cycle	5/1445	28/18870	0.0587835	0.211824	0.165337	BMAL1/FST/HPSE/KRT17/MSX2	5
GO:0060964	regulation of miRNA-mediated gene silencing	5/1445	28/18870	0.0587835	0.211824	0.165337	AJUBA/HOXB-AS3/IL6/STAT3/ZFP36	5
GO:0070423	nucleotide-binding oligomerization domain containing signaling pathway	5/1445	28/18870	0.0587835	0.211824	0.165337	LACC1/NFKBIA/SLC15A2/TLR4/TNFAIP3	5
GO:1903019	negative regulation of glycoprotein metabolic process	5/1445	28/18870	0.0587835	0.211824	0.165337	ABCA7/CST3/HBEGF/ITM2A/PTX3	5
GO:1903901	negative regulation of viral life cycle	5/1445	28/18870	0.0587835	0.211824	0.165337	CSNK2B/GSN/IFITM3/PTX3/TRIM8	5
GO:2000108	positive regulation of leukocyte apoptotic process	5/1445	28/18870	0.0587835	0.211824	0.165337	ANXA1/BAX/CD274/HCAR2/PIK3CD	5
GO:2000647	negative regulation of stem cell proliferation	5/1445	28/18870	0.0587835	0.211824	0.165337	CD109/FGF2/IRF6/OVOL1/SFN	5
GO:0042789	mRNA transcription by RNA polymerase II	7/1445	46/18870	0.0590965	0.212408	0.165792	ANXA2/EPAS1/FLNA/S100A10/STAT3/TAF13/VDR	7
GO:0055078	sodium ion homeostasis	7/1445	46/18870	0.0590965	0.212408	0.165792	ATP12A/CORIN/IL1A/NPPB/SCNN1A/SLC1A3/SLC9A1	7
GO:0070849	response to epidermal growth factor	7/1445	46/18870	0.0590965	0.212408	0.165792	BAIAP2/BECN1/COL1A1/DUSP3/FOS/ZFP36/ZPR1	7
GO:1902622	regulation of neutrophil migration	7/1445	46/18870	0.0590965	0.212408	0.165792	C3AR1/CXCL8/CXCR2/IL1A/IL1R1/MDK/RIPOR2	7
GO:0016239	positive regulation of macroautophagy	10/1445	75/18870	0.0592819	0.212938	0.166206	ADRB2/BAG3/BECN1/HMOX1/HSPB8/OPTN/PIP4K2C/SESN1/SESN2/TOM1	10
GO:0090150	establishment of protein localization to membrane	29/1445	280/18870	0.0596403	0.214089	0.167104	ATP13A1/BAX/BBC3/BHLHE40-AS1/CIB1/EMC7/GET4/GOLGA7B/GRIP2/HRAS/KRT18/MICALL1/NSF/OPTN/PRNP/RAB31/RAB7A/REEP2/ROMO1/SDCBP/SIL1/SNAP25/SNAP25-AS1/STX3/SYNE3/TCAF2/TIMM8B/VAMP5/ZDHHC23	29
GO:0002504	antigen processing and presentation of peptide or polysaccharide antigen via MHC class II	6/1445	37/18870	0.0601348	0.21504	0.167847	B2M/CTSD/CTSL/HLA-DRB1/THBS1/UNC93B1	6
GO:0009132	nucleoside diphosphate metabolic process	6/1445	37/18870	0.0601348	0.21504	0.167847	AK1/ENTPD3/NT5E/NUDT18/RRM2B/TJP2	6
GO:0014741	negative regulation of muscle hypertrophy	6/1445	37/18870	0.0601348	0.21504	0.167847	FOXO1/G6PD/LMNA/P2RX4/TNFRSF1A/TRIM63	6
GO:0042755	eating behavior	6/1445	37/18870	0.0601348	0.21504	0.167847	CPT1A/GDF15/NPY5R/OPRD1/OXTR/STAT3	6
GO:0060323	head morphogenesis	6/1445	37/18870	0.0601348	0.21504	0.167847	ATP6AP2/COL1A1/CSRNP1/DKK1/MMP2/RRAS	6
GO:0071312	cellular response to alkaloid	6/1445	37/18870	0.0601348	0.21504	0.167847	ADCY8/BCL2L1/CASQ2/CRHBP/MDM2/SLC1A3	6
GO:0045926	negative regulation of growth	26/1445	247/18870	0.0612246	0.218798	0.17078	ADRB2/BCL6/BDKRB1/CDKN1A/CGA/CGRRF1/DUSP10/EAF2/EI24/G6PD/GDF15/GREM1/IFRD1/MAPK11/NPPB/NTN1/OSGIN1/OSGIN2/PLAC8/SERPINE2/SESN2/SPP1/STC2/TLL2/TSPYL2/WWC1	26
GO:0006098	pentose-phosphate shunt	4/1445	20/18870	0.0618776	0.219044	0.170972	G6PD/PRPS2/TIGAR/TKT	4
GO:0006670	sphingosine metabolic process	4/1445	20/18870	0.0618776	0.219044	0.170972	ACER2/GBA1/PLPP1/SPHK1	4
GO:0009135	purine nucleoside diphosphate metabolic process	4/1445	20/18870	0.0618776	0.219044	0.170972	AK1/NT5E/NUDT18/TJP2	4
GO:0009179	purine ribonucleoside diphosphate metabolic process	4/1445	20/18870	0.0618776	0.219044	0.170972	AK1/NT5E/NUDT18/TJP2	4
GO:0032634	interleukin-5 production	4/1445	20/18870	0.0618776	0.219044	0.170972	GATA3/IL1RAP/IL33/TNFRSF21	4
GO:0032674	regulation of interleukin-5 production	4/1445	20/18870	0.0618776	0.219044	0.170972	GATA3/IL1RAP/IL33/TNFRSF21	4
GO:0043691	reverse cholesterol transport	4/1445	20/18870	0.0618776	0.219044	0.170972	ABCA1/ABCA5/CLU/LCAT	4
GO:0045653	negative regulation of megakaryocyte differentiation	4/1445	20/18870	0.0618776	0.219044	0.170972	CIB1/H4C16/H4C5/H4C8	4
GO:0045953	negative regulation of natural killer cell mediated cytotoxicity	4/1445	20/18870	0.0618776	0.219044	0.170972	HLA-A/HLA-B/HLA-E/KLRD1	4
GO:0072567	chemokine (C-X-C motif) ligand 2 production	4/1445	20/18870	0.0618776	0.219044	0.170972	F2RL1/KLF4/LPL/TLR4	4
GO:0140354	lipid import into cell	4/1445	20/18870	0.0618776	0.219044	0.170972	ACSL1/CD36/IRS2/THBS1	4
GO:1900221	regulation of amyloid-beta clearance	4/1445	20/18870	0.0618776	0.219044	0.170972	ABCA7/CLU/IFNGR1/LRPAP1	4
GO:1902004	positive regulation of amyloid-beta formation	4/1445	20/18870	0.0618776	0.219044	0.170972	CLU/GSAP/IFNGR1/SLC2A13	4
GO:1903978	regulation of microglial cell activation	4/1445	20/18870	0.0618776	0.219044	0.170972	GRN/IL6/NR1D1/SPHK1	4
GO:2000341	regulation of chemokine (C-X-C motif) ligand 2 production	4/1445	20/18870	0.0618776	0.219044	0.170972	F2RL1/KLF4/LPL/TLR4	4
GO:0001954	positive regulation of cell-matrix adhesion	8/1445	56/18870	0.062074	0.219326	0.171192	CD36/CDH13/CIB1/CSF1/RRAS/S100A10/SDC4/WNT4	8
GO:0002279	mast cell activation involved in immune response	8/1445	56/18870	0.062074	0.219326	0.171192	ADORA2B/IL4R/NR4A3/PIK3CD/S100A13/SLC18A2/STXBP2/VAMP8	8
GO:0043525	positive regulation of neuron apoptotic process	8/1445	56/18870	0.062074	0.219326	0.171192	BACE1/BAX/DDIT3/FBXW7/GRN/ITGA1/NQO1/PRNP	8
GO:0060541	respiratory system development	23/1445	214/18870	0.0621932	0.219609	0.171413	ABCA12/ALDH1A2/ALDH1A3/BMP2/CCN2/CRH/CTSH/DNAAF1/EPAS1/ERRFI1/FBXW7/FGF1/FGF2/FOSL2/ITGA3/ITGB6/LAMA1/LIF/LOX/MME/MMP12/MMP14/PLOD3	23
GO:0006470	protein dephosphorylation	22/1445	203/18870	0.0623208	0.219789	0.171554	DUSP1/DUSP10/DUSP11/DUSP2/DUSP3/DUSP5/DUSP6/GBA1/ITGA1/LGALS3/PDP1/PHPT1/PPM1D/PPM1J/PPP1R15A/PRKCD/PTPN3/PTPRB/PTPRE/PTPRR/PTPRU/UBASH3B	22
GO:0030258	lipid modification	21/1445	192/18870	0.0623224	0.219789	0.171554	ACADL/ACADVL/ALOX5/APOD/B4GALNT1/CPT1A/CROT/CYP3A4/CYP3A7/DGKA/GBA1/INPP5D/IRS2/NR4A3/PHYH/PLPP1/PLPP4/PRKAG2/SESN2/SYNJ1/SYNJ2	21
GO:0050804	modulation of chemical synaptic transmission	47/1445	489/18870	0.0628646	0.221562	0.172938	ACHE/ADCY8/ADORA2B/ADRB2/APBA1/BACE1/BAIAP2/BDNF/BEGAIN/CHRNA3/CHRNA6/DKK1/EGR2/FBXO2/GRIA1/GRIN2C/GRM1/HAP1/HRAS/HRH1/IL1B/KCTD13/KMO/LRRTM2/MME/MYOF/NALCN/NEFH/NEFL/NGF/NPY5R/OXTR/PLAT/PLK2/PRNP/PTGS2/RAP1B/RASGRF1/RASGRF2/SERPINE2/SLC1A3/SLC30A1/SLC8A3/SNAP25/SQSTM1/STX3/VGF	47
GO:0030336	negative regulation of cell migration	37/1445	373/18870	0.0632447	0.222625	0.173768	APOD/BRMS1/CHRD/CSNK2B/CYP1B1/DNAI3/DUSP1/DUSP10/DUSP3/EMILIN2/EPPK1/FGF2/GADD45A/GREM1/HMOX1/IL33/JAG1/KLF4/KRT16/NDRG4/NFE2L2/PIP5KL1/PTPRR/PTPRU/RAP2B/RIN3/RIPOR2/RRAS/SERPINE1/STAT3/THBS1/TIMP1/TMEFF2/TP53INP1/TPM1/TRIB1/WNT4	37
GO:0008543	fibroblast growth factor receptor signaling pathway	11/1445	86/18870	0.0634037	0.222625	0.173768	CCN2/FGF1/FGF2/GATA3/GPC1/KL/RUNX2/SPRY4/SULF2/THBS1/WNT4	11
GO:0032418	lysosome localization	11/1445	86/18870	0.0634037	0.222625	0.173768	ADORA2B/BLOC1S2/BORCS8/IL4R/MYH9/NR4A3/PIK3CD/S100A13/SLC18A2/STXBP2/VAMP8	11
GO:1990849	vacuolar localization	11/1445	86/18870	0.0634037	0.222625	0.173768	ADORA2B/BLOC1S2/BORCS8/IL4R/MYH9/NR4A3/PIK3CD/S100A13/SLC18A2/STXBP2/VAMP8	11
GO:2000134	negative regulation of G1/S transition of mitotic cell cycle	11/1445	86/18870	0.0634037	0.222625	0.173768	CDKN1A/CDKN2B/GPNMB/KLF4/MDM2/NACC2/PIDD1/PLK2/PLK3/RPS27L/TRIAP1	11
GO:2000243	positive regulation of reproductive process	11/1445	86/18870	0.0634037	0.222625	0.173768	BAX/CIB1/DEFB1/MEIOC/MSX2/NPM2/NR5A1/OVOL1/OXTR/PLB1/WNT4	11
GO:0046470	phosphatidylcholine metabolic process	10/1445	76/18870	0.0638004	0.223878	0.174746	ABHD3/ABHD4/CAPN2/CDS1/LCAT/PLA2G4C/PLAAT1/PLAAT3/PLAAT4/PLB1	10
GO:0099177	regulation of trans-synaptic signaling	47/1445	490/18870	0.064585	0.22649	0.176784	ACHE/ADCY8/ADORA2B/ADRB2/APBA1/BACE1/BAIAP2/BDNF/BEGAIN/CHRNA3/CHRNA6/DKK1/EGR2/FBXO2/GRIA1/GRIN2C/GRM1/HAP1/HRAS/HRH1/IL1B/KCTD13/KMO/LRRTM2/MME/MYOF/NALCN/NEFH/NEFL/NGF/NPY5R/OXTR/PLAT/PLK2/PRNP/PTGS2/RAP1B/RASGRF1/RASGRF2/SERPINE2/SLC1A3/SLC30A1/SLC8A3/SNAP25/SQSTM1/STX3/VGF	47
GO:0060348	bone development	23/1445	215/18870	0.0648268	0.227197	0.177336	ACP5/ANXA2/BGN/BMP2/CCDC154/COL1A1/COL27A1/CSGALNACT1/DHRS3/ECM1/FBXW7/FOSL2/GREM1/ITGB6/LOX/MAPK11/MMP14/MSX2/PAPSS2/PLXNB1/RUNX2/SPNS2/SULF2	23
GO:0007623	circadian rhythm	22/1445	204/18870	0.065034	0.227443	0.177528	AHR/ATF5/BHLHE40/BHLHE41/BMAL1/CAVIN3/CRH/EGR1/FBXW7/GPR157/GPR176/ID1/ID2/KCNA2/KLF10/KLF9/NAMPT/NFIL3/NOCT/NPAS2/NR1D1/USP2	22
GO:0014075	response to amine	7/1445	47/18870	0.0650589	0.227443	0.177528	GRIA1/ITGA2/NQO1/OXTR/RGS17/RRM2B/SLC18A2	7
GO:0035850	epithelial cell differentiation involved in kidney development	7/1445	47/18870	0.0650589	0.227443	0.177528	GATA3/GREM1/JAG1/LIF/MYO1E/PDGFB/STAT1	7
GO:0061383	trabecula morphogenesis	7/1445	47/18870	0.0650589	0.227443	0.177528	COL1A1/FHL2/GREM1/MMP2/MSX2/NRG1/PLXNB1	7
GO:0048638	regulation of developmental growth	33/1445	328/18870	0.0651682	0.227684	0.177716	ADRB2/AGRN/BDNF/CAPN3/CDKN1A/CGA/CSF1/CTTN/DIO3/DUSP10/DUSP6/EPPK1/FGF2/FN1/FOSL2/G6PD/GDF15/IFRD1/MAPK11/NGF/NRCAM/NTN1/PLAC8/RAB21/RASAL1/RUNX1/SPP1/STAT3/STC2/SYT17/TLL2/WWC1/YBX3	33
GO:0021675	nerve development	12/1445	97/18870	0.0665977	0.23174	0.180882	B4GALNT1/BDNF/EGR2/KCNA2/KCNA3/MAFB/NGF/NPTX1/NRP2/SERPINE2/SLC1A3/SULF2	12
GO:0050688	regulation of defense response to virus	12/1445	97/18870	0.0665977	0.23174	0.180882	F2RL1/HERC5/IL1B/MMP12/PARP9/RAB7B/RIOK3/STAT1/TNFAIP3/TRIM22/TRIM38/ZC3H12A	12
GO:0061337	cardiac conduction	12/1445	97/18870	0.0665977	0.23174	0.180882	ACE2/CASQ2/CORIN/DSP/EHD3/FLNA/GJD3/SCN1B/SCN4B/SLC8A3/SLC9A1/TMEM65	12
GO:0045137	development of primary sexual characteristics	25/1445	238/18870	0.0666646	0.23174	0.180882	AKR1C3/BAX/BCL2L1/BIK/CEBPB/CGA/CYP1B1/FLNA/FST/GATA3/IL1A/KITLG/MMP14/MMP2/NHLH2/NKX3-1/NR0B1/NR5A1/PRDX4/PTPRN/PTX3/SDC1/VGF/WNT4/YBX3	25
GO:0010165	response to X-ray	5/1445	29/18870	0.0667411	0.23174	0.180882	ANXA1/CDKN1A/GATA3/IKBIP/THBD	5
GO:0031342	negative regulation of cell killing	5/1445	29/18870	0.0667411	0.23174	0.180882	HLA-A/HLA-B/HLA-E/IL7R/KLRD1	5
GO:0032958	inositol phosphate biosynthetic process	5/1445	29/18870	0.0667411	0.23174	0.180882	FGF2/HRH1/IP6K3/ITPKC/PLCG2	5
GO:0035872	nucleotide-binding domain, leucine rich repeat containing receptor signaling pathway	5/1445	29/18870	0.0667411	0.23174	0.180882	LACC1/NFKBIA/SLC15A2/TLR4/TNFAIP3	5
GO:0045954	positive regulation of natural killer cell mediated cytotoxicity	5/1445	29/18870	0.0667411	0.23174	0.180882	CD226/HLA-E/IL12A/KLRD1/LAMP1	5
GO:1900368	regulation of post-transcriptional gene silencing by regulatory ncRNA	5/1445	29/18870	0.0667411	0.23174	0.180882	AJUBA/HOXB-AS3/IL6/STAT3/ZFP36	5
GO:0002832	negative regulation of response to biotic stimulus	17/1445	150/18870	0.0669821	0.231893	0.181001	AHR/DUSP10/F2RL1/GRN/HLA-A/HLA-B/HLA-E/KLRD1/MMP12/NLRC5/PARP14/RAB7B/RIOK3/RPS19/TNFAIP3/TRIB1/TRIM38	17
GO:0120161	regulation of cold-induced thermogenesis	17/1445	150/18870	0.0669821	0.231893	0.181001	ACADL/ACHE/ACSL1/ADRB2/BMAL1/CD36/CEBPB/DDIT3/EPAS1/GADD45G/ID1/IL4R/NR1D1/OXTR/PLAC8/PRKAB1/TLR4	17
GO:0007616	long-term memory	6/1445	38/18870	0.0669912	0.231893	0.181001	ADCY8/GRIA1/PRNP/RASGRF1/SGK1/SNAP25	6
GO:0043403	skeletal muscle tissue regeneration	6/1445	38/18870	0.0669912	0.231893	0.181001	ANXA1/CAPN3/EYS/GPX1/IFRD1/KPNA1	6
GO:1902229	regulation of intrinsic apoptotic signaling pathway in response to DNA damage	6/1445	38/18870	0.0669912	0.231893	0.181001	BCL2L1/CD44/CLU/NACC2/TRIAP1/ZNF385A	6
GO:0006606	protein import into nucleus	18/1445	161/18870	0.0675543	0.233396	0.182175	APOD/BAG3/BCL3/CD36/CDKN1A/FLNA/IL33/KPNA1/LMNA/MMP12/NFKBIA/PRKCD/PTGS2/SQSTM1/STAT3/UFM1/ZC3H12A/ZPR1	18
GO:0002448	mast cell mediated immunity	8/1445	57/18870	0.0675916	0.233396	0.182175	ADORA2B/IL4R/NR4A3/PIK3CD/S100A13/SLC18A2/STXBP2/VAMP8	8
GO:0061005	cell differentiation involved in kidney development	8/1445	57/18870	0.0675916	0.233396	0.182175	GATA3/GREM1/JAG1/LIF/MYO1E/PDGFB/STAT1/WNT4	8
GO:0061900	glial cell activation	8/1445	57/18870	0.0675916	0.233396	0.182175	CLU/GRN/IFNGR1/IL1B/IL33/IL6/NR1D1/SPHK1	8
GO:0033077	T cell differentiation in thymus	11/1445	87/18870	0.0678008	0.233975	0.182626	B2M/DOCK2/GATA3/GBA1/IL1A/IL1B/IL7R/MAFB/PRR7/TNFRSF9/WNT4	11
GO:0005996	monosaccharide metabolic process	27/1445	261/18870	0.0679663	0.234402	0.18296	AKR1B1/APOD/ATF3/C1QTNF12/CPT1A/DHDH/FOXO1/FUCA1/G6PD/GAA/GALE/HEXA/HEXB/IDS/IRS2/KAT2B/MAN2B1/MAN2B2/NNMT/PFKP/PGM2/PKM/PMAIP1/SESN2/SIRT7/TIGAR/TSTD1	27
GO:0009123	nucleoside monophosphate metabolic process	10/1445	77/18870	0.0685344	0.23564	0.183926	ADK/AK1/AK6/APRT/NT5E/PNP/PRPS2/RFK/TJP2/UPP1	10
GO:0032091	negative regulation of protein binding	10/1445	77/18870	0.0685344	0.23564	0.183926	ADRB2/B2M/BAG2/BAX/CDKN1A/DKK1/LRPAP1/PDGFB/PRKCD/ZFPM1	10
GO:0009620	response to fungus	9/1445	67/18870	0.0685763	0.23564	0.183926	CLEC7A/COTL1/IL36RN/PLCG2/PTX3/RNASE7/S100A8/S100A9/TLR4	9
GO:0010611	regulation of cardiac muscle hypertrophy	9/1445	67/18870	0.0685763	0.23564	0.183926	BECN1/FOXO1/G6PD/LMNA/NR4A3/P2RX4/SLC9A1/TNFRSF1A/TRIM63	9
GO:0038034	signal transduction in absence of ligand	9/1445	67/18870	0.0685763	0.23564	0.183926	BAG3/BAX/BCL2L1/FAS/IFI6/IL1A/IL1B/KITLG/SRPX	9
GO:0097192	extrinsic apoptotic signaling pathway in absence of ligand	9/1445	67/18870	0.0685763	0.23564	0.183926	BAG3/BAX/BCL2L1/FAS/IFI6/IL1A/IL1B/KITLG/SRPX	9
GO:1903076	regulation of protein localization to plasma membrane	13/1445	108/18870	0.0690472	0.237113	0.185075	BCL2L1/CIB1/EPHA2/ITGA3/LGALS3/LYPD1/MMP14/PRNP/SQSTM1/STX3/TMBIM1/TMEM59/VAMP8	13
GO:0106106	cold-induced thermogenesis	17/1445	151/18870	0.0703532	0.239461	0.186909	ACADL/ACHE/ACSL1/ADRB2/BMAL1/CD36/CEBPB/DDIT3/EPAS1/GADD45G/ID1/IL4R/NR1D1/OXTR/PLAC8/PRKAB1/TLR4	17
GO:0055001	muscle cell development	21/1445	195/18870	0.0709665	0.239461	0.186909	ADM/ANKRD1/BVES/CAPN3/CAV2/FBXO22/FHL2/G6PD/GPX1/KEL/KRT19/KRT8/LMNA/LOX/NFATC2/PDLIM5/RCAN1/SDC1/SYPL2/TPM1/WDR1	21
GO:0090276	regulation of peptide hormone secretion	21/1445	195/18870	0.0709665	0.239461	0.186909	ABCA12/ADCY8/ALOX5/BMAL1/BMP8A/C1QTNF12/CPT1A/CRH/CRHBP/F2RL1/FOXO1/HLA-DRB1/IL1B/IL6/ILDR1/IRS2/NR1D1/PIM3/SNAP25/SPINK1/TM7SF3	21
GO:0007204	positive regulation of cytosolic calcium ion concentration	19/1445	173/18870	0.0710527	0.239461	0.186909	ACKR2/ADCY8/ADM/ADRA1D/AVPR1A/BAX/BDKRB1/BDKRB2/C3AR1/CD36/CD55/CXCR2/F2RL1/MCHR1/NMB/OXTR/P2RX4/SPINK1/TAC1	19
GO:0006623	protein targeting to vacuole	7/1445	48/18870	0.0713717	0.239461	0.186909	BECN1/CLU/GNPTAB/GNPTG/M6PR/RAB7A/SQSTM1	7
GO:0032964	collagen biosynthetic process	7/1445	48/18870	0.0713717	0.239461	0.186909	COL1A1/FOSL2/IL6/ITGA2/RUNX1/SERPINB7/WNT4	7
GO:0046580	negative regulation of Ras protein signal transduction	7/1445	48/18870	0.0713717	0.239461	0.186909	BCL6/ITGA3/KCTD13/RASAL1/RIPOR2/SPRY4/TRIM67	7
GO:1902003	regulation of amyloid-beta formation	7/1445	48/18870	0.0713717	0.239461	0.186909	ABCA7/CLU/GSAP/HAP1/IFNGR1/PRNP/SLC2A13	7
GO:0007517	muscle organ development	35/1445	354/18870	0.0717542	0.239461	0.186909	ANKRD1/ANKRD33/ATF3/BARX2/BMAL1/BMP2/BTG2/BVES/CAPN3/CAV2/CHODL/DSP/EGR1/EGR2/FBXO22/FOS/GPC1/GPCPD1/GPX1/HBEGF/HIVEP3/ITGA11/KEL/LIF/LOX/MAFF/NRG1/RCAN1/RIPOR2/TLL2/TPM1/USP2/VAMP5/YBX3/ZFPM1	35
GO:0003334	keratinocyte development	3/1445	13/18870	0.0718434	0.239461	0.186909	ABCA12/FOSL2/SFN	3
GO:0006586	indolalkylamine metabolic process	3/1445	13/18870	0.0718434	0.239461	0.186909	HAAO/KMO/TDO2	3
GO:0006596	polyamine biosynthetic process	3/1445	13/18870	0.0718434	0.239461	0.186909	OAZ3/ODC1/SAT1	3
GO:0006787	porphyrin-containing compound catabolic process	3/1445	13/18870	0.0718434	0.239461	0.186909	ABCC2/BLVRB/HMOX1	3
GO:0018158	protein oxidation	3/1445	13/18870	0.0718434	0.239461	0.186909	LOX/LOXL2/LOXL4	3
GO:0030497	fatty acid elongation	3/1445	13/18870	0.0718434	0.239461	0.186909	ELOVL4/ELOVL7/HACD1	3
GO:0031272	regulation of pseudopodium assembly	3/1445	13/18870	0.0718434	0.239461	0.186909	CDC42EP1/CDC42EP3/F2RL1	3
GO:0031274	positive regulation of pseudopodium assembly	3/1445	13/18870	0.0718434	0.239461	0.186909	CDC42EP1/CDC42EP3/F2RL1	3
GO:0032341	aldosterone metabolic process	3/1445	13/18870	0.0718434	0.239461	0.186909	BMP2/DKK3/WNT4	3
GO:0033015	tetrapyrrole catabolic process	3/1445	13/18870	0.0718434	0.239461	0.186909	ABCC2/BLVRB/HMOX1	3
GO:0033690	positive regulation of osteoblast proliferation	3/1445	13/18870	0.0718434	0.239461	0.186909	BMP2/CCN1/HPSE	3
GO:0034380	high-density lipoprotein particle assembly	3/1445	13/18870	0.0718434	0.239461	0.186909	ABCA1/ABCA7/LCAT	3
GO:0036006	cellular response to macrophage colony-stimulating factor stimulus	3/1445	13/18870	0.0718434	0.239461	0.186909	CSF1/PDE2A/TLR4	3
GO:0042761	very long-chain fatty acid biosynthetic process	3/1445	13/18870	0.0718434	0.239461	0.186909	ELOVL4/ELOVL7/HACD1	3
GO:0044406	adhesion of symbiont to host	3/1445	13/18870	0.0718434	0.239461	0.186909	ACE2/GAS6/ICAM1	3
GO:0045986	negative regulation of smooth muscle contraction	3/1445	13/18870	0.0718434	0.239461	0.186909	ADORA2B/ADRB2/PTGS2	3
GO:0051036	regulation of endosome size	3/1445	13/18870	0.0718434	0.239461	0.186909	BLOC1S2/BORCS8/RILP	3
GO:0051764	actin crosslink formation	3/1445	13/18870	0.0718434	0.239461	0.186909	BAIAP2/FLNA/LCP1	3
GO:0060149	negative regulation of post-transcriptional gene silencing	3/1445	13/18870	0.0718434	0.239461	0.186909	HOXB-AS3/IL6/STAT3	3
GO:0060213	positive regulation of nuclear-transcribed mRNA poly(A) tail shortening	3/1445	13/18870	0.0718434	0.239461	0.186909	BTG2/TOB1/ZFP36	3
GO:0060967	negative regulation of gene silencing by regulatory ncRNA	3/1445	13/18870	0.0718434	0.239461	0.186909	HOXB-AS3/IL6/STAT3	3
GO:0070417	cellular response to cold	3/1445	13/18870	0.0718434	0.239461	0.186909	FOXO1/NFKBIA/SLC9A1	3
GO:0070914	UV-damage excision repair	3/1445	13/18870	0.0718434	0.239461	0.186909	DDB2/H2AC25/XPC	3
GO:0071107	response to parathyroid hormone	3/1445	13/18870	0.0718434	0.239461	0.186909	FOS/ITGA2/KAT2B	3
GO:0106049	regulation of cellular response to osmotic stress	3/1445	13/18870	0.0718434	0.239461	0.186909	BDKRB2/PTGS2/YBX3	3
GO:1900369	negative regulation of post-transcriptional gene silencing by regulatory ncRNA	3/1445	13/18870	0.0718434	0.239461	0.186909	HOXB-AS3/IL6/STAT3	3
GO:1902947	regulation of tau-protein kinase activity	3/1445	13/18870	0.0718434	0.239461	0.186909	CLU/DKK1/EGR1	3
GO:1904748	regulation of apoptotic process involved in development	3/1445	13/18870	0.0718434	0.239461	0.186909	BAX/TNFRSF1A/VDR	3
GO:0000272	polysaccharide catabolic process	4/1445	21/18870	0.0719874	0.239461	0.186909	GAA/GABARAPL1/PGM2/PYGL	4
GO:0002716	negative regulation of natural killer cell mediated immunity	4/1445	21/18870	0.0719874	0.239461	0.186909	HLA-A/HLA-B/HLA-E/KLRD1	4
GO:0032402	melanosome transport	4/1445	21/18870	0.0719874	0.239461	0.186909	BBS7/GPR143/MLPH/RAB27A	4
GO:0035024	negative regulation of Rho protein signal transduction	4/1445	21/18870	0.0719874	0.239461	0.186909	BCL6/ITGA3/KCTD13/RIPOR2	4
GO:0043651	linoleic acid metabolic process	4/1445	21/18870	0.0719874	0.239461	0.186909	ALOX5/CYP2C18/CYP2J2/GSTP1	4
GO:0044321	response to leptin	4/1445	21/18870	0.0719874	0.239461	0.186909	NR1D1/NR4A3/STAT3/UGCG	4
GO:0045722	positive regulation of gluconeogenesis	4/1445	21/18870	0.0719874	0.239461	0.186909	FOXO1/KAT2B/NNMT/SIRT7	4
GO:0048670	regulation of collateral sprouting	4/1445	21/18870	0.0719874	0.239461	0.186909	BDNF/IFRD1/NGF/SPP1	4
GO:0071605	monocyte chemotactic protein-1 production	4/1445	21/18870	0.0719874	0.239461	0.186909	APOD/CLEC7A/GSTP1/IL1B	4
GO:0071637	regulation of monocyte chemotactic protein-1 production	4/1445	21/18870	0.0719874	0.239461	0.186909	APOD/CLEC7A/GSTP1/IL1B	4
GO:0097049	motor neuron apoptotic process	4/1445	21/18870	0.0719874	0.239461	0.186909	BAX/FAS/NEFL/ZPR1	4
GO:0097107	postsynaptic density assembly	4/1445	21/18870	0.0719874	0.239461	0.186909	C1QL3/IL1RAP/LRRTM2/NPTX1	4
GO:0097284	hepatocyte apoptotic process	4/1445	21/18870	0.0719874	0.239461	0.186909	BCL2L1/GSN/KRT18/KRT8	4
GO:0098780	response to mitochondrial depolarisation	4/1445	21/18870	0.0719874	0.239461	0.186909	BECN1/GBA1/OPTN/SQSTM1	4
GO:1903975	regulation of glial cell migration	4/1445	21/18870	0.0719874	0.239461	0.186909	CSF1/NTN1/P2RX4/RRAS	4
GO:2000010	positive regulation of protein localization to cell surface	4/1445	21/18870	0.0719874	0.239461	0.186909	ABCA12/ABCA7/GPD1L/STX3	4
GO:0050864	regulation of B cell activation	15/1445	130/18870	0.0722531	0.240203	0.187488	AHR/BANK1/BCL6/CDKN1A/ID2/IL6/INPP5D/IRS2/MMP14/NFAM1/NFATC2/TFRC/TLR4/TNFAIP3/TNFRSF21	15
GO:0072665	protein localization to vacuole	11/1445	88/18870	0.0723896	0.240373	0.18762	BECN1/CLU/GNPTAB/GNPTG/LAMTOR4/M6PR/MFSD1/RAB7A/RRAGC/SQSTM1/TNFAIP3	11
GO:0098586	cellular response to virus	11/1445	88/18870	0.0723896	0.240373	0.18762	BAX/GSDME/IFI6/IFNGR1/IL12A/IL6/MAPK11/MMP12/RIOK3/VWCE/ZC3H12A	11
GO:0035967	cellular response to topologically incorrect protein	13/1445	109/18870	0.0731727	0.242743	0.18947	ABCA7/ATF3/BAG3/BAX/DDIT3/HSPB8/NFE2L2/OPTN/OS9/PPP1R15A/SERP2/STC2/TM7SF3	13
GO:1903828	negative regulation of protein localization	23/1445	218/18870	0.0731897	0.242743	0.18947	APOD/ASTN2/BCL2L1/BMP8A/CD36/CORO2B/F2RL1/FOXO1/IL12A/IL1B/LYPD1/OS9/PIM3/RANGAP1/RHBDF1/RHBDF2/RIPOR2/TMBIM1/TMEM59/TP53INP2/TRIM29/TXN/UFM1	23
GO:0006749	glutathione metabolic process	8/1445	58/18870	0.0734011	0.243157	0.189794	G6PD/GCLM/GPX1/GSR/GSTA2/GSTP1/NFE2L2/SOD2	8
GO:0031663	lipopolysaccharide-mediated signaling pathway	8/1445	58/18870	0.0734011	0.243157	0.189794	CD36/CD55/LY96/NFKBIA/PLCG2/TLR4/TNFAIP3/TRIB1	8
GO:0035418	protein localization to synapse	10/1445	78/18870	0.0734858	0.243295	0.189901	BAIAP2/C1QL3/GRIN2C/GRIP2/HRAS/HSPB1/NPTX1/PCLO/SNAP25/STX3	10
GO:0042987	amyloid precursor protein catabolic process	9/1445	68/18870	0.0739328	0.244239	0.190638	ABCA7/BACE1/CLU/GSAP/HAP1/IFNGR1/PRNP/PSEN2/SLC2A13	9
GO:0150116	regulation of cell-substrate junction organization	9/1445	68/18870	0.0739328	0.244239	0.190638	APOD/DUSP3/GREM1/MMP14/S100A10/SDC4/SLC9A1/THBS1/WNT4	9
GO:0016054	organic acid catabolic process	26/1445	252/18870	0.0739447	0.244239	0.190638	ABHD3/ACADL/ACADVL/ADHFE1/ALDH1L1/AMDHD2/CARNS1/CPT1A/CROT/CSAD/FAH/GAD1/GLS/GLS2/HAAO/HEXA/HEXB/IDS/IRS2/KMO/NUDT8/PHYH/PON3/SESN2/SULT2A1/TDO2	26
GO:0046395	carboxylic acid catabolic process	26/1445	252/18870	0.0739447	0.244239	0.190638	ABHD3/ACADL/ACADVL/ADHFE1/ALDH1L1/AMDHD2/CARNS1/CPT1A/CROT/CSAD/FAH/GAD1/GLS/GLS2/HAAO/HEXA/HEXB/IDS/IRS2/KMO/NUDT8/PHYH/PON3/SESN2/SULT2A1/TDO2	26
GO:0030307	positive regulation of cell growth	18/1445	163/18870	0.0741885	0.244757	0.191042	AVPR1A/BDNF/CIB1/CXCL16/FN1/HBEGF/KRT17/MMP14/NGF/NTN1/RASAL1/S100A8/S100A9/SDCBP/SFN/SLC9A1/SPHK1/SYT17	18
GO:0043524	negative regulation of neuron apoptotic process	18/1445	163/18870	0.0741885	0.244757	0.191042	BAX/BCL2L1/BDNF/BTG2/CEBPB/CLU/CPEB4/GBA1/GBE1/GCLM/GRN/HRAS/MDK/NEFL/NGF/PCDHGC5/SOD2/ZPR1	18
GO:0032438	melanosome organization	6/1445	39/18870	0.0742831	0.244925	0.191173	ABCB6/AP1S1/AP1S3/BLOC1S2/GPR143/RAB32	6
GO:0009185	ribonucleoside diphosphate metabolic process	5/1445	30/18870	0.0752665	0.246821	0.192654	AK1/NT5E/NUDT18/RRM2B/TJP2	5
GO:0033137	negative regulation of peptidyl-serine phosphorylation	5/1445	30/18870	0.0752665	0.246821	0.192654	BAX/BDKRB2/DKK1/GADD45A/GPD1L	5
GO:0045987	positive regulation of smooth muscle contraction	5/1445	30/18870	0.0752665	0.246821	0.192654	CTTN/ITGA2/OXTR/PTGS2/SPHK1	5
GO:0048679	regulation of axon regeneration	5/1445	30/18870	0.0752665	0.246821	0.192654	FLNA/GRN/KLF4/RTN4RL1/SPP1	5
GO:0060147	regulation of post-transcriptional gene silencing	5/1445	30/18870	0.0752665	0.246821	0.192654	AJUBA/HOXB-AS3/IL6/STAT3/ZFP36	5
GO:0071295	cellular response to vitamin	5/1445	30/18870	0.0752665	0.246821	0.192654	COL1A1/CYP24A1/GAS6/MDM2/VDR	5
GO:1902230	negative regulation of intrinsic apoptotic signaling pathway in response to DNA damage	5/1445	30/18870	0.0752665	0.246821	0.192654	BCL2L1/CD44/CLU/TRIAP1/ZNF385A	5
GO:0006576	biogenic amine metabolic process	12/1445	99/18870	0.075297	0.246821	0.192654	EPAS1/GATA3/GCH1/GPR37/HAAO/KL/KMO/MAOB/OAZ3/ODC1/SAT1/TDO2	12
GO:0030101	natural killer cell activation	12/1445	99/18870	0.075297	0.246821	0.192654	GAS6/GATA3/HLA-E/IL12A/KLRD1/LAMP1/NFIL3/PIK3CD/PRDM1/PRDX1/RAB27A/ULBP1	12
GO:0141060	disruption of anatomical structure in another organism	12/1445	99/18870	0.075297	0.246821	0.192654	BCL2L1/CLEC7A/CSNK2B/F2RL1/GBP3/H2BC11/H2BC12/KRT6A/NINJ1/RNASE7/ROMO1/RPS19	12
GO:0030218	erythrocyte differentiation	15/1445	131/18870	0.076106	0.249328	0.19461	B2M/BCL6/EPAS1/G6PD/GATA3/ID2/INPP5D/MAFB/P4HTM/RPS19/SH2B3/STAT1/STAT3/ZFP36/ZFPM1	15
GO:0019932	second-messenger-mediated signaling	31/1445	310/18870	0.0765942	0.250781	0.195744	ACKR2/ADM/ADORA2B/AHR/AVPR1A/CASQ2/CCL20/CD36/CDH13/CIB1/CLEC7A/CXCL8/CXCR2/DEFB1/FHL2/GPR143/GRIN2C/MAFA/MCOLN1/NFATC2/NPPB/NR5A1/P2RX4/PDE2A/PLCG2/PRNP/RCAN1/SLC9A1/SPHK1/SPINK1/THBS1	31
GO:0031330	negative regulation of cellular catabolic process	22/1445	208/18870	0.0767023	0.250989	0.195907	ANXA2/BECN1/CTSA/FEZ1/FURIN/HMOX1/MEIOC/NOCT/PKP1/PTPN3/RRAGC/SLC7A5/STAT3/TAB3/TENT5A/TENT5B/TIGAR/TIMP1/TIMP4/TOB1/YBX3/ZFP36	22
GO:0043535	regulation of blood vessel endothelial cell migration	17/1445	153/18870	0.0774321	0.25301	0.197484	ANXA1/CIB1/CSNK2B/EPHA2/FBXW7/FGF2/GADD45A/HMOX1/HSPB1/KLF4/NFE2L2/P2RX4/PDGFB/PLK2/PTGS2/THBS1/VEGFC	17
GO:0010469	regulation of signaling receptor activity	13/1445	110/18870	0.0774548	0.25301	0.197484	ACE2/ADRB2/BEGAIN/CGA/CRH/CRHBP/ERRFI1/FBXW7/GPRC5A/GREM1/PLAU/PRKCD/SERPINE1	13
GO:0042116	macrophage activation	13/1445	110/18870	0.0774548	0.25301	0.197484	CLU/GRN/IFNGR1/IL33/IL4R/IL6/NR1D1/PLCG2/SPHK1/THBS1/TLR4/TMEM229B/ZC3H12A	13
GO:1902905	positive regulation of supramolecular fiber organization	19/1445	175/18870	0.0776715	0.253571	0.197922	ANKRD53/ARPC2/BAIAP2/CCN2/CDC42EP1/CDC42EP3/CLU/CTTN/F2RL1/FLNA/GPX1/GSN/RHOC/S100A10/SCIN/SDC4/TPM1/WDR1/WNT4	19
GO:0001774	microglial cell activation	7/1445	49/18870	0.0780352	0.254021	0.198273	CLU/GRN/IFNGR1/IL33/IL6/NR1D1/SPHK1	7
GO:0042269	regulation of natural killer cell mediated cytotoxicity	7/1445	49/18870	0.0780352	0.254021	0.198273	CD226/HLA-A/HLA-B/HLA-E/IL12A/KLRD1/LAMP1	7
GO:0050732	negative regulation of peptidyl-tyrosine phosphorylation	7/1445	49/18870	0.0780352	0.254021	0.198273	ERRFI1/GPRC5A/MVP/PARP14/PRKCD/SOCS3/SPINK1	7
GO:0098927	vesicle-mediated transport between endosomal compartments	7/1445	49/18870	0.0780352	0.254021	0.198273	AKTIP/BECN1/FLNA/RAB21/RAB7A/RILP/WDR81	7
GO:2000378	negative regulation of reactive oxygen species metabolic process	7/1445	49/18870	0.0780352	0.254021	0.198273	ACP5/BECN1/G6PD/MMP3/PON3/SLC18A2/TIGAR	7
GO:1905037	autophagosome organization	14/1445	121/18870	0.0790139	0.257058	0.200643	ATG4A/BAG3/BECN1/CTSD/FEZ1/GABARAPL1/GBA1/MAP1LC3B/PIP4K2C/RAB7A/TOM1/TP53INP1/TP53INP2/VMP1	14
GO:0010718	positive regulation of epithelial to mesenchymal transition	8/1445	59/18870	0.0795034	0.257874	0.201281	BMP2/COL1A1/IL1B/IL6/JAG1/LOXL2/MDK/SDCBP	8
GO:0051289	protein homotetramerization	8/1445	59/18870	0.0795034	0.257874	0.201281	ALDH1A2/ALDH1A3/B2M/GLS/MCOLN1/ME1/SOD2/TDO2	8
GO:0097352	autophagosome maturation	8/1445	59/18870	0.0795034	0.257874	0.201281	ADRB2/BECN1/MAP1LC3B/MCOLN1/RUBCNL/TOM1/VAMP8/VMP1	8
GO:2000107	negative regulation of leukocyte apoptotic process	8/1445	59/18870	0.0795034	0.257874	0.201281	BCL2L1/BCL3/BCL6/CXCR2/GAS6/IL7R/IRS2/KITLG	8
GO:0032715	negative regulation of interleukin-6 production	9/1445	69/18870	0.0795398	0.257874	0.201281	BANK1/GAS6/GBA1/IL36RN/INPP5D/NMB/TLR4/TNFAIP3/ZC3H12A	9
GO:0032835	glomerulus development	9/1445	69/18870	0.0795398	0.257874	0.201281	COL4A3/COL4A4/EGR1/IL6R/JAG1/MYO1E/PDGFB/SERPINB7/SULF2	9
GO:0071901	negative regulation of protein serine/threonine kinase activity	12/1445	100/18870	0.0799064	0.258913	0.202092	BMP2/CDKN1A/DUSP1/DUSP10/GADD45A/GBA1/GSTP1/IL1B/INCA1/PRKCD/SLC8A3/SPRY4	12
GO:0001818	negative regulation of cytokine production	37/1445	381/18870	0.0804151	0.260411	0.203261	ACP5/ANXA1/ANXA4/APOD/BANK1/BCL3/BCL6/CD274/DDIT3/EPHA2/F2RL1/FN1/FURIN/GAS6/GATA3/GBA1/GPNMB/GSTP1/HLA-DRB1/IL12A/IL1R2/IL33/IL36RN/IL6/INPP5D/KLF4/NMB/PDCD1LG2/PRNP/THBS1/TLR4/TNFAIP3/TNFRSF21/VSIR/ZC3H12A/ZFP36/ZFPM1	37
GO:0003158	endothelium development	16/1445	143/18870	0.080776	0.261279	0.203939	CLDN1/COL27A1/CSNK2B/F2RL1/FGF1/GPX1/HPSE/ICAM1/IL1B/JAG1/NRG1/PDE2A/PLOD3/RAP1B/TJP2/TNFRSF1A	16
GO:1903900	regulation of viral life cycle	16/1445	143/18870	0.080776	0.261279	0.203939	APOBEC3C/CSNK2B/CXCL8/FURIN/GSN/HLA-DRB1/IFITM3/ISG20/LAMP3/MX1/PLSCR1/PTX3/TRIM22/TRIM38/TRIM8/ZC3HAV1	16
GO:0022900	electron transport chain	19/1445	176/18870	0.0811299	0.262273	0.204714	AIFM2/AKR1B1/DHRS2/DHRS3/GBA1/GHITM/GPX2/GSR/HAAO/ISCU/MAOB/ME1/ND1/ND5/NDUFC1/P4HA2/SOD2/STEAP4/SURF1	19
GO:0009167	purine ribonucleoside monophosphate metabolic process	6/1445	40/18870	0.0820082	0.264656	0.206574	ADK/AK1/APRT/NT5E/PNP/TJP2	6
GO:0042307	positive regulation of protein import into nucleus	6/1445	40/18870	0.0820082	0.264656	0.206574	BAG3/FLNA/PRKCD/PTGS2/ZC3H12A/ZPR1	6
GO:0048753	pigment granule organization	6/1445	40/18870	0.0820082	0.264656	0.206574	ABCB6/AP1S1/AP1S3/BLOC1S2/GPR143/RAB32	6
GO:0010657	muscle cell apoptotic process	11/1445	90/18870	0.0821472	0.264953	0.206806	BAG3/CAPN2/CXCR2/IL12A/LYPD3/MDK/NFE2L2/SLC7A5/SOD2/TIGAR/ZC3H12A	11
GO:0001558	regulation of cell growth	40/1445	417/18870	0.0825761	0.265293	0.207072	AVPR1A/BCL6/BDKRB1/BDNF/CDKN1A/CGRRF1/CIB1/CTTN/CXCL16/EAF2/EI24/FN1/G6PD/GREM1/HBEGF/IFRD1/IGFBP7/KRT17/MMP14/NANOS1/NGF/NPPB/NRCAM/NTN1/OSGIN1/OSGIN2/RAB21/RASAL1/S100A8/S100A9/SDCBP/SERPINE2/SESN2/SFN/SGK1/SLC9A1/SPHK1/SPP1/SYT17/TSPYL2	40
GO:0009713	catechol-containing compound biosynthetic process	4/1445	22/18870	0.0828804	0.265293	0.207072	GATA3/GCH1/GPR37/KL	4
GO:0010888	negative regulation of lipid storage	4/1445	22/18870	0.0828804	0.265293	0.207072	ABCA1/ABHD5/IL6/NFKBIA	4
GO:0015802	basic amino acid transport	4/1445	22/18870	0.0828804	0.265293	0.207072	SLC25A15/SLC38A4/SLC3A2/SLC7A5	4
GO:0030449	regulation of complement activation	4/1445	22/18870	0.0828804	0.265293	0.207072	C3/CD55/CD59/IL1B	4
GO:0032401	establishment of melanosome localization	4/1445	22/18870	0.0828804	0.265293	0.207072	BBS7/GPR143/MLPH/RAB27A	4
GO:0035313	wound healing, spreading of epidermal cells	4/1445	22/18870	0.0828804	0.265293	0.207072	AJUBA/HBEGF/MMP12/MSX2	4
GO:0035584	calcium-mediated signaling using intracellular calcium source	4/1445	22/18870	0.0828804	0.265293	0.207072	CCL20/DEFB1/GPR143/PRNP	4
GO:0036092	phosphatidylinositol-3-phosphate biosynthetic process	4/1445	22/18870	0.0828804	0.265293	0.207072	BECN1/PIK3CD/SYNJ1/SYNJ2	4
GO:0042423	catecholamine biosynthetic process	4/1445	22/18870	0.0828804	0.265293	0.207072	GATA3/GCH1/GPR37/KL	4
GO:0051220	cytoplasmic sequestering of protein	4/1445	22/18870	0.0828804	0.265293	0.207072	FLNA/GET4/NFKBIA/NFKBIE	4
GO:0051904	pigment granule transport	4/1445	22/18870	0.0828804	0.265293	0.207072	BBS7/GPR143/MLPH/RAB27A	4
GO:0150105	protein localization to cell-cell junction	4/1445	22/18870	0.0828804	0.265293	0.207072	DSP/FLNA/ILDR1/TJP2	4
GO:0042113	B cell activation	28/1445	278/18870	0.082913	0.265293	0.207072	AHR/BANK1/BAX/BCL3/BCL6/BLNK/CD70/CDKN1A/FOSL2/ID2/IL11/IL6/IL7R/INPP5D/IRS2/ITM2A/MMP14/NFAM1/NFATC2/PIK3CD/PLCG2/PRKCD/SHB/SKAP2/TFRC/TLR4/TNFAIP3/TNFRSF21	28
GO:0019722	calcium-mediated signaling	22/1445	210/18870	0.0830352	0.265533	0.207259	ACKR2/AVPR1A/CASQ2/CCL20/CDH13/CIB1/CLEC7A/CXCL8/CXCR2/DEFB1/FHL2/GPR143/GRIN2C/MCOLN1/NFATC2/NR5A1/P2RX4/PLCG2/PRNP/RCAN1/SLC9A1/SPHK1	22
GO:0021782	glial cell development	14/1445	122/18870	0.0832889	0.266193	0.207774	CLU/GRN/IFNGR1/IL1B/IL6/ITGB4/MDK/NDRG1/NR1D1/POU3F1/S100A8/S100A9/TLR4/ZNF488	14
GO:1903556	negative regulation of tumor necrosis factor superfamily cytokine production	10/1445	80/18870	0.0840443	0.268218	0.209354	ACP5/BCL3/CD274/GAS6/GPNMB/GSTP1/TLR4/TNFAIP3/VSIR/ZC3H12A	10
GO:1904950	negative regulation of establishment of protein localization	15/1445	133/18870	0.084208	0.268218	0.209354	APOD/BMP8A/CD36/CORO2B/F2RL1/FOXO1/IL12A/IL1B/OS9/PIM3/RANGAP1/RHBDF1/RHBDF2/TXN/UFM1	15
GO:0019886	antigen processing and presentation of exogenous peptide antigen via MHC class II	5/1445	31/18870	0.0843515	0.268218	0.209354	B2M/CTSD/CTSL/HLA-DRB1/UNC93B1	5
GO:0033688	regulation of osteoblast proliferation	5/1445	31/18870	0.0843515	0.268218	0.209354	BMP2/CCN1/GREM1/HPSE/PLXNB1	5
GO:0034143	regulation of toll-like receptor 4 signaling pathway	5/1445	31/18870	0.0843515	0.268218	0.209354	F2RL1/NINJ1/NR1D1/RAB7B/TNFAIP3	5
GO:0035767	endothelial cell chemotaxis	5/1445	31/18870	0.0843515	0.268218	0.209354	FGF1/FGF2/HSPB1/P2RX4/THBS1	5
GO:0048240	sperm capacitation	5/1445	31/18870	0.0843515	0.268218	0.209354	CABYR/CATSPERE/DEFB1/PAEP/SPINK1	5
GO:0060325	face morphogenesis	5/1445	31/18870	0.0843515	0.268218	0.209354	COL1A1/CSRNP1/DKK1/MMP2/RRAS	5
GO:0060966	regulation of gene silencing by regulatory ncRNA	5/1445	31/18870	0.0843515	0.268218	0.209354	AJUBA/HOXB-AS3/IL6/STAT3/ZFP36	5
GO:0120162	positive regulation of cold-induced thermogenesis	12/1445	101/18870	0.0846901	0.269142	0.210076	ACADL/ACHE/ACSL1/ADRB2/CD36/CEBPB/EPAS1/GADD45G/IL4R/OXTR/PLAC8/PRKAB1	12
GO:0009299	mRNA transcription	7/1445	50/18870	0.0850482	0.269459	0.210323	ANXA2/EPAS1/FLNA/S100A10/STAT3/TAF13/VDR	7
GO:0030850	prostate gland development	7/1445	50/18870	0.0850482	0.269459	0.210323	ANXA1/CYP7B1/EAF2/MMP2/NKX3-1/PSAP/SERPINB5	7
GO:0071827	plasma lipoprotein particle organization	7/1445	50/18870	0.0850482	0.269459	0.210323	ABCA1/ABCA5/ABCA7/FURIN/LCAT/LPL/PLTP	7
GO:0002752	cell surface pattern recognition receptor signaling pathway	9/1445	70/18870	0.0853978	0.269459	0.210323	F2RL1/LY96/NFKBIA/NINJ1/NR1D1/RAB7B/S100A14/TLR4/TNFAIP3	9
GO:0014743	regulation of muscle hypertrophy	9/1445	70/18870	0.0853978	0.269459	0.210323	BECN1/FOXO1/G6PD/LMNA/NR4A3/P2RX4/SLC9A1/TNFRSF1A/TRIM63	9
GO:1902893	regulation of miRNA transcription	9/1445	70/18870	0.0853978	0.269459	0.210323	BMP2/EGR1/FGF2/FOS/FOSL1/GATA3/KLF4/PDGFB/STAT3	9
GO:0008347	glial cell migration	8/1445	60/18870	0.0858982	0.269459	0.210323	CSF1/CSPG4/HEXB/MMP14/NTN1/P2RX4/PTPRB/RRAS	8
GO:0051785	positive regulation of nuclear division	8/1445	60/18870	0.0858982	0.269459	0.210323	IL1A/IL1B/MSX2/NPM2/PDGFB/SPHK1/TGFA/WNT4	8
GO:0071384	cellular response to corticosteroid stimulus	8/1445	60/18870	0.0858982	0.269459	0.210323	AKR1C3/ANXA1/CYP1B1/GJB2/KLF9/SCNN1A/SGK1/ZFP36	8
GO:0001921	positive regulation of receptor recycling	3/1445	14/18870	0.0864186	0.269459	0.210323	ANXA2/BVES/NSF	3
GO:0002467	germinal center formation	3/1445	14/18870	0.0864186	0.269459	0.210323	BCL3/BCL6/TNFAIP3	3
GO:0008212	mineralocorticoid metabolic process	3/1445	14/18870	0.0864186	0.269459	0.210323	BMP2/DKK3/WNT4	3
GO:0009158	ribonucleoside monophosphate catabolic process	3/1445	14/18870	0.0864186	0.269459	0.210323	NT5E/PNP/UPP1	3
GO:0009404	toxin metabolic process	3/1445	14/18870	0.0864186	0.269459	0.210323	CYP1B1/CYP3A4/NFE2L2	3
GO:0010225	response to UV-C	3/1445	14/18870	0.0864186	0.269459	0.210323	BCL3/MDM2/POLH	3
GO:0010745	negative regulation of macrophage derived foam cell differentiation	3/1445	14/18870	0.0864186	0.269459	0.210323	ABCA1/ABCA5/NFKBIA	3
GO:0015803	branched-chain amino acid transport	3/1445	14/18870	0.0864186	0.269459	0.210323	SLC3A2/SLC43A2/SLC7A5	3
GO:0032486	Rap protein signal transduction	3/1445	14/18870	0.0864186	0.269459	0.210323	PLK2/RAP1B/RAP2B	3
GO:0033700	phospholipid efflux	3/1445	14/18870	0.0864186	0.269459	0.210323	ABCA1/ABCA12/ABCA7	3
GO:0034309	primary alcohol biosynthetic process	3/1445	14/18870	0.0864186	0.269459	0.210323	BMP2/DKK3/WNT4	3
GO:0035630	bone mineralization involved in bone maturation	3/1445	14/18870	0.0864186	0.269459	0.210323	BMP2/CCDC154/GREM1	3
GO:0042415	norepinephrine metabolic process	3/1445	14/18870	0.0864186	0.269459	0.210323	EPAS1/GATA3/KL	3
GO:0046512	sphingosine biosynthetic process	3/1445	14/18870	0.0864186	0.269459	0.210323	ACER2/GBA1/SPHK1	3
GO:0046520	sphingoid biosynthetic process	3/1445	14/18870	0.0864186	0.269459	0.210323	ACER2/GBA1/SPHK1	3
GO:0046598	positive regulation of viral entry into host cell	3/1445	14/18870	0.0864186	0.269459	0.210323	FURIN/HLA-DRB1/TRIM38	3
GO:0050930	induction of positive chemotaxis	3/1445	14/18870	0.0864186	0.269459	0.210323	CXCL8/PGF/VEGFC	3
GO:0061043	regulation of vascular wound healing	3/1445	14/18870	0.0864186	0.269459	0.210323	ALOX5/SERPINE1/TNFAIP3	3
GO:0072160	nephron tubule epithelial cell differentiation	3/1445	14/18870	0.0864186	0.269459	0.210323	GATA3/LIF/STAT1	3
GO:0072283	metanephric renal vesicle morphogenesis	3/1445	14/18870	0.0864186	0.269459	0.210323	GREM1/LIF/STAT1	3
GO:0075294	positive regulation by symbiont of entry into host	3/1445	14/18870	0.0864186	0.269459	0.210323	FURIN/HLA-DRB1/TRIM38	3
GO:0140042	lipid droplet formation	3/1445	14/18870	0.0864186	0.269459	0.210323	CDS1/PISD/PLA2G4C	3
GO:1900426	positive regulation of defense response to bacterium	3/1445	14/18870	0.0864186	0.269459	0.210323	EMILIN2/F2RL1/GRN	3
GO:1902043	positive regulation of extrinsic apoptotic signaling pathway via death domain receptors	3/1445	14/18870	0.0864186	0.269459	0.210323	ATF3/PMAIP1/THBS1	3
GO:2001140	positive regulation of phospholipid transport	3/1445	14/18870	0.0864186	0.269459	0.210323	ABCA7/TMEM30A/TRIAP1	3
GO:0045824	negative regulation of innate immune response	11/1445	91/18870	0.0873176	0.272112	0.212393	DUSP10/GRN/HLA-A/HLA-B/HLA-E/KLRD1/MMP12/NLRC5/PARP14/RPS19/TNFAIP3	11
GO:0045066	regulatory T cell differentiation	6/1445	41/18870	0.0901622	0.2802	0.218707	BCL6/DUSP10/HLA-DRB1/IRF1/MDK/VSIR	6
GO:0048246	macrophage chemotaxis	6/1445	41/18870	0.0901622	0.2802	0.218707	C3AR1/CSF1/LGALS3/MDK/MMP2/THBS1	6
GO:0051954	positive regulation of amine transport	6/1445	41/18870	0.0901622	0.2802	0.218707	ACE2/AVPR1A/CLTRN/KMO/OXTR/SLC7A5	6
GO:0060251	regulation of glial cell proliferation	6/1445	41/18870	0.0901622	0.2802	0.218707	CDKN2B/IL1B/IL6/NTN1/SLC7A5/VEGFC	6
GO:0072210	metanephric nephron development	6/1445	41/18870	0.0901622	0.2802	0.218707	EGR1/GREM1/LIF/PDGFB/STAT1/WNT4	6
GO:0042177	negative regulation of protein catabolic process	13/1445	113/18870	0.0912482	0.283262	0.221097	ANXA2/CST3/CTSA/FLNA/FURIN/GRIN2C/LAMP3/NQO1/PTPN3/RILP/SERPINE2/TIMP1/TIMP4	13
GO:2000060	positive regulation of ubiquitin-dependent protein catabolic process	13/1445	113/18870	0.0912482	0.283262	0.221097	BBS7/CLU/FBXO22/FBXW7/GBA1/IL33/MDM2/NFE2L2/PLK3/RNF14/RNF19B/TRIB1/TRIM67	13
GO:0061614	miRNA transcription	9/1445	71/18870	0.0915064	0.283907	0.2216	BMP2/EGR1/FGF2/FOS/FOSL1/GATA3/KLF4/PDGFB/STAT3	9
GO:0045446	endothelial cell differentiation	14/1445	124/18870	0.0922733	0.285509	0.222851	CLDN1/COL27A1/F2RL1/GPX1/HPSE/ICAM1/IL1B/JAG1/NRG1/PDE2A/PLOD3/RAP1B/TJP2/TNFRSF1A	14
GO:0072676	lymphocyte migration	14/1445	124/18870	0.0922733	0.285509	0.222851	APOD/CCL20/CXCL11/CXCL16/CYP7B1/ECM1/GAS6/GATA3/GBA1/ICAM1/PIK3CD/RIPOR2/SPNS2/TNFRSF14	14
GO:0010043	response to zinc ion	7/1445	51/18870	0.0924087	0.285509	0.222851	HAAO/P2RX4/S100A8/SLC30A1/SLC30A2/SOD2/ZACN	7
GO:0021695	cerebellar cortex development	7/1445	51/18870	0.0924087	0.285509	0.222851	GBA1/MDK/SERPINE2/SEZ6/TRNP1/WHRN/ZNF365	7
GO:0035094	response to nicotine	7/1445	51/18870	0.0924087	0.285509	0.222851	B2M/CHRNA3/CHRNA6/GPX1/HMOX1/LYPD1/MMP2	7
GO:0038084	vascular endothelial growth factor signaling pathway	7/1445	51/18870	0.0924087	0.285509	0.222851	FLT1/HSPB1/IL12A/NRP2/PGF/PIK3CD/VEGFC	7
GO:0006940	regulation of smooth muscle contraction	8/1445	61/18870	0.0925845	0.285509	0.222851	ADORA2B/ADRB2/CHRNA3/CTTN/ITGA2/OXTR/PTGS2/SPHK1	8
GO:0034113	heterotypic cell-cell adhesion	8/1445	61/18870	0.0925845	0.285509	0.222851	CD1D/CD44/DSP/IL1B/KLF4/NINJ1/NRCAM/PERP	8
GO:0045599	negative regulation of fat cell differentiation	8/1445	61/18870	0.0925845	0.285509	0.222851	BMAL1/BMP2/DDIT3/FOXO1/IL6/JAG1/MSX2/SOD2	8
GO:1903018	regulation of glycoprotein metabolic process	8/1445	61/18870	0.0925845	0.285509	0.222851	ABCA7/ACER2/CST3/HBEGF/IL33/ITM2A/PTX3/RAMP1	8
GO:1990845	adaptive thermogenesis	18/1445	168/18870	0.0926292	0.285509	0.222851	ACADL/ACHE/ACSL1/ADRB2/BMAL1/BMP8A/CD36/CEBPB/DDIT3/EPAS1/GADD45G/ID1/IL4R/NR1D1/OXTR/PLAC8/PRKAB1/TLR4	18
GO:0031640	killing of cells of another organism	11/1445	92/18870	0.0926827	0.285509	0.222851	BCL2L1/CLEC7A/F2RL1/GBP3/H2BC11/H2BC12/KRT6A/NINJ1/RNASE7/ROMO1/RPS19	11
GO:0141061	disruption of cell in another organism	11/1445	92/18870	0.0926827	0.285509	0.222851	BCL2L1/CLEC7A/F2RL1/GBP3/H2BC11/H2BC12/KRT6A/NINJ1/RNASE7/ROMO1/RPS19	11
GO:0090257	regulation of muscle system process	25/1445	247/18870	0.0928421	0.285689	0.222991	ACE2/ADORA2B/ADRB2/BECN1/CASQ2/CHRNA3/CTTN/DSP/EHD3/FOXO1/G6PD/ITGA2/LMNA/MYL5/NR4A3/OXTR/P2RX4/PTGS2/SLC8A3/SLC9A1/SPHK1/TNFRSF1A/TPM1/TRIM63/ZC3H12A	25
GO:0042157	lipoprotein metabolic process	15/1445	135/18870	0.0928425	0.285689	0.222991	ABCA1/APOD/APOL6/CTSD/GBA1/GOLGA7B/GPAA1/HHAT/LCAT/LYPLA2/OLR1/PIGT/PIGW/UGCG/ZDHHC23	15
GO:0006816	calcium ion transport	42/1445	445/18870	0.0929683	0.285919	0.223171	ANXA2/BAX/BDKRB1/BEST1/CAPN3/CASQ2/CXCL11/DDIT3/FGF2/FLNA/G6PD/GAS6/GHITM/GRAMD2A/GRIN2C/HAP1/LGALS3/MCHR1/MCOLN1/MCOLN3/NALCN/OPRD1/P2RX4/PDGFB/PLCG2/PLPP4/PRNP/PSEN2/PTGS2/RAMP1/SLC30A1/SLC3A2/SLC8A3/SLC9A1/SPINK1/STC2/TPCN1/TRPM6/TRPV6/UBASH3B/VDR/VMP1	42
GO:0002313	mature B cell differentiation involved in immune response	5/1445	32/18870	0.0939852	0.287475	0.224385	BCL3/BCL6/IL6/ITM2A/PLCG2	5
GO:0002431	Fc receptor mediated stimulatory signaling pathway	5/1445	32/18870	0.0939852	0.287475	0.224385	CD226/NR4A3/PLPP4/PLSCR1/PRKCD	5
GO:0010765	positive regulation of sodium ion transport	5/1445	32/18870	0.0939852	0.287475	0.224385	GLRX/GPD1L/SCN1B/SCN4B/SLC9A1	5
GO:0045684	positive regulation of epidermis development	5/1445	32/18870	0.0939852	0.287475	0.224385	FGF2/PLAAT4/SFN/TMEM79/VDR	5
GO:0045907	positive regulation of vasoconstriction	5/1445	32/18870	0.0939852	0.287475	0.224385	ADRA1D/AVPR1A/HRH1/OXTR/PTGS2	5
GO:0060055	angiogenesis involved in wound healing	5/1445	32/18870	0.0939852	0.287475	0.224385	ALOX5/GPX1/HPSE/SERPINE1/TNFAIP3	5
GO:0070570	regulation of neuron projection regeneration	5/1445	32/18870	0.0939852	0.287475	0.224385	FLNA/GRN/KLF4/RTN4RL1/SPP1	5
GO:0095500	acetylcholine receptor signaling pathway	5/1445	32/18870	0.0939852	0.287475	0.224385	ACHE/AGRN/CHRM4/CHRNA3/LYPD1	5
GO:1901889	negative regulation of cell junction assembly	5/1445	32/18870	0.0939852	0.287475	0.224385	APOD/DKK1/IL1B/MMP14/THBS1	5
GO:1904861	excitatory synapse assembly	5/1445	32/18870	0.0939852	0.287475	0.224385	C1QL3/IL1RAP/LRRTM2/NPTX1/PLXNB2	5
GO:0001759	organ induction	4/1445	23/18870	0.0945292	0.287731	0.224585	BMP2/DKK1/FGF1/FGF2	4
GO:0018126	protein hydroxylation	4/1445	23/18870	0.0945292	0.287731	0.224585	EGLN3/P4HA2/P4HTM/PLOD3	4
GO:0045591	positive regulation of regulatory T cell differentiation	4/1445	23/18870	0.0945292	0.287731	0.224585	BCL6/DUSP10/HLA-DRB1/VSIR	4
GO:0045932	negative regulation of muscle contraction	4/1445	23/18870	0.0945292	0.287731	0.224585	ADORA2B/ADRB2/PTGS2/ZC3H12A	4
GO:0046033	AMP metabolic process	4/1445	23/18870	0.0945292	0.287731	0.224585	ADK/AK1/APRT/NT5E	4
GO:0046597	negative regulation of viral entry into host cell	4/1445	23/18870	0.0945292	0.287731	0.224585	GSN/IFITM3/PTX3/TRIM8	4
GO:0051905	establishment of pigment granule localization	4/1445	23/18870	0.0945292	0.287731	0.224585	BBS7/GPR143/MLPH/RAB27A	4
GO:0061042	vascular wound healing	4/1445	23/18870	0.0945292	0.287731	0.224585	ALOX5/HPSE/SERPINE1/TNFAIP3	4
GO:0071636	positive regulation of transforming growth factor beta production	4/1445	23/18870	0.0945292	0.287731	0.224585	ATP6AP2/PTGS2/SERPINB7/THBS1	4
GO:1901655	cellular response to ketone	12/1445	103/18870	0.094782	0.288344	0.225064	ADCY8/AHR/AKR1C2/AKR1C3/CYP1B1/FOS/GAS6/GJB2/KLF9/SCNN1A/SGK1/SPP1	12
GO:1905897	regulation of response to endoplasmic reticulum stress	10/1445	82/18870	0.0954799	0.290311	0.226598	ABCA7/ALOX5/BAX/BCL2L1/CLU/DDIT3/NFE2L2/PMAIP1/PPP1R15A/SERINC3	10
GO:0006814	sodium ion transport	25/1445	248/18870	0.0961164	0.291915	0.227851	ADRB2/ATP12A/GLRX/GPD1L/HCN2/NALCN/NKAIN4/P2RX4/PON3/PTPN3/SCN1B/SCN4B/SCNN1A/SERPINE2/SGK1/SLC22A4/SLC38A4/SLC38A6/SLC3A2/SLC4A11/SLC6A8/SLC8A3/SLC9A1/SLC9A2/TPCN1	25
GO:0007188	adenylate cyclase-modulating G protein-coupled receptor signaling pathway	25/1445	248/18870	0.0961164	0.291915	0.227851	ABCA1/ADCY4/ADCY8/ADGRF4/ADGRG7/ADM/ADORA2B/ADRA1D/ADRB2/APLP1/CALCB/CHRM4/CXCL11/FLNA/GABBR2/GPR157/GPR176/GPR37/GRM1/MCHR1/OPRD1/PDE2A/PSAP/RAMP1/UCN2	25
GO:0000045	autophagosome assembly	13/1445	114/18870	0.0961633	0.291915	0.227851	ATG4A/BAG3/BECN1/CTSD/FEZ1/GABARAPL1/MAP1LC3B/PIP4K2C/RAB7A/TOM1/TP53INP1/TP53INP2/VMP1	13
GO:0072089	stem cell proliferation	14/1445	125/18870	0.0969834	0.294246	0.22967	ABCB1/CD109/FGF2/GBA1/IRF6/KITLG/OVOL1/RUNX1/RUNX2/SFN/SHB/THPO/VEGFC/YJEFN3	14
GO:0051209	release of sequestered calcium ion into cytosol	15/1445	136/18870	0.0973605	0.295072	0.230315	BAX/BDKRB1/CAPN3/CASQ2/CXCL11/DDIT3/FGF2/FLNA/GHITM/HAP1/MCOLN1/MCOLN3/PLCG2/TPCN1/UBASH3B	15
GO:0098781	ncRNA transcription	15/1445	136/18870	0.0973605	0.295072	0.230315	BMP2/CAVIN1/EGR1/ELL2/FGF2/FOS/FOSL1/GATA3/KLF4/NFATC2/PDGFB/POLR2L/SIRT7/SNAPC1/STAT3	15
GO:0014823	response to activity	9/1445	72/18870	0.0978648	0.29644	0.231383	CAPN3/FOS/GCLM/IL6/ITGA2/KL/MMP2/SLC7A5/SOD2	9
GO:0032436	positive regulation of proteasomal ubiquitin-dependent protein catabolic process	11/1445	93/18870	0.0982424	0.297104	0.231901	BBS7/CLU/FBXO22/GBA1/IL33/MDM2/NFE2L2/PLK3/RNF14/RNF19B/TRIB1	11
GO:0045185	maintenance of protein location	11/1445	93/18870	0.0982424	0.297104	0.231901	FLNA/GET4/GPAA1/GSN/NFKBIA/NFKBIE/NR5A1/OS9/RANGAP1/SCIN/TXN	11
GO:1900182	positive regulation of protein localization to nucleus	11/1445	93/18870	0.0982424	0.297104	0.231901	BAG3/FLNA/LIMK2/PARP9/PRKCD/PTGS2/SESN2/TFRC/TRIM8/ZC3H12A/ZPR1	11
GO:0006040	amino sugar metabolic process	6/1445	42/18870	0.098739	0.297805	0.232448	AMDHD2/CHI3L2/CHST7/CSGALNACT1/NANP/UAP1L1	6
GO:0009126	purine nucleoside monophosphate metabolic process	6/1445	42/18870	0.098739	0.297805	0.232448	ADK/AK1/APRT/NT5E/PNP/TJP2	6
GO:0014904	myotube cell development	6/1445	42/18870	0.098739	0.297805	0.232448	CAV2/FBXO22/GPX1/KEL/NFATC2/RCAN1	6
GO:0050850	positive regulation of calcium-mediated signaling	6/1445	42/18870	0.098739	0.297805	0.232448	CDH13/CIB1/CLEC7A/P2RX4/PLCG2/SLC9A1	6
GO:2000008	regulation of protein localization to cell surface	6/1445	42/18870	0.098739	0.297805	0.232448	ABCA12/ABCA7/ASTN2/BDNF/GPD1L/STX3	6
GO:1903053	regulation of extracellular matrix organization	8/1445	62/18870	0.0995605	0.300122	0.234257	BMP2/CST3/FAP/IL6/LAMA1/MELTF/RUNX1/TNFRSF1A	8
GO:0045580	regulation of T cell differentiation	19/1445	181/18870	0.0999327	0.300821	0.234802	ANXA1/BCL6/DUSP10/GATA3/HLA-DRB1/IL1RL2/IL4R/IL7R/IRF1/JUNB/MDK/PNP/PRDM1/RUNX1/RUNX3/SHB/TNFSF9/VSIR/ZC3H12A	19
GO:0033138	positive regulation of peptidyl-serine phosphorylation	12/1445	104/18870	0.10009	0.300821	0.234802	BDNF/CD44/FNIP2/IL11/IL6/LIF/NGF/OPRD1/PTGS2/SH2D3A/TFRC/TXN	12
GO:0002269	leukocyte activation involved in inflammatory response	7/1445	52/18870	0.100113	0.300821	0.234802	CLU/GRN/IFNGR1/IL33/IL6/NR1D1/SPHK1	7
GO:0046638	positive regulation of alpha-beta T cell differentiation	7/1445	52/18870	0.100113	0.300821	0.234802	ANXA1/HLA-DRB1/IL4R/PNP/RUNX1/RUNX3/SHB	7
GO:0060324	face development	7/1445	52/18870	0.100113	0.300821	0.234802	ALDH1A2/ALDH1A3/COL1A1/CSRNP1/DKK1/MMP2/RRAS	7
GO:0071470	cellular response to osmotic stress	7/1445	52/18870	0.100113	0.300821	0.234802	AKR1B1/BDKRB2/CAPN3/CASP1/PTGS2/SLC4A11/YBX3	7
GO:0006937	regulation of muscle contraction	18/1445	170/18870	0.100759	0.301701	0.235489	ACE2/ADORA2B/ADRB2/CASQ2/CHRNA3/CTTN/DSP/EHD3/ITGA2/MYL5/OXTR/P2RX4/PTGS2/SLC8A3/SLC9A1/SPHK1/TPM1/ZC3H12A	18
GO:0050848	regulation of calcium-mediated signaling	10/1445	83/18870	0.101526	0.301701	0.235489	CDH13/CIB1/CLEC7A/FHL2/GPR143/P2RX4/PLCG2/PRNP/RCAN1/SLC9A1	10
GO:0051283	negative regulation of sequestering of calcium ion	15/1445	137/18870	0.102012	0.301701	0.235489	BAX/BDKRB1/CAPN3/CASQ2/CXCL11/DDIT3/FGF2/FLNA/GHITM/HAP1/MCOLN1/MCOLN3/PLCG2/TPCN1/UBASH3B	15
GO:0010889	regulation of sequestering of triglyceride	3/1445	15/18870	0.102123	0.301701	0.235489	ABHD5/LPL/PLIN2	3
GO:0032230	positive regulation of synaptic transmission, GABAergic	3/1445	15/18870	0.102123	0.301701	0.235489	HAP1/NALCN/OXTR	3
GO:0032897	negative regulation of viral transcription	3/1445	15/18870	0.102123	0.301701	0.235489	IFITM3/TRIM8/ZFP36	3
GO:0033008	positive regulation of mast cell activation involved in immune response	3/1445	15/18870	0.102123	0.301701	0.235489	ADORA2B/IL4R/VAMP8	3
GO:0033599	regulation of mammary gland epithelial cell proliferation	3/1445	15/18870	0.102123	0.301701	0.235489	BAX/GATA3/GPX1	3
GO:0034144	negative regulation of toll-like receptor 4 signaling pathway	3/1445	15/18870	0.102123	0.301701	0.235489	NR1D1/RAB7B/TNFAIP3	3
GO:0042308	negative regulation of protein import into nucleus	3/1445	15/18870	0.102123	0.301701	0.235489	APOD/CD36/UFM1	3
GO:0043201	response to leucine	3/1445	15/18870	0.102123	0.301701	0.235489	SESN1/SESN2/STAMBPL1	3
GO:0043306	positive regulation of mast cell degranulation	3/1445	15/18870	0.102123	0.301701	0.235489	ADORA2B/IL4R/VAMP8	3
GO:0043374	CD8-positive, alpha-beta T cell differentiation	3/1445	15/18870	0.102123	0.301701	0.235489	IRF1/RUNX1/RUNX3	3
GO:0043652	engulfment of apoptotic cell	3/1445	15/18870	0.102123	0.301701	0.235489	ABCA7/BECN1/THBS1	3
GO:0045475	locomotor rhythm	3/1445	15/18870	0.102123	0.301701	0.235489	EGR1/ID2/USP2	3
GO:0046007	negative regulation of activated T cell proliferation	3/1445	15/18870	0.102123	0.301701	0.235489	CD274/PDCD1LG2/PRNP	3
GO:0046321	positive regulation of fatty acid oxidation	3/1445	15/18870	0.102123	0.301701	0.235489	CPT1A/IRS2/NR4A3	3
GO:0048070	regulation of developmental pigmentation	3/1445	15/18870	0.102123	0.301701	0.235489	BAX/KITLG/SPNS2	3
GO:0048934	peripheral nervous system neuron differentiation	3/1445	15/18870	0.102123	0.301701	0.235489	NEFH/RUNX1/RUNX3	3
GO:0048935	peripheral nervous system neuron development	3/1445	15/18870	0.102123	0.301701	0.235489	NEFH/RUNX1/RUNX3	3
GO:0060009	Sertoli cell development	3/1445	15/18870	0.102123	0.301701	0.235489	FLNA/IL1A/SDC1	3
GO:0060211	regulation of nuclear-transcribed mRNA poly(A) tail shortening	3/1445	15/18870	0.102123	0.301701	0.235489	BTG2/TOB1/ZFP36	3
GO:0070424	regulation of nucleotide-binding oligomerization domain containing signaling pathway	3/1445	15/18870	0.102123	0.301701	0.235489	SLC15A2/TLR4/TNFAIP3	3
GO:0070885	negative regulation of calcineurin-NFAT signaling cascade	3/1445	15/18870	0.102123	0.301701	0.235489	FHL2/PRNP/RCAN1	3
GO:0090030	regulation of steroid hormone biosynthetic process	3/1445	15/18870	0.102123	0.301701	0.235489	BMP2/DKK3/WNT4	3
GO:0106057	negative regulation of calcineurin-mediated signaling	3/1445	15/18870	0.102123	0.301701	0.235489	FHL2/PRNP/RCAN1	3
GO:1900153	positive regulation of nuclear-transcribed mRNA catabolic process, deadenylation-dependent decay	3/1445	15/18870	0.102123	0.301701	0.235489	NANOS1/TOB1/ZFP36	3
GO:1902166	negative regulation of intrinsic apoptotic signaling pathway in response to DNA damage by p53 class mediator	3/1445	15/18870	0.102123	0.301701	0.235489	CD44/TRIAP1/ZNF385A	3
GO:1903054	negative regulation of extracellular matrix organization	3/1445	15/18870	0.102123	0.301701	0.235489	CST3/FAP/TNFRSF1A	3
GO:2000651	positive regulation of sodium ion transmembrane transporter activity	3/1445	15/18870	0.102123	0.301701	0.235489	GLRX/SCN1B/SLC9A1	3
GO:2000671	regulation of motor neuron apoptotic process	3/1445	15/18870	0.102123	0.301701	0.235489	BAX/NEFL/ZPR1	3
GO:2001028	positive regulation of endothelial cell chemotaxis	3/1445	15/18870	0.102123	0.301701	0.235489	FGF2/HSPB1/P2RX4	3
GO:0009791	post-embryonic development	11/1445	94/18870	0.103996	0.306094	0.238918	ATF5/BAX/CSRNP1/GATA3/IGF2R/KLF4/MYO1E/PPP1R13L/PRDM1/SLC18A2/SOD2	11
GO:0002063	chondrocyte development	5/1445	33/18870	0.104154	0.306094	0.238918	COL27A1/ECM1/MSX2/RUNX2/SULF2	5
GO:0019934	cGMP-mediated signaling	5/1445	33/18870	0.104154	0.306094	0.238918	ADORA2B/CD36/NPPB/PDE2A/THBS1	5
GO:0033198	response to ATP	5/1445	33/18870	0.104154	0.306094	0.238918	IL1B/NT5E/P2RX4/P2RY2/PTGS2	5
GO:0034368	protein-lipid complex remodeling	5/1445	33/18870	0.104154	0.306094	0.238918	ABCA5/FURIN/LCAT/LPL/PLTP	5
GO:0034369	plasma lipoprotein particle remodeling	5/1445	33/18870	0.104154	0.306094	0.238918	ABCA5/FURIN/LCAT/LPL/PLTP	5
GO:0045577	regulation of B cell differentiation	5/1445	33/18870	0.104154	0.306094	0.238918	BCL6/ID2/INPP5D/MMP14/NFAM1	5
GO:0045777	positive regulation of blood pressure	5/1445	33/18870	0.104154	0.306094	0.238918	AVPR1A/GRIP2/ID2/OXTR/TPM1	5
GO:0090279	regulation of calcium ion import	5/1445	33/18870	0.104154	0.306094	0.238918	LGALS3/PDGFB/PLPP4/SLC30A1/SPINK1	5
GO:2000765	regulation of cytoplasmic translation	5/1445	33/18870	0.104154	0.306094	0.238918	CPEB2/CPEB4/PKM/YBX3/ZNF385A	5
GO:0051347	positive regulation of transferase activity	39/1445	414/18870	0.104335	0.306467	0.239209	ADAM9/ADCY8/ADRB2/CCN1/CDKN1A/CHRNA3/CIB1/CLU/CSF1/DKK1/EGR1/EPHA2/FBXW7/FGF1/FGF2/FLT1/GAS6/GREM1/HLA-DRB1/HRAS/IL1B/IL6R/KLF4/MAPRE3/NRG1/PDGFB/PLAAT4/PRKAG2/PRKCD/PRNP/TCIM/THBS1/TIGAR/TLR4/TNFRSF10A/TNFRSF10B/TNFSF15/TRAF4/TXN	39
GO:0051881	regulation of mitochondrial membrane potential	9/1445	73/18870	0.104472	0.306708	0.239397	BAX/BCL2L1/GCLM/IFI6/OPRD1/PIP5KL1/PMAIP1/SLC4A11/SOD2	9
GO:0051098	regulation of binding	26/1445	262/18870	0.10456	0.306807	0.239474	ADRB2/AKTIP/ANXA2/B2M/BAG2/BAX/BCL3/BDNF/BMP2/CDKN1A/CSNK2B/DDIT3/DKK1/GATA3/GTF2B/LRPAP1/MSX2/NFKBIA/NGF/NME1/PARP9/PDGFB/PRKCD/RIPOR2/TXN/ZFPM1	26
GO:0010586	miRNA metabolic process	12/1445	105/18870	0.105573	0.30962	0.24167	BMP2/EGR1/FGF2/FOS/FOSL1/GATA3/HRAS/KLF4/NEAT1/PDGFB/STAT3/ZC3H12A	12
GO:0002090	regulation of receptor internalization	8/1445	63/18870	0.106824	0.310278	0.242183	ANXA2/DKK1/GREM1/LRPAP1/LRRTM2/PLCG2/RIN3/SDCBP	8
GO:0008631	intrinsic apoptotic signaling pathway in response to oxidative stress	8/1445	63/18870	0.106824	0.310278	0.242183	CYP1B1/FBXW7/GPX1/HSPB1/NFE2L2/NOX1/PRKCD/SOD2	8
GO:0040014	regulation of multicellular organism growth	8/1445	63/18870	0.106824	0.310278	0.242183	ADRB2/CSF1/DIO3/FOSL2/GDF15/PLAC8/STAT3/STC2	8
GO:0090288	negative regulation of cellular response to growth factor stimulus	14/1445	127/18870	0.10684	0.310278	0.242183	CHRD/CRIM1/DKK1/FGF2/GATA3/GPC1/GPR155/GREM1/IL12A/SPRY4/SULF2/THBS1/TOB1/WNT4	14
GO:0002070	epithelial cell maturation	4/1445	24/18870	0.106901	0.310278	0.242183	AKR1B1/CDKN1A/EPAS1/TMEM79	4
GO:0003071	renal system process involved in regulation of systemic arterial blood pressure	4/1445	24/18870	0.106901	0.310278	0.242183	CORO2B/F2RL1/GAS6/PDGFB	4
GO:0003081	regulation of systemic arterial blood pressure by renin-angiotensin	4/1445	24/18870	0.106901	0.310278	0.242183	ACE2/ATP6AP2/F2RL1/NOX1	4
GO:0007039	protein catabolic process in the vacuole	4/1445	24/18870	0.106901	0.310278	0.242183	CPA2/GBA1/MARCHF2/TPP1	4
GO:0010640	regulation of platelet-derived growth factor receptor signaling pathway	4/1445	24/18870	0.106901	0.310278	0.242183	APOD/F3/LOX/NDRG4	4
GO:0032400	melanosome localization	4/1445	24/18870	0.106901	0.310278	0.242183	BBS7/GPR143/MLPH/RAB27A	4
GO:0032693	negative regulation of interleukin-10 production	4/1445	24/18870	0.106901	0.310278	0.242183	CD274/PDCD1LG2/TNFRSF21/VSIR	4
GO:0032727	positive regulation of interferon-alpha production	4/1445	24/18870	0.106901	0.310278	0.242183	MMP12/NMB/STAT1/TLR4	4
GO:0034138	toll-like receptor 3 signaling pathway	4/1445	24/18870	0.106901	0.310278	0.242183	F2RL1/TNFAIP3/TRIM3/UNC93B1	4
GO:0035162	embryonic hemopoiesis	4/1445	24/18870	0.106901	0.310278	0.242183	GATA3/KITLG/SH2B3/ZFPM1	4
GO:0035902	response to immobilization stress	4/1445	24/18870	0.106901	0.310278	0.242183	FOS/MDM2/NR0B1/SOD2	4
GO:0046426	negative regulation of receptor signaling pathway via JAK-STAT	4/1445	24/18870	0.106901	0.310278	0.242183	BCL3/PARP14/SH2B3/SOCS3	4
GO:0046716	muscle cell cellular homeostasis	4/1445	24/18870	0.106901	0.310278	0.242183	BAG3/CAPN3/GAA/LOX	4
GO:0060706	cell differentiation involved in embryonic placenta development	4/1445	24/18870	0.106901	0.310278	0.242183	KRT19/KRT8/LIF/PRDM1	4
GO:0072273	metanephric nephron morphogenesis	4/1445	24/18870	0.106901	0.310278	0.242183	GREM1/LIF/STAT1/WNT4	4
GO:2000114	regulation of establishment of cell polarity	4/1445	24/18870	0.106901	0.310278	0.242183	GATA3/GSN/RAP1B/RIPOR2	4
GO:0032814	regulation of natural killer cell activation	6/1445	43/18870	0.107731	0.312363	0.243812	GAS6/HLA-E/IL12A/KLRD1/LAMP1/PRDM1	6
GO:0090317	negative regulation of intracellular protein transport	6/1445	43/18870	0.107731	0.312363	0.243812	APOD/CD36/OS9/RANGAP1/TXN/UFM1	6
GO:0060395	SMAD protein signal transduction	10/1445	84/18870	0.107789	0.312372	0.243818	BMP2/FOS/GDF15/GDF6/HEXA/ITGB6/NCEH1/PBLD/RUNX2/TOB1	10
GO:0002715	regulation of natural killer cell mediated immunity	7/1445	53/18870	0.108157	0.312817	0.244165	CD226/HLA-A/HLA-B/HLA-E/IL12A/KLRD1/LAMP1	7
GO:0043124	negative regulation of canonical NF-kappaB signal transduction	7/1445	53/18870	0.108157	0.312817	0.244165	GSTP1/NR1D1/OPTN/RIOK3/STAT1/TNFAIP3/ZC3H12A	7
GO:0071825	protein-lipid complex organization	7/1445	53/18870	0.108157	0.312817	0.244165	ABCA1/ABCA5/ABCA7/FURIN/LCAT/LPL/PLTP	7
GO:0061025	membrane fusion	19/1445	183/18870	0.108165	0.312817	0.244165	ACE2/ANXA1/ANXA2/CAV2/CLTRN/CTSL/DCST2/GAS6/IRAG2/NAPA/NSF/RAB7A/RAB7B/RUBCNL/SNAP25/SPHK1/STX3/TOM1/VAMP8	19
GO:1902807	negative regulation of cell cycle G1/S phase transition	11/1445	95/18870	0.109943	0.317796	0.248052	CDKN1A/CDKN2B/GPNMB/KLF4/MDM2/NACC2/PIDD1/PLK2/PLK3/RPS27L/TRIAP1	11
GO:0090287	regulation of cellular response to growth factor stimulus	34/1445	357/18870	0.110058	0.317963	0.248182	BMP2/BRMS1/CAV2/CCN1/CD109/CDKN2B/CHRD/CRIM1/CYFIP2/DKK1/DKK3/FGF1/FGF2/FST/GATA3/GPC1/GPR155/GREM1/IL12A/IL1B/ITGA3/LOX/MSX2/PBLD/PELO/RUNX2/SDCBP/SPRED3/SPRY4/SULF2/THBS1/TOB1/VEGFC/WNT4	34
GO:0042391	regulation of membrane potential	41/1445	440/18870	0.110488	0.319042	0.249025	ADRB2/BAIAP2/BAX/BCL2L1/BVES/CASQ2/CD36/CHRNA3/CHRNA6/DSP/EHD3/FLNA/GABRE/GBA1/GCLM/GLRX/GPD1L/GRIA1/GRIN2C/GRM1/HCN2/IFI6/INSYN2A/INSYN2B/KCNA2/NALCN/NRCAM/OPRD1/P2RX4/PIP5KL1/PMAIP1/PTPN3/SCN1B/SCN4B/SEZ6/SLC4A11/SLC8A3/SLC9A1/SOD2/WDR1/ZACN	41
GO:0003012	muscle system process	42/1445	452/18870	0.110747	0.319627	0.249481	ACE2/ADORA2B/ADRB2/BDKRB2/BECN1/CASQ2/CHRNA3/CTTN/DSP/EHD3/FLNA/FOXO1/G6PD/GAA/GPD1L/GRIP2/GSN/HMOX1/IL1B/ITGA2/LMNA/MYL5/MYOF/NR4A3/OXTR/P2RX4/PDLIM5/PPP1R13L/PTGS2/SCN1B/SCN4B/SLC6A8/SLC8A3/SLC9A1/SPHK1/SULF2/SYNM/TNFRSF1A/TPM1/TPM2/TRIM63/ZC3H12A	42
GO:0048469	cell maturation	20/1445	195/18870	0.110994	0.320176	0.24991	AGRN/AKR1B1/C3/CABYR/CATSPERE/CDKN1A/CLEC7A/DEFB1/EPAS1/G6PD/GATA3/GBA1/NRCAM/NTN4/PAEP/RUNX2/SHB/SPINK1/TDRD6/TMEM79	20
GO:0098876	vesicle-mediated transport to the plasma membrane	16/1445	150/18870	0.111144	0.3202	0.249928	ARL4C/BVES/EHD1/EHD3/EXOC6/GRIP2/KRT18/MICALL1/NDRG4/NSF/OPTN/RAB31/RAB7A/SNAP25/STX3/VAMP5	16
GO:0006641	triglyceride metabolic process	12/1445	106/18870	0.11123	0.3202	0.249928	ABHD5/ACSL1/C3/CPT1A/FBXW7/GPAT3/GPX1/LPL/MGLL/PLAAT3/PLB1/SLC22A4	12
GO:0007631	feeding behavior	12/1445	106/18870	0.11123	0.3202	0.249928	ACE2/CPT1A/FOS/GDF15/GLS/GPR83/MCHR1/NPY5R/NR4A3/OPRD1/OXTR/STAT3	12
GO:0060291	long-term synaptic potentiation	12/1445	106/18870	0.11123	0.3202	0.249928	ADCY8/GRIN2C/LRRTM2/MME/PLK2/PRNP/RASGRF2/SERPINE2/SLC8A3/SNAP25/SQSTM1/STX3	12
GO:0051282	regulation of sequestering of calcium ion	15/1445	139/18870	0.111718	0.321275	0.250768	BAX/BDKRB1/CAPN3/CASQ2/CXCL11/DDIT3/FGF2/FLNA/GHITM/HAP1/MCOLN1/MCOLN3/PLCG2/TPCN1/UBASH3B	15
GO:0060048	cardiac muscle contraction	15/1445	139/18870	0.111718	0.321275	0.250768	ACE2/CASQ2/DSP/EHD3/FLNA/GAA/GPD1L/GSN/P2RX4/PPP1R13L/SCN1B/SCN4B/SLC9A1/TPM1/ZC3H12A	15
GO:1901800	positive regulation of proteasomal protein catabolic process	13/1445	117/18870	0.11186	0.32152	0.250959	BAG2/BBS7/CLU/FBXO22/FBXW7/GBA1/IL33/MDM2/NFE2L2/PLK3/RNF14/RNF19B/TRIB1	13
GO:0030301	cholesterol transport	14/1445	128/18870	0.111985	0.321715	0.251111	ABCA1/ABCA12/ABCA5/ABCA7/ANXA2/CD36/CEL/CLU/FURIN/LCAT/NFKBIA/NPC2/PLTP/YJEFN3	14
GO:0002028	regulation of sodium ion transport	10/1445	85/18870	0.114268	0.327241	0.255424	ADRB2/GLRX/GPD1L/NKAIN4/P2RX4/PTPN3/SCN1B/SCN4B/SERPINE2/SLC9A1	10
GO:0051101	regulation of DNA binding	10/1445	85/18870	0.114268	0.327241	0.255424	BCL3/CSNK2B/DDIT3/GATA3/GTF2B/MSX2/NFKBIA/NGF/NME1/TXN	10
GO:0061515	myeloid cell development	10/1445	85/18870	0.114268	0.327241	0.255424	ANXA2/BCL6/CEBPB/FBXW7/FLNA/G6PD/SH2B3/THPO/ZFPM1/ZNF385A	10
GO:0002820	negative regulation of adaptive immune response	8/1445	64/18870	0.11437	0.327241	0.255424	AHR/BCL6/IL33/IL4R/IL7R/KLRD1/TNFRSF14/ZC3H12A	8
GO:0035773	insulin secretion involved in cellular response to glucose stimulus	8/1445	64/18870	0.11437	0.327241	0.255424	ABCA12/ADCY8/C1QTNF12/CLTRN/HLA-DRB1/NR1D1/PIM3/PTPRN	8
GO:0048278	vesicle docking	8/1445	64/18870	0.11437	0.327241	0.255424	BVES/CAV2/EXOC6/NDRG4/SNAP25/STX3/STXBP2/SYTL2	8
GO:0002717	positive regulation of natural killer cell mediated immunity	5/1445	34/18870	0.11484	0.327241	0.255424	CD226/HLA-E/IL12A/KLRD1/LAMP1	5
GO:0010661	positive regulation of muscle cell apoptotic process	5/1445	34/18870	0.11484	0.327241	0.255424	CAPN2/CXCR2/IL12A/SOD2/TIGAR	5
GO:0031128	developmental induction	5/1445	34/18870	0.11484	0.327241	0.255424	BMP2/DKK1/FGF1/FGF2/WNT4	5
GO:0035456	response to interferon-beta	5/1445	34/18870	0.11484	0.327241	0.255424	CAPN2/IFITM3/IRF1/PLSCR1/STAT1	5
GO:0048265	response to pain	5/1445	34/18870	0.11484	0.327241	0.255424	CAPN2/GCH1/P2RX4/TAC1/THBS1	5
GO:0048333	mesodermal cell differentiation	5/1445	34/18870	0.11484	0.327241	0.255424	DKK1/ITGA2/ITGA3/ITGB4/KLF4	5
GO:0071353	cellular response to interleukin-4	5/1445	34/18870	0.11484	0.327241	0.255424	GATA3/IL4R/MRC1/NFIL3/PARP14	5
GO:0090022	regulation of neutrophil chemotaxis	5/1445	34/18870	0.11484	0.327241	0.255424	C3AR1/CXCL8/CXCR2/MDK/RIPOR2	5
GO:1901658	glycosyl compound catabolic process	5/1445	34/18870	0.11484	0.327241	0.255424	APOBEC3C/FUCA1/GBA1/PNP/UPP1	5
GO:1905145	cellular response to acetylcholine	5/1445	34/18870	0.11484	0.327241	0.255424	ACHE/AGRN/CHRM4/CHRNA3/LYPD1	5
GO:0071322	cellular response to carbohydrate stimulus	16/1445	151/18870	0.115979	0.330319	0.257826	ABCA12/ADCY8/C1QTNF12/CLEC7A/CLTRN/GAS6/GCLM/GPX1/HLA-DRB1/ICAM1/IRS2/MAPK13/NPTX1/NR1D1/PIM3/PTPRN	16
GO:0042982	amyloid precursor protein metabolic process	11/1445	96/18870	0.116082	0.330447	0.257926	ABCA7/ACHE/BACE1/CLU/GSAP/HAP1/IFNGR1/ITM2A/PRNP/PSEN2/SLC2A13	11
GO:0010874	regulation of cholesterol efflux	7/1445	54/18870	0.116535	0.331231	0.258539	ABCA1/ABCA12/ABCA5/ABCA7/NFKBIA/PLTP/YJEFN3	7
GO:0050805	negative regulation of synaptic transmission	7/1445	54/18870	0.116535	0.331231	0.258539	ACHE/ADCY8/GRIA1/IL1B/NPY5R/PLK2/PTGS2	7
GO:0097479	synaptic vesicle localization	7/1445	54/18870	0.116535	0.331231	0.258539	AP3B2/BLOC1S2/PCLO/RAB27A/SNAP91/SYN2/SYNJ1	7
GO:1903307	positive regulation of regulated secretory pathway	6/1445	44/18870	0.117128	0.331467	0.258723	ADORA2B/F2RL1/IL4R/LAMP1/RAB27A/VAMP8	6
GO:0051224	negative regulation of protein transport	14/1445	129/18870	0.117275	0.331467	0.258723	APOD/BMP8A/CD36/F2RL1/FOXO1/IL12A/IL1B/OS9/PIM3/RANGAP1/RHBDF1/RHBDF2/TXN/UFM1	14
GO:0031032	actomyosin structure organization	21/1445	208/18870	0.117649	0.331467	0.258723	ANKRD1/CAPN3/CCN2/CDC42BPG/CORO2B/EPB41L4B/FRMD3/FRMD5/KCTD13/KRT19/KRT8/MYH9/PDLIM1/RHOC/S100A10/SDC4/SLC9A1/TMEFF2/TPM1/WDR1/WNT4	21
GO:0046661	male sex differentiation	18/1445	174/18870	0.118319	0.331467	0.258723	AKR1C3/BAX/BCL2L1/BIK/CYP1B1/FLNA/GATA3/IL1A/KITLG/MMP14/NHLH2/NKX3-1/NR0B1/NR5A1/PRDX4/SDC1/WNT4/YBX3	18
GO:0030968	endoplasmic reticulum unfolded protein response	9/1445	75/18870	0.118421	0.331467	0.258723	ABCA7/ATF3/BAX/DDIT3/NFE2L2/OS9/PPP1R15A/SERP2/STC2	9
GO:0035924	cellular response to vascular endothelial growth factor stimulus	9/1445	75/18870	0.118421	0.331467	0.258723	ANXA1/FLT1/HSPB1/IL12A/NRP2/PGF/PIK3CD/SPHK1/VEGFC	9
GO:0045806	negative regulation of endocytosis	9/1445	75/18870	0.118421	0.331467	0.258723	ABCA7/ANXA2/LGALS3/LRPAP1/LRRTM2/PLSCR1/PROM2/RIN3/SDCBP	9
GO:0002864	regulation of acute inflammatory response to antigenic stimulus	3/1445	16/18870	0.118857	0.331467	0.258723	C3/HLA-E/NPY5R	3
GO:0006517	protein deglycosylation	3/1445	16/18870	0.118857	0.331467	0.258723	AGA/EDEM1/MAN2B1	3
GO:0006855	xenobiotic transmembrane transport	3/1445	16/18870	0.118857	0.331467	0.258723	ABCC2/ABCC3/TMEM30A	3
GO:0006878	intracellular copper ion homeostasis	3/1445	16/18870	0.118857	0.331467	0.258723	ABCB6/ATOX1/PRNP	3
GO:0007250	activation of NF-kappaB-inducing kinase activity	3/1445	16/18870	0.118857	0.331467	0.258723	TNFRSF10A/TNFRSF10B/TNFSF15	3
GO:0009084	glutamine family amino acid biosynthetic process	3/1445	16/18870	0.118857	0.331467	0.258723	GLS/GLS2/NAGS	3
GO:0009151	purine deoxyribonucleotide metabolic process	3/1445	16/18870	0.118857	0.331467	0.258723	ADK/NUDT18/PNP	3
GO:0016114	terpenoid biosynthetic process	3/1445	16/18870	0.118857	0.331467	0.258723	AKR1C3/ALDH1A2/ALDH1A3	3
GO:0021984	adenohypophysis development	3/1445	16/18870	0.118857	0.331467	0.258723	BMP2/FGF2/WNT4	3
GO:0030201	heparan sulfate proteoglycan metabolic process	3/1445	16/18870	0.118857	0.331467	0.258723	HS3ST4/HS6ST2/SULF2	3
GO:0030852	regulation of granulocyte differentiation	3/1445	16/18870	0.118857	0.331467	0.258723	INPP5D/RUNX1/TRIB1	3
GO:0031269	pseudopodium assembly	3/1445	16/18870	0.118857	0.331467	0.258723	CDC42EP1/CDC42EP3/F2RL1	3
GO:0032354	response to follicle-stimulating hormone	3/1445	16/18870	0.118857	0.331467	0.258723	CYP1B1/GCLM/PAPPA	3
[truncated: 3,626 more rows]

## Sheet: KO_MF_DOXO_DMSO_UP
ID	Description	GeneRatio	BgRatio	pvalue	p.adjust	qvalue	geneID	Count
GO:0042626	ATPase-coupled transmembrane transporter activity	26/1487	96/18496	2.28412e-08	1.57529e-05	1.35845e-05	ABCA1/ABCA10/ABCA12/ABCA5/ABCA7/ABCA9/ABCB1/ABCB6/ABCC2/ABCC3/ATP12A/ATP13A1/ATP6V0A1/ATP6V0B/ATP6V0D1/ATP6V0E1/ATP6V1B2/ATP6V1C1/ATP6V1C2/ATP6V1D/ATP6V1E1/ATP6V1F/ATP6V1G1/ATP6V1H/TAP1/TAP2	26
GO:0019838	growth factor binding	31/1487	135/18496	7.21072e-08	1.57529e-05	1.35845e-05	CCN1/CCN2/CD109/CD36/COL1A1/EPHA2/FLT1/FURIN/GPC1/HAP1/IGF2R/IGFBP2/IGFBP6/IGFBP7/IL1R1/IL1R2/IL36RN/IL6R/ITGA6/ITGB4/KL/LTBP2/NRP2/OSMR/PDGFB/RHBDF1/RHBDF2/RPS19/S100A13/SDCBP/THBS1	31
GO:0042625	ATPase-coupled ion transmembrane transporter activity	12/1487	24/18496	7.57353e-08	1.57529e-05	1.35845e-05	ATP6V0A1/ATP6V0B/ATP6V0D1/ATP6V0E1/ATP6V1B2/ATP6V1C1/ATP6V1C2/ATP6V1D/ATP6V1E1/ATP6V1F/ATP6V1G1/ATP6V1H	12
GO:0044769	ATPase activity, coupled to transmembrane movement of ions, rotational mechanism	12/1487	24/18496	7.57353e-08	1.57529e-05	1.35845e-05	ATP6V0A1/ATP6V0B/ATP6V0D1/ATP6V0E1/ATP6V1B2/ATP6V1C1/ATP6V1C2/ATP6V1D/ATP6V1E1/ATP6V1F/ATP6V1G1/ATP6V1H	12
GO:0046961	proton-transporting ATPase activity, rotational mechanism	12/1487	24/18496	7.57353e-08	1.57529e-05	1.35845e-05	ATP6V0A1/ATP6V0B/ATP6V0D1/ATP6V0E1/ATP6V1B2/ATP6V1C1/ATP6V1C2/ATP6V1D/ATP6V1E1/ATP6V1F/ATP6V1G1/ATP6V1H	12
GO:0050840	extracellular matrix binding	18/1487	55/18496	1.43856e-07	2.4935e-05	2.15026e-05	ACHE/ADAM9/AGRN/BGN/CCN1/GPC1/ITGA2/ITGA3/ITGA6/LGALS3/LYPD3/NTN4/SPARC/SPOCK2/SPP1/TGFBI/THBS1/TINAGL1	18
GO:0008083	growth factor activity	34/1487	162/18496	1.76749e-07	2.62598e-05	2.26451e-05	AREG/BDNF/BMP2/BMP8A/BMP8B/CSF1/CXCL1/DKK1/FGF1/FGF2/GDF15/GDF6/GRN/HBEGF/IL11/IL12A/IL6/JAG1/KITLG/LIF/MDK/NGF/NRG1/NRG2/NRG4/OSGIN1/OSGIN2/PDGFB/PGF/TGFA/THPO/TIMP1/VEGFC/VGF	34
GO:0005518	collagen binding	20/1487	68/18496	2.1624e-07	2.81112e-05	2.42417e-05	ACHE/ADAM9/CD44/COL5A3/CTSB/CTSL/FN1/HSPG2/ITGA1/ITGA11/ITGA2/ITGA3/LOX/MMP12/PCOLCE2/PDGFB/RELL2/SPARC/TGFBI/THBS1	20
GO:0043236	laminin binding	12/1487	28/18496	6.28607e-07	7.2639e-05	6.26401e-05	ACHE/ADAM9/AGRN/GPC1/ITGA2/ITGA3/ITGA6/LGALS3/LYPD3/NTN4/THBS1/TINAGL1	12
GO:0002020	protease binding	30/1487	142/18496	7.92991e-07	7.91822e-05	6.82826e-05	ADAMTSL4/ANXA2/BANK1/BDKRB2/CASP1/CD70/COL1A1/CST3/CSTA/CSTB/ECM1/F2RL1/F3/FAP/FN1/FURIN/IL1R1/ITGA3/OS9/PRNP/PSAP/RIOK3/SERPINB13/SERPINE1/SLC2A13/THBS1/TIMP1/TIMP4/TNFAIP3/TNFRSF10A	30
GO:0061134	peptidase regulator activity	41/1487	228/18496	8.37504e-07	7.91822e-05	6.82826e-05	ANXA2/APLP2/C3/CASP1/CD109/COL4A3/COL7A1/CRIM1/CST3/CST6/CSTA/CSTB/CTSH/CTSL/FN1/FURIN/ITIH5/NGF/NKX3-1/PCOLCE2/PCSK1N/PI3/PRNP/PRSS22/RARRES1/RPS27L/SERPINB13/SERPINB5/SERPINB7/SERPINB8/SERPINE1/SERPINE2/SERPINI1/SPINK1/SPOCK2/TFPI2/THBS1/TIMP1/TIMP4/VSIR/WFDC2	41
GO:0017017	MAP kinase tyrosine/serine/threonine phosphatase activity	8/1487	13/18496	1.5277e-06	0.000125406	0.000108144	DUSP1/DUSP10/DUSP14/DUSP2/DUSP4/DUSP5/DUSP6/DUSP8	8
GO:0005178	integrin binding	31/1487	154/18496	1.56757e-06	0.000125406	0.000108144	ADAM23/ADAM9/CCN1/CCN2/CD226/COL4A3/EDIL3/FAP/FGF1/FGF2/FN1/FRMD5/GPNMB/ICAM1/ICAM4/IL1B/ITGA1/ITGA11/ITGA2/ITGA3/ITGA6/ITGB4/ITGB6/LCP1/MFGE8/MMP14/MYH9/NRG1/SPP1/TGFBI/THBS1	31
GO:0008330	protein tyrosine/threonine phosphatase activity	7/1487	10/18496	2.06856e-06	0.00014342	0.000123678	DUSP1/DUSP10/DUSP2/DUSP4/DUSP5/DUSP6/DUSP8	7
GO:0033550	MAP kinase tyrosine phosphatase activity	7/1487	10/18496	2.06856e-06	0.00014342	0.000123678	DUSP1/DUSP10/DUSP2/DUSP4/DUSP5/DUSP6/DUSP8	7
GO:0045296	cadherin binding	52/1487	334/18496	3.00917e-06	0.000195596	0.000168672	ANXA1/ANXA2/BAG3/BAIAP2/CDC42EP1/CDH13/CDH8/CEMIP2/CGN/COBLL1/CTTN/EHD1/EPHA2/EPS8L2/ESYT2/FLNA/GPRC5A/H3C10/H3C4/ITGA6/KRT18/LAD1/LYPLA2/MB21D2/MICALL1/MYH9/NDRG1/P2RX4/PAK6/PDLIM1/PDLIM5/PFKP/PKM/PKP1/PPFIBP1/PPL/PPME1/PPP1R13L/PRDX1/PTPRB/RANGAP1/S100A11/S100P/SFN/SH3GLB2/SLC3A2/STAT1/TAGLN2/TBC1D2/TJP2/TRIM29/ZC3HAV1	52
GO:0033549	MAP kinase phosphatase activity	9/1487	18/18496	3.41405e-06	0.000197256	0.000170103	DUSP1/DUSP10/DUSP14/DUSP2/DUSP3/DUSP4/DUSP5/DUSP6/DUSP8	9
GO:0098641	cadherin binding involved in cell-cell adhesion	9/1487	18/18496	3.41405e-06	0.000197256	0.000170103	ANXA1/ANXA2/BAIAP2/CDC42EP1/KRT18/PDLIM1/PDLIM5/S100A11/TRIM29	9
GO:0004866	endopeptidase inhibitor activity	32/1487	168/18496	3.73036e-06	0.000204188	0.000176081	ANXA2/APLP2/C3/CD109/COL4A3/COL7A1/CRIM1/CST3/CST6/CSTA/CSTB/FURIN/ITIH5/NGF/PCSK1N/PI3/PRNP/RARRES1/SERPINB13/SERPINB5/SERPINB7/SERPINB8/SERPINE1/SERPINE2/SERPINI1/SPINK1/SPOCK2/TFPI2/THBS1/TIMP1/TIMP4/WFDC2	32
GO:0004857	enzyme inhibitor activity	57/1487	386/18496	5.50302e-06	0.000286068	0.00024669	ANGPTL4/ANXA1/ANXA2/ANXA3/ANXA4/ANXA5/APLP2/C3/CD109/CDKN1A/CDKN2B/CIB1/COL4A3/COL7A1/CPEB2/CRIM1/CST3/CST6/CSTA/CSTB/ELFN2/FURIN/HSPB1/INCA1/INKA2/ITIH5/KAT2B/LGALS3/NGF/OAZ3/PARP9/PCSK1N/PI3/PPME1/PPP1R14A/PPP1R14C/PRKAG2/PRNP/RARRES1/SERPINB13/SERPINB5/SERPINB7/SERPINB8/SERPINE1/SERPINE2/SERPINI1/SFN/SOCS3/SPINK1/SPOCK2/SPRY4/TFPI2/THBS1/TIMP1/TIMP4/TRIB1/WFDC2	57
GO:0005125	cytokine activity	40/1487	237/18496	5.77636e-06	0.000286068	0.00024669	AREG/BMP2/BMP8A/BMP8B/CCL20/CD70/CSF1/CXCL1/CXCL11/CXCL16/CXCL2/CXCL3/CXCL5/CXCL8/FGF2/GDF15/GDF6/GREM1/GRN/IL11/IL12A/IL1A/IL1B/IL32/IL33/IL36RN/IL6/KITLG/LIF/NAMPT/NRG1/SECTM1/SPP1/THPO/TIMP1/TNFRSF11B/TNFSF15/TNFSF9/WNT4/WNT9A	40
GO:0016209	antioxidant activity	20/1487	83/18496	6.70186e-06	0.000316815	0.000273205	DUOX1/DUOX2/GPX1/GPX2/GPX3/GSR/GSTP1/NQO1/PRDX1/PRDX4/PTGES/PTGS2/PXDNL/S100A9/SESN2/SOD2/SOD3/TP53INP1/TXN/TXNRD1	20
GO:0005200	structural constituent of cytoskeleton	24/1487	112/18496	7.55116e-06	0.000341444	0.000294444	AGRN/ANK1/ARPC2/DSP/EPB41L4B/HLA-DRB1/KRT14/KRT15/KRT16/KRT19/KRT5/KRT6A/KRT6B/KRT9/LMNA/NEFH/NEFL/PPL/SYNM/TPM1/TUBA4A/TUBB2A/TUBB3/TUBB6	24
GO:0005201	extracellular matrix structural constituent	31/1487	166/18496	8.01222e-06	0.000347196	0.000299404	AGRN/BGN/CCN1/COL17A1/COL1A1/COL27A1/COL4A3/COL4A4/COL5A3/COL7A1/COL8A1/ECM1/EDIL3/EMILIN2/FN1/HSPG2/IGFBP7/LAMA1/LAMA3/LAMB3/LTBP2/MATN3/MFGE8/SBSPON/SPARC/SRPX/TFPI2/TGFBI/THBS1/THBS2/TINAGL1	31
GO:0030414	peptidase inhibitor activity	32/1487	175/18496	9.07984e-06	0.000377721	0.000325727	ANXA2/APLP2/C3/CD109/COL4A3/COL7A1/CRIM1/CST3/CST6/CSTA/CSTB/FURIN/ITIH5/NGF/PCSK1N/PI3/PRNP/RARRES1/SERPINB13/SERPINB5/SERPINB7/SERPINB8/SERPINE1/SERPINE2/SERPINI1/SPINK1/SPOCK2/TFPI2/THBS1/TIMP1/TIMP4/WFDC2	32
GO:0098631	cell adhesion mediator activity	17/1487	65/18496	1.01123e-05	0.000390057	0.000336365	ANXA1/ANXA2/BAIAP2/CDC42EP1/DSCAML1/DSP/EMB/ITGA1/ITGA11/ITGA2/KRT18/NINJ1/NRCAM/PDLIM1/PDLIM5/S100A11/TRIM29	17
GO:0061135	endopeptidase regulator activity	33/1487	184/18496	1.01265e-05	0.000390057	0.000336365	ANXA2/APLP2/C3/CD109/COL4A3/COL7A1/CRIM1/CST3/CST6/CSTA/CSTB/FURIN/ITIH5/NGF/PCSK1N/PI3/PRNP/RARRES1/SERPINB13/SERPINB5/SERPINB7/SERPINB8/SERPINE1/SERPINE2/SERPINI1/SPINK1/SPOCK2/TFPI2/THBS1/TIMP1/TIMP4/VSIR/WFDC2	33
GO:0043394	proteoglycan binding	12/1487	36/18496	1.41054e-05	0.000523915	0.000451797	AGRN/COL5A3/CTSB/CTSL/FN1/FST/GPNMB/HPSE/ITGA2/LPL/SDCBP/THBS1	12
GO:0015399	primary active transmembrane transporter activity	30/1487	164/18496	1.69576e-05	0.000608134	0.000524424	ABCA1/ABCA10/ABCA12/ABCA5/ABCA7/ABCA9/ABCB1/ABCB6/ABCC2/ABCC3/ATP12A/ATP13A1/ATP6V0A1/ATP6V0B/ATP6V0D1/ATP6V0E1/ATP6V1B2/ATP6V1C1/ATP6V1C2/ATP6V1D/ATP6V1E1/ATP6V1F/ATP6V1G1/ATP6V1H/ND1/ND5/NDUFC1/SURF1/TAP1/TAP2	30
GO:1901681	sulfur compound binding	43/1487	275/18496	1.88631e-05	0.00065392	0.000563906	ACADL/ACADVL/ACBD3/ACP5/AGRN/APLP1/APLP2/CCN1/CCN2/CEL/COL17A1/COL5A3/CXCL11/CXCL8/FGF1/FGF2/FN1/FST/FTH1/FTL/FURIN/GAL3ST4/GNS/GPNMB/GSTP1/HBEGF/ITGA2/LPL/LRPAP1/LTBP2/MDK/NRP2/PCOLCE2/PGF/PRNP/RTN4RL1/SERPINE2/SOD3/SULT2A1/THBS1/THBS2/TKT/TPK1	43
GO:0019829	ATPase-coupled monoatomic cation transmembrane transporter activity	14/1487	52/18496	4.26008e-05	0.00142919	0.00123246	ATP12A/ATP13A1/ATP6V0A1/ATP6V0B/ATP6V0D1/ATP6V0E1/ATP6V1B2/ATP6V1C1/ATP6V1C2/ATP6V1D/ATP6V1E1/ATP6V1F/ATP6V1G1/ATP6V1H	14
GO:0140359	ABC-type transporter activity	13/1487	48/18496	7.43602e-05	0.00237451	0.00204765	ABCA1/ABCA10/ABCA12/ABCA5/ABCA7/ABCA9/ABCB1/ABCB6/ABCC2/ABCC3/ATP13A1/TAP1/TAP2	13
GO:0030527	structural constituent of chromatin	20/1487	97/18496	7.53449e-05	0.00237451	0.00204765	H1-2/H2AC11/H2AC13/H2AC15/H2AC25/H2AC6/H2AJ/H2BC11/H2BC12/H2BC15/H2BC18/H2BC21/H2BC26/H2BC5/H2BC8/H3C10/H3C4/H4C16/H4C5/H4C8	20
GO:0052739	phosphatidylserine 1-acylhydrolase activity	6/1487	11/18496	8.67049e-05	0.00265215	0.00228708	ABHD3/LPL/PLA1A/PLAAT1/PLAAT3/PLAAT4	6
GO:0005539	glycosaminoglycan binding	37/1487	240/18496	9.47472e-05	0.00281535	0.00242781	AGRN/APLP1/APLP2/BGN/CCN1/CCN2/CD44/CEL/COL17A1/COL5A3/CXCL11/CXCL8/FGF1/FGF2/FN1/FURIN/GNS/GPNMB/HAPLN3/HBEGF/LAYN/LPL/LRPAP1/LTBP2/MDK/NRP2/PCOLCE2/PGF/PRNP/RNASE7/RTN4RL1/SERPINE2/SOD3/SPOCK2/SULF2/THBS1/THBS2	37
GO:0016684	oxidoreductase activity, acting on peroxide as acceptor	14/1487	57/18496	0.000126677	0.00365957	0.00315582	DUOX1/DUOX2/GPX1/GPX2/GPX3/GSTP1/PRDX1/PRDX4/PTGES/PTGS2/PXDNL/SESN1/SESN2/TXNRD1	14
GO:0001618	virus receptor activity	17/1487	79/18496	0.000147378	0.0041425	0.00357228	ACE2/CD55/CLDN1/CLDN9/EPHA2/ICAM1/ITGA2/ITGB6/LAMP1/MRC1/NECTIN4/PLSCR1/SELPLG/SLC3A2/TFRC/TNFRSF14/XPR1	17
GO:0140272	exogenous protein binding	17/1487	80/18496	0.000173326	0.00474366	0.00409069	ACE2/CD55/CLDN1/CLDN9/EPHA2/ICAM1/ITGA2/ITGB6/LAMP1/MRC1/NECTIN4/PLSCR1/SELPLG/SLC3A2/TFRC/TNFRSF14/XPR1	17
GO:0098632	cell-cell adhesion mediator activity	13/1487	52/18496	0.000180842	0.00482244	0.00415863	ANXA1/ANXA2/BAIAP2/CDC42EP1/DSCAML1/DSP/EMB/KRT18/NRCAM/PDLIM1/PDLIM5/S100A11/TRIM29	13
GO:0042277	peptide binding	45/1487	325/18496	0.000235979	0.00613547	0.00529091	ACHE/ADRB2/APBA1/AVPR1A/B2M/BACE1/BDKRB1/CD1D/CD36/CLTB/CLU/CRHBP/CST3/FBXO2/FURIN/GPR37/GRIA1/GSAP/HLA-A/HLA-B/HLA-C/HLA-DRB1/HLA-E/HSPG2/ITGA2/ITM2A/KPNA1/LRPAP1/MCHR1/MME/NFKBIA/NPFFR2/NPY5R/OPRD1/OXTR/PFDN1/PRNP/RAMP1/SLC7A5/TAP1/TAP2/TLR4/TMEM158/TPP1/TUBB3	45
GO:0005035	death receptor activity	6/1487	13/18496	0.000279693	0.00709465	0.00611806	EDA2R/FAS/TNFRSF10A/TNFRSF10B/TNFRSF14/TNFRSF1A	6
GO:0022804	active transmembrane transporter activity	58/1487	454/18496	0.000293721	0.0072731	0.00627194	ABCA1/ABCA10/ABCA12/ABCA5/ABCA7/ABCA9/ABCB1/ABCB6/ABCC2/ABCC3/ATP12A/ATP13A1/ATP6V0A1/ATP6V0B/ATP6V0D1/ATP6V0E1/ATP6V1B2/ATP6V1C1/ATP6V1C2/ATP6V1D/ATP6V1E1/ATP6V1F/ATP6V1G1/ATP6V1H/CLCN7/GHITM/ND1/ND5/NDUFC1/SLC10A3/SLC12A4/SLC12A8/SLC15A2/SLC16A12/SLC16A6/SLC16A7/SLC18A2/SLC1A3/SLC22A4/SLC25A15/SLC25A16/SLC2A13/SLC30A1/SLC30A2/SLC36A1/SLC37A2/SLC38A4/SLC3A2/SLC46A3/SLC4A11/SLC6A8/SLC7A5/SLC8A3/S…	58
GO:0008970	phospholipase A1 activity	7/1487	18/18496	0.000308309	0.00745679	0.00643035	ABHD3/LPL/PLA1A/PLA2G4C/PLAAT1/PLAAT3/PLAAT4	7
GO:0005126	cytokine receptor binding	39/1487	273/18496	0.000317303	0.00749989	0.00646752	BDNF/CCL20/CD70/CSF1/CXCL1/CXCL11/CXCL16/CXCL2/CXCL3/CXCL5/CXCL8/DEFB1/ECM1/GATA3/GREM1/IL11/IL12A/IL1A/IL1B/IL1RAP/IL33/IL36RN/IL6/IL6R/KITLG/LIF/NGF/OSMR/PGF/PIDD1/S100A14/SDCBP/SH2B3/STAT1/TMBIM1/TNFSF15/TNFSF9/TRAF4/VEGFC	39
GO:0004601	peroxidase activity	13/1487	55/18496	0.000329506	0.00761525	0.006567	DUOX1/DUOX2/GPX1/GPX2/GPX3/GSTP1/PRDX1/PRDX4/PTGES/PTGS2/PXDNL/SESN2/TXNRD1	13
GO:0001540	amyloid-beta binding	17/1487	85/18496	0.000371822	0.00836185	0.00721083	ACHE/ADRB2/APBA1/BACE1/CD36/CLU/CST3/FBXO2/GRIA1/GSAP/HSPG2/ITGA2/ITM2A/LRPAP1/PFDN1/PRNP/TLR4	17
GO:0005507	copper ion binding	14/1487	63/18496	0.000390449	0.00836185	0.00721083	ATOX1/COX17/F5/F8/GPC1/IL1A/LACC1/LOX/LOXL2/LOXL4/P2RX4/PRNP/S100A13/SOD3	14
GO:0004867	serine-type endopeptidase inhibitor activity	19/1487	101/18496	0.000393105	0.00836185	0.00721083	ANXA2/APLP2/CD109/COL7A1/CRIM1/FURIN/ITIH5/PCSK1N/PI3/SERPINB13/SERPINB5/SERPINB7/SERPINB8/SERPINE1/SERPINE2/SERPINI1/SPINK1/TFPI2/WFDC2	19
GO:0015078	proton transmembrane transporter activity	24/1487	142/18496	0.000393972	0.00836185	0.00721083	ATP12A/ATP6V0A1/ATP6V0B/ATP6V0D1/ATP6V0E1/ATP6V1B2/ATP6V1C1/ATP6V1C2/ATP6V1D/ATP6V1E1/ATP6V1F/ATP6V1G1/ATP6V1H/GHITM/SLC15A2/SLC18A2/SLC2A13/SLC30A1/SLC30A2/SLC36A1/SLC4A11/SLC9A1/SLC9A2/SURF1	24
GO:0046982	protein heterodimerization activity	46/1487	344/18496	0.000445349	0.00926325	0.00798815	ABTB2/ADCY8/AHR/ATF3/BAX/BCL2L1/BDKRB2/BHLHE40/BHLHE41/CAV2/DDIT3/EPAS1/GABBR2/GADD45A/H2AC11/H2AC13/H2AC15/H2AC25/H2AC6/H2AJ/H2BC11/H2BC12/H2BC15/H2BC18/H2BC21/H2BC26/H2BC5/H2BC8/H3C10/H3C4/H4C16/H4C5/H4C8/HEXA/IL12A/ITGA3/KRT1/PDGFB/QTRT1/RRAGC/SDCBP/SLC3A2/TAF13/TLR4/TPM1/TPM2	46
GO:0005520	insulin-like growth factor binding	7/1487	19/18496	0.000454428	0.00926676	0.00799117	CCN2/IGF2R/IGFBP2/IGFBP6/IGFBP7/ITGA6/ITGB4	7
GO:0048306	calcium-dependent protein binding	16/1487	79/18496	0.000472256	0.00944512	0.00814498	ANXA1/ANXA2/ANXA3/ANXA4/CASQ2/S100A10/S100A11/S100A13/S100A14/S100A3/S100A6/S100A8/S100A9/S100P/SLC9A1/SNAP25	16
GO:0033218	amide binding	52/1487	405/18496	0.000524229	0.0102868	0.00887076	ACADL/ACADVL/ACBD3/ACHE/ADRB2/APBA1/AVPR1A/B2M/BACE1/BDKRB1/CD1D/CD36/CLTB/CLU/CRHBP/CST3/FBXO2/FURIN/GPR37/GRIA1/GSAP/HLA-A/HLA-B/HLA-C/HLA-DRB1/HLA-E/HSPG2/ITGA2/ITM2A/KPNA1/LRPAP1/MAP1LC3B/MCHR1/MME/NFKBIA/NPFFR2/NPY5R/OPRD1/OXTR/PFDN1/PLTP/PRNP/PSAP/RAMP1/SLC1A3/SLC7A5/TAP1/TAP2/TLR4/TMEM158/TPP1/TUBB3	52
GO:0008138	protein tyrosine/serine/threonine phosphatase activity	11/1487	44/18496	0.000560306	0.0107428	0.00926406	DUSP1/DUSP10/DUSP11/DUSP14/DUSP2/DUSP23/DUSP3/DUSP4/DUSP5/DUSP6/DUSP8	11
GO:0004725	protein tyrosine phosphatase activity	18/1487	96/18496	0.000576312	0.0107428	0.00926406	DNAJC6/DUSP1/DUSP10/DUSP11/DUSP14/DUSP2/DUSP23/DUSP3/DUSP4/DUSP5/DUSP6/DUSP8/PTPN3/PTPRB/PTPRE/PTPRR/PTPRU/UBASH3B	18
GO:0005080	protein kinase C binding	12/1487	51/18496	0.00057846	0.0107428	0.00926406	ADAM9/ADCY4/AVPR1A/CAVIN2/CAVIN3/DSP/FEZ1/FLNA/HSPB1/PDLIM5/SDC4/SQSTM1	12
GO:0052740	1-acyl-2-lysophosphatidylserine acylhydrolase activity	5/1487	10/18496	0.00059622	0.0108784	0.00938097	ABHD3/LPL/PLAAT1/PLAAT3/PLAAT4	5
GO:0070851	growth factor receptor binding	23/1487	138/18496	0.000631073	0.0113158	0.00975815	AREG/ECM1/FGF1/FGF2/GATA3/GREM1/HBEGF/IL11/IL12A/IL1A/IL1B/IL1R1/IL1RAP/IL36RN/IL6/IL6R/KL/PDGFB/PGF/PLSCR1/SDCBP/TGFA/VEGFC	23
GO:0008201	heparin binding	27/1487	174/18496	0.000713361	0.0125745	0.0108436	APLP1/APLP2/CCN1/CCN2/CEL/COL17A1/COL5A3/CXCL11/CXCL8/FGF1/FGF2/FN1/FURIN/GPNMB/HBEGF/LPL/LRPAP1/LTBP2/MDK/NRP2/PCOLCE2/PGF/RTN4RL1/SERPINE2/SOD3/THBS1/THBS2	27
GO:0140313	molecular sequestering activity	10/1487	40/18496	0.000990771	0.0171734	0.0148094	CASQ2/CDKN1A/FTH1/NFKBIA/PRDX4/PRNP/SDCBP/SESN2/STAT3/TCN1	10
GO:0008191	metalloendopeptidase inhibitor activity	6/1487	16/18496	0.00105736	0.0180271	0.0155456	COL4A3/NGF/RARRES1/SPOCK2/TIMP1/TIMP4	6
GO:0030246	carbohydrate binding	37/1487	273/18496	0.0012042	0.0201995	0.017419	CHI3L2/CHODL/CLEC2B/CLEC7A/CRYBG2/EGLN3/EMC7/FBXO2/G6PD/GAA/GALNT6/GBE1/GPCPD1/HLA-DRB1/IGF2R/KLRD1/KRT1/LAYN/LGALS3/LOXL2/MAN2B1/MAN2B2/MANBA/MRC1/NPTX2/OGFOD2/OLR1/OS9/P4HA2/P4HTM/PFKP/PHYH/PLA2R1/PLOD3/PTX3/PYGL/SLC2A8	37
GO:0019955	cytokine binding	23/1487	145/18496	0.00126535	0.0208883	0.018013	ACKR2/BGN/CD109/CD36/CHRD/CSF3R/CXCR2/FGF2/GREM1/IFNGR1/IL12A/IL13RA1/IL1R1/IL1R2/IL36RN/IL6R/NRP2/OSMR/PLP2/THBS1/TNFRSF14/TNFRSF1A/ZFP36	23
GO:0030280	structural constituent of skin epidermis	9/1487	36/18496	0.00175886	0.0285815	0.0246472	KRT1/KRT5/KRT6A/KRT6B/KRT6C/KRT7/KRT80/PI3/PKP1	9
GO:0045236	CXCR chemokine receptor binding	6/1487	18/18496	0.00213138	0.0340504	0.0293633	CXCL1/CXCL11/CXCL2/CXCL3/CXCL5/CXCL8	6
GO:0030291	protein serine/threonine kinase inhibitor activity	9/1487	37/18496	0.00216089	0.0340504	0.0293633	CDKN1A/CDKN2B/CIB1/HSPB1/INCA1/INKA2/KAT2B/PRKAG2/SFN	9
GO:0004859	phospholipase inhibitor activity	5/1487	13/18496	0.00248133	0.0379497	0.0327259	ANXA1/ANXA2/ANXA3/ANXA4/ANXA5	5
GO:0035325	Toll-like receptor binding	5/1487	13/18496	0.00248133	0.0379497	0.0327259	CD36/LY96/S100A8/S100A9/UNC93B1	5
GO:0052689	carboxylic ester hydrolase activity	23/1487	153/18496	0.00259781	0.0391554	0.0337656	ABHD11/ABHD15/ABHD3/ABHD4/ABHD5/ACHE/CEL/CES3/CES4A/LCAT/LPL/LYPLA2/MGLL/NCEH1/PLA1A/PLA2G4C/PLAAT1/PLAAT3/PLAAT4/PLB1/PON3/PPME1/SIAE	23
GO:0005544	calcium-dependent phospholipid binding	11/1487	53/18496	0.00285613	0.042434	0.0365929	ANXA1/ANXA2/ANXA3/ANXA4/ANXA5/ANXA8/ANXA8L1/ESYT2/PCLO/PLA2G4C/SYT17	11
GO:0005543	phospholipid binding	56/1487	484/18496	0.00368036	0.0539095	0.0464888	ABCA1/ADAP2/ANXA1/ANXA2/ANXA3/ANXA4/ANXA5/ANXA8/ANXA8L1/ARAP2/CAVIN2/DGKA/ESYT2/F3/FRMPD2/GABARAPL1/GAS6/GPAA1/GRAMD2A/GSDME/GSN/HS1BP3/JAG1/MAP1LC3B/MFGE8/MICALL1/MME/MYCBPAP/MYO1E/MYOF/NR5A1/PCLO/PHLDA1/PHLDA2/PHLDA3/PLA2G4C/PLEK2/PLEKHF1/PLTP/PSAP/PSD4/RASAL1/RUBCNL/SCIN/SDCBP/SLC9A1/SNAP91/SNX8/SYT17/SYTL2/TEC/THBS1/TNFAIP8L3/TOM1/TPCN1/TPP1	56
GO:0031406	carboxylic acid binding	27/1487	195/18496	0.00385175	0.0551566	0.0475642	AGRN/AKR1C2/AKR1C3/CD36/EGLN3/FURIN/GPR143/GSTP1/IGF2R/LCN12/MDK/OGFOD2/P4HA2/P4HTM/PHYH/PLOD3/PRR7/PSAP/PYGL/S100A8/S100A9/SESN1/SESN2/SLC1A3/STX3/TDO2/VDR	27
GO:0031418	L-ascorbic acid binding	6/1487	20/18496	0.00387157	0.0551566	0.0475642	EGLN3/OGFOD2/P4HA2/P4HTM/PHYH/PLOD3	6
GO:0016798	hydrolase activity, acting on glycosyl bonds	20/1487	131/18496	0.00399166	0.056099	0.0483769	ACER2/ADPRH/EDEM1/FUCA1/GAA/GBA1/GBE1/GM2A/HEXA/HEXB/HPSE/IL1R1/IL1RAP/IL1RL2/KL/MAN2B1/MAN2B2/MANBA/NEU1/TLR4	20
[truncated: 966 more rows]

## Sheet: KO_CC_DOXO_DMSO_UP
ID	Description	GeneRatio	BgRatio	pvalue	p.adjust	qvalue	geneID	Count
[truncated: 590 more rows]

## Sheet: KO_BP_DOXO_DMSO_DOWN
ID	Description	GeneRatio	BgRatio	pvalue	p.adjust	qvalue	geneID	Count
[truncated: 5,559 more rows]

[truncated: 3 more sheets: KO_MF_DOXO_DMSO_DOWN, KO_CC_DOXO_DOWN, KO_KEGG_DOXO_DMSO]
