# Supplementary material for: In vitro modeling of renal injury-induced cardiac effects using human iPSC-derived organoids
Source: Cell Commun Signal. 2026 May 6;24:380. doi: 10.1186/s12964-026-02902-3 (PMC13317422; doi:10.1186/s12964-026-02902-3)
Supplement: Supplementary file 8 — Supplementary Material 8. Supplementary Table 6 [file 12964_2026_2902_MOESM8_ESM.xlsx]

## Sheet: GO_BP_up
ID	Description	GeneRatio	BgRatio	pvalue	p.adjust	qvalue	geneID	Count
GO:0070293	renal absorption	45840	34/18870	6.58014e-05	0.0194114	0.00851955	AKR1C3/SLC5A2	2
GO:0003014	renal system process	45840	126/18870	0.00090877	0.0608559	0.0267093	AKR1C3/SLC5A2	2
GO:1902075	cellular response to salt	45840	199/18870	0.00224427	0.0608559	0.0267093	AKR1C3/CHRM4	2
GO:0008300	isoprenoid catabolic process	45839	10/18870	0.00370429	0.0608559	0.0267093	AKR1C3	1
GO:0016102	diterpenoid biosynthetic process	45839	10/18870	0.00370429	0.0608559	0.0267093	AKR1C3	1
GO:0030638	polyketide metabolic process	45839	10/18870	0.00370429	0.0608559	0.0267093	AKR1C3	1
GO:0030647	aminoglycoside antibiotic metabolic process	45839	10/18870	0.00370429	0.0608559	0.0267093	AKR1C3	1
GO:0044598	doxorubicin metabolic process	45839	10/18870	0.00370429	0.0608559	0.0267093	AKR1C3	1
GO:0061370	testosterone biosynthetic process	45839	11/18870	0.00407407	0.0608559	0.0267093	AKR1C3	1
GO:0030656	regulation of vitamin metabolic process	45839	12/18870	0.00444373	0.0608559	0.0267093	AKR1C3	1
GO:0032351	negative regulation of hormone metabolic process	45839	12/18870	0.00444373	0.0608559	0.0267093	AKR1C3	1
GO:0033605	positive regulation of catecholamine secretion	45839	12/18870	0.00444373	0.0608559	0.0267093	STX1A	1
GO:0061303	cornea development in camera-type eye	45839	12/18870	0.00444373	0.0608559	0.0267093	WNT6	1
GO:0070170	regulation of tooth mineralization	45839	12/18870	0.00444373	0.0608559	0.0267093	WNT6	1
GO:0001682	tRNA 5'-leader removal	45839	13/18870	0.00481328	0.0608559	0.0267093	RPP21	1
GO:0014061	regulation of norepinephrine secretion	45839	13/18870	0.00481328	0.0608559	0.0267093	STX1A	1
GO:0045956	positive regulation of calcium ion-dependent exocytosis	45839	13/18870	0.00481328	0.0608559	0.0267093	STX1A	1
GO:0048243	norepinephrine secretion	45839	13/18870	0.00481328	0.0608559	0.0267093	STX1A	1
GO:0034310	primary alcohol catabolic process	45839	15/18870	0.00555202	0.0608559	0.0267093	AKR1C3	1
GO:0016114	terpenoid biosynthetic process	45839	16/18870	0.00592121	0.0608559	0.0267093	AKR1C3	1
GO:0042448	progesterone metabolic process	45839	16/18870	0.00592121	0.0608559	0.0267093	AKR1C3	1
GO:0048385	regulation of retinoic acid receptor signaling pathway	45839	16/18870	0.00592121	0.0608559	0.0267093	AKR1C3	1
GO:0099116	tRNA 5'-end processing	45839	16/18870	0.00592121	0.0608559	0.0267093	RPP21	1
GO:0001956	positive regulation of neurotransmitter secretion	45839	17/18870	0.00629029	0.0608559	0.0267093	STX1A	1
GO:0016082	synaptic vesicle priming	45839	18/18870	0.00665924	0.0608559	0.0267093	STX1A	1
GO:0042574	retinal metabolic process	45839	18/18870	0.00665924	0.0608559	0.0267093	AKR1C3	1
GO:0002523	leukocyte migration involved in inflammatory response	45839	19/18870	0.00702808	0.0608559	0.0267093	TRIM55	1
GO:1902074	response to salt	45840	366/18870	0.00738675	0.0608559	0.0267093	AKR1C3/CHRM4	2
GO:0072079	nephron tubule formation	45839	20/18870	0.00739681	0.0608559	0.0267093	WNT6	1
GO:0007213	G protein-coupled acetylcholine receptor signaling pathway	45839	21/18870	0.00776541	0.0608559	0.0267093	CHRM4	1
GO:0010566	regulation of ketone biosynthetic process	45839	21/18870	0.00776541	0.0608559	0.0267093	AKR1C3	1
GO:0016137	glycoside metabolic process	45839	21/18870	0.00776541	0.0608559	0.0267093	AKR1C3	1
GO:0034471	ncRNA 5'-end processing	45839	21/18870	0.00776541	0.0608559	0.0267093	RPP21	1
GO:0071379	cellular response to prostaglandin stimulus	45839	21/18870	0.00776541	0.0608559	0.0267093	AKR1C3	1
GO:0000966	RNA 5'-end processing	45839	22/18870	0.0081339	0.0608559	0.0267093	RPP21	1
GO:0015874	norepinephrine transport	45839	22/18870	0.0081339	0.0608559	0.0267093	STX1A	1
GO:1902644	tertiary alcohol metabolic process	45839	22/18870	0.0081339	0.0608559	0.0267093	AKR1C3	1
GO:0031629	synaptic vesicle fusion to presynaptic active zone membrane	45839	23/18870	0.00850227	0.0608559	0.0267093	STX1A	1
GO:0051590	positive regulation of neurotransmitter transport	45839	23/18870	0.00850227	0.0608559	0.0267093	STX1A	1
GO:0098664	G protein-coupled serotonin receptor signaling pathway	45839	23/18870	0.00850227	0.0608559	0.0267093	CHRM4	1
GO:0016093	polyprenol metabolic process	45839	24/18870	0.00887053	0.0608559	0.0267093	AKR1C3	1
GO:0099500	vesicle fusion to plasma membrane	45839	24/18870	0.00887053	0.0608559	0.0267093	STX1A	1
GO:2000353	positive regulation of endothelial cell apoptotic process	45839	24/18870	0.00887053	0.0608559	0.0267093	AKR1C3	1
GO:0098719	sodium ion import across plasma membrane	45839	26/18870	0.00960668	0.0633571	0.027807	SLC5A2	1
GO:0007210	serotonin receptor signaling pathway	45839	28/18870	0.0103424	0.0633571	0.027807	CHRM4	1
GO:0048499	synaptic vesicle membrane organization	45839	28/18870	0.0103424	0.0633571	0.027807	STX1A	1
GO:0120255	olefinic compound biosynthetic process	45839	28/18870	0.0103424	0.0633571	0.027807	AKR1C3	1
GO:0008299	isoprenoid biosynthetic process	45839	29/18870	0.01071	0.0633571	0.027807	AKR1C3	1
GO:0034505	tooth mineralization	45839	31/18870	0.011445	0.0633571	0.027807	WNT6	1
GO:0001516	prostaglandin biosynthetic process	45839	32/18870	0.0118123	0.0633571	0.027807	AKR1C3	1
GO:0034694	response to prostaglandin	45839	32/18870	0.0118123	0.0633571	0.027807	AKR1C3	1
GO:0046457	prostanoid biosynthetic process	45839	32/18870	0.0118123	0.0633571	0.027807	AKR1C3	1
GO:0048384	retinoic acid receptor signaling pathway	45839	32/18870	0.0118123	0.0633571	0.027807	AKR1C3	1
GO:0095500	acetylcholine receptor signaling pathway	45839	32/18870	0.0118123	0.0633571	0.027807	CHRM4	1
GO:2000463	positive regulation of excitatory postsynaptic potential	45839	32/18870	0.0118123	0.0633571	0.027807	STX1A	1
GO:0042573	retinoic acid metabolic process	45839	33/18870	0.0121795	0.0638147	0.0280079	AKR1C3	1
GO:0071398	cellular response to fatty acid	45839	34/18870	0.0125466	0.0638147	0.0280079	AKR1C3	1
GO:1905145	cellular response to acetylcholine	45839	34/18870	0.0125466	0.0638147	0.0280079	CHRM4	1
GO:0046164	alcohol catabolic process	45839	36/18870	0.0132804	0.0642755	0.0282101	AKR1C3	1
GO:0008207	C21-steroid hormone metabolic process	45839	37/18870	0.0136472	0.0642755	0.0282101	AKR1C3	1
GO:0036260	RNA capping	45839	37/18870	0.0136472	0.0642755	0.0282101	RPP21	1
GO:1905144	response to acetylcholine	45839	37/18870	0.0136472	0.0642755	0.0282101	CHRM4	1
GO:0017158	regulation of calcium ion-dependent exocytosis	45839	39/18870	0.0143803	0.0642755	0.0282101	STX1A	1
GO:0032350	regulation of hormone metabolic process	45839	39/18870	0.0143803	0.0642755	0.0282101	AKR1C3	1
GO:0098926	postsynaptic signal transduction	45839	39/18870	0.0143803	0.0642755	0.0282101	CHRM4	1
GO:1901661	quinone metabolic process	45839	39/18870	0.0143803	0.0642755	0.0282101	AKR1C3	1
GO:0051954	positive regulation of amine transport	45839	41/18870	0.0151129	0.066542	0.0292049	STX1A	1
GO:1904037	positive regulation of epithelial cell apoptotic process	45839	43/18870	0.0158451	0.0687398	0.0301695	AKR1C3	1
GO:1903307	positive regulation of regulated secretory pathway	45839	44/18870	0.016211	0.069308	0.0304189	STX1A	1
GO:0042181	ketone biosynthetic process	45839	48/18870	0.0176735	0.0744813	0.0326894	AKR1C3	1
GO:0098815	modulation of excitatory postsynaptic potential	45839	49/18870	0.0180389	0.0749502	0.0328952	STX1A	1
GO:0006693	prostaglandin metabolic process	45839	50/18870	0.0184041	0.0751289	0.0329736	AKR1C3	1
GO:0006692	prostanoid metabolic process	45839	51/18870	0.0187692	0.0751289	0.0329736	AKR1C3	1
GO:0006636	unsaturated fatty acid biosynthetic process	45839	52/18870	0.0191342	0.0751289	0.0329736	AKR1C3	1
GO:0042572	retinol metabolic process	45839	52/18870	0.0191342	0.0751289	0.0329736	AKR1C3	1
GO:0070169	positive regulation of biomineral tissue development	45839	54/18870	0.0198638	0.0751289	0.0329736	WNT6	1
GO:0007187	G protein-coupled receptor signaling pathway, coupled to cyclic nucleotide second messenger	45839	56/18870	0.0205929	0.0751289	0.0329736	CHRM4	1
GO:0050433	regulation of catecholamine secretion	45839	56/18870	0.0205929	0.0751289	0.0329736	STX1A	1
GO:0070542	response to fatty acid	45839	56/18870	0.0205929	0.0751289	0.0329736	AKR1C3	1
GO:0019748	secondary metabolic process	45839	57/18870	0.0209573	0.0751289	0.0329736	AKR1C3	1
GO:1901616	organic hydroxy compound catabolic process	45839	57/18870	0.0209573	0.0751289	0.0329736	AKR1C3	1
GO:0019369	arachidonic acid metabolic process	45839	58/18870	0.0213216	0.0751289	0.0329736	AKR1C3	1
GO:0001658	branching involved in ureteric bud morphogenesis	45839	60/18870	0.0220498	0.0751289	0.0329736	WNT6	1
GO:0071384	cellular response to corticosteroid stimulus	45839	60/18870	0.0220498	0.0751289	0.0329736	AKR1C3	1
GO:0046456	icosanoid biosynthetic process	45839	61/18870	0.0224138	0.0751289	0.0329736	AKR1C3	1
GO:0050432	catecholamine secretion	45839	61/18870	0.0224138	0.0751289	0.0329736	STX1A	1
GO:1905517	macrophage migration	45839	61/18870	0.0224138	0.0751289	0.0329736	TRIM55	1
GO:2000351	regulation of endothelial cell apoptotic process	45839	61/18870	0.0224138	0.0751289	0.0329736	AKR1C3	1
GO:0015695	organic cation transport	45839	62/18870	0.0227776	0.0751289	0.0329736	STX1A	1
GO:0048278	vesicle docking	45839	64/18870	0.0235049	0.0751289	0.0329736	STX1A	1
GO:0017156	calcium-ion regulated exocytosis	45839	66/18870	0.0242317	0.0751289	0.0329736	STX1A	1
GO:0060675	ureteric bud morphogenesis	45839	67/18870	0.024595	0.0751289	0.0329736	WNT6	1
GO:0071300	cellular response to retinoic acid	45839	67/18870	0.024595	0.0751289	0.0329736	WNT6	1
GO:0072577	endothelial cell apoptotic process	45839	67/18870	0.024595	0.0751289	0.0329736	AKR1C3	1
GO:0016925	protein sumoylation	45839	68/18870	0.0249581	0.0751289	0.0329736	STX1A	1
GO:0051055	negative regulation of lipid biosynthetic process	45839	68/18870	0.0249581	0.0751289	0.0329736	AKR1C3	1
GO:0072171	mesonephric tubule morphogenesis	45839	68/18870	0.0249581	0.0751289	0.0329736	WNT6	1
GO:2000379	positive regulation of reactive oxygen species metabolic process	45839	68/18870	0.0249581	0.0751289	0.0329736	AKR1C3	1
GO:0006081	cellular aldehyde metabolic process	45839	70/18870	0.025684	0.0757158	0.0332312	AKR1C3	1
GO:0048488	synaptic vesicle endocytosis	45839	71/18870	0.0260468	0.0757158	0.0332312	STX1A	1
GO:0140238	presynaptic endocytosis	45839	72/18870	0.0264094	0.0757158	0.0332312	STX1A	1
GO:1903351	cellular response to dopamine	45839	73/18870	0.026772	0.0757158	0.0332312	CHRM4	1
GO:0045123	cellular extravasation	45839	74/18870	0.0271344	0.0757158	0.0332312	TRIM55	1
GO:1903350	response to dopamine	45839	74/18870	0.0271344	0.0757158	0.0332312	CHRM4	1
GO:0051937	catecholamine transport	45839	76/18870	0.0278589	0.0757158	0.0332312	STX1A	1
GO:0072078	nephron tubule morphogenesis	45839	77/18870	0.028221	0.0757158	0.0332312	WNT6	1
GO:0045921	positive regulation of exocytosis	45839	78/18870	0.028583	0.0757158	0.0332312	STX1A	1
GO:0072088	nephron epithelium morphogenesis	45839	79/18870	0.0289448	0.0757158	0.0332312	WNT6	1
GO:0007193	adenylate cyclase-inhibiting G protein-coupled receptor signaling pathway	45839	80/18870	0.0293065	0.0757158	0.0332312	CHRM4	1
GO:0050810	regulation of steroid biosynthetic process	45839	81/18870	0.0296682	0.0757158	0.0332312	AKR1C3	1
GO:0061333	renal tubule morphogenesis	45839	81/18870	0.0296682	0.0757158	0.0332312	WNT6	1
GO:0072028	nephron morphogenesis	45839	81/18870	0.0296682	0.0757158	0.0332312	WNT6	1
GO:0036465	synaptic vesicle recycling	45839	82/18870	0.0300297	0.0757158	0.0332312	STX1A	1
GO:0046928	regulation of neurotransmitter secretion	45839	82/18870	0.0300297	0.0757158	0.0332312	STX1A	1
GO:0140029	exocytic process	45839	82/18870	0.0300297	0.0757158	0.0332312	STX1A	1
GO:0140056	organelle localization by membrane tethering	45839	82/18870	0.0300297	0.0757158	0.0332312	STX1A	1
GO:1901657	glycosyl compound metabolic process	45839	82/18870	0.0300297	0.0757158	0.0332312	AKR1C3	1
GO:0001523	retinoid metabolic process	45839	84/18870	0.0307523	0.0763534	0.033511	AKR1C3	1
GO:1901264	carbohydrate derivative transport	45839	85/18870	0.0311135	0.0763534	0.033511	SLC5A2	1
GO:0016101	diterpenoid metabolic process	45839	87/18870	0.0318355	0.0763534	0.033511	AKR1C3	1
GO:0071277	cellular response to calcium ion	45839	87/18870	0.0318355	0.0763534	0.033511	AKR1C3	1
GO:0071868	cellular response to monoamine stimulus	45839	87/18870	0.0318355	0.0763534	0.033511	CHRM4	1
GO:0071870	cellular response to catecholamine stimulus	45839	87/18870	0.0318355	0.0763534	0.033511	CHRM4	1
GO:0015844	monoamine transport	45839	89/18870	0.032557	0.0770689	0.0338251	STX1A	1
GO:0071867	response to monoamine	45839	90/18870	0.0329176	0.0770689	0.0338251	CHRM4	1
GO:0071869	response to catecholamine	45839	90/18870	0.0329176	0.0770689	0.0338251	CHRM4	1
GO:0022406	membrane docking	45839	92/18870	0.0336384	0.0777522	0.034125	STX1A	1
GO:0042475	odontogenesis of dentin-containing tooth	45839	93/18870	0.0339986	0.0777522	0.034125	WNT6	1
GO:0016079	synaptic vesicle exocytosis	45839	96/18870	0.0350786	0.0777522	0.034125	STX1A	1
GO:0051952	regulation of amine transport	45839	97/18870	0.0354384	0.0777522	0.034125	STX1A	1
GO:0001657	ureteric bud development	45839	98/18870	0.0357981	0.0777522	0.034125	WNT6	1
GO:0006721	terpenoid metabolic process	45839	98/18870	0.0357981	0.0777522	0.034125	AKR1C3	1
GO:0009798	axis specification	45839	98/18870	0.0357981	0.0777522	0.034125	WNT6	1
GO:0060993	kidney morphogenesis	45839	98/18870	0.0357981	0.0777522	0.034125	WNT6	1
GO:0051588	regulation of neurotransmitter transport	45839	99/18870	0.0361576	0.0777522	0.034125	STX1A	1
GO:0072163	mesonephric epithelium development	45839	99/18870	0.0361576	0.0777522	0.034125	WNT6	1
GO:0072164	mesonephric tubule development	45839	99/18870	0.0361576	0.0777522	0.034125	WNT6	1
GO:0072080	nephron tubule development	45839	100/18870	0.0365171	0.0777522	0.034125	WNT6	1
GO:0070167	regulation of biomineral tissue development	45839	102/18870	0.0372356	0.0777522	0.034125	WNT6	1
GO:0001823	mesonephros development	45839	103/18870	0.0375947	0.0777522	0.034125	WNT6	1
GO:0097306	cellular response to alcohol	45839	103/18870	0.0375947	0.0777522	0.034125	AKR1C3	1
GO:1901655	cellular response to ketone	45839	103/18870	0.0375947	0.0777522	0.034125	AKR1C3	1
GO:0019218	regulation of steroid metabolic process	45839	104/18870	0.0379536	0.0777522	0.034125	AKR1C3	1
GO:0061326	renal tubule development	45839	104/18870	0.0379536	0.0777522	0.034125	WNT6	1
GO:0032526	response to retinoic acid	45839	106/18870	0.0386712	0.0781371	0.0342939	WNT6	1
GO:0034308	primary alcohol metabolic process	45839	106/18870	0.0386712	0.0781371	0.0342939	AKR1C3	1
GO:0060079	excitatory postsynaptic potential	45839	107/18870	0.0390299	0.0783252	0.0343765	STX1A	1
GO:0015837	amine transport	45839	108/18870	0.0393884	0.0785106	0.0344578	STX1A	1
GO:0006766	vitamin metabolic process	45839	109/18870	0.0397468	0.0786933	0.034538	AKR1C3	1
GO:0001676	long-chain fatty acid metabolic process	45839	110/18870	0.0401051	0.0788733	0.034617	AKR1C3	1
GO:0045833	negative regulation of lipid metabolic process	45839	112/18870	0.0408213	0.0797352	0.0349953	AKR1C3	1
GO:1904035	regulation of epithelial cell apoptotic process	45839	113/18870	0.0411792	0.0797352	0.0349953	AKR1C3	1
GO:0033559	unsaturated fatty acid metabolic process	45839	115/18870	0.0418948	0.0797352	0.0349953	AKR1C3	1
GO:0062014	negative regulation of small molecule metabolic process	45839	115/18870	0.0418948	0.0797352	0.0349953	AKR1C3	1
GO:0099565	chemical synaptic transmission, postsynaptic	45839	115/18870	0.0418948	0.0797352	0.0349953	STX1A	1
GO:1904659	glucose transmembrane transport	45839	117/18870	0.0426098	0.080538	0.0353476	SLC5A2	1
GO:0006906	vesicle fusion	45839	119/18870	0.0433245	0.080538	0.0353476	STX1A	1
GO:0031644	regulation of nervous system process	45839	119/18870	0.0433245	0.080538	0.0353476	STX1A	1
GO:0008645	hexose transmembrane transport	45839	120/18870	0.0436816	0.080538	0.0353476	SLC5A2	1
GO:0072009	nephron epithelium development	45839	120/18870	0.0436816	0.080538	0.0353476	WNT6	1
GO:0090174	organelle membrane fusion	45839	121/18870	0.0440386	0.0806919	0.0354152	STX1A	1
GO:0015749	monosaccharide transmembrane transport	45839	123/18870	0.0447523	0.0814935	0.035767	SLC5A2	1
GO:0001838	embryonic epithelial tube formation	45839	125/18870	0.0454656	0.0817826	0.0358939	WNT6	1
GO:0006690	icosanoid metabolic process	45839	125/18870	0.0454656	0.0817826	0.0358939	AKR1C3	1
GO:1903305	regulation of regulated secretory pathway	45839	127/18870	0.0461784	0.0825614	0.0362357	STX1A	1
GO:0042476	odontogenesis	45839	132/18870	0.0479584	0.0852272	0.0374057	WNT6	1
GO:0006720	isoprenoid metabolic process	45839	133/18870	0.048314	0.0853022	0.0374386	AKR1C3	1
GO:0008033	tRNA processing	45839	134/18870	0.0486696	0.0853022	0.0374386	RPP21	1
GO:0034219	carbohydrate transmembrane transport	45839	136/18870	0.0493803	0.0853022	0.0374386	SLC5A2	1
GO:0072175	epithelial tube formation	45839	137/18870	0.0497355	0.0853022	0.0374386	WNT6	1
GO:0098659	inorganic cation import across plasma membrane	45839	137/18870	0.0497355	0.0853022	0.0374386	SLC5A2	1
GO:0099587	inorganic ion import across plasma membrane	45839	137/18870	0.0497355	0.0853022	0.0374386	SLC5A2	1
GO:0007269	neurotransmitter secretion	45839	144/18870	0.0522187	0.0870312	0.0381975	STX1A	1
GO:0010565	regulation of cellular ketone metabolic process	45839	144/18870	0.0522187	0.0870312	0.0381975	AKR1C3	1
GO:0051592	response to calcium ion	45839	144/18870	0.0522187	0.0870312	0.0381975	AKR1C3	1
GO:0099643	signal release from synapse	45839	144/18870	0.0522187	0.0870312	0.0381975	STX1A	1
GO:1904019	epithelial cell apoptotic process	45839	144/18870	0.0522187	0.0870312	0.0381975	AKR1C3	1
GO:2000377	regulation of reactive oxygen species metabolic process	45839	147/18870	0.0532813	0.0876926	0.0384877	AKR1C3	1
GO:0060078	regulation of postsynaptic membrane potential	45839	148/18870	0.0536352	0.0876926	0.0384877	STX1A	1
GO:0031960	response to corticosteroid	45839	149/18870	0.0539891	0.0876926	0.0384877	AKR1C3	1
GO:0008584	male gonad development	45839	150/18870	0.0543428	0.0876926	0.0384877	AKR1C3	1
GO:0072073	kidney epithelium development	45839	150/18870	0.0543428	0.0876926	0.0384877	WNT6	1
GO:0035148	tube formation	45839	151/18870	0.0546964	0.0876926	0.0384877	WNT6	1
GO:0046546	development of primary male sexual characteristics	45839	151/18870	0.0546964	0.0876926	0.0384877	AKR1C3	1
GO:0016331	morphogenesis of embryonic epithelium	45839	152/18870	0.0550499	0.0877823	0.0385271	WNT6	1
GO:0007584	response to nutrient	45839	155/18870	0.0561097	0.0885985	0.0388853	AKR1C3	1
GO:0048754	branching morphogenesis of an epithelial tube	45839	156/18870	0.0564628	0.0885985	0.0388853	WNT6	1
GO:0072006	nephron development	45839	156/18870	0.0564628	0.0885985	0.0388853	WNT6	1
GO:0048284	organelle fusion	45839	158/18870	0.0571685	0.0892313	0.0391631	STX1A	1
GO:0008643	carbohydrate transport	45839	159/18870	0.0575212	0.0893093	0.0391973	SLC5A2	1
GO:0120254	olefinic compound metabolic process	45839	162/18870	0.0585787	0.0904749	0.0397089	AKR1C3	1
GO:0050796	regulation of insulin secretion	45839	165/18870	0.0596351	0.0916268	0.0402144	STX1A	1
GO:0006633	fatty acid biosynthetic process	45839	168/18870	0.0606905	0.0927652	0.0407141	AKR1C3	1
GO:0051897	positive regulation of phosphatidylinositol 3-kinase/protein kinase B signal transduction	45839	171/18870	0.0617449	0.0938904	0.0412079	AKR1C3	1
GO:0046661	male sex differentiation	45839	174/18870	0.0627982	0.0945178	0.0414833	AKR1C3	1
GO:0050806	positive regulation of synaptic transmission	45839	174/18870	0.0627982	0.0945178	0.0414833	STX1A	1
GO:0031214	biomineral tissue development	45839	175/18870	0.0631491	0.0945634	0.0415033	WNT6	1
GO:0030216	keratinocyte differentiation	45839	177/18870	0.0638506	0.0951309	0.0417524	AKR1C3	1
GO:0009267	cellular response to starvation	45839	179/18870	0.0645516	0.0956921	0.0419987	AKR1C3	1
GO:0035725	sodium ion transmembrane transport	45839	180/18870	0.0649019	0.0957304	0.0420155	SLC5A2	1
GO:0061025	membrane fusion	45839	183/18870	0.0659523	0.0967956	0.042483	STX1A	1
GO:0006694	steroid biosynthetic process	45839	184/18870	0.0663022	0.0968274	0.042497	AKR1C3	1
GO:0061138	morphogenesis of a branching epithelium	45839	187/18870	0.0673512	0.0978748	0.0429567	WNT6	1
GO:0001505	regulation of neurotransmitter levels	45839	188/18870	0.0677006	0.0979004	0.0429679	STX1A	1
GO:0046890	regulation of lipid biosynthetic process	45839	189/18870	0.0680499	0.0979255	0.0429789	AKR1C3	1
GO:0017157	regulation of exocytosis	45839	190/18870	0.0683991	0.0979502	0.0429897	STX1A	1
GO:0090276	regulation of peptide hormone secretion	45839	195/18870	0.0701435	0.0995592	0.0436959	STX1A	1
GO:0006399	tRNA metabolic process	45839	197/18870	0.0708405	0.0995592	0.0436959	RPP21	1
GO:0002791	regulation of peptide secretion	45839	198/18870	0.0711888	0.0995592	0.0436959	STX1A	1
GO:0099504	synaptic vesicle cycle	45839	198/18870	0.0711888	0.0995592	0.0436959	STX1A	1
GO:0030073	insulin secretion	45839	199/18870	0.071537	0.0995592	0.0436959	STX1A	1
GO:0071248	cellular response to metal ion	45839	200/18870	0.0718851	0.0995592	0.0436959	AKR1C3	1
GO:0090087	regulation of peptide transport	45839	200/18870	0.0718851	0.0995592	0.0436959	STX1A	1
GO:0001763	morphogenesis of a branching structure	45839	203/18870	0.0729287	0.100533	0.0441231	WNT6	1
GO:0006836	neurotransmitter transport	45839	207/18870	0.0743186	0.101504	0.0445496	STX1A	1
GO:0071383	cellular response to steroid hormone stimulus	45839	208/18870	0.0746658	0.101504	0.0445496	AKR1C3	1
GO:1901654	response to ketone	45839	208/18870	0.0746658	0.101504	0.0445496	AKR1C3	1
GO:0098739	import across plasma membrane	45839	212/18870	0.0760535	0.102916	0.0451694	SLC5A2	1
GO:0042594	response to starvation	45839	218/18870	0.0781317	0.105217	0.046179	AKR1C3	1
GO:0018205	peptidyl-lysine modification	45839	219/18870	0.0784776	0.105217	0.046179	STX1A	1
GO:0099003	vesicle-mediated transport in synapse	45839	220/18870	0.0788235	0.105217	0.046179	STX1A	1
GO:0044242	cellular lipid catabolic process	45839	223/18870	0.0798604	0.106121	0.0465758	AKR1C3	1
GO:0042180	cellular ketone metabolic process	45839	226/18870	0.0808963	0.106517	0.0467494	AKR1C3	1
GO:0072330	monocarboxylic acid biosynthetic process	45839	226/18870	0.0808963	0.106517	0.0467494	AKR1C3	1
GO:0045055	regulated exocytosis	45839	227/18870	0.0812414	0.106517	0.0467494	STX1A	1
GO:0071241	cellular response to inorganic substance	45839	229/18870	0.0819312	0.106946	0.0469378	AKR1C3	1
GO:0008406	gonad development	45839	233/18870	0.0833096	0.108236	0.0475043	AKR1C3	1
GO:0072593	reactive oxygen species metabolic process	45839	234/18870	0.0836539	0.108236	0.0475043	AKR1C3	1
GO:0045137	development of primary sexual characteristics	45839	238/18870	0.08503	0.109536	0.0480749	AKR1C3	1
GO:0030072	peptide hormone secretion	45839	241/18870	0.0860609	0.109868	0.0482202	STX1A	1
GO:0042445	hormone metabolic process	45839	241/18870	0.0860609	0.109868	0.0482202	AKR1C3	1
GO:0097529	myeloid leukocyte migration	45839	242/18870	0.0864043	0.109868	0.0482202	TRIM55	1
GO:0009913	epidermal cell differentiation	45839	245/18870	0.0874339	0.109998	0.0482776	AKR1C3	1
GO:0002790	peptide secretion	45839	246/18870	0.0877769	0.109998	0.0482776	STX1A	1
GO:0006814	sodium ion transport	45839	248/18870	0.0884625	0.109998	0.0482776	SLC5A2	1
GO:0007188	adenylate cyclase-modulating G protein-coupled receptor signaling pathway	45839	248/18870	0.0884625	0.109998	0.0482776	CHRM4	1
GO:0051896	regulation of phosphatidylinositol 3-kinase/protein kinase B signal transduction	45839	248/18870	0.0884625	0.109998	0.0482776	AKR1C3	1
GO:0031669	cellular response to nutrient levels	45839	251/18870	0.0894902	0.109998	0.0482776	AKR1C3	1
GO:0046883	regulation of hormone secretion	45839	251/18870	0.0894902	0.109998	0.0482776	STX1A	1
GO:1901617	organic hydroxy compound biosynthetic process	45839	251/18870	0.0894902	0.109998	0.0482776	AKR1C3	1
GO:0097305	response to alcohol	45839	254/18870	0.0905168	0.110799	0.0486288	AKR1C3	1
GO:0015833	peptide transport	45839	262/18870	0.0932496	0.113672	0.0498899	STX1A	1
GO:0050708	regulation of protein secretion	45839	266/18870	0.0946133	0.11486	0.0504113	STX1A	1
GO:0031668	cellular response to extracellular stimulus	45839	281/18870	0.0997117	0.120553	0.05291	AKR1C3	1
GO:0045165	cell fate commitment	45839	286/18870	0.101406	0.12192	0.0535102	WNT6	1
GO:0007548	sex differentiation	45839	288/18870	0.102083	0.12192	0.0535102	AKR1C3	1
GO:1903532	positive regulation of secretion by cell	45839	288/18870	0.102083	0.12192	0.0535102	STX1A	1
GO:0043491	phosphatidylinositol 3-kinase/protein kinase B signal transduction	45839	290/18870	0.102759	0.122233	0.0536475	AKR1C3	1
GO:0048608	reproductive structure development	45839	305/18870	0.107818	0.127677	0.0560365	AKR1C3	1
GO:0015850	organic hydroxy compound transport	45839	308/18870	0.108827	0.127677	0.0560365	STX1A	1
GO:0046879	hormone secretion	45839	308/18870	0.108827	0.127677	0.0560365	STX1A	1
GO:0061458	reproductive system development	45839	309/18870	0.109163	0.127677	0.0560365	AKR1C3	1
GO:0051047	positive regulation of secretion	45839	310/18870	0.109499	0.127677	0.0560365	STX1A	1
GO:0001822	kidney development	45839	314/18870	0.110842	0.128734	0.0565004	WNT6	1
GO:0060070	canonical Wnt signaling pathway	45839	316/18870	0.111512	0.128887	0.0565677	WNT6	1
GO:0043588	skin development	45839	317/18870	0.111848	0.128887	0.0565677	AKR1C3	1
GO:0009914	hormone transport	45839	319/18870	0.112518	0.129155	0.0566852	STX1A	1
GO:0072001	renal system development	45839	324/18870	0.114191	0.130567	0.0573052	WNT6	1
GO:0008202	steroid metabolic process	45839	327/18870	0.115194	0.131205	0.0575852	AKR1C3	1
GO:0048545	response to steroid hormone	45839	330/18870	0.116196	0.13183	0.0578593	AKR1C3	1
GO:0016042	lipid catabolic process	45839	334/18870	0.11753	0.13183	0.0578593	AKR1C3	1
GO:0046394	carboxylic acid biosynthetic process	45839	334/18870	0.11753	0.13183	0.0578593	AKR1C3	1
GO:0060562	epithelial tube morphogenesis	45839	334/18870	0.11753	0.13183	0.0578593	WNT6	1
GO:0016053	organic acid biosynthetic process	45839	337/18870	0.118529	0.131947	0.0579109	AKR1C3	1
GO:0062012	regulation of small molecule metabolic process	45839	337/18870	0.118529	0.131947	0.0579109	AKR1C3	1
GO:0019216	regulation of lipid metabolic process	45839	342/18870	0.120193	0.133296	0.058503	AKR1C3	1
GO:0043010	camera-type eye development	45839	344/18870	0.120857	0.133532	0.0586062	WNT6	1
GO:0071496	cellular response to external stimulus	45839	346/18870	0.121522	0.133764	0.0587084	AKR1C3	1
GO:0006887	exocytosis	45839	349/18870	0.122517	0.134359	0.0589693	STX1A	1
GO:0030522	intracellular receptor signaling pathway	45839	353/18870	0.123843	0.135171	0.0593259	AKR1C3	1
GO:0042886	amide transport	45839	354/18870	0.124174	0.135171	0.0593259	STX1A	1
GO:0010038	response to metal ion	45839	359/18870	0.125829	0.136469	0.0598953	AKR1C3	1
GO:0016050	vesicle organization	45839	366/18870	0.128141	0.138467	0.0607723	STX1A	1
GO:0009306	protein secretion	45839	368/18870	0.1288	0.138521	0.060796	STX1A	1
GO:0035592	establishment of protein localization to extracellular region	45839	369/18870	0.12913	0.138521	0.060796	STX1A	1
GO:0006066	alcohol metabolic process	45839	373/18870	0.130447	0.139427	0.0611937	AKR1C3	1
GO:0044282	small molecule catabolic process	45839	375/18870	0.131105	0.139625	0.0612804	AKR1C3	1
GO:0071692	protein localization to extracellular region	45839	377/18870	0.131763	0.13982	0.0613662	STX1A	1
GO:0008544	epidermis development	45839	385/18870	0.134389	0.142096	0.062365	AKR1C3	1
GO:0001654	eye development	45839	391/18870	0.136354	0.143659	0.0630509	WNT6	1
GO:0150063	visual system development	45839	395/18870	0.137662	0.14435	0.0633543	WNT6	1
GO:0050900	leukocyte migration	45839	396/18870	0.137989	0.14435	0.0633543	TRIM55	1
GO:0006631	fatty acid metabolic process	45839	401/18870	0.139621	0.145029	0.0636522	AKR1C3	1
GO:0048880	sensory system development	45839	401/18870	0.139621	0.145029	0.0636522	WNT6	1
GO:0043254	regulation of protein-containing complex assembly	45839	419/18870	0.145474	0.150579	0.0660881	STX1A	1
GO:0009410	response to xenobiotic stimulus	45839	434/18870	0.150326	0.155057	0.0680535	RPP21	1
GO:0034470	ncRNA processing	45839	439/18870	0.151938	0.155961	0.0684504	RPP21	1
GO:0042391	regulation of membrane potential	45839	440/18870	0.15226	0.155961	0.0684504	STX1A	1
GO:0016055	Wnt signaling pathway	45839	459/18870	0.15836	0.161648	0.0709463	WNT6	1
GO:0198738	cell-cell signaling by wnt	45839	461/18870	0.159	0.161741	0.0709873	WNT6	1
GO:0007389	pattern specification process	45839	475/18870	0.163468	0.165715	0.0727311	WNT6	1
GO:0023061	signal release	45839	484/18870	0.166329	0.168038	0.0737507	STX1A	1
GO:0050804	modulation of chemical synaptic transmission	45839	489/18870	0.167915	0.168804	0.074087	STX1A	1
GO:0099177	regulation of trans-synaptic signaling	45839	490/18870	0.168232	0.168804	0.074087	STX1A	1
GO:0031667	response to nutrient levels	45839	495/18870	0.169815	0.169815	0.0745306	AKR1C3	1

## Sheet: GO_MF_up
ID	Description	GeneRatio	BgRatio	pvalue	p.adjust	qvalue	geneID	Count
GO:0032052	bile acid binding	2025-07-01	10/18496	0.00377908	0.0327901	0.00908314	AKR1C3	1
GO:0033204	ribonuclease P RNA binding	2025-07-01	10/18496	0.00377908	0.0327901	0.00908314	RPP21	1
GO:0019855	calcium channel inhibitor activity	2025-07-01	11/18496	0.00415632	0.0327901	0.00908314	STX1A	1
GO:0030283	testosterone dehydrogenase [NAD(P)] activity	2025-07-01	11/18496	0.00415632	0.0327901	0.00908314	AKR1C3	1
GO:0099528	G protein-coupled neurotransmitter receptor activity	2025-07-01	11/18496	0.00415632	0.0327901	0.00908314	CHRM4	1
GO:0004032	alditol:NADP+ 1-oxidoreductase activity	2025-07-01	12/18496	0.00453343	0.0327901	0.00908314	AKR1C3	1
GO:0004526	ribonuclease P activity	2025-07-01	12/18496	0.00453343	0.0327901	0.00908314	RPP21	1
GO:0055056	D-glucose transmembrane transporter activity	2025-07-01	12/18496	0.00453343	0.0327901	0.00908314	SLC5A2	1
GO:0017081	chloride channel regulator activity	2025-07-01	13/18496	0.00491042	0.0327901	0.00908314	STX1A	1
GO:0052650	NADP-retinol dehydrogenase activity	2025-07-01	13/18496	0.00491042	0.0327901	0.00908314	AKR1C3	1
GO:0004549	tRNA-specific ribonuclease activity	2025-07-01	16/18496	0.00604065	0.0327901	0.00908314	RPP21	1
GO:0005402	carbohydrate:monoatomic cation symporter activity	2025-07-01	16/18496	0.00604065	0.0327901	0.00908314	SLC5A2	1
GO:0004303	estradiol 17-beta-dehydrogenase [NAD(P)] activity	2025-07-01	19/18496	0.00716978	0.0327901	0.00908314	AKR1C3	1
GO:0004745	NAD-retinol dehydrogenase activity	2025-07-01	20/18496	0.00754591	0.0327901	0.00908314	AKR1C3	1
GO:0004993	G protein-coupled serotonin receptor activity	2025-07-01	22/18496	0.00829781	0.0327901	0.00908314	CHRM4	1
GO:0015464	acetylcholine receptor activity	2025-07-01	22/18496	0.00829781	0.0327901	0.00908314	CHRM4	1
GO:0008106	alcohol dehydrogenase (NADP+) activity	2025-07-01	23/18496	0.00867358	0.0327901	0.00908314	AKR1C3	1
GO:0005355	glucose transmembrane transporter activity	2025-07-01	25/18496	0.00942475	0.0327901	0.00908314	SLC5A2	1
GO:0015149	hexose transmembrane transporter activity	2025-07-01	25/18496	0.00942475	0.0327901	0.00908314	SLC5A2	1
GO:0099589	serotonin receptor activity	2025-07-01	27/18496	0.0101754	0.0327901	0.00908314	CHRM4	1
GO:0015145	monosaccharide transmembrane transporter activity	2025-07-01	28/18496	0.0105506	0.0327901	0.00908314	SLC5A2	1
GO:0004033	aldo-keto reductase (NADP) activity	2025-07-01	30/18496	0.0113005	0.0327901	0.00908314	AKR1C3	1
GO:0051119	sugar transmembrane transporter activity	2025-07-01	30/18496	0.0113005	0.0327901	0.00908314	SLC5A2	1
GO:0016628	oxidoreductase activity, acting on the CH-CH group of donors, NAD or NADP as acceptor	2025-07-01	32/18496	0.01205	0.0327901	0.00908314	AKR1C3	1
GO:0033764	steroid dehydrogenase activity, acting on the CH-OH group of donors, NAD or NADP as acceptor	2025-07-01	32/18496	0.01205	0.0327901	0.00908314	AKR1C3	1
GO:0008200	ion channel inhibitor activity	2025-07-01	34/18496	0.012799	0.0327901	0.00908314	STX1A	1
GO:0016891	RNA endonuclease activity, producing 5'-phosphomonoesters	2025-07-01	34/18496	0.012799	0.0327901	0.00908314	RPP21	1
GO:0016229	steroid dehydrogenase activity	2025-07-01	35/18496	0.0131733	0.0327901	0.00908314	AKR1C3	1
GO:0016248	channel inhibitor activity	2025-07-01	35/18496	0.0131733	0.0327901	0.00908314	STX1A	1
GO:0005109	frizzled binding	2025-07-01	37/18496	0.0139215	0.0327901	0.00908314	WNT6	1
GO:0005484	SNAP receptor activity	2025-07-01	37/18496	0.0139215	0.0327901	0.00908314	STX1A	1
GO:0016709	oxidoreductase activity, acting on paired donors, with incorporation or reduction of molecular oxygen, NAD(P)H as one donor, and incorporation of one atom of oxygen	2025-07-01	38/18496	0.0142955	0.0327901	0.00908314	AKR1C3	1
GO:0008227	G protein-coupled amine receptor activity	2025-07-01	39/18496	0.0146693	0.0327901	0.00908314	CHRM4	1
GO:0016620	oxidoreductase activity, acting on the aldehyde or oxo group of donors, NAD or NADP as acceptor	2025-07-01	39/18496	0.0146693	0.0327901	0.00908314	AKR1C3	1
GO:0015144	carbohydrate transmembrane transporter activity	2025-07-01	43/18496	0.0161633	0.0341226	0.00945224	SLC5A2	1
GO:0016893	endonuclease activity, active with either ribo- or deoxyribonucleic acids and producing 5'-phosphomonoesters	2025-07-01	43/18496	0.0161633	0.0341226	0.00945224	RPP21	1
GO:0005246	calcium channel regulator activity	2025-07-01	45/18496	0.0169096	0.0347333	0.00962141	STX1A	1
GO:0016903	oxidoreductase activity, acting on the aldehyde or oxo group of donors	2025-07-01	48/18496	0.0180282	0.0360563	0.00998791	AKR1C3	1
GO:1901505	carbohydrate derivative transmembrane transporter activity	2025-07-01	55/18496	0.0206339	0.0402096	0.0111384	SLC5A2	1
GO:0016655	oxidoreductase activity, acting on NAD(P)H, quinone or similar compound as acceptor	2025-07-01	57/18496	0.0213772	0.0406168	0.0112512	AKR1C3	1
GO:0016627	oxidoreductase activity, acting on the CH-CH group of donors	2025-07-01	60/18496	0.0224914	0.0416914	0.0115489	AKR1C3	1
GO:0098960	postsynaptic neurotransmitter receptor activity	2025-07-01	72/18496	0.0269373	0.0487437	0.0135024	CHRM4	1
GO:0004521	RNA endonuclease activity	2025-07-01	74/18496	0.0276766	0.0489167	0.0135503	RPP21	1
GO:0033293	monocarboxylic acid binding	2025-07-01	79/18496	0.0295227	0.0504835	0.0139844	AKR1C3	1
GO:0015370	solute:sodium symporter activity	2025-07-01	80/18496	0.0298916	0.0504835	0.0139844	SLC5A2	1
GO:0016651	oxidoreductase activity, acting on NAD(P)H	2025-07-01	87/18496	0.0324702	0.0536465	0.0148605	AKR1C3	1
GO:0030594	neurotransmitter receptor activity	2025-07-01	99/18496	0.0368771	0.0596311	0.0165183	CHRM4	1
GO:0004497	monooxygenase activity	2025-07-01	104/18496	0.0387083	0.0612881	0.0169773	AKR1C3	1
GO:0000149	SNARE binding	2025-07-01	107/18496	0.0398055	0.0617392	0.0171023	STX1A	1
GO:0015294	solute:monoatomic cation symporter activity	2025-07-01	117/18496	0.0434553	0.066052	0.018297	SLC5A2	1
GO:0004540	RNA nuclease activity	2025-07-01	124/18496	0.046003	0.0664878	0.0184177	RPP21	1
GO:0004519	endonuclease activity	2025-07-01	125/18496	0.0463665	0.0664878	0.0184177	RPP21	1
GO:0016616	oxidoreductase activity, acting on the CH-OH group of donors, NAD or NADP as acceptor	2025-07-01	125/18496	0.0463665	0.0664878	0.0184177	AKR1C3	1
GO:0140101	catalytic activity, acting on a tRNA	2025-07-01	131/18496	0.0485449	0.0678501	0.018795	RPP21	1
GO:0099106	ion channel regulator activity	2025-07-01	134/18496	0.0496325	0.0678501	0.018795	STX1A	1
GO:0016614	oxidoreductase activity, acting on CH-OH group of donors	2025-07-01	135/18496	0.0499948	0.0678501	0.018795	AKR1C3	1
GO:0016247	channel regulator activity	2025-07-01	139/18496	0.0514428	0.0685905	0.0190001	STX1A	1
GO:0015293	symporter activity	2025-07-01	149/18496	0.0550546	0.0721405	0.0199835	SLC5A2	1
GO:0015081	sodium ion transmembrane transporter activity	2025-07-01	157/18496	0.0579356	0.0746288	0.0206728	SLC5A2	1
GO:0016705	oxidoreductase activity, acting on paired donors, with incorporation or reduction of molecular oxygen	2025-07-01	179/18496	0.0658193	0.0833711	0.0230945	AKR1C3	1
GO:0031406	carboxylic acid binding	2025-07-01	195/18496	0.0715174	0.0891036	0.0246824	AKR1C3	1
GO:0043177	organic acid binding	2025-07-01	207/18496	0.0757714	0.0918335	0.0254386	AKR1C3	1
GO:0004518	nuclease activity	2025-07-01	208/18496	0.0761251	0.0918335	0.0254386	RPP21	1
GO:0005125	cytokine activity	2025-07-01	237/18496	0.0863333	0.102521	0.0283991	WNT6	1
GO:0022853	active monoatomic ion transmembrane transporter activity	2025-07-01	244/18496	0.0887828	0.103808	0.0287556	SLC5A2	1
GO:0015291	secondary active transmembrane transporter activity	2025-07-01	286/18496	0.103362	0.119023	0.0329703	SLC5A2	1
GO:0001664	G protein-coupled receptor binding	2025-07-01	291/18496	0.105084	0.1192	0.0330194	WNT6	1
GO:0061630	ubiquitin protein ligase activity	2025-07-01	349/18496	0.124856	0.139545	0.038655	TRIM55	1
GO:0061659	ubiquitin-like protein ligase activity	2025-07-01	367/18496	0.130915	0.144196	0.0399436	TRIM55	1
GO:0140098	catalytic activity, acting on RNA	2025-07-01	395/18496	0.140269	0.152292	0.0421862	RPP21	1
GO:0030674	protein-macromolecule adaptor activity	2025-07-01	421/18496	0.148878	0.159362	0.0441446	STX1A	1
GO:0046873	metal ion transmembrane transporter activity	2025-07-01	441/18496	0.155449	0.164014	0.0454332	SLC5A2	1
GO:0004842	ubiquitin-protein transferase activity	2025-07-01	448/18496	0.157739	0.164014	0.0454332	TRIM55	1
GO:0022804	active transmembrane transporter activity	2025-07-01	454/18496	0.159698	0.164014	0.0454332	SLC5A2	1
GO:0019787	ubiquitin-like protein transferase activity	2025-07-01	477/18496	0.167169	0.169398	0.0469246	TRIM55	1
GO:0016755	aminoacyltransferase activity	2025-07-01	494/18496	0.172654	0.172654	0.0478267	TRIM55	1

## Sheet: GO_CC_up
ID	Description	GeneRatio	BgRatio	pvalue	p.adjust	qvalue	geneID	Count
GO:0030681	multimeric ribonuclease P complex	2025-07-01	10/19886	0.00351529	0.0568741	0.0335258	RPP21	1
GO:0030677	ribonuclease P complex	2025-07-01	14/19886	0.00491843	0.0568741	0.0335258	RPP21	1
GO:0097060	synaptic membrane	2025-07-02	393/19886	0.00766062	0.0568741	0.0335258	CHRM4/STX1A	2
GO:0048787	presynaptic active zone membrane	2025-07-01	30/19886	0.0105141	0.0568741	0.0335258	STX1A	1
GO:1902555	endoribonuclease complex	2025-07-01	35/19886	0.0122572	0.0568741	0.0335258	RPP21	1
GO:1905348	endonuclease complex	2025-07-01	39/19886	0.0136498	0.0568741	0.0335258	RPP21	1
GO:0031201	SNARE complex	2025-07-01	48/19886	0.016777	0.0599177	0.0353199	STX1A	1
GO:0048786	presynaptic active zone	2025-07-01	77/19886	0.0267957	0.0837364	0.0493604	STX1A	1
GO:0005796	Golgi lumen	2025-07-01	106/19886	0.0367267	0.0989205	0.058311	WNT6	1
GO:0030672	synaptic vesicle membrane	2025-07-01	126/19886	0.043525	0.0989205	0.058311	STX1A	1
GO:0099501	exocytic vesicle membrane	2025-07-01	126/19886	0.043525	0.0989205	0.058311	STX1A	1
GO:0042734	presynaptic membrane	2025-07-01	165/19886	0.0566635	0.118049	0.0695867	STX1A	1
GO:0030666	endocytic vesicle membrane	2025-07-01	202/19886	0.0689849	0.12529	0.0738549	WNT6	1
GO:0008021	synaptic vesicle	2025-07-01	213/19886	0.0726213	0.12529	0.0738549	STX1A	1
GO:0070382	exocytic vesicle	2025-07-01	232/19886	0.0788737	0.12529	0.0738549	STX1A	1
GO:0030658	transport vesicle membrane	2025-07-01	236/19886	0.0801853	0.12529	0.0738549	STX1A	1
GO:0045211	postsynaptic membrane	2025-07-01	275/19886	0.0928905	0.136604	0.0805243	CHRM4	1
GO:0031965	nuclear membrane	2025-07-01	311/19886	0.104485	0.138322	0.0815374	STX1A	1
GO:0005788	endoplasmic reticulum lumen	2025-07-01	313/19886	0.105125	0.138322	0.0815374	WNT6	1
GO:0030139	endocytic vesicle	2025-07-01	348/19886	0.116268	0.145335	0.0856712	WNT6	1
GO:0016324	apical plasma membrane	2025-07-01	403/19886	0.133538	0.158974	0.0937112	SLC5A2	1
GO:0030133	transport vesicle	2025-07-01	431/19886	0.142219	0.160292	0.0944879	STX1A	1
GO:0005874	microtubule	2025-07-01	467/19886	0.15327	0.160292	0.0944879	TRIM55	1
GO:0045177	apical part of cell	2025-07-01	469/19886	0.15388	0.160292	0.0944879	SLC5A2	1
GO:0005635	nuclear envelope	2025-07-01	494/19886	0.161478	0.161478	0.095187	STX1A	1

## Sheet: GO_BP_down
ID	Description	GeneRatio	BgRatio	pvalue	p.adjust	qvalue	geneID	Count
GO:0045165	cell fate commitment	1981-08-01	286/18870	3.11689e-05	0.0486847	0.0413133	DLL4/FOXG1/GDF7/KDR/NANOG/POU5F1/PRDM14/WNT2	8
GO:2000177	regulation of neural precursor cell proliferation	1981-05-01	100/18870	7.03861e-05	0.0486847	0.0413133	DLL4/FOXG1/LHX2/LHX5/SIX3	5
GO:0061351	neural precursor cell proliferation	1981-06-01	166/18870	7.96656e-05	0.0486847	0.0413133	DLL4/FOXG1/LHX2/LHX5/SIX3/WNT2	6
GO:0044344	cellular response to fibroblast growth factor stimulus	1981-05-01	115/18870	0.000136465	0.0486847	0.0413133	APLN/CCL2/DLL4/FGFBP3/PRDM14	5
GO:2000179	positive regulation of neural precursor cell proliferation	1981-04-01	63/18870	0.000154803	0.0486847	0.0413133	DLL4/FOXG1/LHX2/LHX5	4
GO:0050926	regulation of positive chemotaxis	1981-03-01	26/18870	0.000184487	0.0486847	0.0413133	ANGPT2/KDR/NTRK3	3
GO:0071774	response to fibroblast growth factor	1981-05-01	123/18870	0.000187054	0.0486847	0.0413133	APLN/CCL2/DLL4/FGFBP3/PRDM14	5
GO:0050918	positive chemotaxis	1981-04-01	69/18870	0.000220329	0.0486847	0.0413133	ANGPT2/CXCL10/KDR/NTRK3	4
GO:0001935	endothelial cell proliferation	1981-06-01	202/18870	0.000232694	0.0486847	0.0413133	APLN/CAV1/CCL2/COL8A1/DLL4/KDR	6
GO:0003158	endothelium development	1981-05-01	143/18870	0.00037599	0.0707989	0.0600793	CXCL10/DLL4/GJA4/KDR/PECAM1	5
GO:0050920	regulation of chemotaxis	1981-06-01	232/18870	0.000487152	0.0833916	0.0707653	ANGPT2/CCL2/CCN3/CXCL10/KDR/NTRK3	6
GO:0033280	response to vitamin D	1981-03-01	37/18870	0.000532902	0.0835467	0.0708969	ALPL/CXCL10/STC2	3
GO:0040036	regulation of fibroblast growth factor receptor signaling pathway	1981-03-01	38/18870	0.000576796	0.0835467	0.0708969	APLN/FGFBP3/PRDM14	3
GO:0006816	calcium ion transport	1981-08-01	445/18870	0.000641594	0.0862944	0.0732285	ATP1A2/CACNA1E/CAV1/CCL2/CXCL10/GJA4/SCN4A/STC2	8
GO:0009953	dorsal/ventral pattern formation	1981-04-01	97/18870	0.000806349	0.101224	0.0858974	DLL4/FOXG1/LHX2/SIX3	4
GO:0061314	Notch signaling involved in heart development	1981-02-01	11/18870	0.000976124	0.11428	0.0969767	DLL4/HEYL	2
GO:0050673	epithelial cell proliferation	1981-08-01	480/18870	0.00104718	0.11428	0.0969767	APLN/CAV1/CCL2/CCN3/COL8A1/DLL4/KDR/WNT2	8
GO:0001936	regulation of endothelial cell proliferation	1981-05-01	181/18870	0.00109242	0.11428	0.0969767	APLN/CAV1/CCL2/DLL4/KDR	5
GO:0021527	spinal cord association neuron differentiation	1981-02-01	12/18870	0.00116809	0.114645	0.0972864	GDF7/LHX5	2
GO:0035987	endodermal cell differentiation	1981-03-01	49/18870	0.00121768	0.114645	0.0972864	COL8A1/NANOG/POU5F1	3
GO:0021515	cell differentiation in spinal cord	1981-03-01	50/18870	0.00129142	0.115797	0.0982646	DLL4/GDF7/LHX5	3
GO:0021978	telencephalon regionalization	1981-02-01	13/18870	0.00137663	0.117827	0.0999866	LHX2/SIX3	2
GO:1902692	regulation of neuroblast proliferation	1981-03-01	53/18870	0.00152932	0.125204	0.106247	FOXG1/LHX5/SIX3	3
GO:0010959	regulation of metal ion transport	1981-07-01	398/18870	0.00160359	0.125815	0.106765	ATP1A2/CAV1/CCL2/CXCL10/KCNMB1/STC2/TF	7
GO:0001711	endodermal cell fate commitment	1981-02-01	15/18870	0.00184286	0.137036	0.116288	NANOG/POU5F1	2
GO:0097553	calcium ion transmembrane import into cytosol	1981-05-01	205/18870	0.00189217	0.137036	0.116288	ATP1A2/CACNA1E/CAV1/CXCL10/SCN4A	5
GO:0001706	endoderm formation	1981-03-01	58/18870	0.0019836	0.138338	0.117392	COL8A1/NANOG/POU5F1	3
GO:0051770	positive regulation of nitric-oxide synthase biosynthetic process	1981-02-01	16/18870	0.00210027	0.138636	0.117646	CCL2/KDR	2
GO:0003159	morphogenesis of an endothelium	1981-02-01	17/18870	0.00237369	0.138636	0.117646	CXCL10/DLL4	2
GO:0043129	surfactant homeostasis	1981-02-01	17/18870	0.00237369	0.138636	0.117646	ADGRF5/KDR	2
GO:0061154	endothelial tube morphogenesis	1981-02-01	17/18870	0.00237369	0.138636	0.117646	CXCL10/DLL4	2
GO:0048593	camera-type eye morphogenesis	1981-04-01	133/18870	0.00258047	0.138636	0.117646	COL8A1/KDR/SIX3/WNT2	4
GO:0038083	peptidyl-tyrosine autophosphorylation	1981-02-01	18/18870	0.00266298	0.138636	0.117646	CAV1/KDR	2
GO:0055074	calcium ion homeostasis	1981-06-01	331/18870	0.00299783	0.138636	0.117646	ALPL/ATP1A2/CAV1/CXCL10/KDR/STC2	6
GO:0060562	epithelial tube morphogenesis	1981-06-01	334/18870	0.00313401	0.138636	0.117646	CXCL10/DLL4/GDF7/KDR/LHX2/WNT2	6
GO:0032835	glomerulus development	1981-03-01	69/18870	0.00325621	0.138636	0.117646	ANGPT2/HEYL/PECAM1	3
GO:0006525	arginine metabolic process	1981-02-01	20/18870	0.00328863	0.138636	0.117646	ART4/NOS2	2
GO:0021516	dorsal spinal cord development	1981-02-01	20/18870	0.00328863	0.138636	0.117646	GDF7/LHX5	2
GO:0051767	nitric-oxide synthase biosynthetic process	1981-02-01	20/18870	0.00328863	0.138636	0.117646	CCL2/KDR	2
GO:0051769	regulation of nitric-oxide synthase biosynthetic process	1981-02-01	20/18870	0.00328863	0.138636	0.117646	CCL2/KDR	2
GO:0034765	regulation of monoatomic ion transmembrane transport	1981-07-01	454/18870	0.00335076	0.138636	0.117646	ATP1A2/CACNA1E/CAV1/CCL2/CXCL10/KCNMB1/SCN4A	7
GO:0050922	negative regulation of chemotaxis	1981-03-01	70/18870	0.00339159	0.138636	0.117646	ANGPT2/CCL2/CCN3	3
GO:0002548	monocyte chemotaxis	1981-03-01	71/18870	0.00353036	0.138636	0.117646	CCL2/CCN3/CXCL10	3
GO:0043010	camera-type eye development	1981-06-01	344/18870	0.00362156	0.138636	0.117646	COL8A1/DLL4/KDR/LHX2/SIX3/WNT2	6
GO:0033344	cholesterol efflux	1981-03-01	73/18870	0.00381823	0.138636	0.117646	APOA4/APOB/CAV1	3
GO:0006935	chemotaxis	1981-07-01	468/18870	0.00395684	0.138636	0.117646	ANGPT2/CCL2/CCN3/CXCL10/HBEGF/KDR/NTRK3	7
GO:0045123	cellular extravasation	1981-03-01	74/18870	0.00396737	0.138636	0.117646	CCL2/LYVE1/PECAM1	3
GO:0042330	taxis	1981-07-01	470/18870	0.00404982	0.138636	0.117646	ANGPT2/CCL2/CCN3/CXCL10/HBEGF/KDR/NTRK3	7
GO:0007517	muscle organ development	1981-06-01	354/18870	0.00416353	0.138636	0.117646	CAV1/CXCL10/DLL4/HBEGF/HEYL/WNT2	6
GO:0002689	negative regulation of leukocyte chemotaxis	1981-02-01	23/18870	0.00434272	0.138636	0.117646	CCL2/CCN3	2
GO:0001937	negative regulation of endothelial cell proliferation	1981-03-01	77/18870	0.00443593	0.138636	0.117646	CAV1/CCL2/DLL4	3
GO:0051924	regulation of calcium ion transport	1981-05-01	251/18870	0.00451046	0.138636	0.117646	ATP1A2/CAV1/CCL2/CXCL10/STC2	5
GO:0048754	branching morphogenesis of an epithelial tube	1981-04-01	156/18870	0.00456585	0.138636	0.117646	DLL4/GDF7/KDR/WNT2	4
GO:0002070	epithelial cell maturation	1981-02-01	24/18870	0.00472437	0.138636	0.117646	KDR/SIX3	2
GO:0021871	forebrain regionalization	1981-02-01	24/18870	0.00472437	0.138636	0.117646	LHX2/SIX3	2
GO:0040037	negative regulation of fibroblast growth factor receptor signaling pathway	1981-02-01	24/18870	0.00472437	0.138636	0.117646	APLN/PRDM14	2
GO:0060571	morphogenesis of an epithelial fold	1981-02-01	24/18870	0.00472437	0.138636	0.117646	GDF7/WNT2	2
GO:0051966	regulation of synaptic transmission, glutamatergic	1981-03-01	79/18870	0.00476616	0.138636	0.117646	ATP1A2/CCL2/GRIK1	3
GO:0034767	positive regulation of monoatomic ion transmembrane transport	1981-04-01	158/18870	0.00477606	0.138636	0.117646	CAV1/CCL2/CXCL10/KCNMB1	4
GO:0048844	artery morphogenesis	1981-03-01	80/18870	0.00493671	0.138636	0.117646	ADGRF5/APOB/DLL4	3
GO:0051899	membrane depolarization	1981-03-01	80/18870	0.00493671	0.138636	0.117646	ATP1A2/CAV1/KDR	3
GO:0007405	neuroblast proliferation	1981-03-01	81/18870	0.00511089	0.138636	0.117646	FOXG1/LHX5/SIX3	3
GO:0002053	positive regulation of mesenchymal cell proliferation	1981-02-01	25/18870	0.00512095	0.138636	0.117646	KDR/WNT2	2
GO:0045662	negative regulation of myoblast differentiation	1981-02-01	25/18870	0.00512095	0.138636	0.117646	CXCL10/NMRK2	2
GO:0050927	positive regulation of positive chemotaxis	1981-02-01	25/18870	0.00512095	0.138636	0.117646	KDR/NTRK3	2
GO:0071676	negative regulation of mononuclear cell migration	1981-02-01	25/18870	0.00512095	0.138636	0.117646	CCL2/CCN3	2
GO:0086064	cell communication by electrical coupling involved in cardiac conduction	1981-02-01	25/18870	0.00512095	0.138636	0.117646	ATP1A2/CAV1	2
GO:0048592	eye morphogenesis	1981-04-01	162/18870	0.00521584	0.138636	0.117646	COL8A1/KDR/SIX3/WNT2	4
GO:0010631	epithelial cell migration	1981-06-01	372/18870	0.00528763	0.138636	0.117646	ANGPT2/CCN3/CLEC14A/DLL4/HBEGF/KDR	6
GO:0007492	endoderm development	1981-03-01	83/18870	0.0054703	0.138636	0.117646	COL8A1/NANOG/POU5F1	3
GO:0090132	epithelium migration	1981-06-01	375/18870	0.00549471	0.138636	0.117646	ANGPT2/CCN3/CLEC14A/DLL4/HBEGF/KDR	6
GO:0002026	regulation of the force of heart contraction	1981-02-01	26/18870	0.00553232	0.138636	0.117646	ATP1A2/CAV1	2
GO:0061311	cell surface receptor signaling pathway involved in heart development	1981-02-01	26/18870	0.00553232	0.138636	0.117646	DLL4/HEYL	2
GO:1901623	regulation of lymphocyte chemotaxis	1981-02-01	26/18870	0.00553232	0.138636	0.117646	CCL2/CXCL10	2
GO:0060395	SMAD protein signal transduction	1981-03-01	84/18870	0.00565555	0.138636	0.117646	CCN3/GDF7/TF	3
GO:0072524	pyridine-containing compound metabolic process	1981-03-01	85/18870	0.00584454	0.138636	0.117646	ALPL/FMO2/NMRK2	3
GO:0090130	tissue migration	1981-06-01	380/18870	0.005853	0.138636	0.117646	ANGPT2/CCN3/CLEC14A/DLL4/HBEGF/KDR	6
GO:0021846	cell proliferation in forebrain	1981-02-01	27/18870	0.00595836	0.138636	0.117646	LHX5/SIX3	2
GO:0034377	plasma lipoprotein particle assembly	1981-02-01	27/18870	0.00595836	0.138636	0.117646	APOA4/APOB	2
GO:0003018	vascular process in circulatory system	1981-05-01	269/18870	0.0060244	0.138636	0.117646	ATP1A2/CAV1/FGFBP3/KCNMB1/SLC16A12	5
GO:0008543	fibroblast growth factor receptor signaling pathway	1981-03-01	86/18870	0.00603728	0.138636	0.117646	APLN/FGFBP3/PRDM14	3
GO:0033273	response to vitamin	1981-03-01	86/18870	0.00603728	0.138636	0.117646	ALPL/CXCL10/STC2	3
GO:0002227	innate immune response in mucosa	1981-02-01	28/18870	0.00639892	0.143399	0.121687	APOA4/NOS2	2
GO:0019433	triglyceride catabolic process	1981-02-01	28/18870	0.00639892	0.143399	0.121687	APOA4/APOB	2
GO:0021537	telencephalon development	1981-05-01	276/18870	0.00669977	0.143399	0.121687	ATP1A2/FOXG1/LHX2/LHX5/SIX3	5
GO:0001654	eye development	1981-06-01	391/18870	0.00670111	0.143399	0.121687	COL8A1/DLL4/KDR/LHX2/SIX3/WNT2	6
GO:0090596	sensory organ morphogenesis	1981-05-01	277/18870	0.00680041	0.143399	0.121687	COL8A1/FOXG1/KDR/SIX3/WNT2	5
GO:0003209	cardiac atrium morphogenesis	1981-02-01	29/18870	0.00685389	0.143399	0.121687	DLL4/WNT2	2
GO:0072012	glomerulus vasculature development	1981-02-01	29/18870	0.00685389	0.143399	0.121687	ANGPT2/PECAM1	2
GO:0090025	regulation of monocyte chemotaxis	1981-02-01	29/18870	0.00685389	0.143399	0.121687	CCN3/CXCL10	2
GO:0150063	visual system development	1981-06-01	395/18870	0.00703064	0.143452	0.121732	COL8A1/DLL4/KDR/LHX2/SIX3/WNT2	6
GO:0065005	protein-lipid complex assembly	1981-02-01	30/18870	0.00732312	0.143452	0.121732	APOA4/APOB	2
GO:0043542	endothelial cell migration	1981-05-01	284/18870	0.00753483	0.143452	0.121732	ANGPT2/CCN3/CLEC14A/DLL4/KDR	5
GO:0048880	sensory system development	1981-06-01	401/18870	0.00754682	0.143452	0.121732	COL8A1/DLL4/KDR/LHX2/SIX3/WNT2	6
GO:0007219	Notch signaling pathway	1981-04-01	181/18870	0.00767659	0.143452	0.121732	CCN3/DLL4/HEYL/NRIP2	4
GO:0021953	central nervous system neuron differentiation	1981-04-01	181/18870	0.00767659	0.143452	0.121732	DLL4/FOXG1/GDF7/LHX5	4
GO:0043534	blood vessel endothelial cell migration	1981-04-01	181/18870	0.00767659	0.143452	0.121732	ANGPT2/CLEC14A/DLL4/KDR	4
GO:0001945	lymph vessel development	1981-02-01	31/18870	0.00780651	0.143452	0.121732	CLEC14A/KDR	2
GO:0010996	response to auditory stimulus	1981-02-01	31/18870	0.00780651	0.143452	0.121732	ATP1A2/CXCL10	2
GO:0035767	endothelial cell chemotaxis	1981-02-01	31/18870	0.00780651	0.143452	0.121732	CCN3/KDR	2
GO:0061437	renal system vasculature development	1981-02-01	31/18870	0.00780651	0.143452	0.121732	ANGPT2/PECAM1	2
GO:0061440	kidney vasculature development	1981-02-01	31/18870	0.00780651	0.143452	0.121732	ANGPT2/PECAM1	2
GO:0030900	forebrain development	1981-06-01	407/18870	0.00808993	0.143452	0.121732	ATP1A2/FOXG1/GDF7/LHX2/LHX5/SIX3	6
GO:0050678	regulation of epithelial cell proliferation	1981-06-01	407/18870	0.00808993	0.143452	0.121732	APLN/CAV1/CCL2/DLL4/KDR/WNT2	6
GO:0002042	cell migration involved in sprouting angiogenesis	1981-03-01	96/18870	0.00817494	0.143452	0.121732	CLEC14A/DLL4/KDR	3
GO:0045666	positive regulation of neuron differentiation	1981-03-01	96/18870	0.00817494	0.143452	0.121732	FOXG1/GDF7/HEYL	3
GO:0010464	regulation of mesenchymal cell proliferation	1981-02-01	32/18870	0.00830391	0.143452	0.121732	KDR/WNT2	2
GO:0010644	cell communication by electrical coupling	1981-02-01	32/18870	0.00830391	0.143452	0.121732	ATP1A2/CAV1	2
GO:0060795	cell fate commitment involved in formation of primary germ layer	1981-02-01	32/18870	0.00830391	0.143452	0.121732	NANOG/POU5F1	2
GO:0061138	morphogenesis of a branching epithelium	1981-04-01	187/18870	0.00858865	0.147022	0.124761	DLL4/GDF7/KDR/WNT2	4
GO:0034368	protein-lipid complex remodeling	1981-02-01	33/18870	0.00881521	0.14753	0.125192	APOA4/APOB	2
GO:0034369	plasma lipoprotein particle remodeling	1981-02-01	33/18870	0.00881521	0.14753	0.125192	APOA4/APOB	2
GO:0006942	regulation of striated muscle contraction	1981-03-01	99/18870	0.00889232	0.14753	0.125192	ATP1A2/CAV1/SCN4A	3
GO:0002040	sprouting angiogenesis	1981-04-01	190/18870	0.00907019	0.14753	0.125192	CLEC14A/DLL4/ESM1/KDR	4
GO:0019217	regulation of fatty acid metabolic process	1981-03-01	100/18870	0.00913939	0.14753	0.125192	APOA4/CAV1/FMO2	3
GO:0042632	cholesterol homeostasis	1981-03-01	100/18870	0.00913939	0.14753	0.125192	APOA4/APOB/CAV1	3
GO:0001666	response to hypoxia	1981-05-01	298/18870	0.00916674	0.14753	0.125192	ANGPT2/CAV1/KCNMB1/NOS2/STC2	5
GO:0060317	cardiac epithelial to mesenchymal transition	1981-02-01	34/18870	0.00934027	0.14859	0.126092	HEYL/WNT2	2
GO:0055092	sterol homeostasis	1981-03-01	101/18870	0.00939045	0.14859	0.126092	APOA4/APOB/CAV1	3
GO:0021510	spinal cord development	1981-03-01	102/18870	0.00964553	0.151354	0.128438	DLL4/GDF7/LHX5	3
GO:0034367	protein-containing complex remodeling	1981-02-01	35/18870	0.00987897	0.152476	0.12939	APOA4/APOB	2
GO:0086004	regulation of cardiac muscle cell contraction	1981-02-01	35/18870	0.00987897	0.152476	0.12939	ATP1A2/CAV1	2
GO:0007369	gastrulation	1981-04-01	197/18870	0.0102616	0.156015	0.132393	APLN/COL8A1/NANOG/POU5F1	4
GO:0001569	branching involved in blood vessel morphogenesis	1981-02-01	36/18870	0.0104312	0.156015	0.132393	DLL4/KDR	2
GO:0003002	regionalization	1981-06-01	430/18870	0.010435	0.156015	0.132393	DLL4/FOXG1/HEYL/LHX2/SIX3/WNT2	6
GO:0045664	regulation of neuron differentiation	1981-04-01	198/18870	0.0104397	0.156015	0.132393	FOXG1/GDF7/HEYL/SIX3	4
GO:0006641	triglyceride metabolic process	1981-03-01	106/18870	0.0107061	0.157497	0.133651	APOA4/APOB/CAV1	3
GO:1901890	positive regulation of cell junction assembly	1981-03-01	106/18870	0.0107061	0.157497	0.133651	CAV1/KDR/THBS2	3
GO:0003230	cardiac atrium development	1981-02-01	37/18870	0.0109968	0.15911	0.135019	DLL4/WNT2	2
GO:0021988	olfactory lobe development	1981-02-01	37/18870	0.0109968	0.15911	0.135019	ATP1A2/LHX2	2
GO:0001763	morphogenesis of a branching structure	1981-04-01	203/18870	0.0113601	0.15911	0.135019	DLL4/GDF7/KDR/WNT2	4
GO:0036293	response to decreased oxygen levels	1981-05-01	315/18870	0.0114587	0.15911	0.135019	ANGPT2/CAV1/KCNMB1/NOS2/STC2	5
GO:0003180	aortic valve morphogenesis	1981-02-01	38/18870	0.0115757	0.15911	0.135019	DLL4/HEYL	2
GO:0046461	neutral lipid catabolic process	1981-02-01	38/18870	0.0115757	0.15911	0.135019	APOA4/APOB	2
GO:0046464	acylglycerol catabolic process	1981-02-01	38/18870	0.0115757	0.15911	0.135019	APOA4/APOB	2
GO:0042391	regulation of membrane potential	1981-06-01	440/18870	0.0115923	0.15911	0.135019	ATP1A2/CAV1/GABRQ/GRIK1/KDR/SCN4A	6
GO:0001708	cell fate specification	1981-03-01	110/18870	0.0118318	0.15911	0.135019	NANOG/POU5F1/PRDM14	3
GO:0031341	regulation of cell killing	1981-03-01	111/18870	0.0121235	0.15911	0.135019	CR1L/MICB/NOS2	3
GO:0035249	synaptic transmission, glutamatergic	1981-03-01	111/18870	0.0121235	0.15911	0.135019	ATP1A2/CCL2/GRIK1	3
GO:0060840	artery development	1981-03-01	111/18870	0.0121235	0.15911	0.135019	ADGRF5/APOB/DLL4	3
GO:0009566	fertilization	1981-04-01	207/18870	0.012133	0.15911	0.135019	APOB/FETUB/PRDM14/PRND	4
GO:0071674	mononuclear cell migration	1981-04-01	207/18870	0.012133	0.15911	0.135019	CCL2/CCN3/CXCL10/PECAM1	4
GO:0002385	mucosal immune response	1981-02-01	39/18870	0.0121677	0.15911	0.135019	APOA4/NOS2	2
GO:0045823	positive regulation of heart contraction	1981-02-01	39/18870	0.0121677	0.15911	0.135019	APLN/ATP1A2	2
GO:0008016	regulation of heart contraction	1981-04-01	208/18870	0.0123314	0.160138	0.135891	APLN/ATP1A2/CAV1/HBEGF	4
GO:1903524	positive regulation of blood circulation	1981-02-01	40/18870	0.0127728	0.164734	0.139792	APLN/ATP1A2	2
GO:0060326	cell chemotaxis	1981-05-01	325/18870	0.0129754	0.166209	0.141043	CCL2/CCN3/CXCL10/HBEGF/KDR	5
GO:1903115	regulation of actin filament-based movement	1981-02-01	41/18870	0.0133908	0.170371	0.144575	ATP1A2/CAV1	2
GO:0043270	positive regulation of monoatomic ion transport	1981-04-01	214/18870	0.0135654	0.171274	0.145341	CAV1/CCL2/CXCL10/KCNMB1	4
GO:0001824	blastocyst development	1981-03-01	116/18870	0.0136437	0.171274	0.145341	POU5F1/PRDM14/ST8SIA6	3
GO:0007595	lactation	1981-02-01	42/18870	0.0140216	0.174852	0.148377	APLN/CAV1	2
GO:0034764	positive regulation of transmembrane transport	1981-04-01	217/18870	0.0142109	0.175757	0.149146	CAV1/CCL2/CXCL10/KCNMB1	4
GO:0051928	positive regulation of calcium ion transport	1981-03-01	118/18870	0.0142808	0.175757	0.149146	CAV1/CCL2/CXCL10	3
GO:0002251	organ or tissue specific immune response	1981-02-01	43/18870	0.014665	0.178156	0.151182	APOA4/NOS2	2
GO:0003176	aortic valve development	1981-02-01	43/18870	0.014665	0.178156	0.151182	DLL4/HEYL	2
GO:0062012	regulation of small molecule metabolic process	1981-05-01	337/18870	0.0149687	0.180173	0.152893	APOA4/APOB/CAV1/FMO2/NOS2	5
GO:0051960	regulation of nervous system development	1981-06-01	466/18870	0.0150224	0.180173	0.152893	DLL4/FOXG1/HEYL/LHX2/THBS2/WNT2	6
GO:0010463	mesenchymal cell proliferation	1981-02-01	44/18870	0.015321	0.181443	0.153971	KDR/WNT2	2
GO:0021879	forebrain neuron differentiation	1981-02-01	44/18870	0.015321	0.181443	0.153971	FOXG1/LHX5	2
GO:0019216	regulation of lipid metabolic process	1981-05-01	342/18870	0.0158568	0.186614	0.158359	ADGRF5/APOA4/APOB/CAV1/FMO2	5
GO:0070482	response to oxygen levels	1981-05-01	343/18870	0.0160385	0.187581	0.159179	ANGPT2/CAV1/KCNMB1/NOS2/STC2	5
GO:0007389	pattern specification process	1981-06-01	475/18870	0.0163591	0.19015	0.161359	DLL4/FOXG1/HEYL/LHX2/SIX3/WNT2	6
GO:0071675	regulation of mononuclear cell migration	1981-03-01	125/18870	0.0166426	0.192257	0.163148	CCL2/CCN3/CXCL10	3
GO:0002688	regulation of leukocyte chemotaxis	1981-03-01	126/18870	0.0169967	0.195152	0.165604	CCL2/CCN3/CXCL10	3
GO:0002685	regulation of leukocyte migration	1981-04-01	230/18870	0.0172324	0.195778	0.166135	CCL2/CCN3/CXCL10/LYVE1	4
GO:0003206	cardiac chamber morphogenesis	1981-03-01	127/18870	0.0173551	0.195778	0.166135	DLL4/HEYL/WNT2	3
GO:1905314	semi-lunar valve development	1981-02-01	47/18870	0.0173632	0.195778	0.166135	DLL4/HEYL	2
GO:0001704	formation of primary germ layer	1981-03-01	128/18870	0.0177178	0.196467	0.16672	COL8A1/NANOG/POU5F1	3
GO:0030301	cholesterol transport	1981-03-01	128/18870	0.0177178	0.196467	0.16672	APOA4/APOB/CAV1	3
GO:0070588	calcium ion transmembrane transport	1981-05-01	352/18870	0.0177373	0.196467	0.16672	ATP1A2/CACNA1E/CAV1/CXCL10/SCN4A	5
GO:0045747	positive regulation of Notch signaling pathway	1981-02-01	48/18870	0.0180683	0.19684	0.167037	CCN3/DLL4	2
GO:0045776	negative regulation of blood pressure	1981-02-01	48/18870	0.0180683	0.19684	0.167037	APLN/NOS2	2
GO:1990266	neutrophil migration	1981-03-01	129/18870	0.0180846	0.19684	0.167037	CCL2/CXCL10/PECAM1	3
GO:0031589	cell-substrate adhesion	1981-05-01	356/18870	0.0185293	0.200521	0.17016	ANGPT2/COL5A3/COL8A1/KDR/LYVE1	5
GO:0071827	plasma lipoprotein particle organization	1981-02-01	50/18870	0.0195142	0.208452	0.176891	APOA4/APOB	2
GO:0030879	mammary gland development	1981-03-01	133/18870	0.0195943	0.208452	0.176891	APLN/CAV1/WNT2	3
GO:0061041	regulation of wound healing	1981-03-01	133/18870	0.0195943	0.208452	0.176891	CAV1/HBEGF/MMRN1	3
GO:0001667	ameboidal-type cell migration	1981-06-01	497/18870	0.0199698	0.210205	0.178378	ANGPT2/CCN3/CLEC14A/DLL4/HBEGF/KDR	6
GO:0006639	acylglycerol metabolic process	1981-03-01	134/18870	0.0199823	0.210205	0.178378	APOA4/APOB/CAV1	3
GO:0097529	myeloid leukocyte migration	1981-04-01	242/18870	0.0203537	0.211963	0.17987	CCL2/CCN3/CXCL10/PECAM1	4
GO:0006638	neutral lipid metabolic process	1981-03-01	135/18870	0.0203746	0.211963	0.17987	APOA4/APOB/CAV1	3
GO:0060047	heart contraction	1981-04-01	243/18870	0.0206285	0.212409	0.180248	APLN/ATP1A2/CAV1/HBEGF	4
GO:0098781	ncRNA transcription	1981-03-01	136/18870	0.020771	0.212409	0.180248	APLN/CAVIN1/POU5F1	3
GO:0101023	vascular endothelial cell proliferation	1981-02-01	52/18870	0.0210072	0.212409	0.180248	APLN/CCL2	2
GO:1905562	regulation of vascular endothelial cell proliferation	1981-02-01	52/18870	0.0210072	0.212409	0.180248	APLN/CCL2	2
GO:0098659	inorganic cation import across plasma membrane	1981-03-01	137/18870	0.0211718	0.212409	0.180248	ATP1A2/CACNA1E/SCN4A	3
GO:0099587	inorganic ion import across plasma membrane	1981-03-01	137/18870	0.0211718	0.212409	0.180248	ATP1A2/CACNA1E/SCN4A	3
GO:0033002	muscle cell proliferation	1981-04-01	247/18870	0.0217506	0.212409	0.180248	APLN/CCN3/HBEGF/WNT2	4
GO:0021872	forebrain generation of neurons	1981-02-01	53/18870	0.021771	0.212409	0.180248	FOXG1/LHX5	2
GO:0048260	positive regulation of receptor-mediated endocytosis	1981-02-01	53/18870	0.021771	0.212409	0.180248	APLN/TF	2
GO:0060390	regulation of SMAD protein signal transduction	1981-02-01	53/18870	0.021771	0.212409	0.180248	CCN3/GDF7	2
GO:0071825	protein-lipid complex organization	1981-02-01	53/18870	0.021771	0.212409	0.180248	APOA4/APOB	2
GO:2001238	positive regulation of extrinsic apoptotic signaling pathway	1981-02-01	53/18870	0.021771	0.212409	0.180248	CAV1/TNFSF10	2
GO:0086009	membrane repolarization	1981-02-01	54/18870	0.0225463	0.216606	0.183809	ATP1A2/CAV1	2
GO:0098703	calcium ion import across plasma membrane	1981-02-01	54/18870	0.0225463	0.216606	0.183809	CACNA1E/SCN4A	2
GO:0120009	intermembrane lipid transfer	1981-02-01	54/18870	0.0225463	0.216606	0.183809	APOA4/APOB	2
GO:0015918	sterol transport	1981-03-01	141/18870	0.0228171	0.216993	0.184138	APOA4/APOB/CAV1	3
GO:1904064	positive regulation of cation transmembrane transport	1981-03-01	141/18870	0.0228171	0.216993	0.184138	CAV1/CXCL10/KCNMB1	3
GO:0002686	negative regulation of leukocyte migration	1981-02-01	55/18870	0.0233329	0.219679	0.186417	CCL2/CCN3	2
GO:2000648	positive regulation of stem cell proliferation	1981-02-01	55/18870	0.0233329	0.219679	0.186417	KDR/NANOG	2
GO:0010565	regulation of cellular ketone metabolic process	1981-03-01	144/18870	0.0240957	0.222505	0.188815	APOA4/CAV1/FMO2	3
GO:0034763	negative regulation of transmembrane transport	1981-03-01	144/18870	0.0240957	0.222505	0.188815	ATP1A2/CAV1/OSTN	3
GO:1904019	epithelial cell apoptotic process	1981-03-01	144/18870	0.0240957	0.222505	0.188815	CCL2/KDR/SIX3	3
GO:0003015	heart process	1981-04-01	255/18870	0.0241057	0.222505	0.188815	APLN/ATP1A2/CAV1/HBEGF	4
GO:0050921	positive regulation of chemotaxis	1981-03-01	145/18870	0.0245304	0.223347	0.18953	CXCL10/KDR/NTRK3	3
GO:0001508	action potential	1981-03-01	146/18870	0.0249694	0.223347	0.18953	ATP1A2/CAV1/SCN4A	3
GO:0035296	regulation of tube diameter	1981-03-01	146/18870	0.0249694	0.223347	0.18953	ATP1A2/CAV1/KCNMB1	3
GO:0097746	blood vessel diameter maintenance	1981-03-01	146/18870	0.0249694	0.223347	0.18953	ATP1A2/CAV1/KCNMB1	3
GO:0006898	receptor-mediated endocytosis	1981-04-01	258/18870	0.0250272	0.223347	0.18953	APLN/CAV1/LYVE1/TF	4
GO:0006959	humoral immune response	1981-04-01	258/18870	0.0250272	0.223347	0.18953	CCL2/CR1L/CXCL10/TF	4
GO:1903522	regulation of blood circulation	1981-04-01	258/18870	0.0250272	0.223347	0.18953	APLN/ATP1A2/CAV1/HBEGF	4
GO:0035150	regulation of tube size	1981-03-01	147/18870	0.0254125	0.225716	0.19154	ATP1A2/CAV1/KCNMB1	3
GO:0086065	cell communication involved in cardiac conduction	1981-02-01	58/18870	0.0257594	0.227722	0.193243	ATP1A2/CAV1	2
GO:0050767	regulation of neurogenesis	1981-05-01	390/18870	0.0262172	0.229562	0.194804	DLL4/FOXG1/HEYL/LHX2/WNT2	5
GO:0060135	maternal process involved in female pregnancy	1981-02-01	59/18870	0.0265901	0.229562	0.194804	ANGPT2/STC2	2
GO:0001701	in utero embryonic development	1981-05-01	392/18870	0.0267244	0.229562	0.194804	APOB/POU5F1/PRDM14/ST8SIA6/WNT2	5
GO:0016525	negative regulation of angiogenesis	1981-03-01	150/18870	0.0267675	0.229562	0.194804	ANGPT2/CXCL10/THBS2	3
GO:0072073	kidney epithelium development	1981-03-01	150/18870	0.0267675	0.229562	0.194804	HEYL/PECAM1/SIM1	3
GO:0003007	heart morphogenesis	1981-04-01	264/18870	0.0269338	0.229562	0.194804	CCM2L/DLL4/HEYL/WNT2	4
GO:0002011	morphogenesis of an epithelial sheet	1981-02-01	60/18870	0.0274316	0.229562	0.194804	DLL4/HBEGF	2
GO:0007566	embryo implantation	1981-02-01	60/18870	0.0274316	0.229562	0.194804	PRDM14/STC2	2
GO:0008347	glial cell migration	1981-02-01	60/18870	0.0274316	0.229562	0.194804	CCL2/FOXG1	2
GO:0016331	morphogenesis of embryonic epithelium	1981-03-01	152/18870	0.027692	0.229562	0.194804	GDF7/LHX2/WNT2	3
GO:2000181	negative regulation of blood vessel morphogenesis	1981-03-01	152/18870	0.027692	0.229562	0.194804	ANGPT2/CXCL10/THBS2	3
GO:0050900	leukocyte migration	1981-05-01	396/18870	0.0277575	0.229562	0.194804	CCL2/CCN3/CXCL10/LYVE1/PECAM1	5
GO:0043535	regulation of blood vessel endothelial cell migration	1981-03-01	153/18870	0.0281606	0.229562	0.194804	ANGPT2/DLL4/KDR	3
GO:1901343	negative regulation of vasculature development	1981-03-01	153/18870	0.0281606	0.229562	0.194804	ANGPT2/CXCL10/THBS2	3
GO:0003179	heart valve morphogenesis	1981-02-01	61/18870	0.0282838	0.229562	0.194804	DLL4/HEYL	2
GO:0006940	regulation of smooth muscle contraction	1981-02-01	61/18870	0.0282838	0.229562	0.194804	ATP1A2/CAV1	2
GO:0048010	vascular endothelial growth factor receptor signaling pathway	1981-02-01	61/18870	0.0282838	0.229562	0.194804	CLEC14A/KDR	2
GO:0055008	cardiac muscle tissue morphogenesis	1981-02-01	61/18870	0.0282838	0.229562	0.194804	DLL4/WNT2	2
GO:2000351	regulation of endothelial cell apoptotic process	1981-02-01	61/18870	0.0282838	0.229562	0.194804	CCL2/KDR	2
GO:0008037	cell recognition	1981-03-01	154/18870	0.0286334	0.231402	0.196365	FETUB/FOXG1/PECAM1	3
GO:0007584	response to nutrient	1981-03-01	155/18870	0.0291104	0.233255	0.197938	ALPL/CXCL10/STC2	3
GO:0045807	positive regulation of endocytosis	1981-03-01	155/18870	0.0291104	0.233255	0.197938	APLN/CCL2/TF	3
GO:0072006	nephron development	1981-03-01	156/18870	0.0295917	0.235111	0.199512	ANGPT2/HEYL/PECAM1	3
GO:0097530	granulocyte migration	1981-03-01	156/18870	0.0295917	0.235111	0.199512	CCL2/CXCL10/PECAM1	3
GO:0007043	cell-cell junction assembly	1981-03-01	157/18870	0.0300772	0.237964	0.201934	CAV1/GJA4/PECAM1	3
GO:0007189	adenylate cyclase-activating G protein-coupled receptor signaling pathway	1981-03-01	158/18870	0.0305669	0.240689	0.204246	ADGRF5/ADGRL4/CXCL10	3
GO:0019229	regulation of vasoconstriction	1981-02-01	64/18870	0.0309033	0.240689	0.204246	ATP1A2/CAV1	2
GO:0048247	lymphocyte chemotaxis	1981-02-01	64/18870	0.0309033	0.240689	0.204246	CCL2/CXCL10	2
GO:0018108	peptidyl-tyrosine phosphorylation	1981-04-01	276/18870	0.031003	0.240689	0.204246	CAV1/HBEGF/KDR/PECAM1	4
GO:0060041	retina development in camera-type eye	1981-03-01	159/18870	0.0310608	0.240689	0.204246	DLL4/LHX2/SIX3	3
GO:0018212	peptidyl-tyrosine modification	1981-04-01	278/18870	0.0317146	0.24339	0.206538	CAV1/HBEGF/KDR/PECAM1	4
GO:0046503	glycerolipid catabolic process	1981-02-01	65/18870	0.0317971	0.24339	0.206538	APOA4/APOB	2
GO:1905330	regulation of morphogenesis of an epithelium	1981-02-01	65/18870	0.0317971	0.24339	0.206538	CXCL10/WNT2	2
GO:0001894	tissue homeostasis	1981-04-01	279/18870	0.032074	0.24353	0.206657	ALPL/PECAM1/PRDM14/TF	4
GO:0060249	anatomical structure homeostasis	1981-04-01	279/18870	0.032074	0.24353	0.206657	ALPL/PECAM1/PRDM14/TF	4
GO:0042446	hormone biosynthetic process	1981-02-01	66/18870	0.0327011	0.245221	0.208092	DIO1/STC2	2
GO:0072577	endothelial cell apoptotic process	1981-02-01	67/18870	0.0336151	0.245221	0.208092	CCL2/KDR	2
GO:0001912	positive regulation of leukocyte mediated cytotoxicity	1981-02-01	69/18870	0.0354729	0.245221	0.208092	MICB/NOS2	2
GO:0035019	somatic stem cell population maintenance	1981-02-01	69/18870	0.0354729	0.245221	0.208092	NANOG/POU5F1	2
GO:2000401	regulation of lymphocyte migration	1981-02-01	69/18870	0.0354729	0.245221	0.208092	CCL2/CXCL10	2
GO:0003205	cardiac chamber development	1981-03-01	168/18870	0.0356947	0.245221	0.208092	DLL4/HEYL/WNT2	3
GO:1902893	regulation of miRNA transcription	1981-02-01	70/18870	0.0364164	0.245221	0.208092	APLN/POU5F1	2
GO:0030100	regulation of endocytosis	1981-04-01	291/18870	0.0365748	0.245221	0.208092	APLN/CAV1/CCL2/TF	4
GO:0006937	regulation of muscle contraction	1981-03-01	170/18870	0.0367704	0.245221	0.208092	ATP1A2/CAV1/SCN4A	3
GO:0051897	positive regulation of phosphatidylinositol 3-kinase/protein kinase B signal transduction	1981-03-01	171/18870	0.0373145	0.245221	0.208092	HBEGF/KDR/NTRK3	3
GO:0003208	cardiac ventricle morphogenesis	1981-02-01	71/18870	0.0373696	0.245221	0.208092	DLL4/HEYL	2
GO:0061614	miRNA transcription	1981-02-01	71/18870	0.0373696	0.245221	0.208092	APLN/POU5F1	2
GO:0043434	response to peptide hormone	1981-05-01	430/18870	0.0375732	0.245221	0.208092	ALPL/CAV1/IRS4/STC2/TNFSF10	5
GO:0010632	regulation of epithelial cell migration	1981-04-01	295/18870	0.0381524	0.245221	0.208092	ANGPT2/DLL4/HBEGF/KDR	4
GO:0006801	superoxide metabolic process	1981-02-01	72/18870	0.0383324	0.245221	0.208092	APOA4/NOS2	2
GO:0050680	negative regulation of epithelial cell proliferation	1981-03-01	173/18870	0.038415	0.245221	0.208092	CAV1/CCL2/DLL4	3
GO:1903034	regulation of response to wounding	1981-03-01	173/18870	0.038415	0.245221	0.208092	CAV1/HBEGF/MMRN1	3
GO:0071453	cellular response to oxygen levels	1981-03-01	174/18870	0.0389715	0.245221	0.208092	CAV1/KCNMB1/STC2	3
GO:1903169	regulation of calcium ion transmembrane transport	1981-03-01	174/18870	0.0389715	0.245221	0.208092	ATP1A2/CAV1/CXCL10	3
GO:0003170	heart valve development	1981-02-01	73/18870	0.0393046	0.245221	0.208092	DLL4/HEYL	2
GO:0006809	nitric oxide biosynthetic process	1981-02-01	73/18870	0.0393046	0.245221	0.208092	CAV1/NOS2	2
GO:0032413	negative regulation of ion transmembrane transporter activity	1981-02-01	73/18870	0.0393046	0.245221	0.208092	ATP1A2/CAV1	2
GO:0045661	regulation of myoblast differentiation	1981-02-01	73/18870	0.0393046	0.245221	0.208092	CXCL10/NMRK2	2
GO:0045665	negative regulation of neuron differentiation	1981-02-01	73/18870	0.0393046	0.245221	0.208092	FOXG1/SIX3	2
GO:0048663	neuron fate commitment	1981-02-01	73/18870	0.0393046	0.245221	0.208092	DLL4/FOXG1	2
GO:0072678	T cell migration	1981-02-01	73/18870	0.0393046	0.245221	0.208092	CCL2/CXCL10	2
GO:0140962	multicellular organismal-level chemical homeostasis	1981-02-01	73/18870	0.0393046	0.245221	0.208092	ADGRF5/KDR	2
GO:0048659	smooth muscle cell proliferation	1981-03-01	175/18870	0.0395321	0.245221	0.208092	APLN/CCN3/HBEGF	3
GO:0055088	lipid homeostasis	1981-03-01	175/18870	0.0395321	0.245221	0.208092	APOA4/APOB/CAV1	3
GO:0060415	muscle tissue morphogenesis	1981-02-01	74/18870	0.0402862	0.245221	0.208092	DLL4/WNT2	2
GO:0010822	positive regulation of mitochondrion organization	1981-02-01	75/18870	0.0412771	0.245221	0.208092	KDR/TNFSF10	2
GO:0035924	cellular response to vascular endothelial growth factor stimulus	1981-02-01	75/18870	0.0412771	0.245221	0.208092	DLL4/KDR	2
GO:0071772	response to BMP	1981-03-01	179/18870	0.0418155	0.245221	0.208092	GDF7/HEYL/KDR	3
GO:0071773	cellular response to BMP stimulus	1981-03-01	179/18870	0.0418155	0.245221	0.208092	GDF7/HEYL/KDR	3
GO:0048732	gland development	1981-05-01	443/18870	0.0418262	0.245221	0.208092	APLN/CAV1/GDF7/SIX3/WNT2	5
GO:0014012	peripheral nervous system axon regeneration	1981-01-01	10/18870	0.0421154	0.245221	0.208092	APOA4	1
GO:0018195	peptidyl-arginine modification	1981-01-01	10/18870	0.0421154	0.245221	0.208092	PRDM14	1
GO:0034351	negative regulation of glial cell apoptotic process	1981-01-01	10/18870	0.0421154	0.245221	0.208092	CCL2	1
GO:0035696	monocyte extravasation	1981-01-01	10/18870	0.0421154	0.245221	0.208092	PECAM1	1
GO:0035747	natural killer cell chemotaxis	1981-01-01	10/18870	0.0421154	0.245221	0.208092	CCL2	1
GO:0035907	dorsal aorta development	1981-01-01	10/18870	0.0421154	0.245221	0.208092	DLL4	1
GO:0038130	ERBB4 signaling pathway	1981-01-01	10/18870	0.0421154	0.245221	0.208092	HBEGF	1
GO:0042756	drinking behavior	1981-01-01	10/18870	0.0421154	0.245221	0.208092	APLN	1
GO:0048664	neuron fate determination	1981-01-01	10/18870	0.0421154	0.245221	0.208092	FOXG1	1
GO:0051933	amino acid neurotransmitter reuptake	1981-01-01	10/18870	0.0421154	0.245221	0.208092	ATP1A2	1
GO:0060502	epithelial cell proliferation involved in lung morphogenesis	1981-01-01	10/18870	0.0421154	0.245221	0.208092	WNT2	1
GO:0061072	iris morphogenesis	1981-01-01	10/18870	0.0421154	0.245221	0.208092	WNT2	1
GO:0071073	positive regulation of phospholipid biosynthetic process	1981-01-01	10/18870	0.0421154	0.245221	0.208092	ADGRF5	1
GO:0072014	proximal tubule development	1981-01-01	10/18870	0.0421154	0.245221	0.208092	HEYL	1
GO:0098903	regulation of membrane repolarization during action potential	1981-01-01	10/18870	0.0421154	0.245221	0.208092	CAV1	1
GO:1903010	regulation of bone development	1981-01-01	10/18870	0.0421154	0.245221	0.208092	KDR	1
GO:1903044	protein localization to membrane raft	1981-01-01	10/18870	0.0421154	0.245221	0.208092	CAV1	1
GO:1903596	regulation of gap junction assembly	1981-01-01	10/18870	0.0421154	0.245221	0.208092	CAV1	1
GO:1904729	regulation of intestinal lipid absorption	1981-01-01	10/18870	0.0421154	0.245221	0.208092	APOA4	1
GO:1905918	regulation of CoA-transferase activity	1981-01-01	10/18870	0.0421154	0.245221	0.208092	APOA4	1
GO:2000425	regulation of apoptotic cell clearance	1981-01-01	10/18870	0.0421154	0.245221	0.208092	CCL2	1
GO:0031343	positive regulation of cell killing	1981-02-01	76/18870	0.0422771	0.245221	0.208092	MICB/NOS2	2
GO:0086001	cardiac muscle cell action potential	1981-02-01	76/18870	0.0422771	0.245221	0.208092	ATP1A2/CAV1	2
GO:0086003	cardiac muscle cell contraction	1981-02-01	76/18870	0.0422771	0.245221	0.208092	ATP1A2/CAV1	2
GO:0034329	cell junction assembly	1981-05-01	446/18870	0.0428476	0.245221	0.208092	CAV1/GJA4/KDR/PECAM1/THBS2	5
GO:0006874	intracellular calcium ion homeostasis	1981-04-01	308/18870	0.0435473	0.245221	0.208092	ATP1A2/CAV1/CXCL10/STC2	4
GO:0019827	stem cell population maintenance	1981-03-01	183/18870	0.0441643	0.245221	0.208092	NANOG/POU5F1/PRDM14	3
GO:1905952	regulation of lipid localization	1981-03-01	183/18870	0.0441643	0.245221	0.208092	APOA4/APOB/CAV1	3
GO:0019233	sensory perception of pain	1981-02-01	78/18870	0.0443043	0.245221	0.208092	CCL2/CCN3	2
GO:0046209	nitric oxide metabolic process	1981-02-01	78/18870	0.0443043	0.245221	0.208092	CAV1/NOS2	2
GO:0055117	regulation of cardiac muscle contraction	1981-02-01	78/18870	0.0443043	0.245221	0.208092	ATP1A2/CAV1	2
GO:0048771	tissue remodeling	1981-03-01	184/18870	0.0447617	0.245221	0.208092	CAV1/DLL4/TF	3
GO:0006869	lipid transport	1981-05-01	453/18870	0.0452894	0.245221	0.208092	ANO4/APOA4/APOB/CAV1/NOS2	5
GO:0009064	glutamine family amino acid metabolic process	1981-02-01	79/18870	0.0453313	0.245221	0.208092	ART4/NOS2	2
GO:0019362	pyridine nucleotide metabolic process	1981-02-01	79/18870	0.0453313	0.245221	0.208092	FMO2/NMRK2	2
GO:0046496	nicotinamide nucleotide metabolic process	1981-02-01	79/18870	0.0453313	0.245221	0.208092	FMO2/NMRK2	2
GO:2001057	reactive nitrogen species metabolic process	1981-02-01	79/18870	0.0453313	0.245221	0.208092	CAV1/NOS2	2
GO:0006941	striated muscle contraction	1981-03-01	186/18870	0.0459685	0.245221	0.208092	ATP1A2/CAV1/SCN4A	3
GO:0007565	female pregnancy	1981-03-01	186/18870	0.0459685	0.245221	0.208092	ANGPT2/PRDM14/STC2	3
GO:0001822	kidney development	1981-04-01	314/18870	0.0461755	0.245221	0.208092	ANGPT2/HEYL/PECAM1/SIM1	4
GO:0001765	membrane raft assembly	1981-01-01	11/18870	0.0462293	0.245221	0.208092	CAV1	1
GO:0002924	negative regulation of humoral immune response mediated by circulating immunoglobulin	1981-01-01	11/18870	0.0462293	0.245221	0.208092	CR1L	1
GO:0006527	arginine catabolic process	1981-01-01	11/18870	0.0462293	0.245221	0.208092	NOS2	1
GO:0010248	establishment or maintenance of transmembrane electrochemical gradient	1981-01-01	11/18870	0.0462293	0.245221	0.208092	ATP1A2	1
GO:0010960	magnesium ion homeostasis	1981-01-01	11/18870	0.0462293	0.245221	0.208092	CNNM1	1
GO:0019065	receptor-mediated endocytosis of virus by host cell	1981-01-01	11/18870	0.0462293	0.245221	0.208092	CAV1	1
GO:0021860	pyramidal neuron development	1981-01-01	11/18870	0.0462293	0.245221	0.208092	FOXG1	1
GO:0021936	regulation of cerebellar granule cell precursor proliferation	1981-01-01	11/18870	0.0462293	0.245221	0.208092	LHX5	1
GO:0031953	negative regulation of protein autophosphorylation	1981-01-01	11/18870	0.0462293	0.245221	0.208092	CAV1	1
GO:0032060	bleb assembly	1981-01-01	11/18870	0.0462293	0.245221	0.208092	EMP1	1
GO:0034139	regulation of toll-like receptor 3 signaling pathway	1981-01-01	11/18870	0.0462293	0.245221	0.208092	CAV1	1
GO:0034350	regulation of glial cell apoptotic process	1981-01-01	11/18870	0.0462293	0.245221	0.208092	CCL2	1
GO:0035090	maintenance of apical/basal cell polarity	1981-01-01	11/18870	0.0462293	0.245221	0.208092	LHX2	1
GO:0042118	endothelial cell activation	1981-01-01	11/18870	0.0462293	0.245221	0.208092	CXCL10	1
GO:0044857	plasma membrane raft organization	1981-01-01	11/18870	0.0462293	0.245221	0.208092	CAV1	1
GO:0045199	maintenance of epithelial cell apical/basal polarity	1981-01-01	11/18870	0.0462293	0.245221	0.208092	LHX2	1
GO:0048563	post-embryonic animal organ morphogenesis	1981-01-01	11/18870	0.0462293	0.245221	0.208092	KDR	1
GO:0051709	regulation of killing of cells of another organism	1981-01-01	11/18870	0.0462293	0.245221	0.208092	NOS2	1
GO:0060579	ventral spinal cord interneuron fate commitment	1981-01-01	11/18870	0.0462293	0.245221	0.208092	DLL4	1
GO:0060581	cell fate commitment involved in pattern specification	1981-01-01	11/18870	0.0462293	0.245221	0.208092	DLL4	1
GO:0072584	caveolin-mediated endocytosis	1981-01-01	11/18870	0.0462293	0.245221	0.208092	CAV1	1
GO:0097278	complement-dependent cytotoxicity	1981-01-01	11/18870	0.0462293	0.245221	0.208092	CR1L	1
GO:1901731	positive regulation of platelet aggregation	1981-01-01	11/18870	0.0462293	0.245221	0.208092	MMRN1	1
GO:1901844	regulation of cell communication by electrical coupling involved in cardiac conduction	1981-01-01	11/18870	0.0462293	0.245221	0.208092	CAV1	1
GO:1902093	positive regulation of flagellated sperm motility	1981-01-01	11/18870	0.0462293	0.245221	0.208092	PRDM14	1
GO:1904181	positive regulation of membrane depolarization	1981-01-01	11/18870	0.0462293	0.245221	0.208092	KDR	1
GO:2000155	positive regulation of cilium-dependent cell motility	1981-01-01	11/18870	0.0462293	0.245221	0.208092	PRDM14	1
GO:0003407	neural retina development	1981-02-01	80/18870	0.046367	0.245221	0.208092	DLL4/SIX3	2
GO:0032371	regulation of sterol transport	1981-02-01	80/18870	0.046367	0.245221	0.208092	APOA4/CAV1	2
GO:0032374	regulation of cholesterol transport	1981-02-01	80/18870	0.046367	0.245221	0.208092	APOA4/CAV1	2
GO:0043537	negative regulation of blood vessel endothelial cell migration	1981-02-01	80/18870	0.046367	0.245221	0.208092	ANGPT2/DLL4	2
GO:0090049	regulation of cell migration involved in sprouting angiogenesis	1981-02-01	80/18870	0.046367	0.245221	0.208092	DLL4/KDR	2
GO:0008217	regulation of blood pressure	1981-03-01	187/18870	0.046578	0.245221	0.208092	APLN/ATP1A2/NOS2	3
GO:0098727	maintenance of cell number	1981-03-01	187/18870	0.046578	0.245221	0.208092	NANOG/POU5F1/PRDM14	3
GO:1904062	regulation of monoatomic cation transmembrane transport	1981-04-01	315/18870	0.046622	0.245221	0.208092	ATP1A2/CAV1/CXCL10/KCNMB1	4
GO:0048644	muscle organ morphogenesis	1981-02-01	81/18870	0.0474115	0.248679	0.211027	DLL4/WNT2	2
GO:0046890	regulation of lipid biosynthetic process	1981-03-01	189/18870	0.0478089	0.248723	0.211064	ADGRF5/APOA4/APOB	3
GO:0021543	pallium development	1981-03-01	191/18870	0.0490559	0.248723	0.211064	FOXG1/LHX2/LHX5	3
GO:0031099	regeneration	1981-03-01	191/18870	0.0490559	0.248723	0.211064	ANGPT2/APOA4/CCN3	3
GO:0001570	vasculogenesis	1981-02-01	83/18870	0.0495261	0.248723	0.211064	CAV1/KDR	2
GO:0042310	vasoconstriction	1981-02-01	83/18870	0.0495261	0.248723	0.211064	ATP1A2/CAV1	2
GO:0051279	regulation of release of sequestered calcium ion into cytosol	1981-02-01	83/18870	0.0495261	0.248723	0.211064	ATP1A2/CXCL10	2
GO:0002087	regulation of respiratory gaseous exchange by nervous system process	1981-01-01	12/18870	0.0503258	0.248723	0.211064	ATP1A2	1
GO:0003157	endocardium development	1981-01-01	12/18870	0.0503258	0.248723	0.211064	KDR	1
GO:0003353	positive regulation of cilium movement	1981-01-01	12/18870	0.0503258	0.248723	0.211064	PRDM14	1
GO:0034370	triglyceride-rich lipoprotein particle remodeling	1981-01-01	12/18870	0.0503258	0.248723	0.211064	APOA4	1
GO:0034372	very-low-density lipoprotein particle remodeling	1981-01-01	12/18870	0.0503258	0.248723	0.211064	APOA4	1
GO:0034379	very-low-density lipoprotein particle assembly	1981-01-01	12/18870	0.0503258	0.248723	0.211064	APOB	1
GO:0036295	cellular response to increased oxygen levels	1981-01-01	12/18870	0.0503258	0.248723	0.211064	CAV1	1
GO:0040015	negative regulation of multicellular organism growth	1981-01-01	12/18870	0.0503258	0.248723	0.211064	STC2	1
GO:0042532	negative regulation of tyrosine phosphorylation of STAT protein	1981-01-01	12/18870	0.0503258	0.248723	0.211064	CAV1	1
GO:0048012	hepatocyte growth factor receptor signaling pathway	1981-01-01	12/18870	0.0503258	0.248723	0.211064	ESM1	1
GO:0048548	regulation of pinocytosis	1981-01-01	12/18870	0.0503258	0.248723	0.211064	CAV1	1
GO:0051549	positive regulation of keratinocyte migration	1981-01-01	12/18870	0.0503258	0.248723	0.211064	HBEGF	1
GO:0098911	regulation of ventricular cardiac muscle cell action potential	1981-01-01	12/18870	0.0503258	0.248723	0.211064	CAV1	1
GO:1904478	regulation of intestinal absorption	1981-01-01	12/18870	0.0503258	0.248723	0.211064	APOA4	1
GO:1904953	Wnt signaling pathway involved in midbrain dopaminergic neuron differentiation	1981-01-01	12/18870	0.0503258	0.248723	0.211064	WNT2	1
GO:2001214	positive regulation of vasculogenesis	1981-01-01	12/18870	0.0503258	0.248723	0.211064	KDR	1
GO:1904427	positive regulation of calcium ion transmembrane transport	1981-02-01	84/18870	0.0505961	0.249405	0.211642	CAV1/CXCL10	2
GO:0072001	renal system development	1981-04-01	324/18870	0.0507496	0.249508	0.21173	ANGPT2/HEYL/PECAM1/SIM1	4
GO:1901379	regulation of potassium ion transmembrane transport	1981-02-01	86/18870	0.0527611	0.253116	0.214791	CAV1/KCNMB1	2
GO:2000628	regulation of miRNA metabolic process	1981-02-01	86/18870	0.0527611	0.253116	0.214791	APLN/POU5F1	2
GO:0048545	response to steroid hormone	1981-04-01	330/18870	0.05361	0.253116	0.214791	ALPL/ATP1A2/CAV1/HEYL	4
GO:0010232	vascular transport	1981-02-01	87/18870	0.0538559	0.253116	0.214791	ATP1A2/SLC16A12	2
GO:0150104	transport across blood-brain barrier	1981-02-01	87/18870	0.0538559	0.253116	0.214791	ATP1A2/SLC16A12	2
GO:0005513	detection of calcium ion	1981-01-01	13/18870	0.0544049	0.253116	0.214791	KCNMB1	1
GO:0010524	positive regulation of calcium ion transport into cytosol	1981-01-01	13/18870	0.0544049	0.253116	0.214791	CAV1	1
GO:0010896	regulation of triglyceride catabolic process	1981-01-01	13/18870	0.0544049	0.253116	0.214791	APOA4	1
GO:0021514	ventral spinal cord interneuron differentiation	1981-01-01	13/18870	0.0544049	0.253116	0.214791	DLL4	1
GO:0021702	cerebellar Purkinje cell differentiation	1981-01-01	13/18870	0.0544049	0.253116	0.214791	LHX5	1
GO:0045916	negative regulation of complement activation	1981-01-01	13/18870	0.0544049	0.253116	0.214791	CR1L	1
GO:0048853	forebrain morphogenesis	1981-01-01	13/18870	0.0544049	0.253116	0.214791	GDF7	1
GO:0051481	negative regulation of cytosolic calcium ion concentration	1981-01-01	13/18870	0.0544049	0.253116	0.214791	ATP1A2	1
GO:0071361	cellular response to ethanol	1981-01-01	13/18870	0.0544049	0.253116	0.214791	KCNMB1	1
GO:0072683	T cell extravasation	1981-01-01	13/18870	0.0544049	0.253116	0.214791	CCL2	1
GO:0075509	endocytosis involved in viral entry into host cell	1981-01-01	13/18870	0.0544049	0.253116	0.214791	CAV1	1
GO:0033627	cell adhesion mediated by integrin	1981-02-01	88/18870	0.0549587	0.253116	0.214791	CCN3/MMRN1	2
GO:0032102	negative regulation of response to external stimulus	1981-05-01	481/18870	0.0558819	0.253116	0.214791	ANGPT2/CCL2/CCN3/MICB/MMRN1	5
GO:0002088	lens development in camera-type eye	1981-02-01	89/18870	0.0560695	0.253116	0.214791	SIX3/WNT2	2
GO:0048145	regulation of fibroblast proliferation	1981-02-01	89/18870	0.0560695	0.253116	0.214791	CAV1/WNT2	2
GO:0045785	positive regulation of cell adhesion	1981-05-01	482/18870	0.0562847	0.253116	0.214791	CAV1/CCL2/COL8A1/KDR/MMRN1	5
GO:0007589	body fluid secretion	1981-02-01	90/18870	0.0571882	0.253116	0.214791	APLN/CAV1	2
GO:0046889	positive regulation of lipid biosynthetic process	1981-02-01	90/18870	0.0571882	0.253116	0.214791	ADGRF5/APOA4	2
GO:0030901	midbrain development	1981-02-01	91/18870	0.0583147	0.253116	0.214791	GDF7/WNT2	2
GO:0033555	multicellular organismal response to stress	1981-02-01	91/18870	0.0583147	0.253116	0.214791	ATP1A2/GJA4	2
GO:0070098	chemokine-mediated signaling pathway	1981-02-01	91/18870	0.0583147	0.253116	0.214791	CCL2/CXCL10	2
GO:0097006	regulation of plasma lipoprotein particle levels	1981-02-01	91/18870	0.0583147	0.253116	0.214791	APOA4/APOB	2
GO:0002031	G protein-coupled receptor internalization	1981-01-01	14/18870	0.0584667	0.253116	0.214791	APLN	1
GO:0003222	ventricular trabecula myocardium morphogenesis	1981-01-01	14/18870	0.0584667	0.253116	0.214791	DLL4	1
GO:0006361	transcription initiation at RNA polymerase I promoter	1981-01-01	14/18870	0.0584667	0.253116	0.214791	CAVIN1	1
GO:0009404	toxin metabolic process	1981-01-01	14/18870	0.0584667	0.253116	0.214791	FMO2	1
GO:0021859	pyramidal neuron differentiation	1981-01-01	14/18870	0.0584667	0.253116	0.214791	FOXG1	1
GO:0033700	phospholipid efflux	1981-01-01	14/18870	0.0584667	0.253116	0.214791	APOA4	1
GO:0035641	locomotory exploration behavior	1981-01-01	14/18870	0.0584667	0.253116	0.214791	ATP1A2	1
GO:0046322	negative regulation of fatty acid oxidation	1981-01-01	14/18870	0.0584667	0.253116	0.214791	FMO2	1
GO:0051547	regulation of keratinocyte migration	1981-01-01	14/18870	0.0584667	0.253116	0.214791	HBEGF	1
GO:0060837	blood vessel endothelial cell differentiation	1981-01-01	14/18870	0.0584667	0.253116	0.214791	KDR	1
GO:0072672	neutrophil extravasation	1981-01-01	14/18870	0.0584667	0.253116	0.214791	PECAM1	1
GO:1903727	positive regulation of phospholipid metabolic process	1981-01-01	14/18870	0.0584667	0.253116	0.214791	ADGRF5	1
GO:2000650	negative regulation of sodium ion transmembrane transporter activity	1981-01-01	14/18870	0.0584667	0.253116	0.214791	ATP1A2	1
GO:0044703	multi-organism reproductive process	1981-03-01	206/18870	0.0589097	0.253116	0.214791	ANGPT2/PRDM14/STC2	3
GO:0031640	killing of cells of another organism	1981-02-01	92/18870	0.059449	0.253116	0.214791	MICB/NOS2	2
GO:0140747	regulation of ncRNA transcription	1981-02-01	92/18870	0.059449	0.253116	0.214791	APLN/POU5F1	2
GO:0141061	disruption of cell in another organism	1981-02-01	92/18870	0.059449	0.253116	0.214791	MICB/NOS2	2
GO:1904063	negative regulation of cation transmembrane transport	1981-02-01	92/18870	0.059449	0.253116	0.214791	ATP1A2/CAV1	2
GO:0006836	neurotransmitter transport	1981-03-01	207/18870	0.0595975	0.253116	0.214791	ATP1A2/GABRQ/SYN3	3
GO:0001942	hair follicle development	1981-02-01	93/18870	0.0605909	0.253116	0.214791	LHX2/SOX21	2
GO:0009791	post-embryonic development	1981-02-01	94/18870	0.0617403	0.253116	0.214791	APOB/KDR	2
GO:0019915	lipid storage	1981-02-01	94/18870	0.0617403	0.253116	0.214791	APOB/CAV1	2
GO:0003198	epithelial to mesenchymal transition involved in endocardial cushion formation	1981-01-01	15/18870	0.0625112	0.253116	0.214791	HEYL	1
GO:0010649	regulation of cell communication by electrical coupling	1981-01-01	15/18870	0.0625112	0.253116	0.214791	CAV1	1
GO:0021694	cerebellar Purkinje cell layer formation	1981-01-01	15/18870	0.0625112	0.253116	0.214791	LHX5	1
GO:0030007	intracellular potassium ion homeostasis	1981-01-01	15/18870	0.0625112	0.253116	0.214791	ATP1A2	1
GO:0032688	negative regulation of interferon-beta production	1981-01-01	15/18870	0.0625112	0.253116	0.214791	RELB	1
GO:0036376	sodium ion export across plasma membrane	1981-01-01	15/18870	0.0625112	0.253116	0.214791	ATP1A2	1
GO:0042159	lipoprotein catabolic process	1981-01-01	15/18870	0.0625112	0.253116	0.214791	APOB	1
GO:0044065	regulation of respiratory system process	1981-01-01	15/18870	0.0625112	0.253116	0.214791	ATP1A2	1
GO:0060572	morphogenesis of an epithelial bud	1981-01-01	15/18870	0.0625112	0.253116	0.214791	WNT2	1
GO:0060766	negative regulation of androgen receptor signaling pathway	1981-01-01	15/18870	0.0625112	0.253116	0.214791	HEYL	1
GO:0090280	positive regulation of calcium ion import	1981-01-01	15/18870	0.0625112	0.253116	0.214791	CCL2	1
GO:1902306	negative regulation of sodium ion transmembrane transport	1981-01-01	15/18870	0.0625112	0.253116	0.214791	ATP1A2	1
GO:1904294	positive regulation of ERAD pathway	1981-01-01	15/18870	0.0625112	0.253116	0.214791	CAV1	1
GO:2000402	negative regulation of lymphocyte migration	1981-01-01	15/18870	0.0625112	0.253116	0.214791	CCL2	1
GO:2001028	positive regulation of endothelial cell chemotaxis	1981-01-01	15/18870	0.0625112	0.253116	0.214791	KDR	1
GO:0032496	response to lipopolysaccharide	1981-04-01	348/18870	0.0627092	0.253116	0.214791	ALPL/CCL2/CXCL10/NOS2	4
GO:0072091	regulation of stem cell proliferation	1981-02-01	95/18870	0.0628972	0.253116	0.214791	KDR/NANOG	2
GO:0098739	import across plasma membrane	1981-03-01	212/18870	0.0630939	0.253116	0.214791	ATP1A2/CACNA1E/SCN4A	3
GO:0045765	regulation of angiogenesis	1981-04-01	349/18870	0.0632373	0.253116	0.214791	ANGPT2/CXCL10/KDR/THBS2	4
GO:0051235	maintenance of location	1981-04-01	350/18870	0.0637678	0.253116	0.214791	APOB/ATP1A2/CAV1/CXCL10	4
GO:0009612	response to mechanical stimulus	1981-03-01	213/18870	0.0638045	0.253116	0.214791	ANGPT2/ATP1A2/CXCL10	3
GO:1901888	regulation of cell junction assembly	1981-03-01	213/18870	0.0638045	0.253116	0.214791	CAV1/KDR/THBS2	3
GO:0001910	regulation of leukocyte mediated cytotoxicity	1981-02-01	96/18870	0.0640615	0.253116	0.214791	MICB/NOS2	2
GO:0022404	molting cycle process	1981-02-01	96/18870	0.0640615	0.253116	0.214791	LHX2/SOX21	2
GO:0022405	hair cycle process	1981-02-01	96/18870	0.0640615	0.253116	0.214791	LHX2/SOX21	2
GO:0002064	epithelial cell development	1981-03-01	214/18870	0.0645188	0.253116	0.214791	KDR/PECAM1/SIX3	3
GO:0045216	cell-cell junction organization	1981-03-01	214/18870	0.0645188	0.253116	0.214791	CAV1/GJA4/PECAM1	3
GO:0006493	protein O-linked glycosylation	1981-02-01	97/18870	0.0652332	0.253116	0.214791	GALNT17/ST8SIA6	2
GO:0061337	cardiac conduction	1981-02-01	97/18870	0.0652332	0.253116	0.214791	ATP1A2/CAV1	2
GO:0060348	bone development	1981-03-01	215/18870	0.0652368	0.253116	0.214791	ALPL/KDR/OSTN	3
GO:1901342	regulation of vasculature development	1981-04-01	354/18870	0.0659133	0.253116	0.214791	ANGPT2/CXCL10/KDR/THBS2	4
GO:0044706	multi-multicellular organism process	1981-03-01	216/18870	0.0659585	0.253116	0.214791	ANGPT2/PRDM14/STC2	3
GO:0008593	regulation of Notch signaling pathway	1981-02-01	98/18870	0.066412	0.253116	0.214791	CCN3/DLL4	2
GO:0032410	negative regulation of transporter activity	1981-02-01	98/18870	0.066412	0.253116	0.214791	ATP1A2/CAV1	2
GO:0002486	antigen processing and presentation of endogenous peptide antigen via MHC class I via ER pathway, TAP-independent	1981-01-01	16/18870	0.0665386	0.253116	0.214791	MICB	1
GO:0002713	negative regulation of B cell mediated immunity	1981-01-01	16/18870	0.0665386	0.253116	0.214791	CR1L	1
GO:0002890	negative regulation of immunoglobulin mediated immune response	1981-01-01	16/18870	0.0665386	0.253116	0.214791	CR1L	1
GO:0006878	intracellular copper ion homeostasis	1981-01-01	16/18870	0.0665386	0.253116	0.214791	PRND	1
GO:0010819	regulation of T cell chemotaxis	1981-01-01	16/18870	0.0665386	0.253116	0.214791	CXCL10	1
GO:0010832	negative regulation of myotube differentiation	1981-01-01	16/18870	0.0665386	0.253116	0.214791	CCN3	1
GO:0010958	regulation of amino acid import across plasma membrane	1981-01-01	16/18870	0.0665386	0.253116	0.214791	ATP1A2	1
GO:0017014	protein nitrosylation	1981-01-01	16/18870	0.0665386	0.253116	0.214791	NOS2	1
GO:0018119	peptidyl-cysteine S-nitrosylation	1981-01-01	16/18870	0.0665386	0.253116	0.214791	NOS2	1
GO:0021534	cell proliferation in hindbrain	1981-01-01	16/18870	0.0665386	0.253116	0.214791	LHX5	1
GO:0021924	cell proliferation in external granule layer	1981-01-01	16/18870	0.0665386	0.253116	0.214791	LHX5	1
GO:0021930	cerebellar granule cell precursor proliferation	1981-01-01	16/18870	0.0665386	0.253116	0.214791	LHX5	1
GO:0030214	hyaluronan catabolic process	1981-01-01	16/18870	0.0665386	0.253116	0.214791	LYVE1	1
GO:0030810	positive regulation of nucleotide biosynthetic process	1981-01-01	16/18870	0.0665386	0.253116	0.214791	NOS2	1
GO:0031645	negative regulation of nervous system process	1981-01-01	16/18870	0.0665386	0.253116	0.214791	CCN3	1
GO:0034112	positive regulation of homotypic cell-cell adhesion	1981-01-01	16/18870	0.0665386	0.253116	0.214791	MMRN1	1
GO:0034349	glial cell apoptotic process	1981-01-01	16/18870	0.0665386	0.253116	0.214791	CCL2	1
GO:0034374	low-density lipoprotein particle remodeling	1981-01-01	16/18870	0.0665386	0.253116	0.214791	APOB	1
GO:0034375	high-density lipoprotein particle remodeling	1981-01-01	16/18870	0.0665386	0.253116	0.214791	APOA4	1
GO:0045019	negative regulation of nitric oxide biosynthetic process	1981-01-01	16/18870	0.0665386	0.253116	0.214791	CAV1	1
GO:0046325	negative regulation of glucose import	1981-01-01	16/18870	0.0665386	0.253116	0.214791	OSTN	1
GO:0051004	regulation of lipoprotein lipase activity	1981-01-01	16/18870	0.0665386	0.253116	0.214791	APOA4	1
GO:0090136	epithelial cell-cell adhesion	1981-01-01	16/18870	0.0665386	0.253116	0.214791	CCN3	1
GO:0097091	synaptic vesicle clustering	1981-01-01	16/18870	0.0665386	0.253116	0.214791	SYN3	1
GO:1900373	positive regulation of purine nucleotide biosynthetic process	1981-01-01	16/18870	0.0665386	0.253116	0.214791	NOS2	1
GO:1903789	regulation of amino acid transmembrane transport	1981-01-01	16/18870	0.0665386	0.253116	0.214791	ATP1A2	1
GO:1904406	negative regulation of nitric oxide metabolic process	1981-01-01	16/18870	0.0665386	0.253116	0.214791	CAV1	1
GO:2001212	regulation of vasculogenesis	1981-01-01	16/18870	0.0665386	0.253116	0.214791	KDR	1
GO:2001256	regulation of store-operated calcium entry	1981-01-01	16/18870	0.0665386	0.253116	0.214791	STC2	1
GO:0071805	potassium ion transmembrane transport	1981-03-01	217/18870	0.0666839	0.253157	0.214826	ATP1A2/CAV1/KCNMB1	3
GO:0050679	positive regulation of epithelial cell proliferation	1981-03-01	218/18870	0.0674131	0.25356	0.215168	APLN/KDR/WNT2	3
GO:0090287	regulation of cellular response to growth factor stimulus	1981-04-01	357/18870	0.0675472	0.25356	0.215168	APLN/FGFBP3/KDR/PRDM14	4
GO:0010596	negative regulation of endothelial cell migration	1981-02-01	99/18870	0.067598	0.25356	0.215168	ANGPT2/DLL4	2
GO:0141060	disruption of anatomical structure in another organism	1981-02-01	99/18870	0.067598	0.25356	0.215168	MICB/NOS2	2
GO:1990868	response to chemokine	1981-02-01	99/18870	0.067598	0.25356	0.215168	CCL2/CXCL10	2
GO:1990869	cellular response to chemokine	1981-02-01	99/18870	0.067598	0.25356	0.215168	CCL2/CXCL10	2
GO:0034766	negative regulation of monoatomic ion transmembrane transport	1981-02-01	100/18870	0.068791	0.254978	0.216372	ATP1A2/CAV1	2
GO:0010810	regulation of cell-substrate adhesion	1981-03-01	220/18870	0.0688823	0.254978	0.216372	ANGPT2/COL8A1/KDR	3
GO:0120162	positive regulation of cold-induced thermogenesis	1981-02-01	101/18870	0.069991	0.254978	0.216372	ALPL/CAV1	2
GO:0001574	ganglioside biosynthetic process	1981-01-01	17/18870	0.0705489	0.254978	0.216372	ST8SIA6	1
GO:0002476	antigen processing and presentation of endogenous peptide antigen via MHC class Ib	1981-01-01	17/18870	0.0705489	0.254978	0.216372	MICB	1
GO:0002484	antigen processing and presentation of endogenous peptide antigen via MHC class I via ER pathway	1981-01-01	17/18870	0.0705489	0.254978	0.216372	MICB	1
GO:0002921	negative regulation of humoral immune response	1981-01-01	17/18870	0.0705489	0.254978	0.216372	CR1L	1
GO:0006491	N-glycan processing	1981-01-01	17/18870	0.0705489	0.254978	0.216372	ST8SIA6	1
GO:0009886	post-embryonic animal morphogenesis	1981-01-01	17/18870	0.0705489	0.254978	0.216372	KDR	1
GO:0032310	prostaglandin secretion	1981-01-01	17/18870	0.0705489	0.254978	0.216372	NOS2	1
GO:0036005	response to macrophage colony-stimulating factor	1981-01-01	17/18870	0.0705489	0.254978	0.216372	ALPL	1
GO:0055119	relaxation of cardiac muscle	1981-01-01	17/18870	0.0705489	0.254978	0.216372	ATP1A2	1
GO:0071071	regulation of phospholipid biosynthetic process	1981-01-01	17/18870	0.0705489	0.254978	0.216372	ADGRF5	1
GO:0071360	cellular response to exogenous dsRNA	1981-01-01	17/18870	0.0705489	0.254978	0.216372	CAV1	1
GO:0097396	response to interleukin-17	1981-01-01	17/18870	0.0705489	0.254978	0.216372	CXCL10	1
GO:0097398	cellular response to interleukin-17	1981-01-01	17/18870	0.0705489	0.254978	0.216372	CXCL10	1
GO:0098712	L-glutamate import across plasma membrane	1981-01-01	17/18870	0.0705489	0.254978	0.216372	ATP1A2	1
GO:1904948	midbrain dopaminergic neuron differentiation	1981-01-01	17/18870	0.0705489	0.254978	0.216372	WNT2	1
GO:2000310	regulation of NMDA receptor activity	1981-01-01	17/18870	0.0705489	0.254978	0.216372	CCL2	1
GO:0001906	cell killing	1981-03-01	223/18870	0.0711135	0.255206	0.216565	CR1L/MICB/NOS2	3
GO:0043266	regulation of potassium ion transport	1981-02-01	102/18870	0.0711979	0.255206	0.216565	CAV1/KCNMB1	2
GO:0009408	response to heat	1981-02-01	103/18870	0.0724116	0.255206	0.216565	CXCL10/MICB	2
GO:0015914	phospholipid transport	1981-02-01	103/18870	0.0724116	0.255206	0.216565	ANO4/APOA4	2
GO:0042180	cellular ketone metabolic process	1981-03-01	226/18870	0.0733772	0.255206	0.216565	APOA4/CAV1/FMO2	3
GO:0071222	cellular response to lipopolysaccharide	1981-03-01	226/18870	0.0733772	0.255206	0.216565	CCL2/CXCL10/NOS2	3
GO:0001841	neural tube formation	1981-02-01	104/18870	0.0736321	0.255206	0.216565	GDF7/LHX2	2
GO:0033138	positive regulation of peptidyl-serine phosphorylation	1981-02-01	104/18870	0.0736321	0.255206	0.216565	CAV1/NTRK3	2
GO:0090100	positive regulation of transmembrane receptor protein serine/threonine kinase signaling pathway	1981-02-01	104/18870	0.0736321	0.255206	0.216565	GDF7/KDR	2
GO:0002237	response to molecule of bacterial origin	1981-04-01	369/18870	0.0742924	0.255206	0.216565	ALPL/CCL2/CXCL10/NOS2	4
GO:0001946	lymphangiogenesis	1981-01-01	18/18870	0.0745422	0.255206	0.216565	CLEC14A	1
GO:0002428	antigen processing and presentation of peptide antigen via MHC class Ib	1981-01-01	18/18870	0.0745422	0.255206	0.216565	MICB	1
GO:0002693	positive regulation of cellular extravasation	1981-01-01	18/18870	0.0745422	0.255206	0.216565	LYVE1	1
GO:0002923	regulation of humoral immune response mediated by circulating immunoglobulin	1981-01-01	18/18870	0.0745422	0.255206	0.216565	CR1L	1
GO:0010522	regulation of calcium ion transport into cytosol	1981-01-01	18/18870	0.0745422	0.255206	0.216565	CAV1	1
GO:0010766	negative regulation of sodium ion transport	1981-01-01	18/18870	0.0745422	0.255206	0.216565	ATP1A2	1
GO:0014819	regulation of skeletal muscle contraction	1981-01-01	18/18870	0.0745422	0.255206	0.216565	SCN4A	1
GO:0016264	gap junction assembly	1981-01-01	18/18870	0.0745422	0.255206	0.216565	CAV1	1
GO:0030011	maintenance of cell polarity	1981-01-01	18/18870	0.0745422	0.255206	0.216565	LHX2	1
GO:0030299	intestinal cholesterol absorption	1981-01-01	18/18870	0.0745422	0.255206	0.216565	APOA4	1
GO:0033194	response to hydroperoxide	1981-01-01	18/18870	0.0745422	0.255206	0.216565	APOA4	1
GO:0038128	ERBB2 signaling pathway	1981-01-01	18/18870	0.0745422	0.255206	0.216565	HBEGF	1
GO:0043117	positive regulation of vascular permeability	1981-01-01	18/18870	0.0745422	0.255206	0.216565	FGFBP3	1
GO:0045780	positive regulation of bone resorption	1981-01-01	18/18870	0.0745422	0.255206	0.216565	TF	1
GO:0048569	post-embryonic animal organ development	1981-01-01	18/18870	0.0745422	0.255206	0.216565	KDR	1
GO:0051930	regulation of sensory perception of pain	1981-01-01	18/18870	0.0745422	0.255206	0.216565	CCN3	1
GO:0051931	regulation of sensory perception	1981-01-01	18/18870	0.0745422	0.255206	0.216565	CCN3	1
GO:0086103	G protein-coupled receptor signaling pathway involved in heart process	1981-01-01	18/18870	0.0745422	0.255206	0.216565	CAV1	1
GO:2000811	negative regulation of anoikis	1981-01-01	18/18870	0.0745422	0.255206	0.216565	CAV1	1
GO:0010586	miRNA metabolic process	1981-02-01	105/18870	0.0748592	0.255362	0.216698	APLN/POU5F1	2
GO:0070252	actin-mediated cell contraction	1981-02-01	105/18870	0.0748592	0.255362	0.216698	ATP1A2/CAV1	2
GO:0040029	epigenetic regulation of gene expression	1981-03-01	229/18870	0.075673	0.257551	0.218555	LHX2/PRDM14/TEX15	3
GO:0032526	response to retinoic acid	1981-02-01	106/18870	0.076093	0.257551	0.218555	MICB/WNT2	2
GO:0030336	negative regulation of cell migration	1981-04-01	373/18870	0.0766147	0.257551	0.218555	ANGPT2/CCL2/CCN3/DLL4	4
GO:0010594	regulation of endothelial cell migration	1981-03-01	231/18870	0.0772212	0.257551	0.218555	ANGPT2/DLL4/KDR	3
GO:0032412	regulation of monoatomic ion transmembrane transporter activity	1981-03-01	231/18870	0.0772212	0.257551	0.218555	ATP1A2/CAV1/CCL2	3
GO:0050730	regulation of peptidyl-tyrosine phosphorylation	1981-03-01	231/18870	0.0772212	0.257551	0.218555	CAV1/HBEGF/PECAM1	3
GO:0030593	neutrophil chemotaxis	1981-02-01	107/18870	0.0773332	0.257551	0.218555	CCL2/CXCL10	2
GO:0048144	fibroblast proliferation	1981-02-01	107/18870	0.0773332	0.257551	0.218555	CAV1/WNT2	2
GO:0003184	pulmonary valve morphogenesis	1981-01-01	19/18870	0.0785186	0.257551	0.218555	HEYL	1
GO:0008356	asymmetric cell division	1981-01-01	19/18870	0.0785186	0.257551	0.218555	POU5F1	1
GO:0010744	positive regulation of macrophage derived foam cell differentiation	1981-01-01	19/18870	0.0785186	0.257551	0.218555	APOB	1
GO:0010885	regulation of cholesterol storage	1981-01-01	19/18870	0.0785186	0.257551	0.218555	APOB	1
GO:0021513	spinal cord dorsal/ventral patterning	1981-01-01	19/18870	0.0785186	0.257551	0.218555	DLL4	1
GO:0021692	cerebellar Purkinje cell layer morphogenesis	1981-01-01	19/18870	0.0785186	0.257551	0.218555	LHX5	1
GO:0035821	modulation of process of another organism	1981-01-01	19/18870	0.0785186	0.257551	0.218555	NOS2	1
GO:0038166	angiotensin-activated signaling pathway	1981-01-01	19/18870	0.0785186	0.257551	0.218555	CAV1	1
GO:0043031	negative regulation of macrophage activation	1981-01-01	19/18870	0.0785186	0.257551	0.218555	ADGRF5	1
GO:0051580	regulation of neurotransmitter uptake	1981-01-01	19/18870	0.0785186	0.257551	0.218555	ATP1A2	1
GO:0055070	copper ion homeostasis	1981-01-01	19/18870	0.0785186	0.257551	0.218555	PRND	1
GO:0060039	pericardium development	1981-01-01	19/18870	0.0785186	0.257551	0.218555	DLL4	1
GO:0060716	labyrinthine layer blood vessel development	1981-01-01	19/18870	0.0785186	0.257551	0.218555	WNT2	1
GO:1903817	negative regulation of voltage-gated potassium channel activity	1981-01-01	19/18870	0.0785186	0.257551	0.218555	CAV1	1
GO:0007411	axon guidance	1981-03-01	233/18870	0.0787834	0.257551	0.218555	FOXG1/GDF7/LHX2	3
GO:0097485	neuron projection guidance	1981-03-01	233/18870	0.0787834	0.257551	0.218555	FOXG1/GDF7/LHX2	3
GO:0006939	smooth muscle contraction	1981-02-01	109/18870	0.0798328	0.260529	0.221082	ATP1A2/CAV1	2
GO:0042116	macrophage activation	1981-02-01	110/18870	0.0810921	0.261458	0.221871	ADGRF5/CD93	2
GO:0045445	myoblast differentiation	1981-02-01	110/18870	0.0810921	0.261458	0.221871	CXCL10/NMRK2	2
GO:1902476	chloride transmembrane transport	1981-02-01	110/18870	0.0810921	0.261458	0.221871	ANO4/GABRQ	2
GO:0006909	phagocytosis	1981-03-01	237/18870	0.0819494	0.261458	0.221871	CCL2/CD93/PECAM1	3
GO:0051651	maintenance of location in cell	1981-03-01	237/18870	0.0819494	0.261458	0.221871	ATP1A2/CAV1/CXCL10	3
GO:0001938	positive regulation of endothelial cell proliferation	1981-02-01	111/18870	0.0823576	0.261458	0.221871	APLN/KDR	2
GO:1905954	positive regulation of lipid localization	1981-02-01	111/18870	0.0823576	0.261458	0.221871	APOB/CAV1	2
GO:0002029	desensitization of G protein-coupled receptor signaling pathway	1981-01-01	20/18870	0.0824781	0.261458	0.221871	APLN	1
GO:0042953	lipoprotein transport	1981-01-01	20/18870	0.0824781	0.261458	0.221871	APOB	1
GO:0043011	myeloid dendritic cell differentiation	1981-01-01	20/18870	0.0824781	0.261458	0.221871	RELB	1
GO:0043691	reverse cholesterol transport	1981-01-01	20/18870	0.0824781	0.261458	0.221871	APOA4	1
GO:0051546	keratinocyte migration	1981-01-01	20/18870	0.0824781	0.261458	0.221871	HBEGF	1
GO:0051900	regulation of mitochondrial depolarization	1981-01-01	20/18870	0.0824781	0.261458	0.221871	KDR	1
GO:0055062	phosphate ion homeostasis	1981-01-01	20/18870	0.0824781	0.261458	0.221871	ALPL	1
GO:0055093	response to hyperoxia	1981-01-01	20/18870	0.0824781	0.261458	0.221871	CAV1	1
GO:0060353	regulation of cell adhesion molecule production	1981-01-01	20/18870	0.0824781	0.261458	0.221871	CAV1	1
GO:1901317	regulation of flagellated sperm motility	1981-01-01	20/18870	0.0824781	0.261458	0.221871	PRDM14	1
GO:0007160	cell-matrix adhesion	1981-03-01	239/18870	0.0835529	0.263535	0.223633	COL5A3/KDR/LYVE1	3
GO:0022898	regulation of transmembrane transporter activity	1981-03-01	239/18870	0.0835529	0.263535	0.223633	ATP1A2/CAV1/CCL2	3
GO:0071219	cellular response to molecule of bacterial origin	1981-03-01	239/18870	0.0835529	0.263535	0.223633	CCL2/CXCL10/NOS2	3
GO:0030595	leukocyte chemotaxis	1981-03-01	240/18870	0.0843598	0.264602	0.224539	CCL2/CCN3/CXCL10	3
GO:1904035	regulation of epithelial cell apoptotic process	1981-02-01	113/18870	0.0849068	0.264602	0.224539	CCL2/KDR	2
GO:0002274	myeloid leukocyte activation	1981-03-01	241/18870	0.08517	0.264602	0.224539	ADGRF5/CD93/RELB	3
GO:0006813	potassium ion transport	1981-03-01	241/18870	0.08517	0.264602	0.224539	ATP1A2/CAV1/KCNMB1	3
GO:2000146	negative regulation of cell motility	1981-04-01	388/18870	0.0856466	0.264602	0.224539	ANGPT2/CCL2/CCN3/DLL4	4
GO:0006907	pinocytosis	1981-01-01	21/18870	0.0864207	0.264602	0.224539	CAV1	1
GO:0010829	negative regulation of glucose transmembrane transport	1981-01-01	21/18870	0.0864207	0.264602	0.224539	OSTN	1
GO:0021511	spinal cord patterning	1981-01-01	21/18870	0.0864207	0.264602	0.224539	DLL4	1
GO:0022401	negative adaptation of signaling pathway	1981-01-01	21/18870	0.0864207	0.264602	0.224539	APLN	1
GO:0044030	regulation of DNA methylation	1981-01-01	21/18870	0.0864207	0.264602	0.224539	PRDM14	1
GO:0044872	lipoprotein localization	1981-01-01	21/18870	0.0864207	0.264602	0.224539	APOB	1
GO:0045981	positive regulation of nucleotide metabolic process	1981-01-01	21/18870	0.0864207	0.264602	0.224539	NOS2	1
GO:0090026	positive regulation of monocyte chemotaxis	1981-01-01	21/18870	0.0864207	0.264602	0.224539	CXCL10	1
GO:0090141	positive regulation of mitochondrial fission	1981-01-01	21/18870	0.0864207	0.264602	0.224539	KDR	1
GO:0099010	modification of postsynaptic structure	1981-01-01	21/18870	0.0864207	0.264602	0.224539	FILIP1	1
GO:1900544	positive regulation of purine nucleotide metabolic process	1981-01-01	21/18870	0.0864207	0.264602	0.224539	NOS2	1
GO:1901739	regulation of myoblast fusion	1981-01-01	21/18870	0.0864207	0.264602	0.224539	CXCL10	1
GO:1904292	regulation of ERAD pathway	1981-01-01	21/18870	0.0864207	0.264602	0.224539	CAV1	1
GO:0048259	regulation of receptor-mediated endocytosis	1981-02-01	115/18870	0.08748	0.266977	0.226554	APLN/TF	2
GO:0048640	negative regulation of developmental growth	1981-02-01	115/18870	0.08748	0.266977	0.226554	OSTN/STC2	2
GO:0010633	negative regulation of epithelial cell migration	1981-02-01	116/18870	0.0887754	0.267069	0.226632	ANGPT2/DLL4	2
GO:0019882	antigen processing and presentation	1981-02-01	116/18870	0.0887754	0.267069	0.226632	MICB/RELB	2
GO:0042303	molting cycle	1981-02-01	117/18870	0.0900765	0.267069	0.226632	LHX2/SOX21	2
GO:0042633	hair cycle	1981-02-01	117/18870	0.0900765	0.267069	0.226632	LHX2/SOX21	2
GO:0022604	regulation of cell morphogenesis	1981-03-01	247/18870	0.0901015	0.267069	0.226632	CCL2/KDR/OSTN	3
GO:0045926	negative regulation of growth	1981-03-01	247/18870	0.0901015	0.267069	0.226632	CCN3/OSTN/STC2	3
GO:0090257	regulation of muscle system process	1981-03-01	247/18870	0.0901015	0.267069	0.226632	ATP1A2/CAV1/SCN4A	3
GO:0002115	store-operated calcium entry	1981-01-01	22/18870	0.0903467	0.267069	0.226632	STC2	1
GO:0003228	atrial cardiac muscle tissue development	1981-01-01	22/18870	0.0903467	0.267069	0.226632	WNT2	1
GO:0006883	intracellular sodium ion homeostasis	1981-01-01	22/18870	0.0903467	0.267069	0.226632	ATP1A2	1
GO:0010881	regulation of cardiac muscle contraction by regulation of the release of sequestered calcium ion	1981-01-01	22/18870	0.0903467	0.267069	0.226632	ATP1A2	1
GO:0030449	regulation of complement activation	1981-01-01	22/18870	0.0903467	0.267069	0.226632	CR1L	1
GO:0035313	wound healing, spreading of epidermal cells	1981-01-01	22/18870	0.0903467	0.267069	0.226632	HBEGF	1
GO:0035584	calcium-mediated signaling using intracellular calcium source	1981-01-01	22/18870	0.0903467	0.267069	0.226632	KDR	1
GO:0044241	lipid digestion	1981-01-01	22/18870	0.0903467	0.267069	0.226632	APOA4	1
GO:0060546	negative regulation of necroptotic process	1981-01-01	22/18870	0.0903467	0.267069	0.226632	CAV1	1
GO:0086012	membrane depolarization during cardiac muscle cell action potential	1981-01-01	22/18870	0.0903467	0.267069	0.226632	ATP1A2	1
GO:0090208	positive regulation of triglyceride metabolic process	1981-01-01	22/18870	0.0903467	0.267069	0.226632	APOA4	1
GO:0098856	intestinal lipid absorption	1981-01-01	22/18870	0.0903467	0.267069	0.226632	APOA4	1
GO:0150105	protein localization to cell-cell junction	1981-01-01	22/18870	0.0903467	0.267069	0.226632	PECAM1	1
GO:0007188	adenylate cyclase-modulating G protein-coupled receptor signaling pathway	1981-03-01	248/18870	0.0909349	0.267966	0.227393	ADGRF5/ADGRL4/CXCL10	3
GO:0051896	regulation of phosphatidylinositol 3-kinase/protein kinase B signal transduction	1981-03-01	248/18870	0.0909349	0.267966	0.227393	HBEGF/KDR/NTRK3	3
GO:0002703	regulation of leukocyte mediated immunity	1981-03-01	249/18870	0.0917716	0.268915	0.228199	CR1L/MICB/NOS2	3
GO:0045814	negative regulation of gene expression, epigenetic	1981-02-01	120/18870	0.0940138	0.268915	0.228199	LHX2/TEX15	2
GO:0071346	cellular response to type II interferon	1981-02-01	120/18870	0.0940138	0.268915	0.228199	CCL2/NOS2	2
GO:0072009	nephron epithelium development	1981-02-01	120/18870	0.0940138	0.268915	0.228199	HEYL/PECAM1	2
GO:0001759	organ induction	1981-01-01	23/18870	0.0942559	0.268915	0.228199	WNT2	1
GO:0003177	pulmonary valve development	1981-01-01	23/18870	0.0942559	0.268915	0.228199	HEYL	1
GO:0006590	thyroid hormone generation	1981-01-01	23/18870	0.0942559	0.268915	0.228199	DIO1	1
GO:0007130	synaptonemal complex assembly	1981-01-01	23/18870	0.0942559	0.268915	0.228199	TEX15	1
GO:0019430	removal of superoxide radicals	1981-01-01	23/18870	0.0942559	0.268915	0.228199	APOA4	1
GO:0019885	antigen processing and presentation of endogenous peptide antigen via MHC class I	1981-01-01	23/18870	0.0942559	0.268915	0.228199	MICB	1
GO:0021533	cell differentiation in hindbrain	1981-01-01	23/18870	0.0942559	0.268915	0.228199	LHX5	1
GO:0036303	lymph vessel morphogenesis	1981-01-01	23/18870	0.0942559	0.268915	0.228199	CLEC14A	1
GO:0045063	T-helper 1 cell differentiation	1981-01-01	23/18870	0.0942559	0.268915	0.228199	RELB	1
GO:0045932	negative regulation of muscle contraction	1981-01-01	23/18870	0.0942559	0.268915	0.228199	ATP1A2	1
GO:0046794	transport of virus	1981-01-01	23/18870	0.0942559	0.268915	0.228199	CAV1	1
GO:0051882	mitochondrial depolarization	1981-01-01	23/18870	0.0942559	0.268915	0.228199	KDR	1
GO:0060352	cell adhesion molecule production	1981-01-01	23/18870	0.0942559	0.268915	0.228199	CAV1	1
GO:0060392	negative regulation of SMAD protein signal transduction	1981-01-01	23/18870	0.0942559	0.268915	0.228199	CCN3	1
GO:0061042	vascular wound healing	1981-01-01	23/18870	0.0942559	0.268915	0.228199	KDR	1
GO:0062099	negative regulation of programmed necrotic cell death	1981-01-01	23/18870	0.0942559	0.268915	0.228199	CAV1	1
GO:0071359	cellular response to dsRNA	1981-01-01	23/18870	0.0942559	0.268915	0.228199	CAV1	1
GO:0022612	gland morphogenesis	1981-02-01	122/18870	0.0966661	0.272587	0.231314	CAV1/GDF7	2
GO:0010811	positive regulation of cell-substrate adhesion	1981-02-01	123/18870	0.0980003	0.272587	0.231314	COL8A1/KDR	2
GO:0021761	limbic system development	1981-02-01	123/18870	0.0980003	0.272587	0.231314	ATP1A2/LHX5	2
GO:0023058	adaptation of signaling pathway	1981-01-01	24/18870	0.0981486	0.272587	0.231314	APLN	1
GO:0034138	toll-like receptor 3 signaling pathway	1981-01-01	24/18870	0.0981486	0.272587	0.231314	CAV1	1
GO:0035162	embryonic hemopoiesis	1981-01-01	24/18870	0.0981486	0.272587	0.231314	KDR	1
GO:0035235	ionotropic glutamate receptor signaling pathway	1981-01-01	24/18870	0.0981486	0.272587	0.231314	GRIK1	1
GO:0043576	regulation of respiratory gaseous exchange	1981-01-01	24/18870	0.0981486	0.272587	0.231314	ATP1A2	1
GO:0045723	positive regulation of fatty acid biosynthetic process	1981-01-01	24/18870	0.0981486	0.272587	0.231314	APOA4	1
GO:0045822	negative regulation of heart contraction	1981-01-01	24/18870	0.0981486	0.272587	0.231314	ATP1A2	1
GO:0046426	negative regulation of receptor signaling pathway via JAK-STAT	1981-01-01	24/18870	0.0981486	0.272587	0.231314	CAV1	1
GO:0046716	muscle cell cellular homeostasis	1981-01-01	24/18870	0.0981486	0.272587	0.231314	CAV1	1
GO:0046885	regulation of hormone biosynthetic process	1981-01-01	24/18870	0.0981486	0.272587	0.231314	STC2	1
GO:0061099	negative regulation of protein tyrosine kinase activity	1981-01-01	24/18870	0.0981486	0.272587	0.231314	CAV1	1
GO:0061484	hematopoietic stem cell homeostasis	1981-01-01	24/18870	0.0981486	0.272587	0.231314	CCN3	1
GO:2000209	regulation of anoikis	1981-01-01	24/18870	0.0981486	0.272587	0.231314	CAV1	1
GO:2000353	positive regulation of endothelial cell apoptotic process	1981-01-01	24/18870	0.0981486	0.272587	0.231314	CCL2	1
GO:2001026	regulation of endothelial cell chemotaxis	1981-01-01	24/18870	0.0981486	0.272587	0.231314	KDR	1
GO:0001649	osteoblast differentiation	1981-03-01	257/18870	0.0985807	0.273275	0.231899	ALPL/GDPD2/OSTN	3
GO:0045446	endothelial cell differentiation	1981-02-01	124/18870	0.0993398	0.273275	0.231899	KDR/PECAM1	2
GO:0072676	lymphocyte migration	1981-02-01	124/18870	0.0993398	0.273275	0.231899	CCL2/CXCL10	2
GO:0007178	transmembrane receptor protein serine/threonine kinase signaling pathway	1981-04-01	410/18870	0.0997922	0.273275	0.231899	CCN3/GDF7/KDR/TF	4
GO:0001838	embryonic epithelial tube formation	1981-02-01	125/18870	0.100684	0.273275	0.231899	GDF7/LHX2	2
GO:0006821	chloride transport	1981-02-01	125/18870	0.100684	0.273275	0.231899	ANO4/GABRQ	2
GO:0072089	stem cell proliferation	1981-02-01	125/18870	0.100684	0.273275	0.231899	KDR/NANOG	2
GO:0002475	antigen processing and presentation via MHC class Ib	1981-01-01	25/18870	0.102025	0.273275	0.231899	MICB	1
GO:0002483	antigen processing and presentation of endogenous peptide antigen	1981-01-01	25/18870	0.102025	0.273275	0.231899	MICB	1
GO:0010561	negative regulation of glycoprotein biosynthetic process	1981-01-01	25/18870	0.102025	0.273275	0.231899	HBEGF	1
GO:0010878	cholesterol storage	1981-01-01	25/18870	0.102025	0.273275	0.231899	APOB	1
GO:0017121	plasma membrane phospholipid scrambling	1981-01-01	25/18870	0.102025	0.273275	0.231899	ANO4	1
GO:0021884	forebrain neuron development	1981-01-01	25/18870	0.102025	0.273275	0.231899	FOXG1	1
GO:0035988	chondrocyte proliferation	1981-01-01	25/18870	0.102025	0.273275	0.231899	CCN3	1
GO:0045540	regulation of cholesterol biosynthetic process	1981-01-01	25/18870	0.102025	0.273275	0.231899	APOB	1
GO:0046629	gamma-delta T cell activation	1981-01-01	25/18870	0.102025	0.273275	0.231899	MICB	1
GO:0046697	decidualization	1981-01-01	25/18870	0.102025	0.273275	0.231899	STC2	1
GO:0071450	cellular response to oxygen radical	1981-01-01	25/18870	0.102025	0.273275	0.231899	APOA4	1
GO:0071451	cellular response to superoxide	1981-01-01	25/18870	0.102025	0.273275	0.231899	APOA4	1
GO:0072010	glomerular epithelium development	1981-01-01	25/18870	0.102025	0.273275	0.231899	PECAM1	1
GO:0090200	positive regulation of release of cytochrome c from mitochondria	1981-01-01	25/18870	0.102025	0.273275	0.231899	TNFSF10	1
GO:0106118	regulation of sterol biosynthetic process	1981-01-01	25/18870	0.102025	0.273275	0.231899	APOB	1
GO:1902894	negative regulation of miRNA transcription	1981-01-01	25/18870	0.102025	0.273275	0.231899	POU5F1	1
GO:1903523	negative regulation of blood circulation	1981-01-01	25/18870	0.102025	0.273275	0.231899	ATP1A2	1
GO:1905563	negative regulation of vascular endothelial cell proliferation	1981-01-01	25/18870	0.102025	0.273275	0.231899	CCL2	1
GO:0003231	cardiac ventricle development	1981-02-01	127/18870	0.103389	0.274251	0.232727	DLL4/HEYL	2
GO:0021987	cerebral cortex development	1981-02-01	127/18870	0.103389	0.274251	0.232727	FOXG1/LHX2	2
GO:0090288	negative regulation of cellular response to growth factor stimulus	1981-02-01	127/18870	0.103389	0.274251	0.232727	APLN/PRDM14	2
GO:0031623	receptor internalization	1981-02-01	128/18870	0.104749	0.274251	0.232727	APLN/CAV1	2
GO:0098773	skin epidermis development	1981-02-01	128/18870	0.104749	0.274251	0.232727	LHX2/SOX21	2
GO:0071216	cellular response to biotic stimulus	1981-03-01	265/18870	0.105589	0.274251	0.232727	CCL2/CXCL10/NOS2	3
GO:0007159	leukocyte cell-cell adhesion	1981-04-01	419/18870	0.105876	0.274251	0.232727	APOA4/CAV1/CCL2/PECAM1	4
GO:0001835	blastocyst hatching	1981-01-01	26/18870	0.105884	0.274251	0.232727	ST8SIA6	1
GO:0003181	atrioventricular valve morphogenesis	1981-01-01	26/18870	0.105884	0.274251	0.232727	HEYL	1
GO:0009435	NAD biosynthetic process	1981-01-01	26/18870	0.105884	0.274251	0.232727	NMRK2	1
GO:0010882	regulation of cardiac muscle contraction by calcium ion signaling	1981-01-01	26/18870	0.105884	0.274251	0.232727	ATP1A2	1
GO:0021697	cerebellar cortex formation	1981-01-01	26/18870	0.105884	0.274251	0.232727	LHX5	1
GO:0031579	membrane raft organization	1981-01-01	26/18870	0.105884	0.274251	0.232727	CAV1	1
GO:0032148	activation of protein kinase B activity	1981-01-01	26/18870	0.105884	0.274251	0.232727	NTRK3	1
GO:0035188	hatching	1981-01-01	26/18870	0.105884	0.274251	0.232727	ST8SIA6	1
GO:0048015	phosphatidylinositol-mediated signaling	1981-01-01	26/18870	0.105884	0.274251	0.232727	CA8	1
GO:0048596	embryonic camera-type eye morphogenesis	1981-01-01	26/18870	0.105884	0.274251	0.232727	SIX3	1
GO:0051894	positive regulation of focal adhesion assembly	1981-01-01	26/18870	0.105884	0.274251	0.232727	KDR	1
GO:0060391	positive regulation of SMAD protein signal transduction	1981-01-01	26/18870	0.105884	0.274251	0.232727	GDF7	1
GO:0070193	synaptonemal complex organization	1981-01-01	26/18870	0.105884	0.274251	0.232727	TEX15	1
GO:0071684	organism emergence from protective structure	1981-01-01	26/18870	0.105884	0.274251	0.232727	ST8SIA6	1
GO:1901017	negative regulation of potassium ion transmembrane transporter activity	1981-01-01	26/18870	0.105884	0.274251	0.232727	CAV1	1
GO:1903588	negative regulation of blood vessel endothelial cell proliferation involved in sprouting angiogenesis	1981-01-01	26/18870	0.105884	0.274251	0.232727	DLL4	1
GO:2000629	negative regulation of miRNA metabolic process	1981-01-01	26/18870	0.105884	0.274251	0.232727	POU5F1	1
GO:0002456	T cell mediated immunity	1981-02-01	129/18870	0.106114	0.274467	0.23291	CR1L/MICB	2
GO:0014902	myotube differentiation	1981-02-01	130/18870	0.107483	0.276967	0.235031	CCN3/CXCL10	2
GO:0071621	granulocyte chemotaxis	1981-02-01	130/18870	0.107483	0.276967	0.235031	CCL2/CXCL10	2
GO:0040013	negative regulation of locomotion	1981-04-01	423/18870	0.108634	0.276967	0.235031	ANGPT2/CCL2/CCN3/DLL4	4
GO:0042060	wound healing	1981-04-01	423/18870	0.108634	0.276967	0.235031	CAV1/HBEGF/KDR/MMRN1	4
GO:0098661	inorganic anion transmembrane transport	1981-02-01	131/18870	0.108858	0.276967	0.235031	ANO4/GABRQ	2
GO:0032868	response to insulin	1981-03-01	269/18870	0.109166	0.276967	0.235031	ALPL/IRS4/TNFSF10	3
GO:0002092	positive regulation of receptor internalization	1981-01-01	27/18870	0.109728	0.276967	0.235031	APLN	1
GO:0009065	glutamine family amino acid catabolic process	1981-01-01	27/18870	0.109728	0.276967	0.235031	NOS2	1
GO:0010818	T cell chemotaxis	1981-01-01	27/18870	0.109728	0.276967	0.235031	CXCL10	1
GO:0010875	positive regulation of cholesterol efflux	1981-01-01	27/18870	0.109728	0.276967	0.235031	CAV1	1
GO:0010884	positive regulation of lipid storage	1981-01-01	27/18870	0.109728	0.276967	0.235031	APOB	1
GO:0021801	cerebral cortex radial glia-guided migration	1981-01-01	27/18870	0.109728	0.276967	0.235031	FOXG1	1
GO:0022030	telencephalon glial cell migration	1981-01-01	27/18870	0.109728	0.276967	0.235031	FOXG1	1
GO:0036296	response to increased oxygen levels	1981-01-01	27/18870	0.109728	0.276967	0.235031	CAV1	1
GO:0050996	positive regulation of lipid catabolic process	1981-01-01	27/18870	0.109728	0.276967	0.235031	APOA4	1
GO:0090330	regulation of platelet aggregation	1981-01-01	27/18870	0.109728	0.276967	0.235031	MMRN1	1
GO:1903859	regulation of dendrite extension	1981-01-01	27/18870	0.109728	0.276967	0.235031	OSTN	1
GO:1905564	positive regulation of vascular endothelial cell proliferation	1981-01-01	27/18870	0.109728	0.276967	0.235031	APLN	1
GO:0032409	regulation of transporter activity	1981-03-01	271/18870	0.110972	0.278416	0.236261	ATP1A2/CAV1/CCL2	3
GO:0019730	antimicrobial humoral response	1981-02-01	133/18870	0.111621	0.278416	0.236261	CXCL10/TF	2
GO:0030048	actin filament-based movement	1981-02-01	133/18870	0.111621	0.278416	0.236261	ATP1A2/CAV1	2
GO:0043271	negative regulation of monoatomic ion transport	1981-02-01	133/18870	0.111621	0.278416	0.236261	ATP1A2/CAV1	2
GO:0030317	flagellated sperm motility	1981-02-01	134/18870	0.113009	0.278416	0.236261	APOB/PRDM14	2
GO:0097722	sperm motility	1981-02-01	134/18870	0.113009	0.278416	0.236261	APOB/PRDM14	2
GO:0000303	response to superoxide	1981-01-01	28/18870	0.113555	0.278416	0.236261	APOA4	1
GO:0001573	ganglioside metabolic process	1981-01-01	28/18870	0.113555	0.278416	0.236261	ST8SIA6	1
GO:0003094	glomerular filtration	1981-01-01	28/18870	0.113555	0.278416	0.236261	ADGRF5	1
GO:0003156	regulation of animal organ formation	1981-01-01	28/18870	0.113555	0.278416	0.236261	WNT2	1
GO:0003272	endocardial cushion formation	1981-01-01	28/18870	0.113555	0.278416	0.236261	HEYL	1
GO:0006027	glycosaminoglycan catabolic process	1981-01-01	28/18870	0.113555	0.278416	0.236261	LYVE1	1
GO:0015732	prostaglandin transport	1981-01-01	28/18870	0.113555	0.278416	0.236261	NOS2	1
GO:0019359	nicotinamide nucleotide biosynthetic process	1981-01-01	28/18870	0.113555	0.278416	0.236261	NMRK2	1
GO:0019363	pyridine nucleotide biosynthetic process	1981-01-01	28/18870	0.113555	0.278416	0.236261	NMRK2	1
GO:0021680	cerebellar Purkinje cell layer development	1981-01-01	28/18870	0.113555	0.278416	0.236261	LHX5	1
GO:0044342	type B pancreatic cell proliferation	1981-01-01	28/18870	0.113555	0.278416	0.236261	CCN3	1
GO:0048245	eosinophil chemotaxis	1981-01-01	28/18870	0.113555	0.278416	0.236261	CCL2	1
GO:0060402	calcium ion transport into cytosol	1981-01-01	28/18870	0.113555	0.278416	0.236261	CAV1	1
GO:0086010	membrane depolarization during action potential	1981-01-01	28/18870	0.113555	0.278416	0.236261	ATP1A2	1
GO:0099563	modification of synaptic structure	1981-01-01	28/18870	0.113555	0.278416	0.236261	FILIP1	1
GO:1903019	negative regulation of glycoprotein metabolic process	1981-01-01	28/18870	0.113555	0.278416	0.236261	HBEGF	1
GO:0042157	lipoprotein metabolic process	1981-02-01	135/18870	0.114402	0.28013	0.237715	APOA4/APOB	2
GO:0060537	muscle tissue development	1981-04-01	433/18870	0.115671	0.281887	0.239206	CAV1/DLL4/HEYL/WNT2	4
GO:0051209	release of sequestered calcium ion into cytosol	1981-02-01	136/18870	0.1158	0.281887	0.239206	ATP1A2/CXCL10	2
GO:0051283	negative regulation of sequestering of calcium ion	1981-02-01	137/18870	0.117202	0.281887	0.239206	ATP1A2/CXCL10	2
GO:0072175	epithelial tube formation	1981-02-01	137/18870	0.117202	0.281887	0.239206	GDF7/LHX2	2
GO:0000305	response to oxygen radical	1981-01-01	29/18870	0.117366	0.281887	0.239206	APOA4	1
GO:0001773	myeloid dendritic cell activation	1981-01-01	29/18870	0.117366	0.281887	0.239206	RELB	1
GO:0003171	atrioventricular valve development	1981-01-01	29/18870	0.117366	0.281887	0.239206	HEYL	1
GO:0003416	endochondral bone growth	1981-01-01	29/18870	0.117366	0.281887	0.239206	OSTN	1
GO:0015813	L-glutamate transmembrane transport	1981-01-01	29/18870	0.117366	0.281887	0.239206	ATP1A2	1
GO:0042403	thyroid hormone metabolic process	1981-01-01	29/18870	0.117366	0.281887	0.239206	DIO1	1
GO:0060037	pharyngeal system development	1981-01-01	29/18870	0.117366	0.281887	0.239206	ADGRF5	1
GO:0060295	regulation of cilium movement involved in cell motility	1981-01-01	29/18870	0.117366	0.281887	0.239206	PRDM14	1
GO:0060765	regulation of androgen receptor signaling pathway	1981-01-01	29/18870	0.117366	0.281887	0.239206	HEYL	1
GO:0098901	regulation of cardiac muscle cell action potential	1981-01-01	29/18870	0.117366	0.281887	0.239206	CAV1	1
GO:1902019	regulation of cilium-dependent cell motility	1981-01-01	29/18870	0.117366	0.281887	0.239206	PRDM14	1
GO:0009615	response to virus	1981-04-01	436/18870	0.11782	0.282619	0.239827	APOB/CXCL10/IFI44L/MICB	4
GO:0033135	regulation of peptidyl-serine phosphorylation	1981-02-01	138/18870	0.118608	0.284146	0.241124	CAV1/NTRK3	2
GO:0051282	regulation of sequestering of calcium ion	1981-02-01	139/18870	0.120019	0.285111	0.241942	ATP1A2/CXCL10	2
GO:0060048	cardiac muscle contraction	1981-02-01	139/18870	0.120019	0.285111	0.241942	ATP1A2/CAV1	2
GO:0006353	DNA-templated transcription termination	1981-01-01	30/18870	0.12116	0.285111	0.241942	CAVIN1	1
GO:0007263	nitric oxide mediated signal transduction	1981-01-01	30/18870	0.12116	0.285111	0.241942	NOS2	1
GO:0010039	response to iron ion	1981-01-01	30/18870	0.12116	0.285111	0.241942	TF	1
GO:0033137	negative regulation of peptidyl-serine phosphorylation	1981-01-01	30/18870	0.12116	0.285111	0.241942	CAV1	1
GO:0035640	exploration behavior	1981-01-01	30/18870	0.12116	0.285111	0.241942	ATP1A2	1
GO:0060045	positive regulation of cardiac muscle cell proliferation	1981-01-01	30/18870	0.12116	0.285111	0.241942	WNT2	1
GO:0060142	regulation of syncytium formation by plasma membrane fusion	1981-01-01	30/18870	0.12116	0.285111	0.241942	CXCL10	1
GO:0060441	epithelial tube branching involved in lung morphogenesis	1981-01-01	30/18870	0.12116	0.285111	0.241942	WNT2	1
GO:0090140	regulation of mitochondrial fission	1981-01-01	30/18870	0.12116	0.285111	0.241942	KDR	1
GO:0097205	renal filtration	1981-01-01	30/18870	0.12116	0.285111	0.241942	ADGRF5	1
GO:1901380	negative regulation of potassium ion transmembrane transport	1981-01-01	30/18870	0.12116	0.285111	0.241942	CAV1	1
GO:0001909	leukocyte mediated cytotoxicity	1981-02-01	140/18870	0.121433	0.285111	0.241942	MICB/NOS2	2
GO:0008203	cholesterol metabolic process	1981-02-01	140/18870	0.121433	0.285111	0.241942	APOA4/APOB	2
GO:0008360	regulation of cell shape	1981-02-01	140/18870	0.121433	0.285111	0.241942	CCL2/KDR	2
GO:0009048	dosage compensation by inactivation of X chromosome	1981-01-01	31/18870	0.124939	0.289372	0.245558	PRDM14	1
GO:0010880	regulation of release of sequestered calcium ion into cytosol by sarcoplasmic reticulum	1981-01-01	31/18870	0.124939	0.289372	0.245558	ATP1A2	1
GO:0034505	tooth mineralization	1981-01-01	31/18870	0.124939	0.289372	0.245558	ALPL	1
GO:0034755	iron ion transmembrane transport	1981-01-01	31/18870	0.124939	0.289372	0.245558	TF	1
GO:0042744	hydrogen peroxide catabolic process	1981-01-01	31/18870	0.124939	0.289372	0.245558	APOA4	1
GO:0060674	placenta blood vessel development	1981-01-01	31/18870	0.124939	0.289372	0.245558	WNT2	1
GO:0072525	pyridine-containing compound biosynthetic process	1981-01-01	31/18870	0.124939	0.289372	0.245558	NMRK2	1
GO:0086011	membrane repolarization during action potential	1981-01-01	31/18870	0.124939	0.289372	0.245558	CAV1	1
GO:0150117	positive regulation of cell-substrate junction organization	1981-01-01	31/18870	0.124939	0.289372	0.245558	KDR	1
GO:1900027	regulation of ruffle assembly	1981-01-01	31/18870	0.124939	0.289372	0.245558	CAV1	1
GO:2000273	positive regulation of signaling receptor activity	1981-01-01	31/18870	0.124939	0.289372	0.245558	CCL2	1
GO:0034341	response to type II interferon	1981-02-01	143/18870	0.125702	0.290427	0.246453	CCL2/NOS2	2
GO:0051208	sequestering of calcium ion	1981-02-01	143/18870	0.125702	0.290427	0.246453	ATP1A2/CXCL10	2
GO:0051592	response to calcium ion	1981-02-01	144/18870	0.127134	0.291629	0.247474	CAV1/KCNMB1	2
GO:0045834	positive regulation of lipid metabolic process	1981-02-01	145/18870	0.128569	0.291629	0.247474	ADGRF5/APOA4	2
GO:2001235	positive regulation of apoptotic signaling pathway	1981-02-01	145/18870	0.128569	0.291629	0.247474	CAV1/TNFSF10	2
GO:0043491	phosphatidylinositol 3-kinase/protein kinase B signal transduction	1981-03-01	290/18870	0.128691	0.291629	0.247474	HBEGF/KDR/NTRK3	3
GO:0051962	positive regulation of nervous system development	1981-03-01	290/18870	0.128691	0.291629	0.247474	FOXG1/THBS2/WNT2	3
GO:0001958	endochondral ossification	1981-01-01	32/18870	0.128701	0.291629	0.247474	ALPL	1
GO:0019883	antigen processing and presentation of endogenous antigen	1981-01-01	32/18870	0.128701	0.291629	0.247474	MICB	1
GO:0030808	regulation of nucleotide biosynthetic process	1981-01-01	32/18870	0.128701	0.291629	0.247474	NOS2	1
GO:0036075	replacement ossification	1981-01-01	32/18870	0.128701	0.291629	0.247474	ALPL	1
GO:0045907	positive regulation of vasoconstriction	1981-01-01	32/18870	0.128701	0.291629	0.247474	CAV1	1
GO:0060055	angiogenesis involved in wound healing	1981-01-01	32/18870	0.128701	0.291629	0.247474	KDR	1
GO:0061384	heart trabecula morphogenesis	1981-01-01	32/18870	0.128701	0.291629	0.247474	DLL4	1
GO:0072677	eosinophil migration	1981-01-01	32/18870	0.128701	0.291629	0.247474	CCL2	1
GO:0098868	bone growth	1981-01-01	32/18870	0.128701	0.291629	0.247474	OSTN	1
GO:1900371	regulation of purine nucleotide biosynthetic process	1981-01-01	32/18870	0.128701	0.291629	0.247474	NOS2	1
GO:1901020	negative regulation of calcium ion transmembrane transporter activity	1981-01-01	32/18870	0.128701	0.291629	0.247474	ATP1A2	1
GO:0006520	amino acid metabolic process	1981-03-01	291/18870	0.129651	0.293429	0.249001	ART4/DIO1/NOS2	3
GO:0048568	embryonic organ development	1981-04-01	453/18870	0.130329	0.29461	0.250003	FOXG1/KDR/SIX3/WNT2	4
GO:0062013	positive regulation of small molecule metabolic process	1981-02-01	147/18870	0.13145	0.296077	0.251248	APOA4/NOS2	2
GO:0071456	cellular response to hypoxia	1981-02-01	147/18870	0.13145	0.296077	0.251248	KCNMB1/STC2	2
GO:0098656	monoatomic anion transmembrane transport	1981-02-01	147/18870	0.13145	0.296077	0.251248	ANO4/GABRQ	2
GO:0006346	DNA methylation-dependent heterochromatin formation	1981-01-01	33/18870	0.132447	0.296198	0.25135	TEX15	1
GO:0007549	dosage compensation	1981-01-01	33/18870	0.132447	0.296198	0.25135	PRDM14	1
GO:0010743	regulation of macrophage derived foam cell differentiation	1981-01-01	33/18870	0.132447	0.296198	0.25135	APOB	1
GO:0090279	regulation of calcium ion import	1981-01-01	33/18870	0.132447	0.296198	0.25135	CCL2	1
GO:1904893	negative regulation of receptor signaling pathway via STAT	1981-01-01	33/18870	0.132447	0.296198	0.25135	CAV1	1
GO:1990806	ligand-gated ion channel signaling pathway	1981-01-01	33/18870	0.132447	0.296198	0.25135	GRIK1	1
GO:0038061	non-canonical NF-kappaB signal transduction	1981-02-01	148/18870	0.132897	0.29685	0.251904	CCN3/RELB	2
GO:0002687	positive regulation of leukocyte migration	1981-02-01	149/18870	0.134347	0.297474	0.252434	CXCL10/LYVE1	2
GO:0090092	regulation of transmembrane receptor protein serine/threonine kinase signaling pathway	1981-03-01	297/18870	0.135462	0.297474	0.252434	CCN3/GDF7/KDR	3
GO:0045667	regulation of osteoblast differentiation	1981-02-01	150/18870	0.1358	0.297474	0.252434	GDPD2/OSTN	2
GO:0120161	regulation of cold-induced thermogenesis	1981-02-01	150/18870	0.1358	0.297474	0.252434	ALPL/CAV1	2
GO:1902652	secondary alcohol metabolic process	1981-02-01	150/18870	0.1358	0.297474	0.252434	APOA4/APOB	2
GO:0006026	aminoglycan catabolic process	1981-01-01	34/18870	0.136178	0.297474	0.252434	LYVE1	1
GO:0006688	glycosphingolipid biosynthetic process	1981-01-01	34/18870	0.136178	0.297474	0.252434	ST8SIA6	1
GO:0009954	proximal/distal pattern formation	1981-01-01	34/18870	0.136178	0.297474	0.252434	SIX3	1
GO:0010526	retrotransposon silencing	1981-01-01	34/18870	0.136178	0.297474	0.252434	TEX15	1
GO:0030212	hyaluronan metabolic process	1981-01-01	34/18870	0.136178	0.297474	0.252434	LYVE1	1
GO:0031128	developmental induction	1981-01-01	34/18870	0.136178	0.297474	0.252434	WNT2	1
GO:0034110	regulation of homotypic cell-cell adhesion	1981-01-01	34/18870	0.136178	0.297474	0.252434	MMRN1	1
GO:0034383	low-density lipoprotein particle clearance	1981-01-01	34/18870	0.136178	0.297474	0.252434	APOB	1
GO:0043276	anoikis	1981-01-01	34/18870	0.136178	0.297474	0.252434	CAV1	1
GO:0046320	regulation of fatty acid oxidation	1981-01-01	34/18870	0.136178	0.297474	0.252434	FMO2	1
GO:0048265	response to pain	1981-01-01	34/18870	0.136178	0.297474	0.252434	GJA4	1
GO:0055075	potassium ion homeostasis	1981-01-01	34/18870	0.136178	0.297474	0.252434	ATP1A2	1
GO:0090075	relaxation of muscle	1981-01-01	34/18870	0.136178	0.297474	0.252434	ATP1A2	1
GO:1904385	cellular response to angiotensin	1981-01-01	34/18870	0.136178	0.297474	0.252434	CAV1	1
GO:0001890	placenta development	1981-02-01	151/18870	0.137258	0.297984	0.252866	STC2/WNT2	2
GO:0002705	positive regulation of leukocyte mediated immunity	1981-02-01	151/18870	0.137258	0.297984	0.252866	MICB/NOS2	2
GO:0035148	tube formation	1981-02-01	151/18870	0.137258	0.297984	0.252866	GDF7/LHX2	2
GO:0106106	cold-induced thermogenesis	1981-02-01	151/18870	0.137258	0.297984	0.252866	ALPL/CAV1	2
GO:0009101	glycoprotein biosynthetic process	1981-03-01	299/18870	0.137419	0.297984	0.252866	GALNT17/HBEGF/ST8SIA6	3
GO:0006163	purine nucleotide metabolic process	1981-04-01	463/18870	0.137939	0.297984	0.252866	ATP1A2/FMO2/NMRK2/NOS2	4
GO:0010821	regulation of mitochondrion organization	1981-02-01	152/18870	0.138719	0.297984	0.252866	KDR/TNFSF10	2
GO:0015748	organophosphate ester transport	1981-02-01	152/18870	0.138719	0.297984	0.252866	ANO4/APOA4	2
GO:0001893	maternal placenta development	1981-01-01	35/18870	0.139893	0.297984	0.252866	STC2	1
GO:0021772	olfactory bulb development	1981-01-01	35/18870	0.139893	0.297984	0.252866	LHX2	1
GO:0032228	regulation of synaptic transmission, GABAergic	1981-01-01	35/18870	0.139893	0.297984	0.252866	SYN3	1
GO:0048048	embryonic eye morphogenesis	1981-01-01	35/18870	0.139893	0.297984	0.252866	SIX3	1
GO:0048147	negative regulation of fibroblast proliferation	1981-01-01	35/18870	0.139893	0.297984	0.252866	CAV1	1
GO:0048873	homeostasis of number of cells within a tissue	1981-01-01	35/18870	0.139893	0.297984	0.252866	PRDM14	1
GO:0051968	positive regulation of synaptic transmission, glutamatergic	1981-01-01	35/18870	0.139893	0.297984	0.252866	CCL2	1
GO:0060544	regulation of necroptotic process	1981-01-01	35/18870	0.139893	0.297984	0.252866	CAV1	1
GO:0086005	ventricular cardiac muscle cell action potential	1981-01-01	35/18870	0.139893	0.297984	0.252866	CAV1	1
GO:0090050	positive regulation of cell migration involved in sprouting angiogenesis	1981-01-01	35/18870	0.139893	0.297984	0.252866	KDR	1
GO:0098810	neurotransmitter reuptake	1981-01-01	35/18870	0.139893	0.297984	0.252866	ATP1A2	1
GO:0110110	positive regulation of animal organ morphogenesis	1981-01-01	35/18870	0.139893	0.297984	0.252866	WNT2	1
GO:1903725	regulation of phospholipid metabolic process	1981-01-01	35/18870	0.139893	0.297984	0.252866	ADGRF5	1
GO:2000406	positive regulation of T cell migration	1981-01-01	35/18870	0.139893	0.297984	0.252866	CXCL10	1
GO:0032368	regulation of lipid transport	1981-02-01	153/18870	0.140183	0.298265	0.253105	APOA4/CAV1	2
GO:0016125	sterol metabolic process	1981-02-01	154/18870	0.141651	0.301048	0.255466	APOA4/APOB	2
GO:0051051	negative regulation of transport	1981-04-01	469/18870	0.14259	0.301094	0.255506	ATP1A2/CAV1/CCN3/OSTN	4
GO:0048608	reproductive structure development	1981-03-01	305/18870	0.143349	0.301094	0.255506	GDF7/KDR/TNFSF10	3
GO:0002474	antigen processing and presentation of peptide antigen via MHC class I	1981-01-01	36/18870	0.143591	0.301094	0.255506	MICB	1
GO:0010092	specification of animal organ identity	1981-01-01	36/18870	0.143591	0.301094	0.255506	WNT2	1
GO:0014808	release of sequestered calcium ion into cytosol by sarcoplasmic reticulum	1981-01-01	36/18870	0.143591	0.301094	0.255506	ATP1A2	1
GO:0021696	cerebellar cortex morphogenesis	1981-01-01	36/18870	0.143591	0.301094	0.255506	LHX5	1
GO:0021799	cerebral cortex radially oriented cell migration	1981-01-01	36/18870	0.143591	0.301094	0.255506	FOXG1	1
GO:0032197	retrotransposition	1981-01-01	36/18870	0.143591	0.301094	0.255506	TEX15	1
GO:0055023	positive regulation of cardiac muscle tissue growth	1981-01-01	36/18870	0.143591	0.301094	0.255506	WNT2	1
GO:0071711	basement membrane organization	1981-01-01	36/18870	0.143591	0.301094	0.255506	CAV1	1
GO:1905898	positive regulation of response to endoplasmic reticulum stress	1981-01-01	36/18870	0.143591	0.301094	0.255506	CAV1	1
GO:2000352	negative regulation of endothelial cell apoptotic process	1981-01-01	36/18870	0.143591	0.301094	0.255506	KDR	1
GO:1905039	carboxylic acid transmembrane transport	1981-02-01	156/18870	0.144596	0.302335	0.256558	ATP1A2/SLC16A12	2
GO:1903825	organic acid transmembrane transport	1981-02-01	157/18870	0.146074	0.302335	0.256558	ATP1A2/SLC16A12	2
GO:0015850	organic hydroxy compound transport	1981-03-01	308/18870	0.146345	0.302335	0.256558	APOA4/APOB/CAV1	3
GO:0002052	positive regulation of neuroblast proliferation	1981-01-01	37/18870	0.147275	0.302335	0.256558	FOXG1	1
GO:0009303	rRNA transcription	1981-01-01	37/18870	0.147275	0.302335	0.256558	CAVIN1	1
GO:0031076	embryonic camera-type eye development	1981-01-01	37/18870	0.147275	0.302335	0.256558	SIX3	1
GO:0033144	negative regulation of intracellular steroid hormone receptor signaling pathway	1981-01-01	37/18870	0.147275	0.302335	0.256558	HEYL	1
GO:0043267	negative regulation of potassium ion transport	1981-01-01	37/18870	0.147275	0.302335	0.256558	CAV1	1
GO:0044058	regulation of digestive system process	1981-01-01	37/18870	0.147275	0.302335	0.256558	APOA4	1
GO:0044319	wound healing, spreading of cells	1981-01-01	37/18870	0.147275	0.302335	0.256558	HBEGF	1
GO:0046677	response to antibiotic	1981-01-01	37/18870	0.147275	0.302335	0.256558	ALPL	1
GO:0048854	brain morphogenesis	1981-01-01	37/18870	0.147275	0.302335	0.256558	GDF7	1
GO:0070306	lens fiber cell differentiation	1981-01-01	37/18870	0.147275	0.302335	0.256558	SIX3	1
GO:0090505	epiboly involved in wound healing	1981-01-01	37/18870	0.147275	0.302335	0.256558	HBEGF	1
GO:0097484	dendrite extension	1981-01-01	37/18870	0.147275	0.302335	0.256558	OSTN	1
GO:1901381	positive regulation of potassium ion transmembrane transport	1981-01-01	37/18870	0.147275	0.302335	0.256558	KCNMB1	1
GO:1903514	release of sequestered calcium ion into cytosol by endoplasmic reticulum	1981-01-01	37/18870	0.147275	0.302335	0.256558	ATP1A2	1
GO:0061458	reproductive system development	1981-03-01	309/18870	0.147349	0.302335	0.256558	GDF7/KDR/TNFSF10	3
GO:0036294	cellular response to decreased oxygen levels	1981-02-01	158/18870	0.147555	0.302335	0.256558	KCNMB1/STC2	2
GO:0060294	cilium movement involved in cell motility	1981-02-01	158/18870	0.147555	0.302335	0.256558	APOB/PRDM14	2
GO:2001236	regulation of extrinsic apoptotic signaling pathway	1981-02-01	158/18870	0.147555	0.302335	0.256558	CAV1/TNFSF10	2
GO:0019932	second-messenger-mediated signaling	1981-03-01	310/18870	0.148355	0.303644	0.257669	ATP1A2/KDR/NOS2	3
GO:0052547	regulation of peptidase activity	1981-03-01	312/18870	0.150374	0.304635	0.25851	CAV1/FETUB/TNFSF10	3
GO:0007339	binding of sperm to zona pellucida	1981-01-01	38/18870	0.150942	0.304635	0.25851	FETUB	1
GO:0007340	acrosome reaction	1981-01-01	38/18870	0.150942	0.304635	0.25851	PRND	1
GO:0016571	histone methylation	1981-01-01	38/18870	0.150942	0.304635	0.25851	PRDM14	1
GO:0032196	transposition	1981-01-01	38/18870	0.150942	0.304635	0.25851	TEX15	1
GO:0032373	positive regulation of sterol transport	1981-01-01	38/18870	0.150942	0.304635	0.25851	CAV1	1
GO:0032376	positive regulation of cholesterol transport	1981-01-01	38/18870	0.150942	0.304635	0.25851	CAV1	1
GO:0035633	maintenance of blood-brain barrier	1981-01-01	38/18870	0.150942	0.304635	0.25851	PECAM1	1
GO:0035909	aorta morphogenesis	1981-01-01	38/18870	0.150942	0.304635	0.25851	DLL4	1
GO:0060306	regulation of membrane repolarization	1981-01-01	38/18870	0.150942	0.304635	0.25851	CAV1	1
GO:0086091	regulation of heart rate by cardiac conduction	1981-01-01	38/18870	0.150942	0.304635	0.25851	CAV1	1
GO:0090504	epiboly	1981-01-01	38/18870	0.150942	0.304635	0.25851	HBEGF	1
GO:1990776	response to angiotensin	1981-01-01	38/18870	0.150942	0.304635	0.25851	CAV1	1
GO:0021915	neural tube development	1981-02-01	162/18870	0.153509	0.308862	0.262097	GDF7/LHX2	2
GO:0048872	homeostasis of number of cells	1981-03-01	316/18870	0.154437	0.308862	0.262097	ADGRF5/CCN3/PRDM14	3
GO:0001662	behavioral fear response	1981-01-01	39/18870	0.154594	0.308862	0.262097	ATP1A2	1
GO:0003016	respiratory system process	1981-01-01	39/18870	0.154594	0.308862	0.262097	ATP1A2	1
GO:0031281	positive regulation of cyclase activity	1981-01-01	39/18870	0.154594	0.308862	0.262097	NOS2	1
GO:0032350	regulation of hormone metabolic process	1981-01-01	39/18870	0.154594	0.308862	0.262097	STC2	1
GO:0038179	neurotrophin signaling pathway	1981-01-01	39/18870	0.154594	0.308862	0.262097	NTRK3	1
GO:0045746	negative regulation of Notch signaling pathway	1981-01-01	39/18870	0.154594	0.308862	0.262097	DLL4	1
GO:0051938	L-glutamate import	1981-01-01	39/18870	0.154594	0.308862	0.262097	ATP1A2	1
GO:0001539	cilium or flagellum-dependent cell motility	1981-02-01	163/18870	0.155005	0.308862	0.262097	APOB/PRDM14	2
GO:0043524	negative regulation of neuron apoptotic process	1981-02-01	163/18870	0.155005	0.308862	0.262097	CCL2/KDR	2
GO:0060285	cilium-dependent cell motility	1981-02-01	163/18870	0.155005	0.308862	0.262097	APOB/PRDM14	2
GO:0043588	skin development	1981-03-01	317/18870	0.155459	0.309112	0.262309	COL5A3/LHX2/SOX21	3
GO:0062197	cellular response to chemical stress	1981-03-01	317/18870	0.155459	0.309112	0.262309	APOA4/CAV1/RELB	3
GO:0050796	regulation of insulin secretion	1981-02-01	165/18870	0.158006	0.310037	0.263094	CCN3/NOS2	2
GO:0000266	mitochondrial fission	1981-01-01	40/18870	0.158231	0.310037	0.263094	KDR	1
GO:0001916	positive regulation of T cell mediated cytotoxicity	1981-01-01	40/18870	0.158231	0.310037	0.263094	MICB	1
GO:0002209	behavioral defense response	1981-01-01	40/18870	0.158231	0.310037	0.263094	ATP1A2	1
GO:0003352	regulation of cilium movement	1981-01-01	40/18870	0.158231	0.310037	0.263094	PRDM14	1
GO:0006730	one-carbon metabolic process	1981-01-01	40/18870	0.158231	0.310037	0.263094	CA8	1
GO:0010742	macrophage derived foam cell differentiation	1981-01-01	40/18870	0.158231	0.310037	0.263094	APOB	1
GO:0032570	response to progesterone	1981-01-01	40/18870	0.158231	0.310037	0.263094	CAV1	1
GO:0046676	negative regulation of insulin secretion	1981-01-01	40/18870	0.158231	0.310037	0.263094	CCN3	1
GO:0048821	erythrocyte development	1981-01-01	40/18870	0.158231	0.310037	0.263094	ADGRF5	1
GO:0051349	positive regulation of lyase activity	1981-01-01	40/18870	0.158231	0.310037	0.263094	NOS2	1
GO:0060421	positive regulation of heart growth	1981-01-01	40/18870	0.158231	0.310037	0.263094	WNT2	1
GO:0062098	regulation of programmed necrotic cell death	1981-01-01	40/18870	0.158231	0.310037	0.263094	CAV1	1
GO:1901532	regulation of hematopoietic progenitor cell differentiation	1981-01-01	40/18870	0.158231	0.310037	0.263094	KDR	1
GO:0050804	modulation of chemical synaptic transmission	1981-04-01	489/18870	0.158537	0.310037	0.263094	ATP1A2/CCL2/GRIK1/SYN3	4
GO:0099177	regulation of trans-synaptic signaling	1981-04-01	490/18870	0.159352	0.310037	0.263094	ATP1A2/CCL2/GRIK1/SYN3	4
GO:0007338	single fertilization	1981-02-01	166/18870	0.15951	0.310037	0.263094	FETUB/PRND	2
GO:0007519	skeletal muscle tissue development	1981-02-01	166/18870	0.15951	0.310037	0.263094	CAV1/HEYL	2
GO:0030198	extracellular matrix organization	1981-03-01	321/18870	0.159566	0.310037	0.263094	CAV1/COL5A3/COL8A1	3
GO:0022409	positive regulation of cell-cell adhesion	1981-03-01	322/18870	0.160599	0.310037	0.263094	CAV1/CCL2/MMRN1	3
GO:0043062	extracellular structure organization	1981-03-01	322/18870	0.160599	0.310037	0.263094	CAV1/COL5A3/COL8A1	3
GO:0030509	BMP signaling pathway	1981-02-01	167/18870	0.161018	0.310037	0.263094	GDF7/KDR	2
GO:0045229	external encapsulating structure organization	1981-03-01	323/18870	0.161633	0.310037	0.263094	CAV1/COL5A3/COL8A1	3
GO:0072521	purine-containing compound metabolic process	1981-04-01	493/18870	0.161805	0.310037	0.263094	ATP1A2/FMO2/NMRK2/NOS2	4
GO:0002691	regulation of cellular extravasation	1981-01-01	41/18870	0.161852	0.310037	0.263094	LYVE1	1
GO:0003203	endocardial cushion morphogenesis	1981-01-01	41/18870	0.161852	0.310037	0.263094	HEYL	1
GO:0031952	regulation of protein autophosphorylation	1981-01-01	41/18870	0.161852	0.310037	0.263094	CAV1	1
GO:0045454	cell redox homeostasis	1981-01-01	41/18870	0.161852	0.310037	0.263094	NOS2	1
GO:0045923	positive regulation of fatty acid metabolic process	1981-01-01	41/18870	0.161852	0.310037	0.263094	APOA4	1
GO:0048246	macrophage chemotaxis	1981-01-01	41/18870	0.161852	0.310037	0.263094	CCL2	1
GO:0050892	intestinal absorption	1981-01-01	41/18870	0.161852	0.310037	0.263094	APOA4	1
GO:0051154	negative regulation of striated muscle cell differentiation	1981-01-01	41/18870	0.161852	0.310037	0.263094	CCN3	1
GO:0051281	positive regulation of release of sequestered calcium ion into cytosol	1981-01-01	41/18870	0.161852	0.310037	0.263094	CXCL10	1
GO:0090077	foam cell differentiation	1981-01-01	41/18870	0.161852	0.310037	0.263094	APOB	1
GO:0090181	regulation of cholesterol metabolic process	1981-01-01	41/18870	0.161852	0.310037	0.263094	APOB	1
GO:1902742	apoptotic process involved in development	1981-01-01	41/18870	0.161852	0.310037	0.263094	SIX3	1
GO:0050731	positive regulation of peptidyl-tyrosine phosphorylation	1981-02-01	168/18870	0.162527	0.3107	0.263657	HBEGF/PECAM1	2
GO:1990845	adaptive thermogenesis	1981-02-01	168/18870	0.162527	0.3107	0.263657	ALPL/CAV1	2
GO:0015698	inorganic anion transport	1981-02-01	169/18870	0.16404	0.312365	0.26507	ANO4/GABRQ	2
GO:0016049	cell growth	1981-04-01	497/18870	0.165098	0.312365	0.26507	CCN3/HBEGF/LHX2/OSTN	4
GO:0001709	cell fate determination	1981-01-01	42/18870	0.165457	0.312365	0.26507	FOXG1	1
GO:0006958	complement activation, classical pathway	1981-01-01	42/18870	0.165457	0.312365	0.26507	CR1L	1
GO:0019674	NAD metabolic process	1981-01-01	42/18870	0.165457	0.312365	0.26507	NMRK2	1
GO:0021983	pituitary gland development	1981-01-01	42/18870	0.165457	0.312365	0.26507	SIX3	1
GO:0030513	positive regulation of BMP signaling pathway	1981-01-01	42/18870	0.165457	0.312365	0.26507	KDR	1
GO:0045124	regulation of bone resorption	1981-01-01	42/18870	0.165457	0.312365	0.26507	TF	1
GO:0045922	negative regulation of fatty acid metabolic process	1981-01-01	42/18870	0.165457	0.312365	0.26507	FMO2	1
GO:0071542	dopaminergic neuron differentiation	1981-01-01	42/18870	0.165457	0.312365	0.26507	WNT2	1
GO:1904706	negative regulation of vascular associated smooth muscle cell proliferation	1981-01-01	42/18870	0.165457	0.312365	0.26507	APLN	1
GO:2000403	positive regulation of lymphocyte migration	1981-01-01	42/18870	0.165457	0.312365	0.26507	CXCL10	1
GO:0007009	plasma membrane organization	1981-02-01	170/18870	0.165555	0.312365	0.26507	ANO4/CAV1	2
GO:0048638	regulation of developmental growth	1981-03-01	328/18870	0.166835	0.314284	0.266698	OSTN/STC2/WNT2	3
GO:0009266	response to temperature stimulus	1981-02-01	171/18870	0.167073	0.314284	0.266698	CXCL10/MICB	2
GO:0048660	regulation of smooth muscle cell proliferation	1981-02-01	171/18870	0.167073	0.314284	0.266698	APLN/HBEGF	2
GO:0006820	monoatomic anion transport	1981-02-01	172/18870	0.168593	0.315165	0.267446	ANO4/GABRQ	2
GO:0051955	regulation of amino acid transport	1981-01-01	43/18870	0.169047	0.315165	0.267446	ATP1A2	1
GO:0055090	acylglycerol homeostasis	1981-01-01	43/18870	0.169047	0.315165	0.267446	APOA4	1
GO:0060412	ventricular septum morphogenesis	1981-01-01	43/18870	0.169047	0.315165	0.267446	HEYL	1
GO:0060443	mammary gland morphogenesis	1981-01-01	43/18870	0.169047	0.315165	0.267446	CAV1	1
GO:0070296	sarcoplasmic reticulum calcium ion transport	1981-01-01	43/18870	0.169047	0.315165	0.267446	ATP1A2	1
GO:0070328	triglyceride homeostasis	1981-01-01	43/18870	0.169047	0.315165	0.267446	APOA4	1
GO:1901223	negative regulation of non-canonical NF-kappaB signal transduction	1981-01-01	43/18870	0.169047	0.315165	0.267446	CCN3	1
GO:1904037	positive regulation of epithelial cell apoptotic process	1981-01-01	43/18870	0.169047	0.315165	0.267446	CCL2	1
GO:0007259	receptor signaling pathway via JAK-STAT	1981-02-01	174/18870	0.17164	0.318675	0.270424	CAV1/CCL2	2
GO:0006739	NADP metabolic process	1981-01-01	44/18870	0.172622	0.318675	0.270424	FMO2	1
GO:0021587	cerebellum morphogenesis	1981-01-01	44/18870	0.172622	0.318675	0.270424	LHX5	1
GO:0043268	positive regulation of potassium ion transport	1981-01-01	44/18870	0.172622	0.318675	0.270424	KCNMB1	1
GO:0050691	regulation of defense response to virus by host	1981-01-01	44/18870	0.172622	0.318675	0.270424	MICB	1
GO:0060428	lung epithelium development	1981-01-01	44/18870	0.172622	0.318675	0.270424	WNT2	1
GO:0071526	semaphorin-plexin signaling pathway	1981-01-01	44/18870	0.172622	0.318675	0.270424	KDR	1
GO:0090051	negative regulation of cell migration involved in sprouting angiogenesis	1981-01-01	44/18870	0.172622	0.318675	0.270424	DLL4	1
GO:0090207	regulation of triglyceride metabolic process	1981-01-01	44/18870	0.172622	0.318675	0.270424	APOA4	1
GO:0097178	ruffle assembly	1981-01-01	44/18870	0.172622	0.318675	0.270424	CAV1	1
GO:0051607	defense response to virus	1981-03-01	334/18870	0.173142	0.319321	0.270972	CXCL10/IFI44L/MICB	3
GO:0140546	defense response to symbiont	1981-03-01	335/18870	0.1742	0.320928	0.272336	CXCL10/IFI44L/MICB	3
GO:0010634	positive regulation of epithelial cell migration	1981-02-01	176/18870	0.174697	0.320928	0.272336	HBEGF/KDR	2
GO:0070371	ERK1 and ERK2 cascade	1981-03-01	336/18870	0.17526	0.320928	0.272336	CCL2/KDR/TF	3
GO:0001504	neurotransmitter uptake	1981-01-01	45/18870	0.176182	0.320928	0.272336	ATP1A2	1
GO:0001825	blastocyst formation	1981-01-01	45/18870	0.176182	0.320928	0.272336	PRDM14	1
GO:0008038	neuron recognition	1981-01-01	45/18870	0.176182	0.320928	0.272336	FOXG1	1
GO:0018198	peptidyl-cysteine modification	1981-01-01	45/18870	0.176182	0.320928	0.272336	NOS2	1
GO:0032480	negative regulation of type I interferon production	1981-01-01	45/18870	0.176182	0.320928	0.272336	RELB	1
GO:0042596	fear response	1981-01-01	45/18870	0.176182	0.320928	0.272336	ATP1A2	1
GO:0090199	regulation of release of cytochrome c from mitochondria	1981-01-01	45/18870	0.176182	0.320928	0.272336	TNFSF10	1
GO:0090278	negative regulation of peptide hormone secretion	1981-01-01	45/18870	0.176182	0.320928	0.272336	CCN3	1
GO:0140894	endolysosomal toll-like receptor signaling pathway	1981-01-01	45/18870	0.176182	0.320928	0.272336	CAV1	1
GO:0035265	organ growth	1981-02-01	177/18870	0.176229	0.320928	0.272336	OSTN/WNT2	2
GO:0001837	epithelial to mesenchymal transition	1981-02-01	178/18870	0.177763	0.322926	0.274031	HEYL/WNT2	2
GO:0060538	skeletal muscle organ development	1981-02-01	178/18870	0.177763	0.322926	0.274031	CAV1/HEYL	2
GO:0015718	monocarboxylic acid transport	1981-02-01	179/18870	0.179299	0.322926	0.274031	NOS2/SLC16A12	2
GO:1990138	neuron projection extension	1981-02-01	179/18870	0.179299	0.322926	0.274031	LHX2/OSTN	2
GO:0002792	negative regulation of peptide secretion	1981-01-01	46/18870	0.179727	0.322926	0.274031	CCN3	1
GO:0003009	skeletal muscle contraction	1981-01-01	46/18870	0.179727	0.322926	0.274031	SCN4A	1
GO:0021517	ventral spinal cord development	1981-01-01	46/18870	0.179727	0.322926	0.274031	DLL4	1
GO:0032309	icosanoid secretion	1981-01-01	46/18870	0.179727	0.322926	0.274031	NOS2	1
GO:0055078	sodium ion homeostasis	1981-01-01	46/18870	0.179727	0.322926	0.274031	ATP1A2	1
GO:0060711	labyrinthine layer development	1981-01-01	46/18870	0.179727	0.322926	0.274031	WNT2	1
GO:0097028	dendritic cell differentiation	1981-01-01	46/18870	0.179727	0.322926	0.274031	RELB	1
GO:0140718	facultative heterochromatin formation	1981-01-01	46/18870	0.179727	0.322926	0.274031	TEX15	1
GO:1990090	cellular response to nerve growth factor stimulus	1981-01-01	46/18870	0.179727	0.322926	0.274031	NTRK3	1
GO:1990573	potassium ion import across plasma membrane	1981-01-01	46/18870	0.179727	0.322926	0.274031	ATP1A2	1
GO:0035725	sodium ion transmembrane transport	1981-02-01	180/18870	0.180837	0.324611	0.275461	ATP1A2/SCN4A	2
GO:0002920	regulation of humoral immune response	1981-01-01	47/18870	0.183257	0.326155	0.276772	CR1L	1
GO:0003254	regulation of membrane depolarization	1981-01-01	47/18870	0.183257	0.326155	0.276772	KDR	1
GO:0010830	regulation of myotube differentiation	1981-01-01	47/18870	0.183257	0.326155	0.276772	CCN3	1
GO:0021575	hindbrain morphogenesis	1981-01-01	47/18870	0.183257	0.326155	0.276772	LHX5	1
GO:0042311	vasodilation	1981-01-01	47/18870	0.183257	0.326155	0.276772	KCNMB1	1
GO:0055010	ventricular cardiac muscle tissue morphogenesis	1981-01-01	47/18870	0.183257	0.326155	0.276772	DLL4	1
GO:0060043	regulation of cardiac muscle cell proliferation	1981-01-01	47/18870	0.183257	0.326155	0.276772	WNT2	1
GO:0061383	trabecula morphogenesis	1981-01-01	47/18870	0.183257	0.326155	0.276772	DLL4	1
GO:0140353	lipid export from cell	1981-01-01	47/18870	0.183257	0.326155	0.276772	NOS2	1
GO:0001659	temperature homeostasis	1981-02-01	183/18870	0.185464	0.328376	0.278656	ALPL/CAV1	2
GO:0006953	acute-phase response	1981-01-01	48/18870	0.186771	0.328376	0.278656	ORM2	1
GO:0008542	visual learning	1981-01-01	48/18870	0.186771	0.328376	0.278656	ATP1A2	1
GO:0021795	cerebral cortex cell migration	1981-01-01	48/18870	0.186771	0.328376	0.278656	FOXG1	1
GO:0031295	T cell costimulation	1981-01-01	48/18870	0.186771	0.328376	0.278656	CAV1	1
GO:0042088	T-helper 1 type immune response	1981-01-01	48/18870	0.186771	0.328376	0.278656	RELB	1
GO:0043277	apoptotic cell clearance	1981-01-01	48/18870	0.186771	0.328376	0.278656	CCL2	1
GO:0070509	calcium ion import	1981-01-01	48/18870	0.186771	0.328376	0.278656	CCL2	1
GO:0099601	regulation of neurotransmitter receptor activity	1981-01-01	48/18870	0.186771	0.328376	0.278656	CCL2	1
GO:0140374	antiviral innate immune response	1981-01-01	48/18870	0.186771	0.328376	0.278656	CXCL10	1
GO:1900542	regulation of purine nucleotide metabolic process	1981-01-01	48/18870	0.186771	0.328376	0.278656	NOS2	1
GO:1903587	regulation of blood vessel endothelial cell proliferation involved in sprouting angiogenesis	1981-01-01	48/18870	0.186771	0.328376	0.278656	DLL4	1
GO:1990089	response to nerve growth factor	1981-01-01	48/18870	0.186771	0.328376	0.278656	NTRK3	1
GO:0045766	positive regulation of angiogenesis	1981-02-01	185/18870	0.188558	0.328999	0.279186	ANGPT2/KDR	2
GO:1904018	positive regulation of vasculature development	1981-02-01	185/18870	0.188558	0.328999	0.279186	ANGPT2/KDR	2
GO:0006140	regulation of nucleotide metabolic process	1981-01-01	49/18870	0.190271	0.328999	0.279186	NOS2	1
GO:0007520	myoblast fusion	1981-01-01	49/18870	0.190271	0.328999	0.279186	CXCL10	1
GO:0010543	regulation of platelet activation	1981-01-01	49/18870	0.190271	0.328999	0.279186	MMRN1	1
GO:0032924	activin receptor signaling pathway	1981-01-01	49/18870	0.190271	0.328999	0.279186	GDF7	1
GO:0043330	response to exogenous dsRNA	1981-01-01	49/18870	0.190271	0.328999	0.279186	CAV1	1
GO:0043457	regulation of cellular respiration	1981-01-01	49/18870	0.190271	0.328999	0.279186	NOS2	1
GO:0046850	regulation of bone remodeling	1981-01-01	49/18870	0.190271	0.328999	0.279186	TF	1
GO:0048286	lung alveolus development	1981-01-01	49/18870	0.190271	0.328999	0.279186	KDR	1
GO:0050732	negative regulation of peptidyl-tyrosine phosphorylation	1981-01-01	49/18870	0.190271	0.328999	0.279186	CAV1	1
GO:0061028	establishment of endothelial barrier	1981-01-01	49/18870	0.190271	0.328999	0.279186	PECAM1	1
GO:0070266	necroptotic process	1981-01-01	49/18870	0.190271	0.328999	0.279186	CAV1	1
GO:0072337	modified amino acid transport	1981-01-01	49/18870	0.190271	0.328999	0.279186	SLC16A12	1
GO:1902459	positive regulation of stem cell population maintenance	1981-01-01	49/18870	0.190271	0.328999	0.279186	PRDM14	1
GO:1903170	negative regulation of calcium ion transmembrane transport	1981-01-01	49/18870	0.190271	0.328999	0.279186	ATP1A2	1
GO:2000404	regulation of T cell migration	1981-01-01	49/18870	0.190271	0.328999	0.279186	CXCL10	1
GO:2001258	negative regulation of cation channel activity	1981-01-01	49/18870	0.190271	0.328999	0.279186	CAV1	1
GO:0006936	muscle contraction	1981-03-01	351/18870	0.191372	0.329876	0.279929	ATP1A2/CAV1/SCN4A	3
GO:0046942	carboxylic acid transport	1981-03-01	351/18870	0.191372	0.329876	0.279929	ATP1A2/NOS2/SLC16A12	3
GO:0015849	organic acid transport	1981-03-01	352/18870	0.19246	0.329876	0.279929	ATP1A2/NOS2/SLC16A12	3
GO:0001505	regulation of neurotransmitter levels	1981-02-01	188/18870	0.193213	0.329876	0.279929	ATP1A2/SYN3	2
GO:0002706	regulation of lymphocyte mediated immunity	1981-02-01	188/18870	0.193213	0.329876	0.279929	CR1L/MICB	2
GO:0030324	lung development	1981-02-01	188/18870	0.193213	0.329876	0.279929	KDR/WNT2	2
GO:0097696	receptor signaling pathway via STAT	1981-02-01	188/18870	0.193213	0.329876	0.279929	CAV1/CCL2	2
GO:0001914	regulation of T cell mediated cytotoxicity	1981-01-01	50/18870	0.193756	0.329876	0.279929	MICB	1
GO:0006305	DNA alkylation	1981-01-01	50/18870	0.193756	0.329876	0.279929	PRDM14	1
GO:0006306	DNA methylation	1981-01-01	50/18870	0.193756	0.329876	0.279929	PRDM14	1
GO:0007215	glutamate receptor signaling pathway	1981-01-01	50/18870	0.193756	0.329876	0.279929	GRIK1	1
GO:0030521	androgen receptor signaling pathway	1981-01-01	50/18870	0.193756	0.329876	0.279929	HEYL	1
GO:0031294	lymphocyte costimulation	1981-01-01	50/18870	0.193756	0.329876	0.279929	CAV1	1
GO:0043114	regulation of vascular permeability	1981-01-01	50/18870	0.193756	0.329876	0.279929	FGFBP3	1
GO:0060976	coronary vasculature development	1981-01-01	50/18870	0.193756	0.329876	0.279929	APLN	1
GO:0089718	amino acid import across plasma membrane	1981-01-01	50/18870	0.193756	0.329876	0.279929	ATP1A2	1
GO:2000649	regulation of sodium ion transmembrane transporter activity	1981-01-01	50/18870	0.193756	0.329876	0.279929	ATP1A2	1
GO:0042886	amide transport	1981-03-01	354/18870	0.19464	0.331001	0.280884	ATP1A2/CCN3/NOS2	3
GO:0030308	negative regulation of cell growth	1981-02-01	189/18870	0.194769	0.331001	0.280884	CCN3/OSTN	2
GO:0001974	blood vessel remodeling	1981-01-01	51/18870	0.197226	0.333073	0.282642	DLL4	1
GO:0010332	response to gamma radiation	1981-01-01	51/18870	0.197226	0.333073	0.282642	CXCL10	1
GO:0021695	cerebellar cortex development	1981-01-01	51/18870	0.197226	0.333073	0.282642	LHX5	1
GO:0035036	sperm-egg recognition	1981-01-01	51/18870	0.197226	0.333073	0.282642	FETUB	1
GO:0035094	response to nicotine	1981-01-01	51/18870	0.197226	0.333073	0.282642	ATP1A2	1
GO:0038084	vascular endothelial growth factor signaling pathway	1981-01-01	51/18870	0.197226	0.333073	0.282642	KDR	1
GO:0046622	positive regulation of organ growth	1981-01-01	51/18870	0.197226	0.333073	0.282642	WNT2	1
GO:0030323	respiratory tube development	1981-02-01	192/18870	0.199444	0.335246	0.284486	KDR/WNT2	2
GO:0071466	cellular response to xenobiotic stimulus	1981-02-01	192/18870	0.199444	0.335246	0.284486	FMO2/NOS2	2
GO:0010038	response to metal ion	1981-03-01	359/18870	0.200118	0.335246	0.284486	CAV1/KCNMB1/TF	3
GO:0003197	endocardial cushion development	1981-01-01	52/18870	0.200681	0.335246	0.284486	HEYL	1
GO:0031103	axon regeneration	1981-01-01	52/18870	0.200681	0.335246	0.284486	APOA4	1
GO:0045332	phospholipid translocation	1981-01-01	52/18870	0.200681	0.335246	0.284486	ANO4	1
GO:0050687	negative regulation of defense response to virus	1981-01-01	52/18870	0.200681	0.335246	0.284486	MICB	1
GO:0060688	regulation of morphogenesis of a branching structure	1981-01-01	52/18870	0.200681	0.335246	0.284486	WNT2	1
GO:0071470	cellular response to osmotic stress	1981-01-01	52/18870	0.200681	0.335246	0.284486	RELB	1
GO:1902895	positive regulation of miRNA transcription	1981-01-01	52/18870	0.200681	0.335246	0.284486	APLN	1
GO:0002822	regulation of adaptive immune response based on somatic recombination of immune receptors built from immunoglobulin superfamily domains	1981-02-01	193/18870	0.201005	0.335246	0.284486	CR1L/MICB	2
GO:0006486	protein glycosylation	1981-02-01	193/18870	0.201005	0.335246	0.284486	GALNT17/ST8SIA6	2
GO:0009755	hormone-mediated signaling pathway	1981-02-01	193/18870	0.201005	0.335246	0.284486	HEYL/OSTN	2
GO:0043413	macromolecule glycosylation	1981-02-01	193/18870	0.201005	0.335246	0.284486	GALNT17/ST8SIA6	2
GO:0007129	homologous chromosome pairing at meiosis	1981-01-01	53/18870	0.204122	0.338662	0.287386	TEX15	1
GO:0045197	establishment or maintenance of epithelial cell apical/basal polarity	1981-01-01	53/18870	0.204122	0.338662	0.287386	LHX2	1
GO:0048146	positive regulation of fibroblast proliferation	1981-01-01	53/18870	0.204122	0.338662	0.287386	WNT2	1
GO:0086002	cardiac muscle cell action potential involved in contraction	1981-01-01	53/18870	0.204122	0.338662	0.287386	CAV1	1
GO:0048469	cell maturation	1981-02-01	195/18870	0.204133	0.338662	0.287386	KDR/SIX3	2
GO:0090276	regulation of peptide hormone secretion	1981-02-01	195/18870	0.204133	0.338662	0.287386	CCN3/NOS2	2
GO:0050878	regulation of body fluid levels	1981-03-01	365/18870	0.20674	0.341619	0.289895	APLN/CAV1/MMRN1	3
GO:0010761	fibroblast migration	1981-01-01	54/18870	0.207548	0.341619	0.289895	CCN3	1
GO:0010874	regulation of cholesterol efflux	1981-01-01	54/18870	0.207548	0.341619	0.289895	CAV1	1
GO:0010883	regulation of lipid storage	1981-01-01	54/18870	0.207548	0.341619	0.289895	APOB	1
GO:0031279	regulation of cyclase activity	1981-01-01	54/18870	0.207548	0.341619	0.289895	NOS2	1
GO:0042743	hydrogen peroxide metabolic process	1981-01-01	54/18870	0.207548	0.341619	0.289895	APOA4	1
GO:0045744	negative regulation of G protein-coupled receptor signaling pathway	1981-01-01	54/18870	0.207548	0.341619	0.289895	APLN	1
GO:0060425	lung morphogenesis	1981-01-01	54/18870	0.207548	0.341619	0.289895	WNT2	1
GO:0097479	synaptic vesicle localization	1981-01-01	54/18870	0.207548	0.341619	0.289895	SYN3	1
GO:1902074	response to salt	1981-03-01	366/18870	0.207849	0.341817	0.290062	ALPL/CAV1/KCNMB1	3
GO:0002791	regulation of peptide secretion	1981-02-01	198/18870	0.208834	0.343137	0.291183	CCN3/NOS2	2
GO:0009306	protein secretion	1981-03-01	368/18870	0.210071	0.343333	0.291349	CAVIN1/CCN3/NOS2	3
GO:0030073	insulin secretion	1981-02-01	199/18870	0.210404	0.343333	0.291349	CCN3/NOS2	2
GO:0046777	protein autophosphorylation	1981-02-01	199/18870	0.210404	0.343333	0.291349	CAV1/KDR	2
GO:0002043	blood vessel endothelial cell proliferation involved in sprouting angiogenesis	1981-01-01	55/18870	0.210959	0.343333	0.291349	DLL4	1
GO:0002455	humoral immune response mediated by circulating immunoglobulin	1981-01-01	55/18870	0.210959	0.343333	0.291349	CR1L	1
GO:0007140	male meiotic nuclear division	1981-01-01	55/18870	0.210959	0.343333	0.291349	TEX15	1
GO:0010559	regulation of glycoprotein biosynthetic process	1981-01-01	55/18870	0.210959	0.343333	0.291349	HBEGF	1
GO:0034381	plasma lipoprotein particle clearance	1981-01-01	55/18870	0.210959	0.343333	0.291349	APOB	1
GO:0042304	regulation of fatty acid biosynthetic process	1981-01-01	55/18870	0.210959	0.343333	0.291349	APOA4	1
GO:0060632	regulation of microtubule-based movement	1981-01-01	55/18870	0.210959	0.343333	0.291349	PRDM14	1
GO:1902930	regulation of alcohol biosynthetic process	1981-01-01	55/18870	0.210959	0.343333	0.291349	APOB	1
GO:0035592	establishment of protein localization to extracellular region	1981-03-01	369/18870	0.211184	0.343402	0.291407	CAVIN1/CCN3/NOS2	3
GO:0090087	regulation of peptide transport	1981-02-01	200/18870	0.211975	0.344391	0.292247	CCN3/NOS2	2
GO:0009100	glycoprotein metabolic process	1981-03-01	370/18870	0.212298	0.344619	0.29244	GALNT17/HBEGF/ST8SIA6	3
GO:0001541	ovarian follicle development	1981-01-01	56/18870	0.214356	0.34528	0.293001	KDR	1
GO:0001836	release of cytochrome c from mitochondria	1981-01-01	56/18870	0.214356	0.34528	0.293001	TNFSF10	1
GO:0001954	positive regulation of cell-matrix adhesion	1981-01-01	56/18870	0.214356	0.34528	0.293001	KDR	1
GO:0007187	G protein-coupled receptor signaling pathway, coupled to cyclic nucleotide second messenger	1981-01-01	56/18870	0.214356	0.34528	0.293001	CCL2	1
GO:0007632	visual behavior	1981-01-01	56/18870	0.214356	0.34528	0.293001	ATP1A2	1
GO:0030857	negative regulation of epithelial cell differentiation	1981-01-01	56/18870	0.214356	0.34528	0.293001	CAV1	1
GO:0031529	ruffle organization	1981-01-01	56/18870	0.214356	0.34528	0.293001	CAV1	1
GO:0052372	modulation by symbiont of entry into host	1981-01-01	56/18870	0.214356	0.34528	0.293001	CAV1	1
GO:0061097	regulation of protein tyrosine kinase activity	1981-01-01	56/18870	0.214356	0.34528	0.293001	CAV1	1
GO:0003341	cilium movement	1981-02-01	203/18870	0.216696	0.348344	0.295602	APOB/PRDM14	2
GO:0019748	secondary metabolic process	1981-01-01	57/18870	0.217738	0.348344	0.295602	FMO2	1
GO:0034204	lipid translocation	1981-01-01	57/18870	0.217738	0.348344	0.295602	ANO4	1
GO:0035088	establishment or maintenance of apical/basal cell polarity	1981-01-01	57/18870	0.217738	0.348344	0.295602	LHX2	1
GO:0043331	response to dsRNA	1981-01-01	57/18870	0.217738	0.348344	0.295602	CAV1	1
GO:0061245	establishment or maintenance of bipolar cell polarity	1981-01-01	57/18870	0.217738	0.348344	0.295602	LHX2	1
GO:0072132	mesenchyme morphogenesis	1981-01-01	57/18870	0.217738	0.348344	0.295602	HEYL	1
GO:1901016	regulation of potassium ion transmembrane transporter activity	1981-01-01	57/18870	0.217738	0.348344	0.295602	CAV1	1
GO:0007623	circadian rhythm	1981-02-01	204/18870	0.218272	0.348901	0.296074	NOS2/RELB	2
GO:0071692	protein localization to extracellular region	1981-03-01	377/18870	0.220135	0.351345	0.298148	CAVIN1/CCN3/NOS2	3
GO:0002707	negative regulation of lymphocyte mediated immunity	1981-01-01	58/18870	0.221106	0.351345	0.298148	CR1L	1
GO:0003229	ventricular cardiac muscle tissue development	1981-01-01	58/18870	0.221106	0.351345	0.298148	DLL4	1
GO:0031102	neuron projection regeneration	1981-01-01	58/18870	0.221106	0.351345	0.298148	APOA4	1
GO:0045428	regulation of nitric oxide biosynthetic process	1981-01-01	58/18870	0.221106	0.351345	0.298148	CAV1	1
GO:0051339	regulation of lyase activity	1981-01-01	58/18870	0.221106	0.351345	0.298148	NOS2	1
GO:0051932	synaptic transmission, GABAergic	1981-01-01	58/18870	0.221106	0.351345	0.298148	SYN3	1
GO:1901605	alpha-amino acid metabolic process	1981-02-01	207/18870	0.223005	0.353294	0.299802	ART4/NOS2	2
GO:0002460	adaptive immune response based on somatic recombination of immune receptors built from immunoglobulin superfamily domains	1981-03-01	380/18870	0.223512	0.353294	0.299802	CR1L/MICB/RELB	3
GO:0002823	negative regulation of adaptive immune response based on somatic recombination of immune receptors built from immunoglobulin superfamily domains	1981-01-01	59/18870	0.22446	0.353294	0.299802	CR1L	1
GO:0006826	iron ion transport	1981-01-01	59/18870	0.22446	0.353294	0.299802	TF	1
GO:0032608	interferon-beta production	1981-01-01	59/18870	0.22446	0.353294	0.299802	RELB	1
GO:0032648	regulation of interferon-beta production	1981-01-01	59/18870	0.22446	0.353294	0.299802	RELB	1
GO:0050881	musculoskeletal movement	1981-01-01	59/18870	0.22446	0.353294	0.299802	SCN4A	1
GO:0051480	regulation of cytosolic calcium ion concentration	1981-01-01	59/18870	0.22446	0.353294	0.299802	CAV1	1
GO:0060038	cardiac muscle cell proliferation	1981-01-01	59/18870	0.22446	0.353294	0.299802	WNT2	1
GO:0098900	regulation of action potential	1981-01-01	59/18870	0.22446	0.353294	0.299802	CAV1	1
GO:0002819	regulation of adaptive immune response	1981-02-01	208/18870	0.224585	0.353294	0.299802	CR1L/MICB	2
GO:0071383	cellular response to steroid hormone stimulus	1981-02-01	208/18870	0.224585	0.353294	0.299802	ATP1A2/HEYL	2
GO:0019722	calcium-mediated signaling	1981-02-01	210/18870	0.227747	0.354795	0.301075	ATP1A2/KDR	2
GO:0001913	T cell mediated cytotoxicity	1981-01-01	60/18870	0.2278	0.354795	0.301075	MICB	1
GO:0006695	cholesterol biosynthetic process	1981-01-01	60/18870	0.2278	0.354795	0.301075	APOB	1
GO:0006767	water-soluble vitamin metabolic process	1981-01-01	60/18870	0.2278	0.354795	0.301075	ALPL	1
GO:0046324	regulation of glucose import	1981-01-01	60/18870	0.2278	0.354795	0.301075	OSTN	1
GO:0050879	multicellular organismal movement	1981-01-01	60/18870	0.2278	0.354795	0.301075	SCN4A	1
GO:0060193	positive regulation of lipase activity	1981-01-01	60/18870	0.2278	0.354795	0.301075	APOA4	1
GO:0071709	membrane assembly	1981-01-01	60/18870	0.2278	0.354795	0.301075	CAV1	1
GO:0080164	regulation of nitric oxide metabolic process	1981-01-01	60/18870	0.2278	0.354795	0.301075	CAV1	1
GO:0097300	programmed necrotic cell death	1981-01-01	60/18870	0.2278	0.354795	0.301075	CAV1	1
GO:1902305	regulation of sodium ion transmembrane transport	1981-01-01	60/18870	0.2278	0.354795	0.301075	ATP1A2	1
GO:1902653	secondary alcohol biosynthetic process	1981-01-01	60/18870	0.2278	0.354795	0.301075	APOB	1
GO:0008544	epidermis development	1981-03-01	385/18870	0.229164	0.356625	0.302628	EMP1/LHX2/SOX21	3
GO:0022029	telencephalon cell migration	1981-01-01	61/18870	0.231125	0.357902	0.303712	FOXG1	1
GO:0032092	positive regulation of protein binding	1981-01-01	61/18870	0.231125	0.357902	0.303712	CAV1	1
GO:0050994	regulation of lipid catabolic process	1981-01-01	61/18870	0.231125	0.357902	0.303712	APOA4	1
GO:0060350	endochondral bone morphogenesis	1981-01-01	61/18870	0.231125	0.357902	0.303712	ALPL	1
GO:1903018	regulation of glycoprotein metabolic process	1981-01-01	61/18870	0.231125	0.357902	0.303712	HBEGF	1
GO:1905517	macrophage migration	1981-01-01	61/18870	0.231125	0.357902	0.303712	CCL2	1
GO:0002697	regulation of immune effector process	1981-03-01	389/18870	0.233706	0.361246	0.30655	CR1L/MICB/NOS2	3
GO:0060541	respiratory system development	1981-02-01	214/18870	0.234081	0.361246	0.30655	KDR/WNT2	2
GO:0032731	positive regulation of interleukin-1 beta production	1981-01-01	62/18870	0.234436	0.361246	0.30655	ORM2	1
GO:0043030	regulation of macrophage activation	1981-01-01	62/18870	0.234436	0.361246	0.30655	ADGRF5	1
GO:0090303	positive regulation of wound healing	1981-01-01	62/18870	0.234436	0.361246	0.30655	HBEGF	1
GO:0097035	regulation of membrane lipid distribution	1981-01-01	62/18870	0.234436	0.361246	0.30655	ANO4	1
GO:0046486	glycerolipid metabolic process	1981-03-01	390/18870	0.234844	0.361579	0.306832	APOA4/APOB/CAV1	3
GO:0000768	syncytium formation by plasma membrane fusion	1981-01-01	63/18870	0.237733	0.362765	0.307838	CXCL10	1
GO:0002090	regulation of receptor internalization	1981-01-01	63/18870	0.237733	0.362765	0.307838	APLN	1
GO:0002931	response to ischemia	1981-01-01	63/18870	0.237733	0.362765	0.307838	CAV1	1
GO:0006687	glycosphingolipid metabolic process	1981-01-01	63/18870	0.237733	0.362765	0.307838	ST8SIA6	1
GO:0032757	positive regulation of interleukin-8 production	1981-01-01	63/18870	0.237733	0.362765	0.307838	NOS2	1
GO:0040014	regulation of multicellular organism growth	1981-01-01	63/18870	0.237733	0.362765	0.307838	STC2	1
GO:0051893	regulation of focal adhesion assembly	1981-01-01	63/18870	0.237733	0.362765	0.307838	KDR	1
GO:0051965	positive regulation of synapse assembly	1981-01-01	63/18870	0.237733	0.362765	0.307838	THBS2	1
GO:0071715	icosanoid transport	1981-01-01	63/18870	0.237733	0.362765	0.307838	NOS2	1
GO:0090109	regulation of cell-substrate junction assembly	1981-01-01	63/18870	0.237733	0.362765	0.307838	KDR	1
GO:0140253	cell-cell fusion	1981-01-01	63/18870	0.237733	0.362765	0.307838	CXCL10	1
GO:0070085	glycosylation	1981-02-01	217/18870	0.238839	0.36394	0.308836	GALNT17/ST8SIA6	2
GO:0070374	positive regulation of ERK1 and ERK2 cascade	1981-02-01	218/18870	0.240427	0.36394	0.308836	CCL2/KDR	2
GO:0001885	endothelial cell development	1981-01-01	64/18870	0.241016	0.36394	0.308836	PECAM1	1
GO:0002712	regulation of B cell mediated immunity	1981-01-01	64/18870	0.241016	0.36394	0.308836	CR1L	1
GO:0002820	negative regulation of adaptive immune response	1981-01-01	64/18870	0.241016	0.36394	0.308836	CR1L	1
GO:0002889	regulation of immunoglobulin mediated immune response	1981-01-01	64/18870	0.241016	0.36394	0.308836	CR1L	1
GO:0021885	forebrain cell migration	1981-01-01	64/18870	0.241016	0.36394	0.308836	FOXG1	1
GO:0031100	animal organ regeneration	1981-01-01	64/18870	0.241016	0.36394	0.308836	ANGPT2	1
GO:0044091	membrane biogenesis	1981-01-01	64/18870	0.241016	0.36394	0.308836	CAV1	1
GO:0062208	positive regulation of pattern recognition receptor signaling pathway	1981-01-01	64/18870	0.241016	0.36394	0.308836	CAV1	1
GO:1904036	negative regulation of epithelial cell apoptotic process	1981-01-01	64/18870	0.241016	0.36394	0.308836	KDR	1
GO:2000630	positive regulation of miRNA metabolic process	1981-01-01	64/18870	0.241016	0.36394	0.308836	APLN	1
GO:2001244	positive regulation of intrinsic apoptotic signaling pathway	1981-01-01	64/18870	0.241016	0.36394	0.308836	CAV1	1
GO:0007601	visual perception	1981-02-01	219/18870	0.242015	0.364863	0.309619	DLL4/SIX3	2
GO:0009952	anterior/posterior pattern specification	1981-02-01	219/18870	0.242015	0.364863	0.309619	HEYL/WNT2	2
GO:0010812	negative regulation of cell-substrate adhesion	1981-01-01	65/18870	0.244285	0.365361	0.310041	ANGPT2	1
GO:0030199	collagen fibril organization	1981-01-01	65/18870	0.244285	0.365361	0.310041	COL5A3	1
GO:0032507	maintenance of protein location in cell	1981-01-01	65/18870	0.244285	0.365361	0.310041	CAV1	1
GO:0035904	aorta development	1981-01-01	65/18870	0.244285	0.365361	0.310041	DLL4	1
GO:0043903	regulation of biological process involved in symbiotic interaction	1981-01-01	65/18870	0.244285	0.365361	0.310041	CAV1	1
GO:0045143	homologous chromosome segregation	1981-01-01	65/18870	0.244285	0.365361	0.310041	TEX15	1
GO:0045453	bone resorption	1981-01-01	65/18870	0.244285	0.365361	0.310041	TF	1
GO:0045668	negative regulation of osteoblast differentiation	1981-01-01	65/18870	0.244285	0.365361	0.310041	OSTN	1
GO:0055021	regulation of cardiac muscle tissue growth	1981-01-01	65/18870	0.244285	0.365361	0.310041	WNT2	1
GO:0070192	chromosome organization involved in meiotic cell cycle	1981-01-01	65/18870	0.244285	0.365361	0.310041	TEX15	1
GO:0006979	response to oxidative stress	1981-03-01	400/18870	0.24628	0.368052	0.312325	APOA4/MICB/STC2	3
GO:0006631	fatty acid metabolic process	1981-03-01	401/18870	0.247429	0.368765	0.31293	APOA4/CAV1/FMO2	3
GO:0015800	acidic amino acid transport	1981-01-01	66/18870	0.24754	0.368765	0.31293	ATP1A2	1
GO:0034605	cellular response to heat	1981-01-01	66/18870	0.24754	0.368765	0.31293	CXCL10	1
GO:0061180	mammary gland epithelium development	1981-01-01	66/18870	0.24754	0.368765	0.31293	WNT2	1
GO:0044242	cellular lipid catabolic process	1981-02-01	223/18870	0.248371	0.369417	0.313484	APOA4/APOB	2
GO:0050953	sensory perception of light stimulus	1981-02-01	223/18870	0.248371	0.369417	0.313484	DLL4/SIX3	2
GO:0007596	blood coagulation	1981-02-01	224/18870	0.249961	0.370952	0.314786	CAV1/MMRN1	2
GO:0006949	syncytium formation	1981-01-01	67/18870	0.250782	0.370952	0.314786	CXCL10	1
GO:0006956	complement activation	1981-01-01	67/18870	0.250782	0.370952	0.314786	CR1L	1
GO:0016126	sterol biosynthetic process	1981-01-01	67/18870	0.250782	0.370952	0.314786	APOB	1
GO:0046888	negative regulation of hormone secretion	1981-01-01	67/18870	0.250782	0.370952	0.314786	CCN3	1
GO:0048645	animal organ formation	1981-01-01	67/18870	0.250782	0.370952	0.314786	WNT2	1
GO:0071300	cellular response to retinoic acid	1981-01-01	67/18870	0.250782	0.370952	0.314786	WNT2	1
GO:0051090	regulation of DNA-binding transcription factor activity	1981-03-01	406/18870	0.253185	0.374213	0.317554	CAV1/HEYL/WNT2	3
GO:0030193	regulation of blood coagulation	1981-01-01	68/18870	0.254009	0.374256	0.31759	CAV1	1
GO:0046513	ceramide biosynthetic process	1981-01-01	68/18870	0.254009	0.374256	0.31759	ST8SIA6	1
GO:0051926	negative regulation of calcium ion transport	1981-01-01	68/18870	0.254009	0.374256	0.31759	ATP1A2	1
GO:0150116	regulation of cell-substrate junction organization	1981-01-01	68/18870	0.254009	0.374256	0.31759	KDR	1
GO:0002704	negative regulation of leukocyte mediated immunity	1981-01-01	69/18870	0.257223	0.377809	0.320605	CR1L	1
GO:0002711	positive regulation of T cell mediated immunity	1981-01-01	69/18870	0.257223	0.377809	0.320605	MICB	1
GO:0043627	response to estrogen	1981-01-01	69/18870	0.257223	0.377809	0.320605	CAV1	1
GO:0070830	bicellular tight junction assembly	1981-01-01	69/18870	0.257223	0.377809	0.320605	PECAM1	1
GO:0050817	coagulation	1981-02-01	229/18870	0.257917	0.378238	0.320969	CAV1/MMRN1	2
GO:0097191	extrinsic apoptotic signaling pathway	1981-02-01	229/18870	0.257917	0.378238	0.320969	CAV1/TNFSF10	2
GO:0006081	cellular aldehyde metabolic process	1981-01-01	70/18870	0.260423	0.379842	0.32233	ALPL	1
GO:0009311	oligosaccharide metabolic process	1981-01-01	70/18870	0.260423	0.379842	0.32233	ST8SIA6	1
GO:0019731	antibacterial humoral response	1981-01-01	70/18870	0.260423	0.379842	0.32233	TF	1
GO:0032922	circadian regulation of gene expression	1981-01-01	70/18870	0.260423	0.379842	0.32233	RELB	1
GO:0048662	negative regulation of smooth muscle cell proliferation	1981-01-01	70/18870	0.260423	0.379842	0.32233	APLN	1
GO:0051148	negative regulation of muscle cell differentiation	1981-01-01	70/18870	0.260423	0.379842	0.32233	CCN3	1
GO:1900046	regulation of hemostasis	1981-01-01	70/18870	0.260423	0.379842	0.32233	CAV1	1
GO:0007599	hemostasis	1981-02-01	231/18870	0.261101	0.380536	0.322919	CAV1/MMRN1	2
GO:0051347	positive regulation of transferase activity	1981-03-01	414/18870	0.262438	0.382189	0.324322	APOA4/KDR/NTRK3	3
GO:0043523	regulation of neuron apoptotic process	1981-02-01	232/18870	0.262693	0.382265	0.324386	CCL2/KDR	2
GO:0048002	antigen processing and presentation of peptide antigen	1981-01-01	71/18870	0.263609	0.382711	0.324765	MICB	1
GO:0060420	regulation of heart growth	1981-01-01	71/18870	0.263609	0.382711	0.324765	WNT2	1
GO:1902475	L-alpha-amino acid transmembrane transport	1981-01-01	71/18870	0.263609	0.382711	0.324765	ATP1A2	1
GO:0008406	gonad development	1981-02-01	233/18870	0.264285	0.383396	0.325346	KDR/TNFSF10	2
GO:0072593	reactive oxygen species metabolic process	1981-02-01	234/18870	0.265877	0.384354	0.326159	APOA4/NOS2	2
GO:0001558	regulation of cell growth	1981-03-01	417/18870	0.265919	0.384354	0.326159	CCN3/HBEGF/OSTN	3
GO:0006360	transcription by RNA polymerase I	1981-01-01	72/18870	0.266782	0.384354	0.326159	CAVIN1	1
GO:0009988	cell-cell recognition	1981-01-01	72/18870	0.266782	0.384354	0.326159	FETUB	1
GO:0014823	response to activity	1981-01-01	72/18870	0.266782	0.384354	0.326159	ANGPT2	1
GO:0050766	positive regulation of phagocytosis	1981-01-01	72/18870	0.266782	0.384354	0.326159	CCL2	1
GO:0060411	cardiac septum morphogenesis	1981-01-01	72/18870	0.266782	0.384354	0.326159	HEYL	1
GO:0070527	platelet aggregation	1981-01-01	72/18870	0.266782	0.384354	0.326159	MMRN1	1
GO:0071260	cellular response to mechanical stimulus	1981-01-01	72/18870	0.266782	0.384354	0.326159	ATP1A2	1
GO:0002573	myeloid leukocyte differentiation	1981-02-01	235/18870	0.26747	0.38505	0.32675	RELB/TF	2
GO:0002067	glandular epithelial cell differentiation	1981-01-01	73/18870	0.269942	0.385368	0.327019	CAV1	1
GO:0006879	intracellular iron ion homeostasis	1981-01-01	73/18870	0.269942	0.385368	0.327019	TF	1
GO:0009247	glycolipid biosynthetic process	1981-01-01	73/18870	0.269942	0.385368	0.327019	ST8SIA6	1
GO:0010569	regulation of double-strand break repair via homologous recombination	1981-01-01	73/18870	0.269942	0.385368	0.327019	TEX15	1
GO:0032732	positive regulation of interleukin-1 production	1981-01-01	73/18870	0.269942	0.385368	0.327019	ORM2	1
GO:0033143	regulation of intracellular steroid hormone receptor signaling pathway	1981-01-01	73/18870	0.269942	0.385368	0.327019	HEYL	1
GO:0035914	skeletal muscle cell differentiation	1981-01-01	73/18870	0.269942	0.385368	0.327019	HEYL	1
GO:0042093	T-helper cell differentiation	1981-01-01	73/18870	0.269942	0.385368	0.327019	RELB	1
GO:0050818	regulation of coagulation	1981-01-01	73/18870	0.269942	0.385368	0.327019	CAV1	1
GO:0051881	regulation of mitochondrial membrane potential	1981-01-01	73/18870	0.269942	0.385368	0.327019	KDR	1
GO:0071677	positive regulation of mononuclear cell migration	1981-01-01	73/18870	0.269942	0.385368	0.327019	CXCL10	1
GO:0045137	development of primary sexual characteristics	1981-02-01	238/18870	0.272247	0.388094	0.329332	KDR/TNFSF10	2
GO:0003281	ventricular septum development	1981-01-01	74/18870	0.273088	0.388094	0.329332	HEYL	1
GO:0007585	respiratory gaseous exchange by respiratory system	1981-01-01	74/18870	0.273088	0.388094	0.329332	ATP1A2	1
GO:0045669	positive regulation of osteoblast differentiation	1981-01-01	74/18870	0.273088	0.388094	0.329332	GDPD2	1
GO:0050709	negative regulation of protein secretion	1981-01-01	74/18870	0.273088	0.388094	0.329332	CCN3	1
GO:2000036	regulation of stem cell population maintenance	1981-01-01	74/18870	0.273088	0.388094	0.329332	PRDM14	1
GO:0043547	positive regulation of GTPase activity	1981-02-01	239/18870	0.273839	0.388575	0.329741	CCL2/NTRK3	2
GO:0048588	developmental cell growth	1981-02-01	239/18870	0.273839	0.388575	0.329741	LHX2/OSTN	2
GO:0002294	CD4-positive, alpha-beta T cell differentiation involved in immune response	1981-01-01	75/18870	0.27622	0.389897	0.330863	RELB	1
GO:0016239	positive regulation of macroautophagy	1981-01-01	75/18870	0.27622	0.389897	0.330863	KDR	1
GO:0030968	endoplasmic reticulum unfolded protein response	1981-01-01	75/18870	0.27622	0.389897	0.330863	STC2	1
GO:0042246	tissue regeneration	1981-01-01	75/18870	0.27622	0.389897	0.330863	CCN3	1
GO:0045806	negative regulation of endocytosis	1981-01-01	75/18870	0.27622	0.389897	0.330863	CAV1	1
GO:0061045	negative regulation of wound healing	1981-01-01	75/18870	0.27622	0.389897	0.330863	MMRN1	1
GO:0120192	tight junction assembly	1981-01-01	75/18870	0.27622	0.389897	0.330863	PECAM1	1
GO:0030072	peptide hormone secretion	1981-02-01	241/18870	0.277024	0.390446	0.331329	CCN3/NOS2	2
GO:0042445	hormone metabolic process	1981-02-01	241/18870	0.277024	0.390446	0.331329	DIO1/STC2	2
GO:0050769	positive regulation of neurogenesis	1981-02-01	242/18870	0.278616	0.392242	0.332852	FOXG1/WNT2	2
GO:0002287	alpha-beta T cell activation involved in immune response	1981-01-01	76/18870	0.27934	0.392242	0.332852	RELB	1
GO:0002293	alpha-beta T cell differentiation involved in immune response	1981-01-01	76/18870	0.27934	0.392242	0.332852	RELB	1
GO:0043536	positive regulation of blood vessel endothelial cell migration	1981-01-01	76/18870	0.27934	0.392242	0.332852	KDR	1
GO:0046470	phosphatidylcholine metabolic process	1981-01-01	76/18870	0.27934	0.392242	0.332852	APOA4	1
GO:0030099	myeloid cell differentiation	1981-03-01	430/18870	0.281071	0.394251	0.334558	ADGRF5/RELB/TF	3
GO:0051091	positive regulation of DNA-binding transcription factor activity	1981-02-01	244/18870	0.281799	0.394251	0.334558	CAV1/WNT2	2
GO:0060560	developmental growth involved in morphogenesis	1981-02-01	244/18870	0.281799	0.394251	0.334558	LHX2/OSTN	2
GO:0032091	negative regulation of protein binding	1981-01-01	77/18870	0.282445	0.394251	0.334558	CAV1	1
GO:0032890	regulation of organic acid transport	1981-01-01	77/18870	0.282445	0.394251	0.334558	ATP1A2	1
GO:0043297	apical junction assembly	1981-01-01	77/18870	0.282445	0.394251	0.334558	PECAM1	1
GO:0046323	glucose import	1981-01-01	77/18870	0.282445	0.394251	0.334558	OSTN	1
GO:1903036	positive regulation of response to wounding	1981-01-01	77/18870	0.282445	0.394251	0.334558	HBEGF	1
GO:0002790	peptide secretion	1981-02-01	246/18870	0.284982	0.396803	0.336723	CCN3/NOS2	2
GO:0010827	regulation of glucose transmembrane transport	1981-01-01	78/18870	0.285538	0.396803	0.336723	OSTN	1
GO:0031397	negative regulation of protein ubiquitination	1981-01-01	78/18870	0.285538	0.396803	0.336723	CAV1	1
GO:0042509	regulation of tyrosine phosphorylation of STAT protein	1981-01-01	78/18870	0.285538	0.396803	0.336723	CAV1	1
GO:0060191	regulation of lipase activity	1981-01-01	78/18870	0.285538	0.396803	0.336723	APOA4	1
GO:0097009	energy homeostasis	1981-01-01	78/18870	0.285538	0.396803	0.336723	FMO2	1
GO:0048738	cardiac muscle tissue development	1981-02-01	247/18870	0.286573	0.397947	0.337694	DLL4/WNT2	2
GO:0006814	sodium ion transport	1981-02-01	248/18870	0.288163	0.399861	0.339318	ATP1A2/SCN4A	2
GO:0021536	diencephalon development	1981-01-01	79/18870	0.288618	0.400197	0.339603	SIX3	1
GO:0006479	protein methylation	1981-01-01	80/18870	0.291684	0.403854	0.342706	PRDM14	1
GO:0008213	protein alkylation	1981-01-01	80/18870	0.291684	0.403854	0.342706	PRDM14	1
GO:0046883	regulation of hormone secretion	1981-02-01	251/18870	0.292933	0.404987	0.343668	CCN3/NOS2	2
GO:0050870	positive regulation of T cell activation	1981-02-01	251/18870	0.292933	0.404987	0.343668	CAV1/CCL2	2
GO:0002534	cytokine production involved in inflammatory response	1981-01-01	81/18870	0.294738	0.405103	0.343766	NOS2	1
GO:0003151	outflow tract morphogenesis	1981-01-01	81/18870	0.294738	0.405103	0.343766	HEYL	1
GO:0006970	response to osmotic stress	1981-01-01	81/18870	0.294738	0.405103	0.343766	RELB	1
GO:0008344	adult locomotory behavior	1981-01-01	81/18870	0.294738	0.405103	0.343766	ATP1A2	1
GO:0050810	regulation of steroid biosynthetic process	1981-01-01	81/18870	0.294738	0.405103	0.343766	APOB	1
GO:0120193	tight junction organization	1981-01-01	81/18870	0.294738	0.405103	0.343766	PECAM1	1
GO:1900015	regulation of cytokine production involved in inflammatory response	1981-01-01	81/18870	0.294738	0.405103	0.343766	NOS2	1
GO:1901019	regulation of calcium ion transmembrane transporter activity	1981-01-01	81/18870	0.294738	0.405103	0.343766	ATP1A2	1
GO:0015711	organic anion transport	1981-03-01	443/18870	0.296306	0.406961	0.345343	ATP1A2/NOS2/SLC16A12	3
GO:0001503	ossification	1981-03-01	444/18870	0.297481	0.407794	0.346049	ALPL/GDPD2/OSTN	3
GO:0007260	tyrosine phosphorylation of STAT protein	1981-01-01	82/18870	0.297778	0.407794	0.346049	CAV1	1
GO:0140115	export across plasma membrane	1981-01-01	82/18870	0.297778	0.407794	0.346049	ATP1A2	1
GO:1905897	regulation of response to endoplasmic reticulum stress	1981-01-01	82/18870	0.297778	0.407794	0.346049	CAV1	1
GO:0001895	retina homeostasis	1981-01-01	83/18870	0.300806	0.410837	0.348632	TF	1
GO:0014855	striated muscle cell proliferation	1981-01-01	83/18870	0.300806	0.410837	0.348632	WNT2	1
GO:0061844	antimicrobial humoral immune response mediated by antimicrobial peptide	1981-01-01	83/18870	0.300806	0.410837	0.348632	CXCL10	1
GO:0045927	positive regulation of growth	1981-02-01	256/18870	0.300873	0.410837	0.348632	HBEGF/WNT2	2
GO:0007409	axonogenesis	1981-03-01	448/18870	0.302182	0.412325	0.349895	FOXG1/GDF7/LHX2	3
GO:0002292	T cell differentiation involved in immune response	1981-01-01	84/18870	0.30382	0.41396	0.351283	RELB	1
GO:0048678	response to axon injury	1981-01-01	84/18870	0.30382	0.41396	0.351283	APOA4	1
GO:0006164	purine nucleotide biosynthetic process	1981-02-01	258/18870	0.304046	0.413969	0.35129	NMRK2/NOS2	2
GO:0002028	regulation of sodium ion transport	1981-01-01	85/18870	0.306822	0.415435	0.352534	ATP1A2	1
GO:0008306	associative learning	1981-01-01	85/18870	0.306822	0.415435	0.352534	ATP1A2	1
GO:0030433	ubiquitin-dependent ERAD pathway	1981-01-01	85/18870	0.306822	0.415435	0.352534	CAV1	1
GO:0032414	positive regulation of ion transmembrane transporter activity	1981-01-01	85/18870	0.306822	0.415435	0.352534	CCL2	1
GO:0034103	regulation of tissue remodeling	1981-01-01	85/18870	0.306822	0.415435	0.352534	TF	1
GO:0048041	focal adhesion assembly	1981-01-01	85/18870	0.306822	0.415435	0.352534	KDR	1
GO:0061515	myeloid cell development	1981-01-01	85/18870	0.306822	0.415435	0.352534	ADGRF5	1
GO:0003012	muscle system process	1981-03-01	452/18870	0.306888	0.415435	0.352534	ATP1A2/CAV1/SCN4A	3
GO:0071695	anatomical structure maturation	1981-02-01	261/18870	0.308801	0.417724	0.354476	KDR/SIX3	2
GO:0032370	positive regulation of lipid transport	1981-01-01	86/18870	0.309811	0.418189	0.354871	CAV1	1
GO:2000134	negative regulation of G1/S transition of mitotic cell cycle	1981-01-01	86/18870	0.309811	0.418189	0.354871	CCL2	1
GO:2000243	positive regulation of reproductive process	1981-01-01	86/18870	0.309811	0.418189	0.354871	PRDM14	1
GO:0015833	peptide transport	1981-02-01	262/18870	0.310384	0.418363	0.355019	CCN3/NOS2	2
GO:0048762	mesenchymal cell differentiation	1981-02-01	262/18870	0.310384	0.418363	0.355019	HEYL/WNT2	2
GO:0014706	striated muscle tissue development	1981-02-01	264/18870	0.313549	0.422327	0.358382	DLL4/WNT2	2
GO:0001892	embryonic placenta development	1981-01-01	88/18870	0.315751	0.424079	0.359869	WNT2	1
GO:0032147	activation of protein kinase activity	1981-01-01	88/18870	0.315751	0.424079	0.359869	NTRK3	1
GO:0043406	positive regulation of MAP kinase activity	1981-01-01	88/18870	0.315751	0.424079	0.359869	NTRK3	1
GO:0098586	cellular response to virus	1981-01-01	88/18870	0.315751	0.424079	0.359869	CXCL10	1
GO:0034976	response to endoplasmic reticulum stress	1981-02-01	266/18870	0.316711	0.424763	0.36045	CAV1/STC2	2
GO:0050708	regulation of protein secretion	1981-02-01	266/18870	0.316711	0.424763	0.36045	CCN3/NOS2	2
GO:0072522	purine-containing compound biosynthetic process	1981-02-01	267/18870	0.318291	0.425011	0.36066	NMRK2/NOS2	2
GO:0001960	negative regulation of cytokine-mediated signaling pathway	1981-01-01	89/18870	0.318701	0.425011	0.36066	CAV1	1
GO:0006112	energy reserve metabolic process	1981-01-01	89/18870	0.318701	0.425011	0.36066	ADGRF5	1
GO:0021954	central nervous system neuron development	1981-01-01	89/18870	0.318701	0.425011	0.36066	FOXG1	1
GO:0034620	cellular response to unfolded protein	1981-01-01	89/18870	0.318701	0.425011	0.36066	STC2	1
GO:0046849	bone remodeling	1981-01-01	89/18870	0.318701	0.425011	0.36066	TF	1
GO:0050829	defense response to Gram-negative bacterium	1981-01-01	89/18870	0.318701	0.425011	0.36066	NOS2	1
GO:0055017	cardiac muscle tissue growth	1981-01-01	89/18870	0.318701	0.425011	0.36066	WNT2	1
GO:0015807	L-amino acid transport	1981-01-01	90/18870	0.32164	0.428322	0.36347	ATP1A2	1
GO:1903321	negative regulation of protein modification by small protein conjugation or removal	1981-01-01	90/18870	0.32164	0.428322	0.36347	CAV1	1
GO:0002699	positive regulation of immune effector process	1981-02-01	270/18870	0.323026	0.429865	0.364779	MICB/NOS2	2
GO:0002443	leukocyte mediated immunity	1981-03-01	466/18870	0.323382	0.430034	0.364922	CR1L/MICB/NOS2	3
GO:0001843	neural tube closure	1981-01-01	91/18870	0.324566	0.430696	0.365484	LHX2	1
GO:0031507	heterochromatin formation	1981-01-01	91/18870	0.324566	0.430696	0.365484	TEX15	1
GO:0045132	meiotic chromosome segregation	1981-01-01	91/18870	0.324566	0.430696	0.365484	TEX15	1
GO:0060606	tube closure	1981-01-01	92/18870	0.327479	0.43395	0.368246	LHX2	1
GO:1903510	mucopolysaccharide metabolic process	1981-01-01	92/18870	0.327479	0.43395	0.368246	LYVE1	1
GO:0022412	cellular process involved in reproduction in multicellular organism	1981-03-01	471/18870	0.329277	0.435343	0.369428	ANGPT2/PRDM14/TEX15	3
GO:0032436	positive regulation of proteasomal ubiquitin-dependent protein catabolic process	1981-01-01	93/18870	0.33038	0.435343	0.369428	CAV1	1
GO:0039531	regulation of viral-induced cytoplasmic pattern recognition receptor signaling pathway	1981-01-01	93/18870	0.33038	0.435343	0.369428	CAV1	1
GO:0043367	CD4-positive, alpha-beta T cell differentiation	1981-01-01	93/18870	0.33038	0.435343	0.369428	RELB	1
GO:0045185	maintenance of protein location	1981-01-01	93/18870	0.33038	0.435343	0.369428	CAV1	1
GO:0045995	regulation of embryonic development	1981-01-01	93/18870	0.33038	0.435343	0.369428	WNT2	1
GO:1901606	alpha-amino acid catabolic process	1981-01-01	93/18870	0.33038	0.435343	0.369428	NOS2	1
GO:1904705	regulation of vascular associated smooth muscle cell proliferation	1981-01-01	93/18870	0.33038	0.435343	0.369428	APLN	1
GO:1903039	positive regulation of leukocyte cell-cell adhesion	1981-02-01	275/18870	0.3309	0.435724	0.369751	CAV1/CCL2	2
GO:0043410	positive regulation of MAPK cascade	1981-03-01	474/18870	0.332815	0.437618	0.371359	CCL2/KDR/NTRK3	3
GO:0021766	hippocampus development	1981-01-01	94/18870	0.333269	0.437618	0.371359	LHX5	1
GO:0032411	positive regulation of transporter activity	1981-01-01	94/18870	0.333269	0.437618	0.371359	CCL2	1
GO:0060761	negative regulation of response to cytokine stimulus	1981-01-01	94/18870	0.333269	0.437618	0.371359	CAV1	1
GO:0051402	neuron apoptotic process	1981-02-01	278/18870	0.335613	0.440167	0.373522	CCL2/KDR	2
GO:0007044	cell-substrate junction assembly	1981-01-01	95/18870	0.336145	0.440167	0.373522	KDR	1
GO:1902807	negative regulation of cell cycle G1/S phase transition	1981-01-01	95/18870	0.336145	0.440167	0.373522	CCL2	1
GO:1990874	vascular associated smooth muscle cell proliferation	1981-01-01	95/18870	0.336145	0.440167	0.373522	APLN	1
GO:0002690	positive regulation of leukocyte chemotaxis	1981-01-01	96/18870	0.339009	0.442994	0.37592	CXCL10	1
GO:0014909	smooth muscle cell migration	1981-01-01	96/18870	0.339009	0.442994	0.37592	CCN3	1
GO:0034109	homotypic cell-cell adhesion	1981-01-01	96/18870	0.339009	0.442994	0.37592	MMRN1	1
GO:0014020	primary neural tube formation	1981-01-01	97/18870	0.341861	0.444254	0.376989	LHX2	1
GO:0042158	lipoprotein biosynthetic process	1981-01-01	97/18870	0.341861	0.444254	0.376989	APOB	1
GO:0050688	regulation of defense response to virus	1981-01-01	97/18870	0.341861	0.444254	0.376989	MICB	1
GO:0051153	regulation of striated muscle cell differentiation	1981-01-01	97/18870	0.341861	0.444254	0.376989	CCN3	1
GO:0051952	regulation of amine transport	1981-01-01	97/18870	0.341861	0.444254	0.376989	ATP1A2	1
GO:0060419	heart growth	1981-01-01	97/18870	0.341861	0.444254	0.376989	WNT2	1
GO:1901874	negative regulation of post-translational protein modification	1981-01-01	97/18870	0.341861	0.444254	0.376989	CAV1	1
GO:1903035	negative regulation of response to wounding	1981-01-01	97/18870	0.341861	0.444254	0.376989	MMRN1	1
GO:0023061	signal release	1981-03-01	484/18870	0.344603	0.446404	0.378814	CCN3/NOS2/SYN3	3
GO:0001657	ureteric bud development	1981-01-01	98/18870	0.3447	0.446404	0.378814	SIM1	1
GO:0006835	dicarboxylic acid transport	1981-01-01	98/18870	0.3447	0.446404	0.378814	ATP1A2	1
GO:0009798	axis specification	1981-01-01	98/18870	0.3447	0.446404	0.378814	SIX3	1
GO:0048661	positive regulation of smooth muscle cell proliferation	1981-01-01	98/18870	0.3447	0.446404	0.378814	HBEGF	1
GO:0061448	connective tissue development	1981-02-01	285/18870	0.346573	0.447909	0.380091	CCN3/GDF7	2
GO:0002709	regulation of T cell mediated immunity	1981-01-01	99/18870	0.347528	0.447909	0.380091	MICB	1
GO:0046620	regulation of organ growth	1981-01-01	99/18870	0.347528	0.447909	0.380091	WNT2	1
GO:0051588	regulation of neurotransmitter transport	1981-01-01	99/18870	0.347528	0.447909	0.380091	ATP1A2	1
GO:0072163	mesonephric epithelium development	1981-01-01	99/18870	0.347528	0.447909	0.380091	SIM1	1
GO:0072164	mesonephric tubule development	1981-01-01	99/18870	0.347528	0.447909	0.380091	SIM1	1
GO:0098869	cellular oxidant detoxification	1981-01-01	99/18870	0.347528	0.447909	0.380091	APOA4	1
GO:0071560	cellular response to transforming growth factor beta stimulus	1981-02-01	287/18870	0.349695	0.449691	0.381603	CAV1/WNT2	2
GO:0000041	transition metal ion transport	1981-01-01	100/18870	0.350344	0.449691	0.381603	TF	1
GO:0050764	regulation of phagocytosis	1981-01-01	100/18870	0.350344	0.449691	0.381603	CCL2	1
GO:0060349	bone morphogenesis	1981-01-01	100/18870	0.350344	0.449691	0.381603	ALPL	1
GO:0070828	heterochromatin organization	1981-01-01	100/18870	0.350344	0.449691	0.381603	TEX15	1
GO:0072080	nephron tubule development	1981-01-01	100/18870	0.350344	0.449691	0.381603	HEYL	1
GO:0007548	sex differentiation	1981-02-01	288/18870	0.351253	0.450245	0.382073	KDR/TNFSF10	2
GO:0052548	regulation of endopeptidase activity	1981-02-01	288/18870	0.351253	0.450245	0.382073	FETUB/TNFSF10	2
GO:0003333	amino acid transmembrane transport	1981-01-01	101/18870	0.353147	0.45175	0.38335	ATP1A2	1
GO:0008585	female gonad development	1981-01-01	101/18870	0.353147	0.45175	0.38335	KDR	1
GO:0032755	positive regulation of interleukin-6 production	1981-01-01	101/18870	0.353147	0.45175	0.38335	NOS2	1
GO:0022407	regulation of cell-cell adhesion	1981-03-01	493/18870	0.355201	0.454069	0.385318	CAV1/CCL2/MMRN1	3
GO:0002027	regulation of heart rate	1981-01-01	102/18870	0.355939	0.454395	0.385595	CAV1	1
GO:0150115	cell-substrate junction organization	1981-01-01	102/18870	0.355939	0.454395	0.385595	KDR	1
GO:0031667	response to nutrient levels	1981-03-01	495/18870	0.357554	0.456088	0.387032	ALPL/CXCL10/STC2	3
GO:0001823	mesonephros development	1981-01-01	103/18870	0.358718	0.456088	0.387032	SIM1	1
GO:0006304	DNA modification	1981-01-01	103/18870	0.358718	0.456088	0.387032	PRDM14	1
GO:0022600	digestive system process	1981-01-01	103/18870	0.358718	0.456088	0.387032	APOA4	1
GO:0032677	regulation of interleukin-8 production	1981-01-01	103/18870	0.358718	0.456088	0.387032	NOS2	1
GO:0097306	cellular response to alcohol	1981-01-01	103/18870	0.358718	0.456088	0.387032	KCNMB1	1
GO:0071559	response to transforming growth factor beta	1981-02-01	293/18870	0.359029	0.456175	0.387106	CAV1/WNT2	2
GO:0019218	regulation of steroid metabolic process	1981-01-01	104/18870	0.361486	0.457952	0.388614	APOB	1
GO:0021549	cerebellum development	1981-01-01	104/18870	0.361486	0.457952	0.388614	LHX5	1
GO:0032637	interleukin-8 production	1981-01-01	104/18870	0.361486	0.457952	0.388614	NOS2	1
GO:0061326	renal tubule development	1981-01-01	104/18870	0.361486	0.457952	0.388614	HEYL	1
GO:0009165	nucleotide biosynthetic process	1981-02-01	295/18870	0.36213	0.457952	0.388614	NMRK2/NOS2	2
GO:0018105	peptidyl-serine phosphorylation	1981-02-01	295/18870	0.36213	0.457952	0.388614	CAV1/NTRK3	2
GO:0048562	embryonic organ morphogenesis	1981-02-01	295/18870	0.36213	0.457952	0.388614	FOXG1/SIX3	2
GO:0048511	rhythmic process	1981-02-01	296/18870	0.363679	0.459602	0.390014	NOS2/RELB	2
GO:0042472	inner ear morphogenesis	1981-01-01	105/18870	0.364242	0.459697	0.390094	FOXG1	1
GO:0046545	development of primary female sexual characteristics	1981-01-01	105/18870	0.364242	0.459697	0.390094	KDR	1
GO:1901293	nucleoside phosphate biosynthetic process	1981-02-01	297/18870	0.365226	0.46063	0.390886	NMRK2/NOS2	2
GO:0002532	production of molecular mediator involved in inflammatory response	1981-01-01	106/18870	0.366986	0.461305	0.391459	NOS2	1
GO:0007631	feeding behavior	1981-01-01	106/18870	0.366986	0.461305	0.391459	APLN	1
GO:0030316	osteoclast differentiation	1981-01-01	106/18870	0.366986	0.461305	0.391459	TF	1
GO:0032760	positive regulation of tumor necrosis factor production	1981-01-01	106/18870	0.366986	0.461305	0.391459	ORM2	1
GO:0046425	regulation of receptor signaling pathway via JAK-STAT	1981-01-01	106/18870	0.366986	0.461305	0.391459	CAV1	1
GO:0002526	acute inflammatory response	1981-01-01	107/18870	0.369719	0.463062	0.39295	ORM2	1
GO:0006664	glycolipid metabolic process	1981-01-01	107/18870	0.369719	0.463062	0.39295	ST8SIA6	1
GO:0006672	ceramide metabolic process	1981-01-01	107/18870	0.369719	0.463062	0.39295	ST8SIA6	1
GO:0007173	epidermal growth factor receptor signaling pathway	1981-01-01	107/18870	0.369719	0.463062	0.39295	HBEGF	1
GO:0019395	fatty acid oxidation	1981-01-01	107/18870	0.369719	0.463062	0.39295	FMO2	1
GO:0007249	canonical NF-kappaB signal transduction	1981-02-01	300/18870	0.369859	0.463062	0.39295	RELB/TNFSF10	2
GO:0003279	cardiac septum development	1981-01-01	108/18870	0.37244	0.464748	0.39438	HEYL	1
GO:0015837	amine transport	1981-01-01	108/18870	0.37244	0.464748	0.39438	ATP1A2	1
GO:0090630	activation of GTPase activity	1981-01-01	108/18870	0.37244	0.464748	0.39438	NTRK3	1
GO:1902414	protein localization to cell junction	1981-01-01	108/18870	0.37244	0.464748	0.39438	PECAM1	1
GO:1903509	liposaccharide metabolic process	1981-01-01	108/18870	0.37244	0.464748	0.39438	ST8SIA6	1
GO:0006766	vitamin metabolic process	1981-01-01	109/18870	0.375149	0.467509	0.396723	ALPL	1
GO:0035967	cellular response to topologically incorrect protein	1981-01-01	109/18870	0.375149	0.467509	0.396723	STC2	1
GO:0001933	negative regulation of protein phosphorylation	1981-02-01	304/18870	0.376017	0.468083	0.39721	CAV1/NTRK3	2
GO:0051146	striated muscle cell differentiation	1981-02-01	305/18870	0.377553	0.468083	0.39721	CCN3/CXCL10	2
GO:0008637	apoptotic mitochondrial changes	1981-01-01	110/18870	0.377847	0.468083	0.39721	TNFSF10	1
GO:0010469	regulation of signaling receptor activity	1981-01-01	110/18870	0.377847	0.468083	0.39721	CCL2	1
GO:0014812	muscle cell migration	1981-01-01	110/18870	0.377847	0.468083	0.39721	CCN3	1
GO:0030148	sphingolipid biosynthetic process	1981-01-01	110/18870	0.377847	0.468083	0.39721	ST8SIA6	1
GO:0031398	positive regulation of protein ubiquitination	1981-01-01	110/18870	0.377847	0.468083	0.39721	CAV1	1
GO:0090263	positive regulation of canonical Wnt signaling pathway	1981-01-01	110/18870	0.377847	0.468083	0.39721	CAV1	1
GO:1903557	positive regulation of tumor necrosis factor superfamily cytokine production	1981-01-01	110/18870	0.377847	0.468083	0.39721	ORM2	1
GO:0032611	interleukin-1 beta production	1981-01-01	111/18870	0.380533	0.469356	0.398291	ORM2	1
GO:0032651	regulation of interleukin-1 beta production	1981-01-01	111/18870	0.380533	0.469356	0.398291	ORM2	1
GO:0036503	ERAD pathway	1981-01-01	111/18870	0.380533	0.469356	0.398291	CAV1	1
GO:0043280	positive regulation of cysteine-type endopeptidase activity involved in apoptotic process	1981-01-01	111/18870	0.380533	0.469356	0.398291	TNFSF10	1
GO:0071347	cellular response to interleukin-1	1981-01-01	111/18870	0.380533	0.469356	0.398291	CCL2	1
GO:0030217	T cell differentiation	1981-02-01	307/18870	0.38062	0.469356	0.398291	DLL4/RELB	2
GO:0043087	regulation of GTPase activity	1981-02-01	307/18870	0.38062	0.469356	0.398291	CCL2/NTRK3	2
GO:0018209	peptidyl-serine modification	1981-02-01	308/18870	0.382151	0.470628	0.39937	CAV1/NTRK3	2
GO:0046879	hormone secretion	1981-02-01	308/18870	0.382151	0.470628	0.39937	CCN3/NOS2	2
GO:0030203	glycosaminoglycan metabolic process	1981-01-01	112/18870	0.383208	0.471313	0.399952	LYVE1	1
GO:0045833	negative regulation of lipid metabolic process	1981-01-01	112/18870	0.383208	0.471313	0.399952	FMO2	1
GO:0071375	cellular response to peptide hormone stimulus	1981-02-01	310/18870	0.385209	0.473044	0.401421	CAV1/IRS4	2
GO:0009063	amino acid catabolic process	1981-01-01	113/18870	0.385872	0.473044	0.401421	NOS2	1
GO:0042177	negative regulation of protein catabolic process	1981-01-01	113/18870	0.385872	0.473044	0.401421	NOS2	1
GO:1901222	regulation of non-canonical NF-kappaB signal transduction	1981-01-01	113/18870	0.385872	0.473044	0.401421	CCN3	1
GO:2000060	positive regulation of ubiquitin-dependent protein catabolic process	1981-01-01	113/18870	0.385872	0.473044	0.401421	CAV1	1
GO:0018958	phenol-containing compound metabolic process	1981-01-01	114/18870	0.388524	0.475058	0.40313	DIO1	1
GO:0022037	metencephalon development	1981-01-01	114/18870	0.388524	0.475058	0.40313	LHX5	1
GO:0034440	lipid oxidation	1981-01-01	114/18870	0.388524	0.475058	0.40313	FMO2	1
GO:0051963	regulation of synapse assembly	1981-01-01	114/18870	0.388524	0.475058	0.40313	THBS2	1
GO:0070372	regulation of ERK1 and ERK2 cascade	1981-02-01	313/18870	0.389784	0.47629	0.404175	CCL2/KDR	2
GO:0062014	negative regulation of small molecule metabolic process	1981-01-01	115/18870	0.391164	0.477667	0.405343	FMO2	1
GO:0002062	chondrocyte differentiation	1981-01-01	116/18870	0.393794	0.480255	0.40754	CCN3	1
GO:0015908	fatty acid transport	1981-01-01	116/18870	0.393794	0.480255	0.40754	NOS2	1
GO:0060070	canonical Wnt signaling pathway	1981-02-01	316/18870	0.394344	0.480614	0.407844	CAV1/WNT2	2
GO:1901800	positive regulation of proteasomal protein catabolic process	1981-01-01	117/18870	0.396412	0.482511	0.409454	CAV1	1
GO:1904659	glucose transmembrane transport	1981-01-01	117/18870	0.396412	0.482511	0.409454	OSTN	1
GO:0009914	hormone transport	1981-02-01	319/18870	0.398889	0.485212	0.411746	CCN3/NOS2	2
GO:0031644	regulation of nervous system process	1981-01-01	119/18870	0.401615	0.487	0.413263	CCN3	1
GO:0035710	CD4-positive, alpha-beta T cell activation	1981-01-01	119/18870	0.401615	0.487	0.413263	RELB	1
GO:1904892	regulation of receptor signaling pathway via STAT	1981-01-01	119/18870	0.401615	0.487	0.413263	CAV1	1
GO:1990748	cellular detoxification	1981-01-01	119/18870	0.401615	0.487	0.413263	APOA4	1
GO:0019058	viral life cycle	1981-02-01	321/18870	0.40191	0.487	0.413263	CAV1/CCL2	2
GO:0031348	negative regulation of defense response	1981-02-01	321/18870	0.40191	0.487	0.413263	CCN3/MICB	2
GO:0008645	hexose transmembrane transport	1981-01-01	120/18870	0.4042	0.48883	0.414816	OSTN	1
GO:0016570	histone modification	1981-01-01	120/18870	0.4042	0.48883	0.414816	PRDM14	1
GO:0046660	female sex differentiation	1981-01-01	120/18870	0.4042	0.48883	0.414816	KDR	1
GO:0006022	aminoglycan metabolic process	1981-01-01	121/18870	0.406774	0.490368	0.416121	LYVE1	1
GO:0030510	regulation of BMP signaling pathway	1981-01-01	121/18870	0.406774	0.490368	0.416121	KDR	1
GO:0045471	response to ethanol	1981-01-01	121/18870	0.406774	0.490368	0.416121	KCNMB1	1
GO:0048675	axon extension	1981-01-01	121/18870	0.406774	0.490368	0.416121	LHX2	1
GO:0051100	negative regulation of binding	1981-01-01	121/18870	0.406774	0.490368	0.416121	CAV1	1
GO:0030518	intracellular steroid hormone receptor signaling pathway	1981-01-01	122/18870	0.409337	0.493062	0.418407	HEYL	1
GO:0008202	steroid metabolic process	1981-02-01	327/18870	0.410933	0.493062	0.418407	APOA4/APOB	2
GO:0042326	negative regulation of phosphorylation	1981-02-01	327/18870	0.410933	0.493062	0.418407	CAV1/NTRK3	2
GO:0060485	mesenchyme development	1981-02-01	327/18870	0.410933	0.493062	0.418407	HEYL/WNT2	2
GO:0002065	columnar/cuboidal epithelial cell differentiation	1981-01-01	123/18870	0.411889	0.493062	0.418407	CAV1	1
GO:0002286	T cell activation involved in immune response	1981-01-01	123/18870	0.411889	0.493062	0.418407	RELB	1
GO:0015749	monosaccharide transmembrane transport	1981-01-01	123/18870	0.411889	0.493062	0.418407	OSTN	1
GO:0030282	bone mineralization	1981-01-01	123/18870	0.411889	0.493062	0.418407	ALPL	1
GO:0032479	regulation of type I interferon production	1981-01-01	123/18870	0.411889	0.493062	0.418407	RELB	1
GO:0032606	type I interferon production	1981-01-01	123/18870	0.411889	0.493062	0.418407	RELB	1
GO:2001257	regulation of cation channel activity	1981-01-01	123/18870	0.411889	0.493062	0.418407	CAV1	1
GO:0002824	positive regulation of adaptive immune response based on somatic recombination of immune receptors built from immunoglobulin superfamily domains	1981-01-01	124/18870	0.41443	0.495159	0.420187	MICB	1
GO:0038127	ERBB signaling pathway	1981-01-01	124/18870	0.41443	0.495159	0.420187	HBEGF	1
GO:0046632	alpha-beta T cell differentiation	1981-01-01	124/18870	0.41443	0.495159	0.420187	RELB	1
GO:0021700	developmental maturation	1981-02-01	330/18870	0.41542	0.4954	0.420391	KDR/SIX3	2
GO:0042742	defense response to bacterium	1981-02-01	330/18870	0.41542	0.4954	0.420391	NOS2/TF	2
GO:0051251	positive regulation of lymphocyte activation	1981-02-01	330/18870	0.41542	0.4954	0.420391	CAV1/CCL2	2
GO:0001952	regulation of cell-matrix adhesion	1981-01-01	125/18870	0.41696	0.495979	0.420883	KDR	1
GO:0002698	negative regulation of immune effector process	1981-01-01	125/18870	0.41696	0.495979	0.420883	CR1L	1
GO:0006805	xenobiotic metabolic process	1981-01-01	125/18870	0.41696	0.495979	0.420883	FMO2	1
GO:0008286	insulin receptor signaling pathway	1981-01-01	125/18870	0.41696	0.495979	0.420883	IRS4	1
GO:0003014	renal system process	1981-01-01	126/18870	0.419479	0.497719	0.422359	ADGRF5	1
GO:0006575	cellular modified amino acid metabolic process	1981-01-01	126/18870	0.419479	0.497719	0.422359	DIO1	1
GO:0042471	ear morphogenesis	1981-01-01	126/18870	0.419479	0.497719	0.422359	FOXG1	1
GO:2000027	regulation of animal organ morphogenesis	1981-01-01	126/18870	0.419479	0.497719	0.422359	WNT2	1
GO:0016042	lipid catabolic process	1981-02-01	334/18870	0.421377	0.499027	0.423469	APOA4/APOB	2
GO:0071214	cellular response to abiotic stimulus	1981-02-01	334/18870	0.421377	0.499027	0.423469	ATP1A2/RELB	2
GO:0104004	cellular response to environmental stimulus	1981-02-01	334/18870	0.421377	0.499027	0.423469	ATP1A2/RELB	2
GO:0051099	positive regulation of binding	1981-01-01	127/18870	0.421988	0.499123	0.42355	CAV1	1
GO:0051384	response to glucocorticoid	1981-01-01	127/18870	0.421988	0.499123	0.42355	ALPL	1
GO:0010951	negative regulation of endopeptidase activity	1981-01-01	128/18870	0.424486	0.501447	0.425523	FETUB	1
GO:0097237	cellular response to toxic substance	1981-01-01	128/18870	0.424486	0.501447	0.425523	APOA4	1
GO:0015980	energy derivation by oxidation of organic compounds	1981-02-01	337/18870	0.425825	0.502399	0.426331	ADGRF5/NOS2	2
GO:0033674	positive regulation of kinase activity	1981-02-01	337/18870	0.425825	0.502399	0.426331	KDR/NTRK3	2
GO:0002708	positive regulation of lymphocyte mediated immunity	1981-01-01	129/18870	0.426973	0.502494	0.426411	MICB	1
GO:0007127	meiosis I	1981-01-01	129/18870	0.426973	0.502494	0.426411	TEX15	1
GO:0051224	negative regulation of protein transport	1981-01-01	129/18870	0.426973	0.502494	0.426411	CCN3	1
GO:2001056	positive regulation of cysteine-type endopeptidase activity	1981-01-01	129/18870	0.426973	0.502494	0.426411	TNFSF10	1
GO:0042063	gliogenesis	1981-02-01	338/18870	0.427304	0.502569	0.426475	CCL2/FOXG1	2
GO:0002821	positive regulation of adaptive immune response	1981-01-01	130/18870	0.42945	0.503834	0.427549	MICB	1
GO:0010595	positive regulation of endothelial cell migration	1981-01-01	130/18870	0.42945	0.503834	0.427549	KDR	1
GO:0032612	interleukin-1 production	1981-01-01	130/18870	0.42945	0.503834	0.427549	ORM2	1
GO:0032652	regulation of interleukin-1 production	1981-01-01	130/18870	0.42945	0.503834	0.427549	ORM2	1
GO:0019079	viral genome replication	1981-01-01	131/18870	0.431916	0.506097	0.429469	CCL2	1
GO:0030218	erythrocyte differentiation	1981-01-01	131/18870	0.431916	0.506097	0.429469	ADGRF5	1
GO:0042476	odontogenesis	1981-01-01	132/18870	0.434371	0.508342	0.431373	ALPL	1
GO:1903322	positive regulation of protein modification by small protein conjugation or removal	1981-01-01	132/18870	0.434371	0.508342	0.431373	CAV1	1
GO:0002244	hematopoietic progenitor cell differentiation	1981-01-01	133/18870	0.436817	0.509935	0.432726	KDR	1
GO:0030168	platelet activation	1981-01-01	133/18870	0.436817	0.509935	0.432726	MMRN1	1
GO:1904950	negative regulation of establishment of protein localization	1981-01-01	133/18870	0.436817	0.509935	0.432726	CCN3	1
GO:2000779	regulation of double-strand break repair	1981-01-01	133/18870	0.436817	0.509935	0.432726	TEX15	1
GO:0007586	digestion	1981-01-01	134/18870	0.439251	0.51246	0.434868	APOA4	1
GO:0000018	regulation of DNA recombination	1981-01-01	136/18870	0.444089	0.516823	0.438571	TEX15	1
GO:0007498	mesoderm development	1981-01-01	136/18870	0.444089	0.516823	0.438571	LHX2	1
GO:0034219	carbohydrate transmembrane transport	1981-01-01	136/18870	0.444089	0.516823	0.438571	OSTN	1
GO:0061982	meiosis I cell cycle process	1981-01-01	136/18870	0.444089	0.516823	0.438571	TEX15	1
GO:0045862	positive regulation of proteolysis	1981-02-01	350/18870	0.444896	0.517442	0.439096	CAV1/TNFSF10	2
GO:0006986	response to unfolded protein	1981-01-01	137/18870	0.446493	0.518339	0.439857	STC2	1
GO:0010466	negative regulation of peptidase activity	1981-01-01	137/18870	0.446493	0.518339	0.439857	FETUB	1
GO:0046034	ATP metabolic process	1981-01-01	137/18870	0.446493	0.518339	0.439857	ATP1A2	1
GO:0010212	response to ionizing radiation	1981-01-01	138/18870	0.448886	0.520476	0.441671	CXCL10	1
GO:0043401	steroid hormone mediated signaling pathway	1981-01-01	138/18870	0.448886	0.520476	0.441671	HEYL	1
GO:0030522	intracellular receptor signaling pathway	1981-02-01	353/18870	0.449248	0.520575	0.441755	CAV1/HEYL	2
GO:0008277	regulation of G protein-coupled receptor signaling pathway	1981-01-01	139/18870	0.451269	0.521633	0.442653	APLN	1
GO:0035270	endocrine system development	1981-01-01	139/18870	0.451269	0.521633	0.442653	SIX3	1
GO:0043467	regulation of generation of precursor metabolites and energy	1981-01-01	139/18870	0.451269	0.521633	0.442653	NOS2	1
GO:1903052	positive regulation of proteolysis involved in protein catabolic process	1981-01-01	139/18870	0.451269	0.521633	0.442653	CAV1	1
GO:0034101	erythrocyte homeostasis	1981-01-01	140/18870	0.453642	0.523091	0.44389	ADGRF5	1
GO:0070555	response to interleukin-1	1981-01-01	140/18870	0.453642	0.523091	0.44389	CCL2	1
GO:0071902	positive regulation of protein serine/threonine kinase activity	1981-01-01	140/18870	0.453642	0.523091	0.44389	NTRK3	1
GO:0090090	negative regulation of canonical Wnt signaling pathway	1981-01-01	140/18870	0.453642	0.523091	0.44389	CAV1	1
GO:0007281	germ cell development	1981-02-01	359/18870	0.457896	0.52756	0.447682	ANGPT2/PRDM14	2
GO:0043393	regulation of protein binding	1981-01-01	142/18870	0.458358	0.52756	0.447682	CAV1	1
GO:0043405	regulation of MAP kinase activity	1981-01-01	142/18870	0.458358	0.52756	0.447682	NTRK3	1
GO:0032434	regulation of proteasomal ubiquitin-dependent protein catabolic process	1981-01-01	143/18870	0.4607	0.529932	0.449695	CAV1	1
GO:0007269	neurotransmitter secretion	1981-01-01	144/18870	0.463033	0.531965	0.45142	SYN3	1
GO:0099643	signal release from synapse	1981-01-01	144/18870	0.463033	0.531965	0.45142	SYN3	1
GO:0042176	regulation of protein catabolic process	1981-02-01	364/18870	0.465045	0.533332	0.45258	CAV1/NOS2	2
GO:0030534	adult behavior	1981-01-01	145/18870	0.465356	0.533332	0.45258	ATP1A2	1
GO:0046165	alcohol biosynthetic process	1981-01-01	145/18870	0.465356	0.533332	0.45258	APOB	1
GO:0062207	regulation of pattern recognition receptor signaling pathway	1981-01-01	145/18870	0.465356	0.533332	0.45258	CAV1	1
GO:0002753	cytosolic pattern recognition receptor signaling pathway	1981-01-01	146/18870	0.467668	0.535331	0.454277	CAV1	1
GO:0030177	positive regulation of Wnt signaling pathway	1981-01-01	146/18870	0.467668	0.535331	0.454277	CAV1	1
GO:0035264	multicellular organism growth	1981-01-01	147/18870	0.469971	0.53764	0.456236	STC2	1
GO:0002449	lymphocyte mediated immunity	1981-02-01	368/18870	0.470724	0.538175	0.45669	CR1L/MICB	2
GO:0060078	regulation of postsynaptic membrane potential	1981-01-01	148/18870	0.472264	0.539608	0.457906	GRIK1	1
GO:0031960	response to corticosteroid	1981-01-01	149/18870	0.474548	0.541231	0.459284	ALPL	1
GO:0046467	membrane lipid biosynthetic process	1981-01-01	149/18870	0.474548	0.541231	0.459284	ST8SIA6	1
GO:0050768	negative regulation of neurogenesis	1981-01-01	149/18870	0.474548	0.541231	0.459284	LHX2	1
GO:0002832	negative regulation of response to biotic stimulus	1981-01-01	150/18870	0.476821	0.541855	0.459813	MICB	1
GO:0006865	amino acid transport	1981-01-01	150/18870	0.476821	0.541855	0.459813	ATP1A2	1
GO:0007612	learning	1981-01-01	150/18870	0.476821	0.541855	0.459813	ATP1A2	1
GO:0008584	male gonad development	1981-01-01	150/18870	0.476821	0.541855	0.459813	TNFSF10	1
GO:0010508	positive regulation of autophagy	1981-01-01	150/18870	0.476821	0.541855	0.459813	KDR	1
GO:0051092	positive regulation of NF-kappaB transcription factor activity	1981-01-01	150/18870	0.476821	0.541855	0.459813	CAV1	1
GO:0006066	alcohol metabolic process	1981-02-01	373/18870	0.477774	0.542611	0.460454	APOA4/APOB	2
GO:0046546	development of primary male sexual characteristics	1981-01-01	151/18870	0.479085	0.543549	0.46125	TNFSF10	1
GO:1901653	cellular response to peptide	1981-02-01	374/18870	0.479177	0.543549	0.46125	CAV1/IRS4	2
GO:0006644	phospholipid metabolic process	1981-02-01	375/18870	0.480578	0.54481	0.46232	ADGRF5/APOA4	2
GO:1903531	negative regulation of secretion by cell	1981-01-01	152/18870	0.481339	0.545344	0.462773	CCN3	1
GO:0045936	negative regulation of phosphate metabolic process	1981-02-01	376/18870	0.481977	0.545738	0.463108	CAV1/NTRK3	2
GO:0010563	negative regulation of phosphorus metabolic process	1981-02-01	377/18870	0.483374	0.546991	0.464171	CAV1/NTRK3	2
GO:0006352	DNA-templated transcription initiation	1981-01-01	154/18870	0.485818	0.549097	0.465958	CAVIN1	1
GO:0034614	cellular response to reactive oxygen species	1981-01-01	154/18870	0.485818	0.549097	0.465958	APOA4	1
GO:0032970	regulation of actin filament-based process	1981-02-01	379/18870	0.48616	0.549153	0.466006	ATP1A2/CAV1	2
GO:0002696	positive regulation of leukocyte activation	1981-02-01	380/18870	0.487549	0.550393	0.467058	CAV1/CCL2	2
GO:0051961	negative regulation of nervous system development	1981-01-01	155/18870	0.488043	0.550621	0.467251	LHX2	1
GO:0050863	regulation of T cell activation	1981-02-01	381/18870	0.488937	0.551298	0.467826	CAV1/CCL2	2
GO:0010950	positive regulation of endopeptidase activity	1981-01-01	156/18870	0.490259	0.551869	0.46831	TNFSF10	1
GO:0046718	viral entry into host cell	1981-01-01	156/18870	0.490259	0.551869	0.46831	CAV1	1
GO:1903037	regulation of leukocyte cell-cell adhesion	1981-02-01	382/18870	0.490322	0.551869	0.46831	CAV1/CCL2	2
GO:0030902	hindbrain development	1981-01-01	157/18870	0.492466	0.55395	0.470077	LHX5	1
GO:0010976	positive regulation of neuron projection development	1981-01-01	158/18870	0.494662	0.555757	0.47161	NTRK3	1
GO:0098754	detoxification	1981-01-01	158/18870	0.494662	0.555757	0.47161	APOA4	1
GO:0008643	carbohydrate transport	1981-01-01	159/18870	0.49685	0.556886	0.472568	OSTN	1
GO:0016241	regulation of macroautophagy	1981-01-01	159/18870	0.49685	0.556886	0.472568	KDR	1
GO:0035966	response to topologically incorrect protein	1981-01-01	159/18870	0.49685	0.556886	0.472568	STC2	1
GO:1901875	positive regulation of post-translational protein modification	1981-01-01	159/18870	0.49685	0.556886	0.472568	CAV1	1
GO:1902600	proton transmembrane transport	1981-01-01	160/18870	0.499028	0.558995	0.474357	ATP1A2	1
GO:0009205	purine ribonucleoside triphosphate metabolic process	1981-01-01	161/18870	0.501197	0.56109	0.476136	ATP1A2	1
GO:0006665	sphingolipid metabolic process	1981-01-01	162/18870	0.503356	0.562839	0.477619	ST8SIA6	1
GO:0051147	regulation of muscle cell differentiation	1981-01-01	162/18870	0.503356	0.562839	0.477619	CCN3	1
GO:0030307	positive regulation of cell growth	1981-01-01	163/18870	0.505507	0.563904	0.478523	HBEGF	1
GO:0043281	regulation of cysteine-type endopeptidase activity involved in apoptotic process	1981-01-01	163/18870	0.505507	0.563904	0.478523	TNFSF10	1
GO:0044409	entry into host	1981-01-01	163/18870	0.505507	0.563904	0.478523	CAV1	1
GO:0050905	neuromuscular process	1981-01-01	163/18870	0.505507	0.563904	0.478523	SCN4A	1
GO:0031331	positive regulation of cellular catabolic process	1981-02-01	396/18870	0.509469	0.567651	0.481703	APOA4/KDR	2
GO:0050867	positive regulation of cell activation	1981-02-01	396/18870	0.509469	0.567651	0.481703	CAV1/CCL2	2
GO:2001233	regulation of apoptotic signaling pathway	1981-02-01	398/18870	0.512167	0.570319	0.483967	CAV1/TNFSF10	2
GO:0009144	purine nucleoside triphosphate metabolic process	1981-01-01	167/18870	0.514016	0.571365	0.484855	ATP1A2	1
GO:0043433	negative regulation of DNA-binding transcription factor activity	1981-01-01	167/18870	0.514016	0.571365	0.484855	HEYL	1
GO:0048639	positive regulation of developmental growth	1981-01-01	167/18870	0.514016	0.571365	0.484855	WNT2	1
GO:0006633	fatty acid biosynthetic process	1981-01-01	168/18870	0.516121	0.572691	0.48598	APOA4	1
GO:0007156	homophilic cell adhesion via plasma membrane adhesion molecules	1981-01-01	168/18870	0.516121	0.572691	0.48598	PECAM1	1
GO:0009199	ribonucleoside triphosphate metabolic process	1981-01-01	168/18870	0.516121	0.572691	0.48598	ATP1A2	1
GO:0010952	positive regulation of peptidase activity	1981-01-01	170/18870	0.520304	0.576992	0.489629	TNFSF10	1
GO:0001959	regulation of cytokine-mediated signaling pathway	1981-01-01	171/18870	0.522382	0.578614	0.491006	CAV1	1
GO:0030856	regulation of epithelial cell differentiation	1981-01-01	171/18870	0.522382	0.578614	0.491006	CAV1	1
GO:0051048	negative regulation of secretion	1981-01-01	172/18870	0.52445	0.580565	0.492661	CCN3	1
GO:0002262	myeloid cell homeostasis	1981-01-01	173/18870	0.526511	0.581819	0.493726	ADGRF5	1
GO:0007204	positive regulation of cytosolic calcium ion concentration	1981-01-01	173/18870	0.526511	0.581819	0.493726	CAV1	1
GO:0030178	negative regulation of Wnt signaling pathway	1981-01-01	173/18870	0.526511	0.581819	0.493726	CAV1	1
GO:0046661	male sex differentiation	1981-01-01	174/18870	0.528562	0.583401	0.495068	TNFSF10	1
GO:0050806	positive regulation of synaptic transmission	1981-01-01	174/18870	0.528562	0.583401	0.495068	CCL2	1
GO:0000724	double-strand break repair via homologous recombination	1981-01-01	175/18870	0.530604	0.58497	0.496399	TEX15	1
GO:0031214	biomineral tissue development	1981-01-01	175/18870	0.530604	0.58497	0.496399	ALPL	1
GO:0043409	negative regulation of MAPK cascade	1981-01-01	176/18870	0.532638	0.586868	0.49801	CAV1	1
GO:0001764	neuron migration	1981-01-01	177/18870	0.534663	0.588067	0.499028	FOXG1	1
GO:0032635	interleukin-6 production	1981-01-01	177/18870	0.534663	0.588067	0.499028	NOS2	1
GO:0032675	regulation of interleukin-6 production	1981-01-01	177/18870	0.534663	0.588067	0.499028	NOS2	1
GO:1901136	carbohydrate derivative catabolic process	1981-01-01	178/18870	0.53668	0.589596	0.500325	LYVE1	1
GO:2000058	regulation of ubiquitin-dependent protein catabolic process	1981-01-01	178/18870	0.53668	0.589596	0.500325	CAV1	1
GO:0000725	recombinational repair	1981-01-01	179/18870	0.538687	0.590768	0.501319	TEX15	1
GO:0006469	negative regulation of protein kinase activity	1981-01-01	179/18870	0.538687	0.590768	0.501319	CAV1	1
GO:0090101	negative regulation of transmembrane receptor protein serine/threonine kinase signaling pathway	1981-01-01	179/18870	0.538687	0.590768	0.501319	CCN3	1
GO:0042692	muscle cell differentiation	1981-02-01	419/18870	0.53991	0.591764	0.502165	CCN3/CXCL10	2
GO:0007018	microtubule-based movement	1981-02-01	420/18870	0.541205	0.592838	0.503076	APOB/PRDM14	2
GO:0046631	alpha-beta T cell activation	1981-01-01	181/18870	0.542677	0.594105	0.504152	RELB	1
GO:0060759	regulation of response to cytokine stimulus	1981-01-01	183/18870	0.546633	0.597741	0.507237	CAV1	1
GO:2000045	regulation of G1/S transition of mitotic cell cycle	1981-01-01	183/18870	0.546633	0.597741	0.507237	CCL2	1
GO:0006694	steroid biosynthetic process	1981-01-01	184/18870	0.548598	0.599194	0.50847	APOB	1
GO:0009141	nucleoside triphosphate metabolic process	1981-01-01	184/18870	0.548598	0.599194	0.50847	ATP1A2	1
GO:0009314	response to radiation	1981-02-01	428/18870	0.55147	0.601974	0.510829	ATP1A2/CXCL10	2
GO:0032640	tumor necrosis factor production	1981-01-01	186/18870	0.552503	0.601974	0.510829	ORM2	1
GO:0032680	regulation of tumor necrosis factor production	1981-01-01	186/18870	0.552503	0.601974	0.510829	ORM2	1
GO:0051302	regulation of cell division	1981-01-01	186/18870	0.552503	0.601974	0.510829	POU5F1	1
GO:0030098	lymphocyte differentiation	1981-02-01	429/18870	0.552742	0.601974	0.510829	DLL4/RELB	2
GO:0044000	movement in host	1981-01-01	188/18870	0.556375	0.605413	0.513748	CAV1	1
GO:0016032	viral process	1981-02-01	432/18870	0.556543	0.605413	0.513748	CAV1/CCL2	2
GO:0009410	response to xenobiotic stimulus	1981-02-01	434/18870	0.559064	0.607805	0.515777	FMO2/NOS2	2
GO:2001242	regulation of intrinsic apoptotic signaling pathway	1981-01-01	190/18870	0.560213	0.608703	0.516539	CAV1	1
GO:0071706	tumor necrosis factor superfamily cytokine production	1981-01-01	191/18870	0.56212	0.610071	0.5177	ORM2	1
GO:1903555	regulation of tumor necrosis factor superfamily cytokine production	1981-01-01	191/18870	0.56212	0.610071	0.5177	ORM2	1
GO:0031400	negative regulation of protein modification process	1981-02-01	437/18870	0.562828	0.610487	0.518053	CAV1/NTRK3	2
GO:0030258	lipid modification	1981-01-01	192/18870	0.564019	0.611427	0.51885	FMO2	1
GO:0009749	response to glucose	1981-01-01	193/18870	0.56591	0.612771	0.519991	ANGPT2	1
GO:0033673	negative regulation of kinase activity	1981-01-01	193/18870	0.56591	0.612771	0.519991	CAV1	1
GO:0048839	inner ear development	1981-01-01	194/18870	0.567792	0.61375	0.520822	FOXG1	1
GO:0051260	protein homooligomerization	1981-01-01	194/18870	0.567792	0.61375	0.520822	PRND	1
GO:0140013	meiotic nuclear division	1981-01-01	194/18870	0.567792	0.61375	0.520822	TEX15	1
GO:2000116	regulation of cysteine-type endopeptidase activity	1981-01-01	195/18870	0.569667	0.615423	0.522242	TNFSF10	1
GO:0010720	positive regulation of cell development	1981-02-01	444/18870	0.571522	0.616026	0.522753	FOXG1/WNT2	2
GO:0043123	positive regulation of canonical NF-kappaB signal transduction	1981-01-01	196/18870	0.571533	0.616026	0.522753	TNFSF10	1
GO:0061136	regulation of proteasomal protein catabolic process	1981-01-01	196/18870	0.571533	0.616026	0.522753	CAV1	1
GO:1901991	negative regulation of mitotic cell cycle phase transition	1981-01-01	196/18870	0.571533	0.616026	0.522753	CCL2	1
GO:0009746	response to hexose	1981-01-01	198/18870	0.575243	0.619315	0.525544	ANGPT2	1
GO:0099504	synaptic vesicle cycle	1981-01-01	198/18870	0.575243	0.619315	0.525544	SYN3	1
GO:0007416	synapse assembly	1981-01-01	200/18870	0.57892	0.622207	0.527998	THBS2	1
GO:0031396	regulation of protein ubiquitination	1981-01-01	200/18870	0.57892	0.622207	0.527998	CAV1	1
GO:0071248	cellular response to metal ion	1981-01-01	200/18870	0.57892	0.622207	0.527998	TF	1
GO:0007626	locomotory behavior	1981-01-01	201/18870	0.580747	0.623814	0.529362	ATP1A2	1
GO:0002695	negative regulation of leukocyte activation	1981-01-01	202/18870	0.582566	0.625055	0.530415	ADGRF5	1
GO:0050728	negative regulation of inflammatory response	1981-01-01	202/18870	0.582566	0.625055	0.530415	CCN3	1
GO:0120032	regulation of plasma membrane bounded cell projection assembly	1981-01-01	203/18870	0.584377	0.626641	0.531761	CAV1	1
GO:1901987	regulation of cell cycle phase transition	1981-02-01	456/18870	0.586138	0.628172	0.53306	CCL2/SIX3	2
GO:0000302	response to reactive oxygen species	1981-01-01	205/18870	0.587976	0.628711	0.533517	APOA4	1
GO:0016064	immunoglobulin mediated immune response	1981-01-01	205/18870	0.587976	0.628711	0.533517	CR1L	1
GO:0050777	negative regulation of immune response	1981-01-01	205/18870	0.587976	0.628711	0.533517	CR1L	1
GO:0060491	regulation of cell projection assembly	1981-01-01	205/18870	0.587976	0.628711	0.533517	CAV1	1
GO:0016055	Wnt signaling pathway	1981-02-01	459/18870	0.589735	0.62955	0.53423	CAV1/WNT2	2
GO:0032869	cellular response to insulin stimulus	1981-01-01	206/18870	0.589764	0.62955	0.53423	IRS4	1
GO:0034284	response to monosaccharide	1981-01-01	206/18870	0.589764	0.62955	0.53423	ANGPT2	1
GO:0051216	cartilage development	1981-01-01	207/18870	0.591545	0.630735	0.535236	CCN3	1
GO:2000241	regulation of reproductive process	1981-01-01	207/18870	0.591545	0.630735	0.535236	PRDM14	1
GO:0198738	cell-cell signaling by wnt	1981-02-01	461/18870	0.592121	0.630992	0.535454	CAV1/WNT2	2
GO:0019724	B cell mediated immunity	1981-01-01	208/18870	0.593317	0.631553	0.535929	CR1L	1
GO:1901654	response to ketone	1981-01-01	208/18870	0.593317	0.631553	0.535929	CAV1	1
GO:0006643	membrane lipid metabolic process	1981-01-01	209/18870	0.595083	0.632716	0.536917	ST8SIA6	1
GO:1902806	regulation of cell cycle G1/S phase transition	1981-01-01	209/18870	0.595083	0.632716	0.536917	CCL2	1
GO:0007015	actin filament organization	1981-02-01	464/18870	0.59568	0.632994	0.537152	GDPD2/TF	2
GO:0043414	macromolecule methylation	1981-01-01	210/18870	0.59684	0.633512	0.537592	PRDM14	1
GO:0045732	positive regulation of protein catabolic process	1981-01-01	210/18870	0.59684	0.633512	0.537592	CAV1	1
GO:0051701	biological process involved in interaction with host	1981-01-01	211/18870	0.59859	0.635011	0.538864	CAV1	1
GO:0002285	lymphocyte activation involved in immune response	1981-01-01	213/18870	0.602068	0.638341	0.54169	RELB	1
GO:0016051	carbohydrate biosynthetic process	1981-01-01	214/18870	0.603795	0.639453	0.542633	ST8SIA6	1
GO:1903046	meiotic cell cycle process	1981-01-01	214/18870	0.603795	0.639453	0.542633	TEX15	1
GO:0006282	regulation of DNA repair	1981-01-01	215/18870	0.605516	0.640914	0.543873	TEX15	1
GO:0002757	immune response-activating signaling pathway	1981-02-01	473/18870	0.60622	0.641299	0.5442	CAV1/MICB	2
GO:0051648	vesicle localization	1981-01-01	216/18870	0.607229	0.642005	0.544799	SYN3	1
GO:0051346	negative regulation of hydrolase activity	1981-01-01	218/18870	0.610632	0.64488	0.547238	FETUB	1
GO:1903828	negative regulation of protein localization	1981-01-01	218/18870	0.610632	0.64488	0.547238	CCN3	1
GO:0099003	vesicle-mediated transport in synapse	1981-01-01	220/18870	0.614007	0.648002	0.549888	SYN3	1
GO:0043086	negative regulation of catalytic activity	1981-02-01	480/18870	0.614277	0.648002	0.549888	CAV1/FETUB	2
GO:1903131	mononuclear cell differentiation	1981-02-01	481/18870	0.615417	0.648759	0.55053	DLL4/RELB	2
GO:0043583	ear development	1981-01-01	221/18870	0.615683	0.648759	0.55053	FOXG1	1
GO:0050808	synapse organization	1981-02-01	483/18870	0.617691	0.65051	0.552017	FILIP1/THBS2	2
GO:0050866	negative regulation of cell activation	1981-01-01	223/18870	0.619015	0.65154	0.55289	ADGRF5	1
GO:0051348	negative regulation of transferase activity	1981-01-01	225/18870	0.622317	0.65465	0.555529	CAV1	1
GO:0048285	organelle fission	1981-02-01	488/18870	0.623332	0.655351	0.556124	KDR/TEX15	2
GO:0072330	monocarboxylic acid biosynthetic process	1981-01-01	226/18870	0.623958	0.655643	0.556372	APOA4	1
GO:0007163	establishment or maintenance of cell polarity	1981-01-01	228/18870	0.627219	0.658702	0.558968	LHX2	1
GO:0071241	cellular response to inorganic substance	1981-01-01	229/18870	0.628838	0.660035	0.560099	TF	1
GO:0009743	response to carbohydrate	1981-01-01	230/18870	0.630451	0.660991	0.56091	ANGPT2	1
GO:0048705	skeletal system morphogenesis	1981-01-01	230/18870	0.630451	0.660991	0.56091	ALPL	1
GO:0001819	positive regulation of cytokine production	1981-02-01	499/18870	0.635518	0.665932	0.565104	NOS2/ORM2	2
GO:0002764	immune response-regulating signaling pathway	1981-02-01	500/18870	0.636611	0.666706	0.56576	CAV1/MICB	2
GO:0045861	negative regulation of proteolysis	1981-01-01	235/18870	0.638412	0.66785	0.566731	FETUB	1
GO:1903050	regulation of proteolysis involved in protein catabolic process	1981-01-01	235/18870	0.638412	0.66785	0.566731	CAV1	1
GO:0002221	pattern recognition receptor signaling pathway	1981-01-01	236/18870	0.639984	0.669122	0.56781	CAV1	1
GO:0071356	cellular response to tumor necrosis factor	1981-01-01	238/18870	0.643107	0.672014	0.570265	CCL2	1
GO:0045333	cellular respiration	1981-01-01	243/18870	0.650798	0.679298	0.576445	NOS2	1
GO:1903320	regulation of protein modification by small protein conjugation or removal	1981-01-01	243/18870	0.650798	0.679298	0.576445	CAV1	1
GO:0050807	regulation of synapse organization	1981-01-01	244/18870	0.652317	0.680505	0.57747	THBS2	1
GO:0048863	stem cell differentiation	1981-01-01	246/18870	0.655334	0.683275	0.57982	SOX21	1
GO:0045444	fat cell differentiation	1981-01-01	248/18870	0.658326	0.685635	0.581823	ADGRF5	1
GO:0045930	negative regulation of mitotic cell cycle	1981-01-01	248/18870	0.658326	0.685635	0.581823	CCL2	1
GO:0050803	regulation of synapse structure or activity	1981-01-01	250/18870	0.661292	0.688343	0.584121	THBS2	1
GO:0042593	glucose homeostasis	1981-01-01	251/18870	0.662765	0.689115	0.584776	ADGRF5	1
GO:1901617	organic hydroxy compound biosynthetic process	1981-01-01	251/18870	0.662765	0.689115	0.584776	APOB	1
GO:0000082	G1/S transition of mitotic cell cycle	1981-01-01	252/18870	0.664232	0.689118	0.584779	CCL2	1
GO:0016054	organic acid catabolic process	1981-01-01	252/18870	0.664232	0.689118	0.584779	NOS2	1
GO:0033500	carbohydrate homeostasis	1981-01-01	252/18870	0.664232	0.689118	0.584779	ADGRF5	1
GO:0046395	carboxylic acid catabolic process	1981-01-01	252/18870	0.664232	0.689118	0.584779	NOS2	1
GO:0008654	phospholipid biosynthetic process	1981-01-01	254/18870	0.667148	0.691381	0.586699	ADGRF5	1
GO:0097305	response to alcohol	1981-01-01	254/18870	0.667148	0.691381	0.586699	KCNMB1	1
GO:0002758	innate immune response-activating signaling pathway	1981-01-01	255/18870	0.668596	0.69174	0.587003	CAV1	1
GO:0034599	cellular response to oxidative stress	1981-01-01	255/18870	0.668596	0.69174	0.587003	APOA4	1
GO:0051259	protein complex oligomerization	1981-01-01	255/18870	0.668596	0.69174	0.587003	PRND	1
GO:0009636	response to toxic substance	1981-01-01	258/18870	0.672903	0.695432	0.590137	APOA4	1
GO:0032886	regulation of microtubule-based process	1981-01-01	258/18870	0.672903	0.695432	0.590137	PRDM14	1
GO:0034612	response to tumor necrosis factor	1981-01-01	259/18870	0.674327	0.696521	0.591061	CCL2	1
GO:0051098	regulation of binding	1981-01-01	262/18870	0.678561	0.700126	0.59412	CAV1	1
GO:0060828	regulation of canonical Wnt signaling pathway	1981-01-01	262/18870	0.678561	0.700126	0.59412	CAV1	1
GO:0016072	rRNA metabolic process	1981-01-01	264/18870	0.681353	0.702622	0.596238	CAVIN1	1
GO:0043122	regulation of canonical NF-kappaB signal transduction	1981-01-01	265/18870	0.682741	0.703667	0.597125	TNFSF10	1
GO:0007611	learning or memory	1981-01-01	274/18870	0.69496	0.71587	0.60748	ATP1A2	1
GO:0002218	activation of innate immune response	1981-01-01	276/18870	0.697612	0.718208	0.609464	CAV1	1
GO:1901988	negative regulation of cell cycle phase transition	1981-01-01	277/18870	0.698929	0.719171	0.610281	CCL2	1
GO:0044843	cell cycle G1/S phase transition	1981-01-01	279/18870	0.701547	0.721076	0.611898	CCL2	1
GO:0098742	cell-cell adhesion via plasma-membrane adhesion molecules	1981-01-01	279/18870	0.701547	0.721076	0.611898	PECAM1	1
GO:0032259	methylation	1981-01-01	282/18870	0.705431	0.724278	0.614615	PRDM14	1
GO:0045860	positive regulation of protein kinase activity	1981-01-01	282/18870	0.705431	0.724278	0.614615	NTRK3	1
GO:1901873	regulation of post-translational protein modification	1981-01-01	284/18870	0.707993	0.726512	0.616511	CAV1	1
GO:0071900	regulation of protein serine/threonine kinase activity	1981-01-01	285/18870	0.709265	0.727422	0.617283	NTRK3	1
GO:0010721	negative regulation of cell development	1981-01-01	287/18870	0.711794	0.729221	0.618809	LHX2	1
GO:0051321	meiotic cell cycle	1981-01-01	287/18870	0.711794	0.729221	0.618809	TEX15	1
GO:0006650	glycerophospholipid metabolic process	1981-01-01	298/18870	0.725319	0.742673	0.630225	APOA4	1
GO:0002366	leukocyte activation involved in immune response	1981-01-01	301/18870	0.728897	0.745931	0.63299	RELB	1
GO:0016311	dephosphorylation	1981-01-01	302/18870	0.73008	0.746736	0.633672	ALPL	1
GO:0002263	cell activation involved in immune response	1981-01-01	305/18870	0.733597	0.749926	0.63638	RELB	1
GO:0006302	double-strand break repair	1981-01-01	307/18870	0.735917	0.751889	0.638045	TEX15	1
GO:0007162	negative regulation of cell adhesion	1981-01-01	312/18870	0.741629	0.756904	0.642301	ANGPT2	1
GO:0098813	nuclear chromosome segregation	1981-01-01	312/18870	0.741629	0.756904	0.642301	TEX15	1
GO:0050890	cognition	1981-01-01	317/18870	0.747219	0.762196	0.646792	ATP1A2	1
GO:0002429	immune response-activating cell surface receptor signaling pathway	1981-01-01	318/18870	0.748323	0.762496	0.647046	MICB	1
GO:0009416	response to light stimulus	1981-01-01	318/18870	0.748323	0.762496	0.647046	ATP1A2	1
GO:0097193	intrinsic apoptotic signaling pathway	1981-01-01	319/18870	0.749422	0.763202	0.647646	CAV1	1
GO:0010948	negative regulation of cell cycle process	1981-01-01	320/18870	0.750516	0.763903	0.648241	CCL2	1
GO:0044403	biological process involved in symbiotic interaction	1981-01-01	322/18870	0.75269	0.765702	0.649767	CAV1	1
GO:0031647	regulation of protein stability	1981-01-01	325/18870	0.755916	0.768569	0.6522	TF	1
GO:0016236	macroautophagy	1981-01-01	331/18870	0.762244	0.774585	0.657305	KDR	1
GO:0045787	positive regulation of cell cycle	1981-01-01	334/18870	0.765347	0.776899	0.659269	FOXG1	1
GO:0046394	carboxylic acid biosynthetic process	1981-01-01	334/18870	0.765347	0.776899	0.659269	APOA4	1
GO:0016053	organic acid biosynthetic process	1981-01-01	337/18870	0.76841	0.779588	0.661551	APOA4	1
GO:0030111	regulation of Wnt signaling pathway	1981-01-01	338/18870	0.769422	0.780195	0.662065	CAV1	1
GO:0006310	DNA recombination	1981-01-01	340/18870	0.771433	0.781813	0.663439	TEX15	1
GO:0045089	positive regulation of innate immune response	1981-01-01	343/18870	0.774418	0.784416	0.665647	CAV1	1
GO:0002768	immune response-regulating cell surface receptor signaling pathway	1981-01-01	346/18870	0.777364	0.786553	0.667461	MICB	1
GO:0071496	cellular response to external stimulus	1981-01-01	346/18870	0.777364	0.786553	0.667461	ATP1A2	1
GO:0009895	negative regulation of catabolic process	1981-01-01	349/18870	0.780272	0.789072	0.669598	NOS2	1
GO:1990778	protein localization to cell periphery	1981-01-01	353/18870	0.784091	0.792508	0.672515	CAV1	1
GO:0010506	regulation of autophagy	1981-01-01	355/18870	0.785976	0.793136	0.673047	KDR	1
GO:0031346	positive regulation of cell projection organization	1981-01-01	355/18870	0.785976	0.793136	0.673047	NTRK3	1
GO:1901990	regulation of mitotic cell cycle phase transition	1981-01-01	355/18870	0.785976	0.793136	0.673047	CCL2	1
GO:0009150	purine ribonucleotide metabolic process	1981-01-01	365/18870	0.795159	0.801973	0.680546	ATP1A2	1
GO:0016050	vesicle organization	1981-01-01	366/18870	0.796055	0.802448	0.680949	CAV1	1
GO:0002833	positive regulation of response to biotic stimulus	1981-01-01	369/18870	0.798722	0.804705	0.682865	CAV1	1
GO:0044282	small molecule catabolic process	1981-01-01	375/18870	0.803953	0.809542	0.686969	NOS2	1
GO:0001818	negative regulation of cytokine production	1981-01-01	381/18870	0.809049	0.814238	0.690954	RELB	1
GO:0009259	ribonucleotide metabolic process	1981-01-01	385/18870	0.812373	0.817147	0.693423	ATP1A2	1
GO:0019693	ribose phosphate metabolic process	1981-01-01	393/18870	0.818852	0.823224	0.698579	ATP1A2	1
GO:0045786	negative regulation of cell cycle	1981-01-01	407/18870	0.829662	0.833647	0.707424	CCL2	1
GO:0007059	chromosome segregation	1981-01-01	424/18870	0.841935	0.845323	0.717332	TEX15	1
GO:0045088	regulation of innate immune response	1981-01-01	425/18870	0.842629	0.845323	0.717332	CAV1	1
GO:0050727	regulation of inflammatory response	1981-01-01	425/18870	0.842629	0.845323	0.717332	CCN3	1
GO:0000280	nuclear division	1981-01-01	441/18870	0.853334	0.855606	0.726058	TEX15	1
GO:0010975	regulation of neuron projection development	1981-01-01	453/18870	0.860887	0.86272	0.732095	NTRK3	1
GO:0043161	proteasome-mediated ubiquitin-dependent protein catabolic process	1981-01-01	458/18870	0.86392	0.865299	0.734284	CAV1	1
GO:0044772	mitotic cell cycle phase transition	1981-01-01	470/18870	0.870935	0.871861	0.739852	CCL2	1
GO:1903829	positive regulation of protein localization	1981-01-01	476/18870	0.874307	0.874771	0.742322	PECAM1	1
GO:0031349	positive regulation of defense response	1981-01-01	480/18870	0.876506	0.876506	0.743795	CAV1	1

## Sheet: GO_MF_down
ID	Description	GeneRatio	BgRatio	pvalue	p.adjust	qvalue	geneID	Count
GO:0005539	glycosaminoglycan binding	1981-08-01	240/18496	1.01755e-05	0.0012194	0.00104806	APOB/CCN3/COL5A3/CXCL10/FGFBP3/HBEGF/LYVE1/THBS2	8
GO:0008201	heparin binding	1981-07-01	174/18496	1.11871e-05	0.0012194	0.00104806	APOB/CCN3/COL5A3/CXCL10/FGFBP3/HBEGF/THBS2	7
GO:1901681	sulfur compound binding	1981-08-01	275/18496	2.71428e-05	0.00197238	0.00169523	APOB/CCN3/COL5A3/CXCL10/FGFBP3/HBEGF/TF/THBS2	8
GO:0005125	cytokine activity	1981-05-01	237/18496	0.00384959	0.132786	0.114128	CCL2/CXCL10/GDF7/TNFSF10/WNT2	5
GO:0120020	cholesterol transfer activity	1981-02-01	22/18496	0.00413389	0.132786	0.114128	APOA4/APOB	2
GO:0120015	sterol transfer activity	1981-02-01	23/18496	0.00451478	0.132786	0.114128	APOA4/APOB	2
GO:0005178	integrin binding	1981-04-01	154/18496	0.00467964	0.132786	0.114128	CCN3/ESM1/ICAM2/KDR	4
GO:0008331	high voltage-gated calcium channel activity	1981-02-01	24/18496	0.00491129	0.132786	0.114128	CACNA1E/SCN4A	2
GO:0005112	Notch binding	1981-02-01	26/18496	0.00575056	0.132786	0.114128	CCN3/DLL4	2
GO:0005201	extracellular matrix structural constituent	1981-04-01	166/18496	0.00609112	0.132786	0.114128	COL5A3/COL8A1/MMRN1/THBS2	4
GO:0015248	sterol transporter activity	1981-02-01	36/18496	0.0108367	0.206514	0.177496	APOA4/APOB	2
GO:0016709	oxidoreductase activity, acting on paired donors, with incorporation or reduction of molecular oxygen, NAD(P)H as one donor, and incorporation of one atom of oxygen	1981-02-01	38/18496	0.0120243	0.206514	0.177496	FMO2/NOS2	2
GO:0005216	monoatomic ion channel activity	1981-06-01	443/18496	0.0130882	0.206514	0.177496	ANO4/CACNA1E/GABRQ/GRIK1/KCNMB1/SCN4A	6
GO:0022839	monoatomic ion gated channel activity	1981-05-01	325/18496	0.0140388	0.206514	0.177496	CACNA1E/GABRQ/GRIK1/KCNMB1/SCN4A	5
GO:0022836	gated channel activity	1981-05-01	326/18496	0.0142096	0.206514	0.177496	CACNA1E/GABRQ/GRIK1/KCNMB1/SCN4A	5
GO:0005272	sodium channel activity	1981-02-01	43/18496	0.0152292	0.207497	0.178342	GRIK1/SCN4A	2
GO:0030020	extracellular matrix structural constituent conferring tensile strength	1981-02-01	45/18496	0.0166027	0.212545	0.18268	COL5A3/COL8A1	2
GO:0005179	hormone activity	1981-03-01	126/18496	0.0179128	0.212545	0.18268	APLN/OSTN/STC2	3
GO:0015459	potassium channel regulator activity	1981-02-01	48/18496	0.0187582	0.212545	0.18268	CAV1/KCNMB1	2
GO:0008009	chemokine activity	1981-02-01	49/18496	0.0195015	0.212545	0.18268	CCL2/CXCL10	2
GO:0019838	growth factor binding	1981-03-01	135/18496	0.021461	0.212545	0.18268	FGFBP3/KDR/NTRK3	3
GO:0005245	voltage-gated calcium channel activity	1981-02-01	52/18496	0.0218045	0.212545	0.18268	CACNA1E/SCN4A	2
GO:0050661	NADP binding	1981-02-01	53/18496	0.0225961	0.212545	0.18268	FMO2/NOS2	2
GO:0120013	lipid transfer activity	1981-02-01	54/18496	0.0233995	0.212545	0.18268	APOA4/APOB	2
GO:0004714	transmembrane receptor protein tyrosine kinase activity	1981-02-01	60/18496	0.0284603	0.246337	0.211724	KDR/NTRK3	2
GO:0005507	copper ion binding	1981-02-01	63/18496	0.0311404	0.246337	0.211724	APOA4/PRND	2
GO:0015079	potassium ion transmembrane transporter activity	1981-03-01	157/18496	0.0316396	0.246337	0.211724	ATP1A2/GRIK1/KCNMB1	3
GO:0015081	sodium ion transmembrane transporter activity	1981-03-01	157/18496	0.0316396	0.246337	0.211724	ATP1A2/GRIK1/SCN4A	3
GO:0008083	growth factor activity	1981-03-01	162/18496	0.0342494	0.254264	0.218537	CCN3/GDF7/HBEGF	3
GO:0001664	G protein-coupled receptor binding	1981-04-01	291/18496	0.0389018	0.254264	0.218537	APLN/CCL2/CXCL10/WNT2	4
GO:0005319	lipid transporter activity	1981-03-01	172/18496	0.0397942	0.254264	0.218537	ANO4/APOA4/APOB	3
GO:0005230	extracellular ligand-gated monoatomic ion channel activity	1981-02-01	74/18496	0.0417653	0.254264	0.218537	GABRQ/GRIK1	2
GO:0042379	chemokine receptor binding	1981-02-01	74/18496	0.0417653	0.254264	0.218537	CCL2/CXCL10	2
GO:0030023	extracellular matrix constituent conferring elasticity	1981-01-01	10/18496	0.0429505	0.254264	0.218537	MMRN1	1
GO:0043121	neurotrophin binding	1981-01-01	10/18496	0.0429505	0.254264	0.218537	NTRK3	1
GO:0046873	metal ion transmembrane transporter activity	1981-05-01	441/18496	0.0441965	0.254264	0.218537	ATP1A2/CACNA1E/GRIK1/KCNMB1/SCN4A	5
GO:0019199	transmembrane receptor protein kinase activity	1981-02-01	79/18496	0.0469829	0.254264	0.218537	KDR/NTRK3	2
GO:0008199	ferric iron binding	1981-01-01	11/18496	0.047144	0.254264	0.218537	TF	1
GO:0050998	nitric-oxide synthase binding	1981-01-01	11/18496	0.047144	0.254264	0.218537	CAV1	1
GO:1990459	transferrin receptor binding	1981-01-01	11/18496	0.047144	0.254264	0.218537	TF	1
GO:0005254	chloride channel activity	1981-02-01	82/18496	0.0502223	0.254264	0.218537	ANO4/GABRQ	2
GO:0008603	cAMP-dependent protein kinase regulator activity	1981-01-01	12/18496	0.0513193	0.254264	0.218537	CXCL10	1
GO:0015269	calcium-activated potassium channel activity	1981-01-01	12/18496	0.0513193	0.254264	0.218537	KCNMB1	1
GO:0097493	structural molecule activity conferring elasticity	1981-01-01	12/18496	0.0513193	0.254264	0.218537	MMRN1	1
GO:0001227	DNA-binding transcription repressor activity, RNA polymerase II-specific	1981-04-01	326/18496	0.0548645	0.256562	0.220512	BCL6B/HEYL/NANOG/POU5F1	4
GO:0030955	potassium ion binding	1981-01-01	13/18496	0.0554766	0.256562	0.220512	ATP1A2	1
GO:0050660	flavin adenine dinucleotide binding	1981-02-01	88/18496	0.0569337	0.256562	0.220512	FMO2/NOS2	2
GO:0005261	monoatomic cation channel activity	1981-04-01	333/18496	0.0584262	0.256562	0.220512	CACNA1E/GRIK1/KCNMB1/SCN4A	4
GO:0001217	DNA-binding transcription repressor activity	1981-04-01	334/18496	0.058945	0.256562	0.220512	BCL6B/HEYL/NANOG/POU5F1	4
GO:0016530	metallochaperone activity	1981-01-01	14/18496	0.0596159	0.256562	0.220512	TF	1
GO:0004089	carbonate dehydratase activity	1981-01-01	15/18496	0.0637372	0.256562	0.220512	CA8	1
GO:0010181	FMN binding	1981-01-01	15/18496	0.0637372	0.256562	0.220512	NOS2	1
GO:0017128	phospholipid scramblase activity	1981-01-01	15/18496	0.0637372	0.256562	0.220512	ANO4	1
GO:0005253	monoatomic anion channel activity	1981-02-01	95/18496	0.0651332	0.256562	0.220512	ANO4/GABRQ	2
GO:0008191	metalloendopeptidase inhibitor activity	1981-01-01	16/18496	0.0678408	0.256562	0.220512	FETUB	1
GO:0030594	neurotransmitter receptor activity	1981-02-01	99/18496	0.0699862	0.256562	0.220512	GABRQ/GRIK1	2
GO:0017110	nucleoside diphosphate phosphatase activity	1981-01-01	17/18496	0.0719265	0.256562	0.220512	ALPL	1
GO:0005496	steroid binding	1981-02-01	102/18496	0.0737016	0.256562	0.220512	ATP1A2/CAV1	2
GO:0005229	intracellular calcium activated chloride channel activity	1981-01-01	18/18496	0.0759946	0.256562	0.220512	ANO4	1
GO:0030297	transmembrane receptor protein tyrosine kinase activator activity	1981-01-01	18/18496	0.0759946	0.256562	0.220512	HBEGF	1
GO:0045236	CXCR chemokine receptor binding	1981-01-01	18/18496	0.0759946	0.256562	0.220512	CXCL10	1
GO:0004497	monooxygenase activity	1981-02-01	104/18496	0.0762134	0.256562	0.220512	FMO2/NOS2	2
GO:0061134	peptidase regulator activity	1981-03-01	228/18496	0.0784698	0.256562	0.220512	CAV1/FETUB/HMSD	3
GO:0004653	polypeptide N-acetylgalactosaminyltransferase activity	1981-01-01	19/18496	0.0800451	0.256562	0.220512	GALNT17	1
GO:0004890	GABA-A receptor activity	1981-01-01	19/18496	0.0800451	0.256562	0.220512	GABRQ	1
GO:0004970	ionotropic glutamate receptor activity	1981-01-01	19/18496	0.0800451	0.256562	0.220512	GRIK1	1
GO:0031420	alkali metal ion binding	1981-01-01	19/18496	0.0800451	0.256562	0.220512	ATP1A2	1
GO:0061778	intracellular chloride channel activity	1981-01-01	19/18496	0.0800451	0.256562	0.220512	ANO4	1
GO:0001846	opsonin binding	1981-01-01	21/18496	0.0880935	0.256562	0.220512	CD93	1
GO:0005243	gap junction channel activity	1981-01-01	21/18496	0.0880935	0.256562	0.220512	GJA4	1
GO:0005326	neurotransmitter transmembrane transporter activity	1981-01-01	21/18496	0.0880935	0.256562	0.220512	GABRQ	1
GO:0008373	sialyltransferase activity	1981-01-01	21/18496	0.0880935	0.256562	0.220512	ST8SIA6	1
GO:0005158	insulin receptor binding	1981-01-01	22/18496	0.0920915	0.256562	0.220512	IRS4	1
GO:0005248	voltage-gated sodium channel activity	1981-01-01	22/18496	0.0920915	0.256562	0.220512	SCN4A	1
GO:0016917	GABA receptor activity	1981-01-01	22/18496	0.0920915	0.256562	0.220512	GABRQ	1
GO:0003950	NAD+ ADP-ribosyltransferase activity	1981-01-01	23/18496	0.0960723	0.256562	0.220512	ART4	1
GO:0015662	P-type ion transporter activity	1981-01-01	23/18496	0.0960723	0.256562	0.220512	ATP1A2	1
GO:0017134	fibroblast growth factor binding	1981-01-01	23/18496	0.0960723	0.256562	0.220512	FGFBP3	1
GO:0140311	protein sequestering activity	1981-01-01	23/18496	0.0960723	0.256562	0.220512	CAV1	1
GO:0140358	P-type transmembrane transporter activity	1981-01-01	23/18496	0.0960723	0.256562	0.220512	ATP1A2	1
GO:1990404	NAD+-protein ADP-ribosyltransferase activity	1981-01-01	23/18496	0.0960723	0.256562	0.220512	ART4	1
GO:0015108	chloride transmembrane transporter activity	1981-02-01	120/18496	0.0972279	0.256562	0.220512	ANO4/GABRQ	2
GO:0005267	potassium channel activity	1981-02-01	122/18496	0.0999605	0.256562	0.220512	GRIK1/KCNMB1	2
GO:0005540	hyaluronic acid binding	1981-01-01	24/18496	0.100036	0.256562	0.220512	LYVE1	1
GO:0050750	low-density lipoprotein particle receptor binding	1981-01-01	24/18496	0.100036	0.256562	0.220512	APOB	1
GO:0005227	calcium activated cation channel activity	1981-01-01	25/18496	0.103982	0.260553	0.223942	KCNMB1	1
GO:0043548	phosphatidylinositol 3-kinase binding	1981-01-01	25/18496	0.103982	0.260553	0.223942	IRS4	1
GO:0001848	complement binding	1981-01-01	26/18496	0.107911	0.262124	0.225293	CD93	1
GO:0004190	aspartic-type endopeptidase activity	1981-01-01	26/18496	0.107911	0.262124	0.225293	NRIP2	1
GO:0005262	calcium channel activity	1981-02-01	128/18496	0.108285	0.262124	0.225293	CACNA1E/SCN4A	2
GO:0008066	glutamate receptor activity	1981-01-01	27/18496	0.111824	0.262124	0.225293	GRIK1	1
GO:0008198	ferrous iron binding	1981-01-01	27/18496	0.111824	0.262124	0.225293	TF	1
GO:0070001	aspartic-type peptidase activity	1981-01-01	27/18496	0.111824	0.262124	0.225293	NRIP2	1
GO:0016757	glycosyltransferase activity	1981-03-01	268/18496	0.113165	0.262446	0.225569	ART4/GALNT17/ST8SIA6	3
GO:0099106	ion channel regulator activity	1981-02-01	134/18496	0.116788	0.264307	0.227169	CAV1/KCNMB1	2
GO:0005126	cytokine receptor binding	1981-03-01	273/18496	0.117859	0.264307	0.227169	CCL2/CXCL10/TNFSF10	3
GO:0030246	carbohydrate binding	1981-03-01	273/18496	0.117859	0.264307	0.227169	CD93/CLEC14A/GALNT17	3
GO:0070325	lipoprotein particle receptor binding	1981-01-01	29/18496	0.119597	0.264307	0.227169	APOB	1
GO:0004713	protein tyrosine kinase activity	1981-02-01	138/18496	0.122549	0.264307	0.227169	KDR/NTRK3	2
GO:0070851	growth factor receptor binding	1981-02-01	138/18496	0.122549	0.264307	0.227169	ESM1/HBEGF	2
GO:0031210	phosphatidylcholine binding	1981-01-01	30/18496	0.123459	0.264307	0.227169	APOA4	1
GO:0016247	channel regulator activity	1981-02-01	139/18496	0.124	0.264307	0.227169	CAV1/KCNMB1	2
GO:0008509	monoatomic anion transmembrane transporter activity	1981-02-01	141/18496	0.126914	0.264307	0.227169	ANO4/GABRQ	2
GO:0020037	heme binding	1981-02-01	141/18496	0.126914	0.264307	0.227169	NOS2/STC2	2
GO:0005164	tumor necrosis factor receptor binding	1981-01-01	31/18496	0.127304	0.264307	0.227169	TNFSF10	1
GO:0015085	calcium ion transmembrane transporter activity	1981-02-01	146/18496	0.134272	0.267382	0.229811	CACNA1E/SCN4A	2
GO:0015276	ligand-gated monoatomic ion channel activity	1981-02-01	146/18496	0.134272	0.267382	0.229811	GABRQ/GRIK1	2
GO:0030296	protein tyrosine kinase activator activity	1981-01-01	33/18496	0.134944	0.267382	0.229811	HBEGF	1
GO:0022834	ligand-gated channel activity	1981-02-01	147/18496	0.135755	0.267382	0.229811	GABRQ/GRIK1	2
GO:0008200	ion channel inhibitor activity	1981-01-01	34/18496	0.138739	0.267382	0.229811	CAV1	1
GO:0008376	acetylgalactosaminyltransferase activity	1981-01-01	34/18496	0.138739	0.267382	0.229811	GALNT17	1
GO:0022829	wide pore channel activity	1981-01-01	34/18496	0.138739	0.267382	0.229811	GJA4	1
GO:0046906	tetrapyrrole binding	1981-02-01	151/18496	0.141724	0.267382	0.229811	NOS2/STC2	2
GO:0005154	epidermal growth factor receptor binding	1981-01-01	35/18496	0.142518	0.267382	0.229811	HBEGF	1
GO:0016248	channel inhibitor activity	1981-01-01	35/18496	0.142518	0.267382	0.229811	CAV1	1
GO:0071855	neuropeptide receptor binding	1981-01-01	35/18496	0.142518	0.267382	0.229811	APLN	1
GO:0015103	inorganic anion transmembrane transporter activity	1981-02-01	153/18496	0.14473	0.267382	0.229811	ANO4/GABRQ	2
GO:0022843	voltage-gated monoatomic cation channel activity	1981-02-01	153/18496	0.14473	0.267382	0.229811	CACNA1E/SCN4A	2
GO:0043394	proteoglycan binding	1981-01-01	36/18496	0.14628	0.267975	0.230321	COL5A3	1
GO:0004869	cysteine-type endopeptidase inhibitor activity	1981-01-01	37/18496	0.150026	0.268079	0.230411	FETUB	1
GO:0005109	frizzled binding	1981-01-01	37/18496	0.150026	0.268079	0.230411	WNT2	1
GO:0072349	modified amino acid transmembrane transporter activity	1981-01-01	37/18496	0.150026	0.268079	0.230411	SLC16A12	1
GO:0001228	DNA-binding transcription activator activity, RNA polymerase II-specific	1981-04-01	471/18496	0.15169	0.268849	0.231072	HEYL/LHX2/SIX3/SOX21	4
GO:0001216	DNA-binding transcription activator activity	1981-04-01	475/18496	0.154968	0.272445	0.234163	HEYL/LHX2/SIX3/SOX21	4
GO:0140313	molecular sequestering activity	1981-01-01	40/18496	0.161167	0.281075	0.241581	CAV1	1
GO:0042056	chemoattractant activity	1981-01-01	41/18496	0.164848	0.282585	0.242878	CXCL10	1
GO:0004866	endopeptidase inhibitor activity	1981-02-01	168/18496	0.167672	0.282585	0.242878	FETUB/HMSD	2
GO:0035198	miRNA binding	1981-01-01	42/18496	0.168514	0.282585	0.242878	POU5F1	1
GO:0051879	Hsp90 protein binding	1981-01-01	42/18496	0.168514	0.282585	0.242878	KDR	1
GO:0140303	intramembrane lipid transporter activity	1981-01-01	42/18496	0.168514	0.282585	0.242878	ANO4	1
GO:0030414	peptidase inhibitor activity	1981-02-01	175/18496	0.178586	0.297189	0.255431	FETUB/HMSD	2
GO:0016705	oxidoreductase activity, acting on paired donors, with incorporation or reduction of molecular oxygen	1981-02-01	179/18496	0.184873	0.30358	0.260924	FMO2/NOS2	2
GO:0001222	transcription corepressor binding	1981-01-01	47/18496	0.186604	0.30358	0.260924	SIX3	1
GO:0042605	peptide antigen binding	1981-01-01	47/18496	0.186604	0.30358	0.260924	MICB	1
GO:0046982	protein heterodimerization activity	1981-03-01	344/18496	0.191318	0.303838	0.261145	ATP1A2/CAV1/SIM1	3
GO:0061135	endopeptidase regulator activity	1981-02-01	184/18496	0.192776	0.303838	0.261145	FETUB/HMSD	2
GO:0015026	coreceptor activity	1981-01-01	49/18496	0.193731	0.303838	0.261145	KDR	1
GO:0016763	pentosyltransferase activity	1981-01-01	49/18496	0.193731	0.303838	0.261145	ART4	1
GO:0032813	tumor necrosis factor receptor superfamily binding	1981-01-01	49/18496	0.193731	0.303838	0.261145	TNFSF10	1
GO:0048020	CCR chemokine receptor binding	1981-01-01	50/18496	0.197272	0.30718	0.264018	CCL2	1
GO:0016597	amino acid binding	1981-01-01	51/18496	0.200797	0.309297	0.265837	NOS2	1
GO:0015485	cholesterol binding	1981-01-01	52/18496	0.204306	0.309297	0.265837	CAV1	1
GO:0016504	peptidase activator activity	1981-01-01	52/18496	0.204306	0.309297	0.265837	CAV1	1
GO:0019829	ATPase-coupled monoatomic cation transmembrane transporter activity	1981-01-01	52/18496	0.204306	0.309297	0.265837	ATP1A2	1
GO:0042578	phosphoric ester hydrolase activity	1981-03-01	358/18496	0.207	0.311214	0.267485	ALPL/ATP1A2/GDPD2	3
GO:0050997	quaternary ammonium group binding	1981-01-01	54/18496	0.21128	0.315218	0.270926	APOA4	1
GO:0050840	extracellular matrix binding	1981-01-01	55/18496	0.214744	0.315218	0.270926	CLEC14A	1
GO:1904315	transmitter-gated monoatomic ion channel activity involved in regulation of postsynaptic membrane potential	1981-01-01	55/18496	0.214744	0.315218	0.270926	GRIK1	1
GO:0061980	regulatory RNA binding	1981-01-01	56/18496	0.218193	0.315218	0.270926	POU5F1	1
GO:0005244	voltage-gated monoatomic ion channel activity	1981-02-01	200/18496	0.218339	0.315218	0.270926	CACNA1E/SCN4A	2
GO:0022832	voltage-gated channel activity	1981-02-01	200/18496	0.218339	0.315218	0.270926	CACNA1E/SCN4A	2
GO:0099529	neurotransmitter receptor activity involved in regulation of postsynaptic membrane potential	1981-01-01	57/18496	0.221627	0.31786	0.273197	GRIK1	1
GO:0016836	hydro-lyase activity	1981-01-01	61/18496	0.235216	0.33082	0.284336	CA8	1
GO:0022824	transmitter-gated monoatomic ion channel activity	1981-01-01	61/18496	0.235216	0.33082	0.284336	GRIK1	1
GO:0022835	transmitter-gated channel activity	1981-01-01	61/18496	0.235216	0.33082	0.284336	GRIK1	1
GO:0008028	monocarboxylic acid transmembrane transporter activity	1981-01-01	62/18496	0.238576	0.331271	0.284724	SLC16A12	1
GO:0032934	sterol binding	1981-01-01	62/18496	0.238576	0.331271	0.284724	CAV1	1
GO:0005548	phospholipid transporter activity	1981-01-01	64/18496	0.245253	0.336259	0.289011	ANO4	1
GO:0038024	cargo receptor activity	1981-01-01	64/18496	0.245253	0.336259	0.289011	LYVE1	1
GO:0002039	p53 binding	1981-01-01	66/18496	0.251872	0.341044	0.293124	NTRK3	1
GO:0019843	rRNA binding	1981-01-01	66/18496	0.251872	0.341044	0.293124	CAVIN1	1
GO:0005518	collagen binding	1981-01-01	68/18496	0.258434	0.347769	0.298904	COL5A3	1
GO:0019887	protein kinase regulator activity	1981-02-01	226/18496	0.260415	0.348285	0.299347	CXCL10/HBEGF	2
GO:0098960	postsynaptic neurotransmitter receptor activity	1981-01-01	72/18496	0.271388	0.360747	0.310058	GRIK1	1
GO:0016835	carbon-oxygen lyase activity	1981-01-01	77/18496	0.287266	0.379539	0.326209	CA8	1
GO:0030971	receptor tyrosine kinase binding	1981-01-01	81/18496	0.299721	0.39361	0.338303	ANGPT2	1
GO:0016209	antioxidant activity	1981-01-01	83/18496	0.305869	0.398697	0.342676	APOA4	1
GO:0051117	ATPase binding	1981-01-01	84/18496	0.308922	0.398697	0.342676	CAV1	1
GO:0019207	kinase regulator activity	1981-02-01	256/18496	0.309082	0.398697	0.342676	CXCL10/HBEGF	2
GO:0042562	hormone binding	1981-01-01	85/18496	0.311962	0.400046	0.343835	ATP1A2	1
GO:0008081	phosphoric diester hydrolase activity	1981-01-01	87/18496	0.318003	0.405408	0.348443	GDPD2	1
GO:0043178	alcohol binding	1981-01-01	89/18496	0.323992	0.410641	0.352941	CAV1	1
GO:0016791	phosphatase activity	1981-02-01	270/18496	0.331625	0.417886	0.359168	ALPL/ATP1A2	2
GO:0140104	molecular carrier activity	1981-01-01	95/18496	0.341648	0.428041	0.367896	TF	1
GO:0042626	ATPase-coupled transmembrane transporter activity	1981-01-01	96/18496	0.344546	0.429205	0.368897	ATP1A2	1
GO:0004867	serine-type endopeptidase inhibitor activity	1981-01-01	101/18496	0.358848	0.444482	0.382027	HMSD	1
GO:0099094	ligand-gated monoatomic cation channel activity	1981-01-01	110/18496	0.383819	0.472727	0.406303	GRIK1	1
GO:0001221	transcription coregulator binding	1981-01-01	112/18496	0.389237	0.476706	0.409723	SIX3	1
GO:0031490	chromatin DNA binding	1981-01-01	120/18496	0.41044	0.499865	0.429628	PRDM14	1
GO:1990782	protein tyrosine kinase binding	1981-01-01	123/18496	0.418202	0.506489	0.435322	ANGPT2	1
GO:0030295	protein kinase activator activity	1981-01-01	124/18496	0.420767	0.50678	0.435572	HBEGF	1
GO:0031072	heat shock protein binding	1981-01-01	128/18496	0.430916	0.516152	0.443626	KDR	1
GO:0019209	kinase activator activity	1981-01-01	133/18496	0.443355	0.52244	0.449031	HBEGF	1
GO:0044325	transmembrane transporter binding	1981-01-01	133/18496	0.443355	0.52244	0.449031	CAV1	1
GO:0051087	protein-folding chaperone binding	1981-01-01	133/18496	0.443355	0.52244	0.449031	ATP1A2	1
GO:0008194	UDP-glycosyltransferase activity	1981-01-01	145/18496	0.472123	0.553349	0.475597	GALNT17	1
GO:0016779	nucleotidyltransferase activity	1981-01-01	147/18496	0.476773	0.55581	0.477712	ART4	1
GO:0005506	iron ion binding	1981-01-01	153/18496	0.490481	0.56875	0.488834	TF	1
GO:0005525	GTP binding	1981-02-01	382/18496	0.500952	0.577817	0.496627	GIMAP4/IFI44L	2
GO:0004857	enzyme inhibitor activity	1981-02-01	386/18496	0.506507	0.58115	0.499492	FETUB/HMSD	2
GO:0015399	primary active transmembrane transporter activity	1981-01-01	164/18496	0.514698	0.583791	0.501761	ATP1A2	1
GO:0046943	carboxylic acid transmembrane transporter activity	1981-01-01	164/18496	0.514698	0.583791	0.501761	SLC16A12	1
GO:0005342	organic acid transmembrane transporter activity	1981-01-01	165/18496	0.516842	0.583791	0.501761	SLC16A12	1
GO:0019001	guanyl nucleotide binding	1981-02-01	403/18496	0.529674	0.592148	0.508944	GIMAP4/IFI44L	2
GO:0032561	guanyl ribonucleotide binding	1981-02-01	403/18496	0.529674	0.592148	0.508944	GIMAP4/IFI44L	2
GO:0016887	ATP hydrolysis activity	1981-02-01	412/18496	0.541643	0.601859	0.51729	ALPL/ATP1A2	2
GO:0003823	antigen binding	1981-01-01	178/18496	0.543881	0.601859	0.51729	MICB	1
GO:0031406	carboxylic acid binding	1981-01-01	195/18496	0.576996	0.630966	0.542308	NOS2	1
GO:0016758	hexosyltransferase activity	1981-01-01	196/18496	0.578868	0.630966	0.542308	GALNT17	1
GO:0016829	lyase activity	1981-01-01	196/18496	0.578868	0.630966	0.542308	CA8	1
GO:0005516	calmodulin binding	1981-01-01	204/18496	0.593554	0.641828	0.551643	NOS2	1
GO:0022804	active transmembrane transporter activity	1981-02-01	454/18496	0.594721	0.641828	0.551643	ATP1A2/SLC16A12	2
GO:0043177	organic acid binding	1981-01-01	207/18496	0.59893	0.643186	0.552811	NOS2	1
GO:0008168	methyltransferase activity	1981-01-01	215/18496	0.612925	0.654988	0.562955	PRDM14	1
GO:0005543	phospholipid binding	1981-02-01	484/18496	0.629793	0.668163	0.574278	APOA4/APOB	2
GO:0016741	transferase activity, transferring one-carbon groups	1981-01-01	226/18496	0.631383	0.668163	0.574278	PRDM14	1
GO:0008514	organic anion transmembrane transporter activity	1981-01-01	242/18496	0.65669	0.691447	0.594291	SLC16A12	1
GO:0022853	active monoatomic ion transmembrane transporter activity	1981-01-01	244/18496	0.65973	0.691447	0.594291	ATP1A2	1
GO:0031267	small GTPase binding	1981-01-01	281/18496	0.711409	0.742044	0.637778	CAV1	1
GO:0015291	secondary active transmembrane transporter activity	1981-01-01	286/18496	0.717769	0.745113	0.640416	SLC16A12	1
GO:0031625	ubiquitin protein ligase binding	1981-01-01	308/18496	0.74415	0.768837	0.660807	POU5F1	1
GO:0051020	GTPase binding	1981-01-01	313/18496	0.749797	0.771018	0.662681	CAV1	1
GO:0042277	peptide binding	1981-01-01	325/18496	0.762853	0.779261	0.669766	MICB	1
GO:0044389	ubiquitin-like protein ligase binding	1981-01-01	327/18496	0.764963	0.779261	0.669766	POU5F1	1
GO:0045296	cadherin binding	1981-01-01	334/18496	0.772201	0.782976	0.672959	KDR	1
GO:0004175	endopeptidase activity	1981-01-01	389/18496	0.821916	0.829527	0.712968	NRIP2	1
GO:0033218	amide binding	1981-01-01	405/18496	0.834249	0.838093	0.720331	MICB	1
GO:0030674	protein-macromolecule adaptor activity	1981-01-01	421/18496	0.845737	0.845737	0.726901	CAV1	1

## Sheet: GO_CC_down
ID	Description	GeneRatio	BgRatio	pvalue	p.adjust	qvalue	geneID	Count
GO:0062023	collagen-containing extracellular matrix	1988-11-01	429/19886	2.98428e-06	0.000420784	0.000339266	ANGPT2/APOA4/CCN3/CLEC14A/COL5A3/COL8A1/FGFBP3/MMRN1/ORM2/THBS2/WNT2	11
GO:0031091	platelet alpha granule	1988-04-01	91/19886	0.000713595	0.0503084	0.0405622	MMRN1/ORM2/PECAM1/THBS2	4
GO:0042627	chylomicron	1988-02-01	12/19886	0.00124151	0.058351	0.0470467	APOA4/APOB	2
GO:0005788	endoplasmic reticulum lumen	1988-06-01	313/19886	0.00266535	0.0707233	0.0570221	APOA4/APOB/COL5A3/COL8A1/STC2/TF	6
GO:0034361	very-low-density lipoprotein particle	1988-02-01	20/19886	0.00349279	0.0707233	0.0570221	APOA4/APOB	2
GO:0034385	triglyceride-rich plasma lipoprotein particle	1988-02-01	20/19886	0.00349279	0.0707233	0.0570221	APOA4/APOB	2
GO:0098644	complex of collagen trimers	1988-02-01	21/19886	0.00384938	0.0707233	0.0570221	COL5A3/COL8A1	2
GO:0030669	clathrin-coated endocytic vesicle membrane	1988-03-01	74/19886	0.00432769	0.0707233	0.0570221	APOB/HBEGF/TF	3
GO:0071682	endocytic vesicle lumen	1988-02-01	23/19886	0.00461105	0.0707233	0.0570221	APOB/SCGB3A2	2
GO:0034706	sodium channel complex	1988-02-01	24/19886	0.00501584	0.0707233	0.0570221	GRIK1/SCN4A	2
GO:0005901	caveola	1988-03-01	81/19886	0.00557108	0.0714112	0.0575767	ATP1A2/CAV1/CAVIN1	3
GO:0045334	clathrin-coated endocytic vesicle	1988-03-01	92/19886	0.00791954	0.0742783	0.0598884	APOB/HBEGF/TF	3
GO:1902495	transmembrane transporter complex	1988-06-01	394/19886	0.00807254	0.0742783	0.0598884	ATP1A2/CACNA1E/GABRQ/GRIK1/KCNMB1/SCN4A	6
GO:0005921	gap junction	1988-02-01	32/19886	0.00880983	0.0742783	0.0598884	CCN3/GJA4	2
GO:0045121	membrane raft	1988-05-01	286/19886	0.00882372	0.0742783	0.0598884	ATP1A2/CAV1/CAVIN1/KDR/PECAM1	5
GO:0098857	membrane microdomain	1988-05-01	287/19886	0.00894954	0.0742783	0.0598884	ATP1A2/CAV1/CAVIN1/KDR/PECAM1	5
GO:0034703	cation channel complex	1988-04-01	193/19886	0.0106467	0.0742783	0.0598884	CACNA1E/GRIK1/KCNMB1/SCN4A	4
GO:0034702	monoatomic ion channel complex	1988-05-01	300/19886	0.0107	0.0742783	0.0598884	CACNA1E/GABRQ/GRIK1/KCNMB1/SCN4A	5
GO:1990351	transporter complex	1988-06-01	421/19886	0.0109647	0.0742783	0.0598884	ATP1A2/CACNA1E/GABRQ/GRIK1/KCNMB1/SCN4A	6
GO:0034358	plasma lipoprotein particle	1988-02-01	36/19886	0.0110627	0.0742783	0.0598884	APOA4/APOB	2
GO:1990777	lipoprotein particle	1988-02-01	36/19886	0.0110627	0.0742783	0.0598884	APOA4/APOB	2
GO:0030666	endocytic vesicle membrane	1988-04-01	202/19886	0.012418	0.0790883	0.0637666	APOB/CAV1/HBEGF/TF	4
GO:0032994	protein-lipid complex	1988-02-01	39/19886	0.0129009	0.0790883	0.0637666	APOA4/APOB	2
GO:0044853	plasma membrane raft	1988-03-01	112/19886	0.013495	0.0792833	0.0639238	ATP1A2/CAV1/CAVIN1	3
GO:0030139	endocytic vesicle	1988-05-01	348/19886	0.0191737	0.10814	0.0871899	APOB/CAV1/HBEGF/SCGB3A2/TF	5
GO:0030665	clathrin-coated vesicle membrane	1988-03-01	136/19886	0.0225162	0.122107	0.0984516	APOB/HBEGF/TF	3
GO:0005891	voltage-gated calcium channel complex	1988-02-01	55/19886	0.0247035	0.129007	0.104015	CACNA1E/SCN4A	2
GO:0072562	blood microparticle	1988-03-01	144/19886	0.0260996	0.13143	0.105968	APOA4/ORM2/TF	3
GO:0009897	external side of plasma membrane	1988-05-01	387/19886	0.0286545	0.13932	0.11233	CLEC14A/CXCL10/KDR/MICB/PRND	5
GO:0031093	platelet alpha granule lumen	1988-02-01	67/19886	0.0355521	0.167095	0.134724	MMRN1/ORM2	2
GO:0005769	early endosome	1988-05-01	427/19886	0.0410349	0.186642	0.150484	APOA4/APOB/CAV1/KDR/TF	5
GO:0098850	extrinsic component of synaptic vesicle membrane	1988-01-01	11/19886	0.0476263	0.191905	0.154727	SYN3	1
GO:0034704	calcium channel complex	1988-02-01	79/19886	0.0478931	0.191905	0.154727	CACNA1E/SCN4A	2
GO:0005583	fibrillar collagen trimer	1988-01-01	12/19886	0.0518431	0.191905	0.154727	COL5A3	1
GO:0005890	sodium:potassium-exchanging ATPase complex	1988-01-01	12/19886	0.0518431	0.191905	0.154727	ATP1A2	1
GO:0034362	low-density lipoprotein particle	1988-01-01	12/19886	0.0518431	0.191905	0.154727	APOB	1
GO:0098643	banded collagen fibril	1988-01-01	12/19886	0.0518431	0.191905	0.154727	COL5A3	1
GO:0005581	collagen trimer	1988-02-01	86/19886	0.055709	0.191905	0.154727	COL5A3/COL8A1	2
GO:0001931	uropod	1988-01-01	13/19886	0.0560414	0.191905	0.154727	ICAM2	1
GO:1990909	Wnt signalosome	1988-01-01	13/19886	0.0560414	0.191905	0.154727	WNT2	1
GO:0001518	voltage-gated sodium channel complex	1988-01-01	14/19886	0.0602214	0.191905	0.154727	SCN4A	1
GO:0031254	cell trailing edge	1988-01-01	14/19886	0.0602214	0.191905	0.154727	ICAM2	1
GO:0005604	basement membrane	1988-02-01	90/19886	0.0603627	0.191905	0.154727	COL8A1/THBS2	2
GO:0034705	potassium channel complex	1988-02-01	90/19886	0.0603627	0.191905	0.154727	GRIK1/KCNMB1	2
GO:0030662	coated vesicle membrane	1988-03-01	203/19886	0.0612462	0.191905	0.154727	APOB/HBEGF/TF	3
GO:0030136	clathrin-coated vesicle	1988-03-01	212/19886	0.067892	0.208104	0.167788	APOB/HBEGF/TF	3
GO:0031092	platelet alpha granule membrane	1988-01-01	17/19886	0.0726518	0.213415	0.17207	PECAM1	1
GO:0098637	protein complex involved in cell-matrix adhesion	1988-01-01	17/19886	0.0726518	0.213415	0.17207	MMRN1	1
GO:0005811	lipid droplet	1988-02-01	104/19886	0.0776262	0.223373	0.180099	APOB/CAV1	2
GO:0090533	cation-transporting ATPase complex	1988-01-01	19/19886	0.0808483	0.223522	0.180219	ATP1A2	1
GO:1902711	GABA-A receptor complex	1988-01-01	19/19886	0.0808483	0.223522	0.180219	GABRQ	1
GO:0005922	connexin complex	1988-01-01	21/19886	0.0889731	0.236702	0.190846	GJA4	1
GO:1902710	GABA receptor complex	1988-01-01	21/19886	0.0889731	0.236702	0.190846	GABRQ	1
GO:0031462	Cul2-RING ubiquitin ligase complex	1988-01-01	25/19886	0.10501	0.269209	0.217055	ZYG11A	1
GO:0098533	ATPase dependent transmembrane transport complex	1988-01-01	25/19886	0.10501	0.269209	0.217055	ATP1A2	1
GO:0034364	high-density lipoprotein particle	1988-01-01	26/19886	0.108976	0.274386	0.221229	APOA4	1
GO:0031312	extrinsic component of organelle membrane	1988-01-01	28/19886	0.116855	0.289062	0.233062	SYN3	1
GO:0005790	smooth endoplasmic reticulum	1988-01-01	30/19886	0.124665	0.303065	0.244353	APOB	1
GO:0042383	sarcolemma	1988-02-01	141/19886	0.129115	0.306055	0.246763	ATP1A2/CAV1	2
GO:0002080	acrosomal membrane	1988-01-01	32/19886	0.132407	0.306055	0.246763	CAV1	1
GO:0070971	endoplasmic reticulum exit site	1988-01-01	32/19886	0.132407	0.306055	0.246763	APOB	1
GO:0031904	endosome lumen	1988-01-01	38/19886	0.155228	0.350878	0.282902	APOB	1
GO:0042581	specific granule	1988-02-01	160/19886	0.157955	0.350878	0.282902	CD93/ORM2	2
GO:0030135	coated vesicle	1988-03-01	311/19886	0.159264	0.350878	0.282902	APOB/HBEGF/TF	3
GO:0030667	secretory granule membrane	1988-03-01	314/19886	0.16246	0.352412	0.28414	CAV1/CD93/PECAM1	3
GO:0008328	ionotropic glutamate receptor complex	1988-01-01	41/19886	0.166416	0.353376	0.284917	GRIK1	1
GO:0034774	secretory granule lumen	1988-03-01	322/19886	0.171077	0.353376	0.284917	MMRN1/ORM2/TF	3
GO:0043025	neuronal cell body	1988-04-01	489/19886	0.171188	0.353376	0.284917	APOB/ATP1A2/CACNA1E/CCN3	4
GO:0060205	cytoplasmic vesicle lumen	1988-03-01	325/19886	0.174342	0.353376	0.284917	MMRN1/ORM2/TF	3
GO:0031983	vesicle lumen	1988-03-01	326/19886	0.175435	0.353376	0.284917	MMRN1/ORM2/TF	3
GO:0005775	vacuolar lumen	1988-02-01	176/19886	0.183083	0.361775	0.291689	APOB/ORM2	2
GO:0098878	neurotransmitter receptor complex	1988-01-01	46/19886	0.184736	0.361775	0.291689	GRIK1	1
GO:0014704	intercalated disc	1988-01-01	50/19886	0.199106	0.375986	0.303146	ATP1A2	1
GO:0005782	peroxisomal matrix	1988-01-01	51/19886	0.202659	0.375986	0.303146	NOS2	1
GO:0030315	T-tubule	1988-01-01	51/19886	0.202659	0.375986	0.303146	ATP1A2	1
GO:0031907	microbody lumen	1988-01-01	51/19886	0.202659	0.375986	0.303146	NOS2	1
GO:0032154	cleavage furrow	1988-01-01	53/19886	0.209718	0.38403	0.309632	ICAM2	1
GO:0034707	chloride channel complex	1988-01-01	55/19886	0.216716	0.391756	0.315861	GABRQ	1
GO:0098636	protein complex involved in cell adhesion	1988-01-01	57/19886	0.223652	0.399177	0.321845	MMRN1	1
GO:0101003	ficolin-1-rich granule membrane	1988-01-01	61/19886	0.237344	0.418318	0.337278	CD93	1
GO:0035580	specific granule lumen	1988-01-01	62/19886	0.240729	0.419046	0.337865	ORM2	1
GO:0032153	cell division site	1988-01-01	72/19886	0.273775	0.464966	0.374888	ICAM2	1
GO:0044291	cell-cell contact zone	1988-01-01	72/19886	0.273775	0.464966	0.374888	ATP1A2	1
GO:0070821	tertiary granule membrane	1988-01-01	73/19886	0.277001	0.464966	0.374888	CD93	1
GO:0005905	clathrin-coated pit	1988-01-01	75/19886	0.283409	0.470126	0.379049	TF	1
GO:0017053	transcription repressor complex	1988-01-01	77/19886	0.289761	0.474365	0.382467	RELB	1
GO:0005758	mitochondrial intermembrane space	1988-01-01	79/19886	0.296058	0.474365	0.382467	ALPL	1
GO:0008076	voltage-gated potassium channel complex	1988-01-01	79/19886	0.296058	0.474365	0.382467	KCNMB1	1
GO:0031970	organelle envelope lumen	1988-01-01	89/19886	0.326722	0.515493	0.415627	ALPL	1
GO:0035578	azurophil granule lumen	1988-01-01	91/19886	0.332694	0.515493	0.415627	ORM2	1
GO:0035579	specific granule membrane	1988-01-01	91/19886	0.332694	0.515493	0.415627	CD93	1
GO:0045211	postsynaptic membrane	1988-02-01	275/19886	0.34419	0.52297	0.421656	GABRQ/GRIK1	2
GO:0005902	microvillus	1988-01-01	97/19886	0.350299	0.52297	0.421656	ICAM2	1
GO:0043202	lysosomal lumen	1988-01-01	98/19886	0.353188	0.52297	0.421656	APOB	1
GO:0009925	basal plasma membrane	1988-02-01	282/19886	0.355435	0.52297	0.421656	SLC16A12/TF	2
GO:0098839	postsynaptic density membrane	1988-01-01	99/19886	0.356065	0.52297	0.421656	GRIK1	1
GO:0030863	cortical cytoskeleton	1988-01-01	105/19886	0.37306	0.53675	0.432766	NOS2	1
GO:0032588	trans-Golgi network membrane	1988-01-01	105/19886	0.37306	0.53675	0.432766	CALN1	1
GO:0045178	basal part of cell	1988-02-01	301/19886	0.385606	0.549196	0.442801	SLC16A12/TF	2
GO:0005938	cell cortex	1988-02-01	305/19886	0.391883	0.552556	0.44551	CAV1/NOS2	2
GO:0014069	postsynaptic density	1988-02-01	315/19886	0.407454	0.56452	0.455156	GRIK1/SYN3	2
GO:0005884	actin filament	1988-01-01	118/19886	0.408376	0.56452	0.455156	GDPD2	1
GO:0098802	plasma membrane signaling receptor complex	1988-02-01	321/19886	0.416706	0.567853	0.457843	GRIK1/TF	2
GO:0099634	postsynaptic specialization membrane	1988-01-01	122/19886	0.418842	0.567853	0.457843	GRIK1	1
GO:0030672	synaptic vesicle membrane	1988-01-01	126/19886	0.429124	0.569227	0.458951	SYN3	1
GO:0099501	exocytic vesicle membrane	1988-01-01	126/19886	0.429124	0.569227	0.458951	SYN3	1
GO:0032279	asymmetric synapse	1988-02-01	331/19886	0.431967	0.569227	0.458951	GRIK1/SYN3	2
GO:0099572	postsynaptic specialization	1988-02-01	346/19886	0.454462	0.593326	0.478381	GRIK1/SYN3	2
GO:0005777	peroxisome	1988-01-01	143/19886	0.470854	0.601641	0.485086	NOS2	1
GO:0042579	microbody	1988-01-01	143/19886	0.470854	0.601641	0.485086	NOS2	1
GO:0001669	acrosomal vesicle	1988-01-01	145/19886	0.475561	0.601641	0.485086	CAV1	1
GO:0098984	neuron to neuron synapse	1988-02-01	362/19886	0.477899	0.601641	0.485086	GRIK1/SYN3	2
GO:0005766	primary lysosome	1988-01-01	155/19886	0.498481	0.616542	0.4971	ORM2	1
GO:0042582	azurophil granule	1988-01-01	155/19886	0.498481	0.616542	0.4971	ORM2	1
GO:0070820	tertiary granule	1988-01-01	164/19886	0.51826	0.628535	0.506769	CD93	1
GO:0042734	presynaptic membrane	1988-01-01	165/19886	0.52041	0.628535	0.506769	GRIK1	1
GO:0097060	synaptic membrane	1988-02-01	393/19886	0.52155	0.628535	0.506769	GABRQ/GRIK1	2
GO:0043197	dendritic spine	1988-01-01	174/19886	0.539334	0.638539	0.514836	ATP1A2	1
GO:0098978	glutamatergic synapse	1988-02-01	407/19886	0.540465	0.638539	0.514836	FILIP1/SYN3	2
GO:0044309	neuron spine	1988-01-01	176/19886	0.543438	0.638539	0.514836	ATP1A2	1
GO:0031461	cullin-RING ubiquitin ligase complex	1988-01-01	181/19886	0.55354	0.645035	0.520073	ZYG11A	1
GO:0101002	ficolin-1-rich granule	1988-01-01	185/19886	0.561463	0.648904	0.523192	CD93	1
GO:0031901	early endosome membrane	1988-01-01	195/19886	0.580667	0.665642	0.536688	CAV1	1
GO:0030027	lamellipodium	1988-01-01	201/19886	0.591787	0.669595	0.539875	GDPD2	1
GO:0055037	recycling endosome	1988-01-01	202/19886	0.593612	0.669595	0.539875	TF	1
GO:0019898	extrinsic component of membrane	1988-01-01	207/19886	0.602616	0.674356	0.543714	SYN3	1
GO:0008021	synaptic vesicle	1988-01-01	213/19886	0.613161	0.680747	0.548866	SYN3	1
GO:0045177	apical part of cell	1988-02-01	469/19886	0.617983	0.680747	0.548866	ADGRF5/TF	2
GO:0098858	actin-based cell projection	1988-01-01	227/19886	0.636702	0.69593	0.561108	ICAM2	1
GO:0070382	exocytic vesicle	1988-01-01	232/19886	0.644762	0.699319	0.56384	SYN3	1
GO:0030658	transport vesicle membrane	1988-01-01	236/19886	0.651082	0.700783	0.565021	SYN3	1
GO:0016323	basolateral plasma membrane	1988-01-01	249/19886	0.670864	0.716605	0.577778	SLC16A12	1
GO:0005802	trans-Golgi network	1988-01-01	259/19886	0.685323	0.726546	0.585793	CALN1	1
GO:0000151	ubiquitin ligase complex	1988-01-01	314/19886	0.754315	0.788994	0.636143	ZYG11A	1
GO:0005770	late endosome	1988-01-01	315/19886	0.75542	0.788994	0.636143	TF	1
GO:0098791	Golgi apparatus subcompartment	1988-01-01	382/19886	0.819254	0.849374	0.684826	CALN1	1
GO:0016324	apical plasma membrane	1988-01-01	403/19886	0.835637	0.855217	0.689537	TF	1
GO:0005925	focal adhesion	1988-01-01	421/19886	0.848504	0.855217	0.689537	CAV1	1
GO:0031252	cell leading edge	1988-01-01	423/19886	0.849871	0.855217	0.689537	GDPD2	1
GO:0030055	cell-substrate junction	1988-01-01	431/19886	0.855217	0.855217	0.689537	CAV1	1
GO:0030133	transport vesicle	1988-01-01	431/19886	0.855217	0.855217	0.689537	SYN3	1

## Sheet: KEGG
category	subcategory	ID	Description	GeneRatio	BgRatio	pvalue	p.adjust	qvalue	geneID	Count
Human Diseases	Infectious disease: parasitic	hsa05144	Malaria	17624	50/9434	0.00011442	0.0177352	0.015778	CCL2/CR1L/PECAM1/THBS2	4
Human Diseases	Cancer: overview	hsa05205	Proteoglycans in cancer	17685	204/9434	0.000546707	0.0403304	0.0358797	CAV1/HBEGF/KDR/NANOG/WNT2/WNT6	6
Cellular Processes	Cellular community - eukaryotes	hsa04550	Signaling pathways regulating pluripotency of stem cells	17654	144/9434	0.000780589	0.0403304	0.0358797	LHX5/NANOG/POU5F1/WNT2/WNT6	5
Human Diseases	Cardiovascular disease	hsa05418	Fluid shear stress and atherosclerosis	17624	142/9434	0.00573167	0.182418	0.162287	CAV1/CCL2/KDR/PECAM1	4
Human Diseases	Cancer: specific types	hsa05224	Breast cancer	17624	148/9434	0.0066267	0.182418	0.162287	DLL4/HEYL/WNT2/WNT6	4
Organismal Systems	Digestive system	hsa04977	Vitamin digestion and absorption	17564	26/9434	0.00762188	0.182418	0.162287	APOA4/APOB	2
Metabolism	Metabolism of cofactors and vitamins	hsa00790	Folate biosynthesis	17564	28/9434	0.00880775	0.182418	0.162287	AKR1C3/ALPL	2
Organismal Systems	Endocrine system	hsa04911	Insulin secretion	17593	86/9434	0.00941513	0.182418	0.162287	ATP1A2/KCNMB1/STX1A	3
Environmental Information Processing	Signaling molecules and interaction	hsa04061	Viral protein interaction with cytokine and cytokine receptor	17593	100/9434	0.0141586	0.239039	0.21266	CCL2/CXCL10/TNFSF10	3
Organismal Systems	Digestive system	hsa04974	Protein digestion and absorption	17593	105/9434	0.0161274	0.239039	0.21266	ATP1A2/COL5A3/COL8A1	3
Environmental Information Processing	Signal transduction	hsa04066	HIF-1 signaling pathway	17593	110/9434	0.0182431	0.239039	0.21266	ANGPT2/NOS2/TF	3
Cellular Processes	Cellular community - eukaryotes	hsa04510	Focal adhesion	17624	203/9434	0.0193656	0.239039	0.21266	CAV1/EMP1/KDR/THBS2	4
Organismal Systems	Digestive system	hsa04975	Fat digestion and absorption	17564	43/9434	0.0200484	0.239039	0.21266	APOA4/APOB	2
Human Diseases	Endocrine and metabolic disease	hsa04930	Type II diabetes mellitus	17564	47/9434	0.0236942	0.24499	0.217954	CACNA1E/IRS4	2
Human Diseases	Cardiovascular disease	hsa05417	Lipid and atherosclerosis	17624	216/9434	0.0237087	0.24499	0.217954	APOA4/APOB/CCL2/TNFSF10	4
Organismal Systems	Digestive system	hsa04979	Cholesterol metabolism	17564	51/9434	0.0275904	0.248518	0.221093	APOA4/APOB	2
Environmental Information Processing	Signal transduction	hsa04068	FoxO signaling pathway	17593	133/9434	0.0298861	0.248518	0.221093	FOXG1/IRS4/TNFSF10	3
NA	NA	hsa04820	Cytoskeleton in muscle cells	17624	233/9434	0.030223	0.248518	0.221093	ATP1A2/COL5A3/THBS2/TRIM55	4
Organismal Systems	Immune system	hsa04650	Natural killer cell mediated cytotoxicity	17593	134/9434	0.0304635	0.248518	0.221093	ICAM2/MICB/TNFSF10	3
Organismal Systems	Digestive system	hsa04978	Mineral absorption	17564	61/9434	0.0383542	0.274092	0.243844	ATP1A2/TF	2
Environmental Information Processing	Signal transduction	hsa04330	Notch signaling pathway	17564	62/9434	0.0395064	0.274092	0.243844	DLL4/HEYL	2
Environmental Information Processing	Signal transduction	hsa04020	Calcium signaling pathway	17624	254/9434	0.0396112	0.274092	0.243844	CACNA1E/KDR/NOS2/NTRK3	4
Human Diseases	Cancer: specific types	hsa05217	Basal cell carcinoma	17564	63/9434	0.0406717	0.274092	0.243844	WNT2/WNT6	2
Environmental Information Processing	Signal transduction	hsa04390	Hippo signaling pathway	17593	157/9434	0.0453614	0.292959	0.260629	GDF7/WNT2/WNT6	3
Environmental Information Processing	Signal transduction	hsa04022	cGMP-PKG signaling pathway	17593	166/9434	0.0520172	0.322506	0.286916	ATP1A2/IRS4/KCNMB1	3
Human Diseases	Infectious disease: viral	hsa05164	Influenza A	17593	173/9434	0.057505	0.342818	0.304986	CCL2/CXCL10/TNFSF10	3
Human Diseases	Infectious disease: parasitic	hsa05140	Leishmaniasis	17564	79/9434	0.0609795	0.349709	0.311116	CR1L/NOS2	2
Environmental Information Processing	Signaling molecules and interaction	hsa04060	Cytokine-cytokine receptor interaction	17624	298/9434	0.0641578	0.349709	0.311116	CCL2/CXCL10/GDF7/TNFSF10	4
Environmental Information Processing	Signal transduction	hsa04010	MAPK signaling pathway	17624	300/9434	0.0654294	0.349709	0.311116	ANGPT2/CACNA1E/KDR/RELB	4
Metabolism	Metabolism of cofactors and vitamins	hsa00730	Thiamine metabolism	17533	15/9434	0.0737133	0.380852	0.338823	ALPL	1
NA	NA	hsa04082	Neuroactive ligand signaling	17593	199/9434	0.0801635	0.382999	0.340733	CHRM4/GABRQ/GRIK1	3
Metabolism	Metabolism of other amino acids	hsa00430	Taurine and hypotaurine metabolism	17533	17/9434	0.0831306	0.382999	0.340733	FMO2	1
Metabolism	Energy metabolism	hsa00910	Nitrogen metabolism	17533	17/9434	0.0831306	0.382999	0.340733	CA8	1
Organismal Systems	Immune system	hsa04657	IL-17 signaling pathway	17564	95/9434	0.0840127	0.382999	0.340733	CCL2/CXCL10	2
Human Diseases	Infectious disease: viral	hsa05165	Human papillomavirus infection	17624	333/9434	0.0883059	0.388072	0.345246	HEYL/THBS2/WNT2/WNT6	4
Human Diseases	Drug resistance: antineoplastic	hsa01522	Endocrine resistance	17564	99/9434	0.0901329	0.388072	0.345246	DLL4/HBEGF	2
Organismal Systems	Endocrine system	hsa04916	Melanogenesis	17564	101/9434	0.0932419	0.390608	0.347502	WNT2/WNT6	2
Human Diseases	Infectious disease: parasitic	hsa05142	Chagas disease	17564	103/9434	0.0963821	0.393138	0.349752	CCL2/NOS2	2
Environmental Information Processing	Signal transduction	hsa04350	TGF-beta signaling pathway	17564	110/9434	0.107606	0.418967	0.372731	GDF7/TF	2
Metabolism	Amino acid metabolism	hsa00220	Arginine biosynthesis	17533	23/9434	0.110824	0.418967	0.372731	NOS2	1
Organismal Systems	Excretory system	hsa04964	Proximal tubule bicarbonate reclamation	17533	23/9434	0.110824	0.418967	0.372731	ATP1A2	1
Environmental Information Processing	Signaling molecules and interaction	hsa04080	Neuroactive ligand-receptor interaction	17624	370/9434	0.117993	0.431616	0.383985	APLN/CHRM4/GABRQ/GRIK1	4
Human Diseases	Infectious disease: viral	hsa05171	Coronavirus disease - COVID-19	17593	238/9434	0.120209	0.431616	0.383985	CCL2/CXCL10/HBEGF	3
Environmental Information Processing	Signal transduction	hsa04668	TNF signaling pathway	17564	119/9434	0.122523	0.431616	0.383985	CCL2/CXCL10	2
Organismal Systems	Endocrine system	hsa04919	Thyroid hormone signaling pathway	17564	122/9434	0.127605	0.439529	0.391024	ATP1A2/DIO1	2
Human Diseases	Neurodegenerative disease	hsa05010	Alzheimer disease	17624	391/9434	0.136581	0.460218	0.40943	IRS4/NOS2/WNT2/WNT6	4
Genetic Information Processing	Folding, sorting and degradation	hsa04130	SNARE interactions in vesicular transport	17533	33/9434	0.155169	0.511728	0.455255	STX1A	1
Environmental Information Processing	Signal transduction	hsa04371	Apelin signaling pathway	17564	140/9434	0.159062	0.513604	0.456924	APLN/NOS2	2
Metabolism	Glycan biosynthesis and metabolism	hsa00512	Mucin type O-glycan biosynthesis	17533	36/9434	0.168045	0.513604	0.456924	GALNT17	1
Metabolism	Metabolism of cofactors and vitamins	hsa00760	Nicotinate and nicotinamide metabolism	17533	38/9434	0.176522	0.513604	0.456924	NMRK2	1
Organismal Systems	Excretory system	hsa04960	Aldosterone-regulated sodium reabsorption	17533	38/9434	0.176522	0.513604	0.456924	ATP1A2	1
Human Diseases	Cancer: specific types	hsa05226	Gastric cancer	17564	150/9434	0.177124	0.513604	0.456924	WNT2/WNT6	2
Human Diseases	Endocrine and metabolic disease	hsa04934	Cushing syndrome	17564	155/9434	0.186278	0.513604	0.456924	WNT2/WNT6	2
Human Diseases	Substance dependence	hsa05033	Nicotine addiction	17533	41/9434	0.18908	0.513604	0.456924	GABRQ	1
Human Diseases	Cancer: specific types	hsa05219	Bladder cancer	17533	41/9434	0.18908	0.513604	0.456924	HBEGF	1
Cellular Processes	Transport and catabolism	hsa04148	Efferocytosis	17564	157/9434	0.189959	0.513604	0.456924	ANO4/PECAM1	2
Environmental Information Processing	Signal transduction	hsa04150	mTOR signaling pathway	17564	158/9434	0.191804	0.513604	0.456924	WNT2/WNT6	2
Cellular Processes	Cell growth and death	hsa04216	Ferroptosis	17533	42/9434	0.193224	0.513604	0.456924	TF	1
Environmental Information Processing	Signaling molecules and interaction	hsa04514	Cell adhesion molecules	17564	160/9434	0.195501	0.513604	0.456924	ICAM2/PECAM1	2
Metabolism	Glycan biosynthesis and metabolism	hsa00514	Other types of O-glycan biosynthesis	17533	47/9434	0.213634	0.54127	0.481538	GALNT17	1
Human Diseases	Cancer: specific types	hsa05225	Hepatocellular carcinoma	17564	170/9434	0.214118	0.54127	0.481538	WNT2/WNT6	2
Environmental Information Processing	Signal transduction	hsa04310	Wnt signaling pathway	17564	174/9434	0.221617	0.54127	0.481538	WNT2/WNT6	2
Metabolism	Amino acid metabolism	hsa00330	Arginine and proline metabolism	17533	50/9434	0.225637	0.54127	0.481538	NOS2	1
Human Diseases	Neurodegenerative disease	hsa05022	Pathways of neurodegeneration - multiple diseases	17624	483/9434	0.229932	0.54127	0.481538	NOS2/STX1A/WNT2/WNT6	4
Organismal Systems	Endocrine system	hsa04913	Ovarian steroidogenesis	17533	52/9434	0.233539	0.54127	0.481538	AKR1C3	1
Organismal Systems	Digestive system	hsa04973	Carbohydrate digestion and absorption	17533	52/9434	0.233539	0.54127	0.481538	ATP1A2	1
Human Diseases	Infectious disease: bacterial	hsa05152	Tuberculosis	17564	182/9434	0.236681	0.54127	0.481538	CR1L/NOS2	2
Organismal Systems	Excretory system	hsa04961	Endocrine and other factor-regulated calcium reabsorption	17533	53/9434	0.237461	0.54127	0.481538	ATP1A2	1
Human Diseases	Infectious disease: bacterial	hsa05134	Legionellosis	17533	56/9434	0.249107	0.549289	0.488671	CR1L	1
Organismal Systems	Immune system	hsa04062	Chemokine signaling pathway	17564	193/9434	0.257493	0.549289	0.488671	CCL2/CXCL10	2
Organismal Systems	Endocrine system	hsa04923	Regulation of lipolysis in adipocytes	17533	59/9434	0.260579	0.549289	0.488671	IRS4	1
Human Diseases	Infectious disease: viral	hsa05167	Kaposi sarcoma-associated herpesvirus infection	17564	196/9434	0.26318	0.549289	0.488671	ANGPT2/MICB	2
Environmental Information Processing	Signal transduction	hsa04370	VEGF signaling pathway	17533	60/9434	0.264365	0.549289	0.488671	KDR	1
Organismal Systems	Aging	hsa04213	Longevity regulating pathway - multiple species	17533	62/9434	0.27188	0.549289	0.488671	IRS4	1
Metabolism	Lipid metabolism	hsa00140	Steroid hormone biosynthesis	17533	63/9434	0.275609	0.549289	0.488671	AKR1C3	1
Metabolism	Lipid metabolism	hsa00590	Arachidonic acid metabolism	17533	63/9434	0.275609	0.549289	0.488671	AKR1C3	1
Human Diseases	Infectious disease: viral	hsa05169	Epstein-Barr virus infection	17564	204/9434	0.278352	0.549289	0.488671	CXCL10/RELB	2
Environmental Information Processing	Signal transduction	hsa04151	PI3K-Akt signaling pathway	17593	362/9434	0.279594	0.549289	0.488671	ANGPT2/KDR/THBS2	3
Environmental Information Processing	Signal transduction	hsa04015	Rap1 signaling pathway	17564	212/9434	0.293514	0.549289	0.488671	ANGPT2/KDR	2
Human Diseases	Substance dependence	hsa05031	Amphetamine addiction	17533	69/9434	0.297595	0.549289	0.488671	STX1A	1
Organismal Systems	Endocrine system	hsa04920	Adipocytokine signaling pathway	17533	70/9434	0.301195	0.549289	0.488671	IRS4	1
Human Diseases	Cardiovascular disease	hsa05416	Viral myocarditis	17533	70/9434	0.301195	0.549289	0.488671	CAV1	1
Human Diseases	Infectious disease: bacterial	hsa05120	Epithelial cell signaling in Helicobacter pylori infection	17533	71/9434	0.304777	0.549289	0.488671	HBEGF	1
Human Diseases	Cancer: overview	hsa05230	Central carbon metabolism in cancer	17533	71/9434	0.304777	0.549289	0.488671	NTRK3	1
NA	NA	hsa04081	Hormone signaling	17564	219/9434	0.306755	0.549289	0.488671	DIO1/IRS4	2
Organismal Systems	Immune system	hsa04622	RIG-I-like receptor signaling pathway	17533	72/9434	0.308341	0.549289	0.488671	CXCL10	1
Metabolism	Xenobiotics biodegradation and metabolism	hsa00982	Drug metabolism - cytochrome P450	17533	73/9434	0.311887	0.549289	0.488671	FMO2	1
Organismal Systems	Endocrine system	hsa04918	Thyroid hormone synthesis	17533	75/9434	0.318926	0.549289	0.488671	ATP1A2	1
Organismal Systems	Digestive system	hsa04971	Gastric acid secretion	17533	76/9434	0.322419	0.549289	0.488671	ATP1A2	1
Human Diseases	Infectious disease: bacterial	hsa05100	Bacterial invasion of epithelial cells	17533	78/9434	0.329353	0.549289	0.488671	CAV1	1
Human Diseases	Infectious disease: bacterial	hsa05133	Pertussis	17533	78/9434	0.329353	0.549289	0.488671	NOS2	1
Organismal Systems	Nervous system	hsa04721	Synaptic vesicle cycle	17533	79/9434	0.332794	0.549289	0.488671	STX1A	1
Human Diseases	Drug resistance: antineoplastic	hsa01521	EGFR tyrosine kinase inhibitor resistance	17533	80/9434	0.336217	0.549289	0.488671	KDR	1
Environmental Information Processing	Signal transduction	hsa04014	Ras signaling pathway	17564	238/9434	0.342457	0.549289	0.488671	ANGPT2/KDR	2
Cellular Processes	Transport and catabolism	hsa04146	Peroxisome	17533	83/9434	0.346384	0.549289	0.488671	NOS2	1
Organismal Systems	Immune system	hsa04623	Cytosolic DNA-sensing pathway	17533	83/9434	0.346384	0.549289	0.488671	CXCL10	1
Environmental Information Processing	Signal transduction	hsa04012	ErbB signaling pathway	17533	86/9434	0.356399	0.549289	0.488671	HBEGF	1
Organismal Systems	Circulatory system	hsa04260	Cardiac muscle contraction	17533	87/9434	0.359704	0.549289	0.488671	ATP1A2	1
Organismal Systems	Immune system	hsa04610	Complement and coagulation cascades	17533	88/9434	0.362992	0.549289	0.488671	CR1L	1
Environmental Information Processing	Signaling molecules and interaction	hsa04512	ECM-receptor interaction	17533	89/9434	0.366264	0.549289	0.488671	THBS2	1
Organismal Systems	Nervous system	hsa04727	GABAergic synapse	17533	89/9434	0.366264	0.549289	0.488671	GABRQ	1
Organismal Systems	Aging	hsa04211	Longevity regulating pathway	17533	90/9434	0.369519	0.549289	0.488671	IRS4	1
Organismal Systems	Digestive system	hsa04976	Bile secretion	17533	90/9434	0.369519	0.549289	0.488671	ATP1A2	1
Human Diseases	Substance dependence	hsa05032	Morphine addiction	17533	91/9434	0.372758	0.549289	0.488671	GABRQ	1
Organismal Systems	Immune system	hsa04658	Th1 and Th2 cell differentiation	17533	93/9434	0.379186	0.549289	0.488671	DLL4	1
Organismal Systems	Endocrine system	hsa04912	GnRH signaling pathway	17533	93/9434	0.379186	0.549289	0.488671	HBEGF	1
Human Diseases	Cancer: specific types	hsa05222	Small cell lung cancer	17533	93/9434	0.379186	0.549289	0.488671	NOS2	1
Human Diseases	Immune disease	hsa05323	Rheumatoid arthritis	17533	95/9434	0.385551	0.553336	0.492272	CCL2	1
Organismal Systems	Digestive system	hsa04970	Salivary secretion	17533	97/9434	0.391851	0.556559	0.495139	ATP1A2	1
Organismal Systems	Endocrine system	hsa04925	Aldosterone synthesis and secretion	17533	98/9434	0.394977	0.556559	0.495139	ATP1A2	1
Organismal Systems	Immune system	hsa04640	Hematopoietic cell lineage	17533	100/9434	0.401183	0.55947	0.497729	CR1L	1
Human Diseases	Endocrine and metabolic disease	hsa04933	AGE-RAGE signaling pathway in diabetic complications	17533	101/9434	0.404262	0.55947	0.497729	CCL2	1
Human Diseases	Infectious disease: parasitic	hsa05146	Amoebiasis	17533	103/9434	0.410375	0.560443	0.498594	NOS2	1
Environmental Information Processing	Signal transduction	hsa04064	NF-kappa B signaling pathway	17533	105/9434	0.416426	0.560443	0.498594	RELB	1
Organismal Systems	Immune system	hsa04625	C-type lectin receptor signaling pathway	17533	105/9434	0.416426	0.560443	0.498594	RELB	1
Organismal Systems	Digestive system	hsa04972	Pancreatic secretion	17533	106/9434	0.419428	0.560443	0.498594	ATP1A2	1
Organismal Systems	Immune system	hsa04620	Toll-like receptor signaling pathway	17533	109/9434	0.428346	0.567467	0.504843	CXCL10	1
Human Diseases	Infectious disease: parasitic	hsa05145	Toxoplasmosis	17533	112/9434	0.437129	0.569987	0.507085	NOS2	1
Organismal Systems	Endocrine system	hsa04928	Parathyroid hormone synthesis, secretion and action	17533	115/9434	0.44578	0.569987	0.507085	HBEGF	1
Organismal Systems	Immune system	hsa04670	Leukocyte transendothelial migration	17533	116/9434	0.448635	0.569987	0.507085	PECAM1	1
Organismal Systems	Nervous system	hsa04724	Glutamatergic synapse	17533	116/9434	0.448635	0.569987	0.507085	GRIK1	1
Organismal Systems	Nervous system	hsa04725	Cholinergic synapse	17533	116/9434	0.448635	0.569987	0.507085	CHRM4	1
Organismal Systems	Nervous system	hsa04722	Neurotrophin signaling pathway	17533	120/9434	0.45991	0.577174	0.513479	NTRK3	1
Environmental Information Processing	Signal transduction	hsa04152	AMPK signaling pathway	17533	122/9434	0.465463	0.577174	0.513479	IRS4	1
Organismal Systems	Endocrine system	hsa04935	Growth hormone synthesis, secretion and action	17533	122/9434	0.465463	0.577174	0.513479	IRS4	1
Organismal Systems	Endocrine system	hsa04926	Relaxin signaling pathway	17533	130/9434	0.48712	0.599235	0.533105	NOS2	1
Organismal Systems	Circulatory system	hsa04270	Vascular smooth muscle contraction	17533	134/9434	0.497624	0.603977	0.537324	KCNMB1	1
Cellular Processes	Cell growth and death	hsa04210	Apoptosis	17533	137/9434	0.505363	0.603977	0.537324	TNFSF10	1
Organismal Systems	Endocrine system	hsa04910	Insulin signaling pathway	17533	138/9434	0.507917	0.603977	0.537324	IRS4	1
Human Diseases	Infectious disease: bacterial	hsa05135	Yersinia infection	17533	138/9434	0.507917	0.603977	0.537324	CCL2	1
Organismal Systems	Endocrine system	hsa04915	Estrogen signaling pathway	17533	139/9434	0.510458	0.603977	0.537324	HBEGF	1
Organismal Systems	Development and regeneration	hsa04380	Osteoclast differentiation	17533	143/9434	0.520494	0.611186	0.543737	RELB	1
Organismal Systems	Nervous system	hsa04723	Retrograde endocannabinoid signaling	17533	149/9434	0.535171	0.623695	0.554866	GABRQ	1
Metabolism	Global and overview maps	hsa01240	Biosynthesis of cofactors	17533	154/9434	0.547065	0.627481	0.558234	ALPL	1
Organismal Systems	Circulatory system	hsa04261	Adrenergic signaling in cardiomyocytes	17533	154/9434	0.547065	0.627481	0.558234	ATP1A2	1
Cellular Processes	Transport and catabolism	hsa04145	Phagosome	17533	159/9434	0.55866	0.627481	0.558234	THBS2	1
Cellular Processes	Cell growth and death	hsa04217	Necroptosis	17533	159/9434	0.55866	0.627481	0.558234	TNFSF10	1
Human Diseases	Infectious disease: viral	hsa05160	Hepatitis C	17533	159/9434	0.55866	0.627481	0.558234	CXCL10	1
Cellular Processes	Transport and catabolism	hsa04140	Autophagy - animal	17533	169/9434	0.580986	0.647863	0.576367	IRS4	1
Human Diseases	Infectious disease: viral	hsa05168	Herpes simplex virus 1 infection	17533	182/9434	0.608364	0.673224	0.59893	CCL2	1
Organismal Systems	Development and regeneration	hsa04360	Axon guidance	17533	184/9434	0.612417	0.673224	0.59893	GDF7	1
Organismal Systems	Immune system	hsa04621	NOD-like receptor signaling pathway	17533	189/9434	0.622371	0.679349	0.604378	CCL2	1
Organismal Systems	Immune system	hsa04613	Neutrophil extracellular trap formation	17533	196/9434	0.635888	0.68925	0.613186	CR1L	1
Human Diseases	Infectious disease: bacterial	hsa05130	Pathogenic Escherichia coli infection	17533	203/9434	0.648931	0.698502	0.621418	TNFSF10	1
Human Diseases	Cancer: overview	hsa05207	Chemical carcinogenesis - receptor activation	17533	217/9434	0.673659	0.718065	0.638822	DLL4	1
Human Diseases	Infectious disease: viral	hsa05166	Human T-cell leukemia virus 1 infection	17533	224/9434	0.685375	0.718065	0.638822	RELB	1
Environmental Information Processing	Signal transduction	hsa04024	cAMP signaling pathway	17533	226/9434	0.688646	0.718065	0.638822	ATP1A2	1
Human Diseases	Infectious disease: viral	hsa05163	Human cytomegalovirus infection	17533	226/9434	0.688646	0.718065	0.638822	CCL2	1
Human Diseases	Cancer: overview	hsa05208	Chemical carcinogenesis - reactive oxygen species	17533	227/9434	0.690269	0.718065	0.638822	AKR1C3	1
Cellular Processes	Cell motility	hsa04810	Regulation of actin cytoskeleton	17533	232/9434	0.698261	0.721536	0.64191	CHRM4	1
Human Diseases	Infectious disease: bacterial	hsa05132	Salmonella infection	17533	251/9434	0.726829	0.742631	0.660677	TNFSF10	1
Cellular Processes	Transport and catabolism	hsa04144	Endocytosis	17533	252/9434	0.728257	0.742631	0.660677	CAV1	1
Human Diseases	Neurodegenerative disease	hsa05020	Prion disease	17533	278/9434	0.762921	0.772893	0.6876	CAV1	1
Human Diseases	Neurodegenerative disease	hsa05016	Huntington disease	17533	311/9434	0.800735	0.805935	0.716995	STX1A	1
Human Diseases	Neurodegenerative disease	hsa05014	Amyotrophic lateral sclerosis	17533	371/9434	0.854949	0.854949	0.7606	NOS2	1
