# Supplementary material for: In vitro modeling of renal injury-induced cardiac effects using human iPSC-derived organoids
Source: Cell Commun Signal. 2026 May 6;24:380. doi: 10.1186/s12964-026-02902-3 (PMC13317422; doi:10.1186/s12964-026-02902-3)
Supplement: Supplementary file 9 — Supplementary Material 9. Supplementary Table 7 [file 12964_2026_2902_MOESM9_ESM.xlsx]

## Sheet: GO_BP_UP
ID	Description	GeneRatio	BgRatio	pvalue	p.adjust	qvalue	geneID	Count
GO:0030330	DNA damage response, signal transduction by p53 class mediator	12/443	73/18870	1.21595e-07	0.000480542	0.00042635	ACER2/CDKN1A/MDM2/PIDD1/PLA2R1/PLK2/PLK3/PMAIP1/RPS27L/SESN2/TRIAP1/ZNF385A	12
GO:0072331	signal transduction by p53 class mediator	17/443	175/18870	8.38825e-07	0.00165752	0.00147059	ACER2/AEN/BAX/CDKN1A/EDA2R/MDM2/PHLDA3/PIDD1/PLA2R1/PLK2/PLK3/PMAIP1/RPS27L/RRM2B/SESN2/TRIAP1/ZNF385A	17
GO:0006977	DNA damage response, signal transduction by p53 class mediator resulting in cell cycle arrest	6/443	18/18870	2.3645e-06	0.00276312	0.00245151	CDKN1A/MDM2/PIDD1/PLK2/PLK3/TRIAP1	6
GO:0031571	mitotic G1 DNA damage checkpoint signaling	7/443	29/18870	3.74059e-06	0.00276312	0.00245151	CDKN1A/MDM2/PIDD1/PLK2/PLK3/RPS27L/TRIAP1	7
GO:0044819	mitotic G1/S transition checkpoint signaling	7/443	29/18870	3.74059e-06	0.00276312	0.00245151	CDKN1A/MDM2/PIDD1/PLK2/PLK3/RPS27L/TRIAP1	7
GO:0072332	intrinsic apoptotic signaling pathway by p53 class mediator	11/443	84/18870	4.19503e-06	0.00276312	0.00245151	AEN/BAX/CDKN1A/EDA2R/MDM2/PHLDA3/PMAIP1/RPS27L/RRM2B/TRIAP1/ZNF385A	11
GO:0006935	chemotaxis	28/443	468/18870	6.43831e-06	0.00344451	0.00305606	ACKR2/C5AR1/CCL3L1/CSF1/CXCL1/CXCL2/CXCL5/CXCL6/CXCL8/EDN2/ENPP2/GDNF/IL6/ITGA1/LOX/NINJ1/NRG1/NTN1/PLA2G7/PLAU/PLXNB3/PTPRO/RARRES2/RIPOR2/RPS19/SEMA3E/SERPIND1/THBS4	28
GO:0042330	taxis	28/443	470/18870	6.97269e-06	0.00344451	0.00305606	ACKR2/C5AR1/CCL3L1/CSF1/CXCL1/CXCL2/CXCL5/CXCL6/CXCL8/EDN2/ENPP2/GDNF/IL6/ITGA1/LOX/NINJ1/NRG1/NTN1/PLA2G7/PLAU/PLXNB3/PTPRO/RARRES2/RIPOR2/RPS19/SEMA3E/SERPIND1/THBS4	28
GO:0031099	regeneration	16/443	191/18870	1.19418e-05	0.00472629	0.00419329	ADM/CDKN1A/CLDN1/EPPK1/FZD7/GAP43/GPX1/IL6/KLF5/NEFL/NINJ1/PCNA/RGMA/SULF2/TYMS/VTN	16
GO:0071621	granulocyte chemotaxis	13/443	130/18870	1.19592e-05	0.00472629	0.00419329	C5AR1/CCL3L1/CSF1/CXCL1/CXCL2/CXCL5/CXCL6/CXCL8/EDN2/ITGA1/RARRES2/RIPOR2/THBS4	13
GO:0030595	leukocyte chemotaxis	18/443	240/18870	1.58523e-05	0.00569528	0.005053	C5AR1/CCL3L1/CSF1/CXCL1/CXCL2/CXCL5/CXCL6/CXCL8/EDN2/IL6/ITGA1/NINJ1/PLA2G7/PTPRO/RARRES2/RIPOR2/RPS19/THBS4	18
GO:0097529	myeloid leukocyte migration	18/443	242/18870	1.77313e-05	0.00583949	0.00518095	C5AR1/CCL3L1/CSF1/CXCL1/CXCL2/CXCL5/CXCL6/CXCL8/EDN2/IL6/ITGA1/KITLG/PLA2G7/PTPRO/RARRES2/RIPOR2/RPS19/THBS4	18
GO:0061844	antimicrobial humoral immune response mediated by antimicrobial peptide	10/443	83/18870	2.41953e-05	0.00687093	0.00609606	CXCL1/CXCL2/CXCL5/CXCL6/CXCL8/H2BC11/H2BC21/H2BC4/H2BC8/RPS19	10
GO:0030198	extracellular matrix organization	21/443	321/18870	2.53822e-05	0.00687093	0.00609606	ADAMTS17/ADAMTS7/ADAMTS8/ADAMTSL4/APLP1/COL7A1/DDR1/EGFL6/HAS3/IL6/LOX/MELTF/MMP11/PAPLN/PTX3/SPINT1/SPOCK2/SULF2/TLL1/TNFRSF11B/VTN	21
GO:0043062	extracellular structure organization	21/443	322/18870	2.65748e-05	0.00687093	0.00609606	ADAMTS17/ADAMTS7/ADAMTS8/ADAMTSL4/APLP1/COL7A1/DDR1/EGFL6/HAS3/IL6/LOX/MELTF/MMP11/PAPLN/PTX3/SPINT1/SPOCK2/SULF2/TLL1/TNFRSF11B/VTN	21
GO:0045229	external encapsulating structure organization	21/443	323/18870	2.78175e-05	0.00687093	0.00609606	ADAMTS17/ADAMTS7/ADAMTS8/ADAMTSL4/APLP1/COL7A1/DDR1/EGFL6/HAS3/IL6/LOX/MELTF/MMP11/PAPLN/PTX3/SPINT1/SPOCK2/SULF2/TLL1/TNFRSF11B/VTN	21
GO:0060326	cell chemotaxis	21/443	325/18870	3.04604e-05	0.00687851	0.00610279	ACKR2/C5AR1/CCL3L1/CSF1/CXCL1/CXCL2/CXCL5/CXCL6/CXCL8/EDN2/IL6/ITGA1/LOX/NINJ1/PLA2G7/PLXNB3/PTPRO/RARRES2/RIPOR2/RPS19/THBS4	21
GO:0050808	synapse organization	27/443	483/18870	3.13292e-05	0.00687851	0.00610279	ACHE/C3/C5AR1/CDH10/CDH8/CLSTN2/GAP43/GDNF/GPM6A/GRIA1/INA/LRRN1/NEFL/NRCAM/NTN1/NTNG2/NTRK2/PCDH8/PCLO/PLXNB2/POTEE/POTEF/PTPRO/SEMA3E/SLITRK2/SPOCK2/ST8SIA2	27
GO:0008625	extrinsic apoptotic signaling pathway via death domain receptors	10/443	86/18870	3.30866e-05	0.006882	0.00610589	ATF3/BAX/GPX1/ICAM1/PIDD1/PMAIP1/TMBIM1/TNFRSF10A/TNFRSF10B/TNFRSF10C	10
GO:0006959	humoral immune response	18/443	258/18870	4.15057e-05	0.00775512	0.00688054	C1R/C3/CD55/CXCL1/CXCL2/CXCL5/CXCL6/CXCL8/H2BC11/H2BC21/H2BC4/H2BC8/IL6/PI3/PSMB10/RARRES2/RPS19/TNFRSF21	18
GO:0009636	response to toxic substance	18/443	258/18870	4.15057e-05	0.00775512	0.00688054	BAX/CDKN1A/CLDN1/DUOX2/GCH1/GPX1/GPX3/GRIA1/GSTZ1/MDM2/NEFL/NQO1/SDC1/SESN1/SESN2/SLC6A4/TP53INP1/TYMS	18
GO:0030593	neutrophil chemotaxis	11/443	107/18870	4.31712e-05	0.00775512	0.00688054	C5AR1/CCL3L1/CXCL1/CXCL2/CXCL5/CXCL6/CXCL8/EDN2/ITGA1/RIPOR2/THBS4	11
GO:0051384	response to glucocorticoid	12/443	127/18870	4.54113e-05	0.00776875	0.00689263	ADM/BMP6/CDKN1A/CLDN1/FBXO32/GHR/IL6/NEFL/PAPPA/PCNA/SDC1/TYMS	12
GO:0097421	liver regeneration	6/443	29/18870	4.85968e-05	0.00776875	0.00689263	CLDN1/IL6/PCNA/SULF2/TYMS/VTN	6
GO:0034644	cellular response to UV	10/443	90/18870	4.91792e-05	0.00776875	0.00689263	BAX/CDKN1A/DDB2/MAPK13/MDM2/PCNA/POLH/TP53INP1/TRIAP1/XPC	10
GO:0031960	response to corticosteroid	13/443	149/18870	5.11102e-05	0.00776875	0.00689263	ADM/BMP6/CDKN1A/CLDN1/FBXO32/GHR/IL6/INHBA/NEFL/PAPPA/PCNA/SDC1/TYMS	13
GO:0019730	antimicrobial humoral response	12/443	133/18870	7.13983e-05	0.0104506	0.00927204	CXCL1/CXCL2/CXCL5/CXCL6/CXCL8/H2BC11/H2BC21/H2BC4/H2BC8/PI3/RARRES2/RPS19	12
GO:0007416	synapse assembly	15/443	200/18870	7.99648e-05	0.0111852	0.00992382	ACHE/CLSTN2/GAP43/GPM6A/GRIA1/LRRN1/NRCAM/NTN1/NTNG2/NTRK2/PCLO/PLXNB2/SLITRK2/SPOCK2/ST8SIA2	15
GO:0097530	granulocyte migration	13/443	156/18870	8.20778e-05	0.0111852	0.00992382	C5AR1/CCL3L1/CSF1/CXCL1/CXCL2/CXCL5/CXCL6/CXCL8/EDN2/ITGA1/RARRES2/RIPOR2/THBS4	13
GO:0019362	pyridine nucleotide metabolic process	9/443	79/18870	9.60136e-05	0.0122402	0.0108598	HAAO/NADSYN1/NMNAT3/NOCT/NQO1/PARP10/PRPS2/TIGAR/TP53I3	9
GO:0046496	nicotinamide nucleotide metabolic process	9/443	79/18870	9.60136e-05	0.0122402	0.0108598	HAAO/NADSYN1/NMNAT3/NOCT/NQO1/PARP10/PRPS2/TIGAR/TP53I3	9
GO:0031100	animal organ regeneration	8/443	64/18870	0.000121232	0.0149722	0.0132837	ADM/CDKN1A/CLDN1/IL6/PCNA/SULF2/TYMS/VTN	8
GO:0071482	cellular response to light stimulus	11/443	123/18870	0.000153596	0.0181919	0.0161403	BAX/CDKN1A/DDB2/GPR88/MAPK13/MDM2/PCNA/POLH/TP53INP1/TRIAP1/XPC	11
GO:0042770	signal transduction in response to DNA damage	14/443	189/18870	0.000156509	0.0181919	0.0161403	ACER2/CDKN1A/GADD45A/MDM2/PIDD1/PLA2R1/PLK2/PLK3/PMAIP1/RPS27L/SESN2/TRIAP1/XPC/ZNF385A	14
GO:0007409	axonogenesis	24/443	448/18870	0.000163973	0.0185149	0.0164269	APLP1/CHODL/EDN2/GAP43/GDNF/GFRA3/ISLR2/KEL/KIF5C/NDP/NEFL/NRCAM/NTN1/NTNG2/NTRK2/PLXNB2/PLXNB3/POTEE/POTEF/PRDM8/PTPRO/RGMA/SEMA3E/SLITRK2	24
GO:0072524	pyridine-containing compound metabolic process	9/443	85/18870	0.000169715	0.0185875	0.0164913	HAAO/NADSYN1/NMNAT3/NOCT/NQO1/PARP10/PRPS2/TIGAR/TP53I3	9
GO:0042060	wound healing	23/443	423/18870	0.000180245	0.0185875	0.0164913	CDKN1A/CLDN1/DDR1/DGKG/DUOX2/EPB41L4B/EPPK1/EREG/F5/FZD7/GPX1/GRHL3/IL6/MSX2/NRG1/PAPSS2/PLA2G4A/PLAU/PPL/SERPIND1/SLC6A4/UBASH3B/VTN	23
GO:0036462	TRAIL-activated apoptotic signaling pathway	4/443	13/18870	0.000181072	0.0185875	0.0164913	ATF3/TNFRSF10A/TNFRSF10B/TNFRSF10C	4
GO:0050900	leukocyte migration	22/443	396/18870	0.000183429	0.0185875	0.0164913	C5AR1/CCL3L1/CSF1/CXCL1/CXCL2/CXCL5/CXCL6/CXCL8/ECM1/EDN2/ICAM1/IL6/ITGA1/KITLG/NINJ1/PLA2G7/PTPRO/RARRES2/RIPOR2/RPS19/SELE/THBS4	22
GO:0002687	positive regulation of leukocyte migration	12/443	149/18870	0.0002109	0.0208369	0.018487	C5AR1/CSF1/CXCL8/EDN2/ICAM1/IL6/KITLG/PLA2G7/RARRES2/RIPOR2/SELE/THBS4	12
GO:1990266	neutrophil migration	11/443	129/18870	0.000233893	0.022545	0.0200025	C5AR1/CCL3L1/CXCL1/CXCL2/CXCL5/CXCL6/CXCL8/EDN2/ITGA1/RIPOR2/THBS4	11
GO:1905954	positive regulation of lipid localization	10/443	111/18870	0.000286337	0.026943	0.0239045	ABCA12/ABCA5/BMP6/C3/LIPG/NMB/PLA2G4A/PLA2R1/PLIN2/TRIAP1	10
GO:0002690	positive regulation of leukocyte chemotaxis	9/443	96/18870	0.000426125	0.0372813	0.0330769	C5AR1/CSF1/CXCL8/EDN2/IL6/PLA2G7/RARRES2/RIPOR2/THBS4	9
GO:0034375	high-density lipoprotein particle remodeling	4/443	16/18870	0.000435834	0.0372813	0.0330769	ABCA5/APOC1/LCAT/LIPG	4
GO:0034638	phosphatidylcholine catabolic process	4/443	16/18870	0.000435834	0.0372813	0.0330769	APOC1/ENPP2/PLA2G4A/PLA2G7	4
GO:0045779	negative regulation of bone resorption	4/443	16/18870	0.000435834	0.0372813	0.0330769	IL6/INPP5D/TNFRSF11B/UBASH3B	4
GO:0072593	reactive oxygen species metabolic process	15/443	234/18870	0.000443376	0.0372813	0.0330769	CDKN1A/DUOX2/DUOXA2/GADD45A/GCH1/GLS2/GPX1/GPX3/NQO1/PDK4/PLA2R1/PMAIP1/SESN1/SESN2/TIGAR	15
GO:0051962	positive regulation of nervous system development	17/443	290/18870	0.000531459	0.0407748	0.0361764	CHODL/CLSTN2/ETV5/HAP1/HAPLN3/IL6/ISLR2/LIF/LRRN1/NEFL/NTN1/NTRK2/PLXNB2/PLXNB3/SLITRK2/SPINT1/ST8SIA2	17
GO:0098869	cellular oxidant detoxification	9/443	99/18870	0.000534903	0.0407748	0.0361764	DUOX2/GCH1/GPX1/GPX3/GSTZ1/NQO1/SESN1/SESN2/TP53INP1	9
GO:1990868	response to chemokine	9/443	99/18870	0.000534903	0.0407748	0.0361764	ACKR2/CCL3L1/CXCL1/CXCL2/CXCL5/CXCL6/CXCL8/LOX/RIPOR2	9
GO:1990869	cellular response to chemokine	9/443	99/18870	0.000534903	0.0407748	0.0361764	ACKR2/CCL3L1/CXCL1/CXCL2/CXCL5/CXCL6/CXCL8/LOX/RIPOR2	9
GO:0042771	intrinsic apoptotic signaling pathway in response to DNA damage by p53 class mediator	6/443	44/18870	0.00053651	0.0407748	0.0361764	AEN/CDKN1A/PHLDA3/RPS27L/TRIAP1/ZNF385A	6
GO:0042445	hormone metabolic process	15/443	241/18870	0.000602919	0.0439635	0.0390056	ADM/ALDH1A3/BMP6/CEL/CPE/DHRS11/DHRS3/DHRS9/DUOX2/DUOXA2/ERO1B/GCNT4/GHR/PAPSS2/PLA2G7	15
GO:0090199	regulation of release of cytochrome c from mitochondria	6/443	45/18870	0.000606949	0.0439635	0.0390056	BAX/BBC3/BIK/GPX1/PMAIP1/TRIAP1	6
GO:0010575	positive regulation of vascular endothelial growth factor production	5/443	30/18870	0.000611841	0.0439635	0.0390056	ADORA2B/C3/C5AR1/IL6/SULF2	5
GO:0048511	rhythmic process	17/443	296/18870	0.000669047	0.0472156	0.0418909	ATF5/EREG/FBXW7/GPR176/HTR7/INHBA/KCNA2/KCND2/KDM8/NHLH2/NOCT/NTRK2/PCNA/PTPRN/PTX3/SLC6A4/TYMS	17
GO:0046851	negative regulation of bone remodeling	4/443	18/18870	0.000706005	0.0481057	0.0426806	IL6/INPP5D/TNFRSF11B/UBASH3B	4
GO:0060576	intestinal epithelial cell development	4/443	18/18870	0.000706005	0.0481057	0.0426806	CDKN1A/KLF5/TIGAR/TYMS	4
GO:0044773	mitotic DNA damage checkpoint signaling	8/443	83/18870	0.00073353	0.0491341	0.043593	CDKN1A/MDM2/PIDD1/PLK2/PLK3/RPS27L/TRIAP1/XPC	8
GO:0046685	response to arsenic-containing substance	5/443	32/18870	0.000831921	0.0547959	0.0486163	CDKN1A/GRIA1/MAPK13/NEFL/TNFRSF11B	5
GO:0034329	cell junction assembly	22/443	446/18870	0.00091712	0.0570381	0.0506057	ACHE/CDH10/CDH8/CLDN1/CLSTN2/GAP43/GJD3/GPM6A/GRIA1/LRRN1/LSR/MARVELD2/NRCAM/NTN1/NTNG2/NTRK2/PCLO/PLXNB2/PTPRO/SLITRK2/SPOCK2/ST8SIA2	22
GO:0032370	positive regulation of lipid transport	8/443	86/18870	0.000928438	0.0570381	0.0506057	ABCA12/ABCA5/BMP6/LIPG/NMB/PLA2G4A/PLA2R1/TRIAP1	8
GO:2000134	negative regulation of G1/S transition of mitotic cell cycle	8/443	86/18870	0.000928438	0.0570381	0.0506057	CDKN1A/INHBA/MDM2/PIDD1/PLK2/PLK3/RPS27L/TRIAP1	8
GO:0009411	response to UV	11/443	152/18870	0.000942063	0.0570381	0.0506057	BAX/CDKN1A/DDB2/GPX1/MAPK13/MDM2/PCNA/POLH/TP53INP1/TRIAP1/XPC	11
GO:0034368	protein-lipid complex remodeling	5/443	33/18870	0.00096179	0.0570381	0.0506057	ABCA5/APOC1/LCAT/LIPG/PLA2G7	5
GO:0034369	plasma lipoprotein particle remodeling	5/443	33/18870	0.00096179	0.0570381	0.0506057	ABCA5/APOC1/LCAT/LIPG/PLA2G7	5
GO:0071214	cellular response to abiotic stimulus	18/443	334/18870	0.000981425	0.0570381	0.0506057	BAX/BMP6/CDKN1A/DDB2/FAS/GADD45A/GPR88/KCNJ2/MAPK13/MDM2/PCNA/POLH/SLC4A11/TNFRSF10A/TNFRSF10B/TP53INP1/TRIAP1/XPC	18
GO:0104004	cellular response to environmental stimulus	18/443	334/18870	0.000981425	0.0570381	0.0506057	BAX/BMP6/CDKN1A/DDB2/FAS/GADD45A/GPR88/KCNJ2/MAPK13/MDM2/PCNA/POLH/SLC4A11/TNFRSF10A/TNFRSF10B/TP53INP1/TRIAP1/XPC	18
GO:0044774	mitotic DNA integrity checkpoint signaling	8/443	87/18870	0.00100191	0.0573848	0.0509133	CDKN1A/MDM2/PIDD1/PLK2/PLK3/RPS27L/TRIAP1/XPC	8
GO:0099188	postsynaptic cytoskeleton organization	4/443	20/18870	0.00107707	0.060031	0.0532611	INA/NEFL/POTEE/POTEF	4
GO:0097191	extrinsic apoptotic signaling pathway	14/443	229/18870	0.00107849	0.060031	0.0532611	ATF3/BAX/FAS/GDNF/GPX1/ICAM1/INHBA/KITLG/PIDD1/PMAIP1/TMBIM1/TNFRSF10A/TNFRSF10B/TNFRSF10C	14
GO:0046475	glycerophospholipid catabolic process	5/443	34/18870	0.00110613	0.0607145	0.0538675	APOC1/ENPP2/PLA2G4A/PLA2G4C/PLA2G7	5
GO:0000302	response to reactive oxygen species	13/443	205/18870	0.00115493	0.0625244	0.0554732	GCH1/GPX1/IL6/MAPK13/MDM2/NQO1/PCNA/PLK3/PTPRN/SDC1/SESN1/SESN2/SQSTM1	13
GO:0071478	cellular response to radiation	12/443	181/18870	0.00120921	0.0643227	0.0570688	BAX/CDKN1A/DDB2/GADD45A/GPR88/MAPK13/MDM2/PCNA/POLH/TP53INP1/TRIAP1/XPC	12
GO:0043280	positive regulation of cysteine-type endopeptidase activity involved in apoptotic process	9/443	111/18870	0.0012207	0.0643227	0.0570688	ACER2/BAX/BBC3/EGLN3/FAS/PIDD1/PMAIP1/PRR7/RPS27L	9
GO:0034367	protein-containing complex remodeling	5/443	35/18870	0.00126592	0.064757	0.0574541	ABCA5/APOC1/LCAT/LIPG/PLA2G7	5
GO:0006662	glycerol ether metabolic process	4/443	21/18870	0.00130603	0.064757	0.0574541	NCEH1/PLA2G4A/PLA2G4C/PLA2G7	4
GO:0034104	negative regulation of tissue remodeling	4/443	21/18870	0.00130603	0.064757	0.0574541	IL6/INPP5D/TNFRSF11B/UBASH3B	4
GO:0046485	ether lipid metabolic process	4/443	21/18870	0.00130603	0.064757	0.0574541	NCEH1/PLA2G4A/PLA2G4C/PLA2G7	4
GO:0006979	response to oxidative stress	20/443	400/18870	0.0013145	0.064757	0.0574541	DUOX2/ETV5/GCH1/GPX1/GPX3/IL6/MAPK13/MDM2/NQO1/PCNA/PLA2R1/PLK3/PTPRN/RRM2B/SDC1/SESN1/SESN2/SLC4A11/SQSTM1/TP53INP1	20
GO:1905952	regulation of lipid localization	12/443	183/18870	0.00132871	0.064757	0.0574541	ABCA12/ABCA5/APOC1/BMP6/C3/IL6/LIPG/NMB/PLA2G4A/PLA2R1/PLIN2/TRIAP1	12
GO:0097006	regulation of plasma lipoprotein particle levels	8/443	91/18870	0.00134364	0.064757	0.0574541	ABCA5/APOC1/CES3/LCAT/LIPG/LRPAP1/NCEH1/PLA2G7	8
GO:0071496	cellular response to external stimulus	18/443	346/18870	0.00145844	0.0687497	0.0609965	ADORA2B/AQP3/ATF3/BMP6/CDKN1A/FAS/FBXO22/GADD45A/KCNJ2/MDM2/NUAK2/PDK4/PLIN2/PMAIP1/SESN1/SESN2/TNFRSF10A/TNFRSF10B	18
GO:0071622	regulation of granulocyte chemotaxis	6/443	53/18870	0.00146128	0.0687497	0.0609965	C5AR1/CSF1/CXCL8/RARRES2/RIPOR2/THBS4	6
GO:0031667	response to nutrient levels	23/443	495/18870	0.0015588	0.0721935	0.0640519	ADM/AQP3/ATF3/BAX/CDKN1A/F5/FAS/FBXO22/GDF15/GHR/GPX1/LIPG/MDM2/NQO1/NUAK2/PDK4/PLIN2/PMAIP1/SESN1/SESN2/SLC6A4/TNFRSF11B/TYMS	23
GO:0010212	response to ionizing radiation	10/443	138/18870	0.00157101	0.0721935	0.0640519	AEN/BAX/CDKN1A/GADD45A/GPX1/IKBIP/MDM2/NABP1/TIGAR/XRCC4	10
GO:0009395	phospholipid catabolic process	6/443	54/18870	0.00161194	0.0732227	0.064965	APOC1/ENPP2/LIPG/PLA2G4A/PLA2G4C/PLA2G7	6
GO:0045862	positive regulation of proteolysis	18/443	350/18870	0.00165586	0.0736402	0.0653355	ACER2/BAX/BBC3/CEBPA/CTSH/EGLN3/FAS/FBXO22/FBXW7/MDM2/MELTF/PIDD1/PLK3/PMAIP1/PRR7/RGMA/RNF144B/RPS27L	18
GO:0043281	regulation of cysteine-type endopeptidase activity involved in apoptotic process	11/443	163/18870	0.0016584	0.0736402	0.0653355	ACER2/BAX/BBC3/EGLN3/FAS/GPX1/PIDD1/PMAIP1/PRR7/RPS27L/TRIAP1	11
GO:0002064	epithelial cell development	13/443	214/18870	0.00169965	0.0746333	0.0662166	ABCA12/ADAMTSL4/BMP6/CDKN1A/CEBPA/CLDN1/GPX1/ICAM1/KLF5/MARVELD2/SDC1/TIGAR/TYMS	13
GO:1902807	negative regulation of cell cycle G1/S phase transition	8/443	95/18870	0.00177214	0.0769616	0.0682823	CDKN1A/INHBA/MDM2/PIDD1/PLK2/PLK3/RPS27L/TRIAP1	8
GO:0003018	vascular process in circulatory system	15/443	269/18870	0.00181775	0.0780844	0.0692785	ABCC3/ABCC4/ADM/ADORA2B/BMP6/EDN2/GCH1/GPX1/HTR7/ITGA1/KEL/MYLK3/NPPA/SH3GL2/SLC6A4	15
GO:1902254	negative regulation of intrinsic apoptotic signaling pathway by p53 class mediator	4/443	23/18870	0.001862	0.079125	0.0702017	MDM2/RRM2B/TRIAP1/ZNF385A	4
GO:0042246	tissue regeneration	7/443	75/18870	0.00188305	0.0791682	0.0702401	CDKN1A/EPPK1/FZD7/GAP43/GPX1/KLF5/NINJ1	7
GO:0001889	liver development	10/443	142/18870	0.00194373	0.0802074	0.071162	CEBPA/CLDN1/FBXW7/IL6/LSR/MESP1/PCNA/SULF2/TYMS/VTN	10
GO:0001836	release of cytochrome c from mitochondria	6/443	56/18870	0.00194836	0.0802074	0.071162	BAX/BBC3/BIK/GPX1/PMAIP1/TRIAP1	6
GO:1990748	cellular detoxification	9/443	119/18870	0.0019838	0.0803895	0.0713236	DUOX2/GCH1/GPX1/GPX3/GSTZ1/NQO1/SESN1/SESN2/TP53INP1	9
GO:0008544	epidermis development	19/443	385/18870	0.00199346	0.0803895	0.0713236	ABCA12/AQP3/CDKN1A/CLDN1/COL7A1/EDA2R/EREG/ESRP1/GRHL3/GSDME/INHBA/KRT17/KRT80/LSR/MCOLN3/MSX2/PPL/SPINT1/WHRN	19
GO:0050731	positive regulation of peptidyl-tyrosine phosphorylation	11/443	168/18870	0.00210633	0.084083	0.0746006	BMP6/ENPP2/FBXW7/GHR/IL24/IL31RA/IL6/KITLG/LIF/THBS4/VTN	11
GO:0061008	hepaticobiliary system development	10/443	145/18870	0.00226762	0.0889106	0.0788837	CEBPA/CLDN1/FBXW7/IL6/LSR/MESP1/PCNA/SULF2/TYMS/VTN	10
GO:0022612	gland morphogenesis	9/443	122/18870	0.0023528	0.0889106	0.0788837	BAX/CSF1/DDR1/ESRP2/FBXW7/IL6/MSX2/NTN1/SULF2	9
GO:0050772	positive regulation of axonogenesis	7/443	78/18870	0.0023607	0.0889106	0.0788837	CHODL/ISLR2/NEFL/NTN1/NTRK2/PLXNB2/PLXNB3	7
GO:0001508	action potential	10/443	146/18870	0.00238475	0.0889106	0.0788837	GPR88/GRIA1/HCN2/KCNA2/KCND2/KCNJ2/NDP/NRCAM/NTRK2/SCN4B	10
GO:0035296	regulation of tube diameter	10/443	146/18870	0.00238475	0.0889106	0.0788837	ADM/ADORA2B/EDN2/GCH1/GPX1/HTR7/ITGA1/KEL/NPPA/SLC6A4	10
GO:0045598	regulation of fat cell differentiation	10/443	146/18870	0.00238475	0.0889106	0.0788837	CCDC3/CEBPA/DLK2/IL6/KLF5/MMP11/MSX2/NOCT/RARRES2/ZNF385A	10
GO:0097746	blood vessel diameter maintenance	10/443	146/18870	0.00238475	0.0889106	0.0788837	ADM/ADORA2B/EDN2/GCH1/GPX1/HTR7/ITGA1/KEL/NPPA/SLC6A4	10
GO:0060562	epithelial tube morphogenesis	17/443	334/18870	0.00245437	0.0906512	0.080428	ADM/CSF1/CTSH/DDR1/ESRP2/GDF2/GDNF/GRHL3/HHIP/MESP1/MSX2/NTN1/PLXNB2/PRKX/RGMA/SEMA3E/SPINT1	17
GO:0035150	regulation of tube size	10/443	147/18870	0.00250668	0.0908843	0.0806349	ADM/ADORA2B/EDN2/GCH1/GPX1/HTR7/ITGA1/KEL/NPPA/SLC6A4	10
GO:0071456	cellular response to hypoxia	10/443	147/18870	0.00250668	0.0908843	0.0806349	AQP3/EGLN3/FMN2/KCND2/MDM2/MGARP/NDP/PLK3/PMAIP1/TIGAR	10
GO:0090023	positive regulation of neutrophil chemotaxis	4/443	25/18870	0.00256336	0.0912649	0.0809726	C5AR1/CXCL8/RIPOR2/THBS4	4
GO:0090200	positive regulation of release of cytochrome c from mitochondria	4/443	25/18870	0.00256336	0.0912649	0.0809726	BAX/BBC3/BIK/PMAIP1	4
GO:0045446	endothelial cell differentiation	9/443	124/18870	0.0026277	0.0927201	0.0822637	BMP6/CLDN1/GDF2/GPX1/ICAM1/MARVELD2/MESP1/NDP/NRG1	9
GO:0071453	cellular response to oxygen levels	11/443	174/18870	0.00276868	0.0962067	0.0853571	AQP3/EGLN3/FAS/FMN2/KCND2/MDM2/MGARP/NDP/PLK3/PMAIP1/TIGAR	11
GO:0002027	regulation of heart rate	8/443	102/18870	0.00277519	0.0962067	0.0853571	ADM/EDN2/GCH1/GJD3/KCNJ2/MDM2/NPPA/SCN4B	8
GO:0009314	response to radiation	20/443	428/18870	0.00288814	0.0987654	0.0876272	AEN/BAX/CDKN1A/DDB2/GADD45A/GPR88/GPX1/IKBIP/LRRN4/MAPK13/MDM2/NABP1/PCNA/PLK3/POLH/TIGAR/TP53INP1/TRIAP1/XPC/XRCC4	20
GO:0045124	regulation of bone resorption	5/443	42/18870	0.00290057	0.0987654	0.0876272	IL6/INPP5D/PDK4/TNFRSF11B/UBASH3B	5
GO:0002688	regulation of leukocyte chemotaxis	9/443	126/18870	0.00292744	0.0987654	0.0876272	C5AR1/CSF1/CXCL8/EDN2/IL6/PLA2G7/RARRES2/RIPOR2/THBS4	9
GO:0009435	NAD biosynthetic process	4/443	26/18870	0.00297396	0.0987654	0.0876272	HAAO/NADSYN1/NMNAT3/PARP10	4
GO:0018904	ether metabolic process	4/443	26/18870	0.00297396	0.0987654	0.0876272	NCEH1/PLA2G4A/PLA2G4C/PLA2G7	4
GO:0052547	regulation of peptidase activity	16/443	312/18870	0.00301926	0.0994344	0.0882208	ACER2/BAX/BBC3/CTSH/ECM1/EGLN3/FAS/GPX1/PIDD1/PMAIP1/PRR7/RPS27L/SERPIND1/SPOCK2/TRIAP1/VTN	16
GO:0021979	hypothalamus cell differentiation	3/443	13/18870	0.00308427	0.0999102	0.0886429	HAP1/NHLH2/SEMA3E	3
GO:0061029	eyelid development in camera-type eye	3/443	13/18870	0.00308427	0.0999102	0.0886429	GRHL3/INHBA/STRA6	3
GO:0002685	regulation of leukocyte migration	13/443	230/18870	0.00318686	0.10027	0.0889622	C5AR1/CSF1/CXCL8/ECM1/EDN2/ICAM1/IL6/KITLG/PLA2G7/RARRES2/RIPOR2/SELE/THBS4	13
GO:0010821	regulation of mitochondrion organization	10/443	152/18870	0.00319343	0.10027	0.0889622	BAX/BBC3/BIK/FBXW7/GPX1/MGARP/PMAIP1/SQSTM1/TIGAR/TRIAP1	10
GO:0002251	organ or tissue specific immune response	5/443	43/18870	0.00322004	0.10027	0.0889622	H2BC11/H2BC21/H2BC4/H2BC8/IL6	5
GO:0060443	mammary gland morphogenesis	5/443	43/18870	0.00322004	0.10027	0.0889622	BAX/CSF1/DDR1/MSX2/NTN1	5
GO:0070482	response to oxygen levels	17/443	343/18870	0.00322224	0.10027	0.0889622	ADM/ANGPTL4/AQP3/CDKN1A/EGLN3/FAS/FMN2/KCND2/LIF/MDM2/MGARP/NDP/PLAU/PLK3/PMAIP1/SLC6A4/TIGAR	17
GO:0097237	cellular response to toxic substance	9/443	128/18870	0.00325355	0.100453	0.0891248	DUOX2/GCH1/GPX1/GPX3/GSTZ1/NQO1/SESN1/SESN2/TP53INP1	9
GO:0034612	response to tumor necrosis factor	14/443	259/18870	0.00337245	0.10108	0.0896805	ADAMTS7/CCDC3/CCL3L1/CEBPA/CHI3L1/CLDN1/CXCL8/EDA2R/FAS/GCH1/GSDME/H2BC11/SELE/TNFRSF21	14
GO:0009410	response to xenobiotic stimulus	20/443	434/18870	0.00337829	0.10108	0.0896805	ABCC3/ABCC4/ACER2/AOX1/CDKN1A/CES3/GPX1/GRIA1/LOX/MDM2/NCEH1/NQO1/PCNA/PLIN2/PPM1E/SLC6A4/TIGAR/TNFRSF11B/TYMS/XPC	20
GO:2001056	positive regulation of cysteine-type endopeptidase activity	9/443	129/18870	0.00342699	0.10108	0.0896805	ACER2/BAX/BBC3/EGLN3/FAS/PIDD1/PMAIP1/PRR7/RPS27L	9
GO:0010460	positive regulation of heart rate	4/443	27/18870	0.0034273	0.10108	0.0896805	ADM/EDN2/GCH1/NPPA	4
GO:0021854	hypothalamus development	4/443	27/18870	0.0034273	0.10108	0.0896805	BAX/HAP1/NHLH2/SEMA3E	4
GO:0099560	synaptic membrane adhesion	4/443	27/18870	0.0034273	0.10108	0.0896805	CDH10/NTNG2/PCDH8/SLITRK2	4
GO:0006739	NADP metabolic process	5/443	44/18870	0.00356408	0.104335	0.0925689	NOCT/NQO1/PRPS2/TIGAR/TP53I3	5
GO:0097193	intrinsic apoptotic signaling pathway	16/443	319/18870	0.0037464	0.107731	0.0955817	AEN/BAX/BBC3/CDKN1A/EDA2R/FBXW7/GPX1/GSDME/MDM2/PHLDA3/PMAIP1/RPS27L/RRM2B/TNFRSF10B/TRIAP1/ZNF385A	16
GO:0034103	regulation of tissue remodeling	7/443	85/18870	0.00383622	0.107731	0.0955817	IL6/INPP5D/PDK4/THBS4/TMBIM1/TNFRSF11B/UBASH3B	7
GO:0030225	macrophage differentiation	6/443	64/18870	0.00384618	0.107731	0.0955817	CEBPA/CSF1/IL31RA/INHBA/LIF/NDP	6
GO:1901031	regulation of response to reactive oxygen species	3/443	14/18870	0.00385758	0.107731	0.0955817	GCH1/SESN1/SESN2	3
GO:0002227	innate immune response in mucosa	4/443	28/18870	0.00392542	0.107731	0.0955817	H2BC11/H2BC21/H2BC4/H2BC8	4
GO:0019359	nicotinamide nucleotide biosynthetic process	4/443	28/18870	0.00392542	0.107731	0.0955817	HAAO/NADSYN1/NMNAT3/PARP10	4
GO:0019363	pyridine nucleotide biosynthetic process	4/443	28/18870	0.00392542	0.107731	0.0955817	HAAO/NADSYN1/NMNAT3/PARP10	4
GO:0060575	intestinal epithelial cell differentiation	4/443	28/18870	0.00392542	0.107731	0.0955817	CDKN1A/KLF5/TIGAR/TYMS	4
GO:0071624	positive regulation of granulocyte chemotaxis	4/443	28/18870	0.00392542	0.107731	0.0955817	C5AR1/CXCL8/RIPOR2/THBS4	4
GO:0050770	regulation of axonogenesis	10/443	157/18870	0.00402228	0.109628	0.0972648	CHODL/ISLR2/KEL/NEFL/NTN1/NTRK2/PLXNB2/PLXNB3/RGMA/SEMA3E	10
GO:0046503	glycerolipid catabolic process	6/443	65/18870	0.00415527	0.111776	0.0991702	APOC1/ENPP2/LIPG/PLA2G4A/PLA2G4C/PLA2G7	6
GO:0001776	leukocyte homeostasis	8/443	109/18870	0.00417454	0.111776	0.0991702	BAX/CSF1/CXCL6/FAS/GCNT4/IL6/KITLG/PMAIP1	8
GO:0036294	cellular response to decreased oxygen levels	10/443	158/18870	0.00420679	0.111776	0.0991702	AQP3/EGLN3/FMN2/KCND2/MDM2/MGARP/NDP/PLK3/PMAIP1/TIGAR	10
GO:0048771	tissue remodeling	11/443	184/18870	0.00423773	0.111776	0.0991702	BAX/IL6/INPP5D/LIF/MDM2/NDP/PDK4/THBS4/TMBIM1/TNFRSF11B/UBASH3B	11
GO:0048732	gland development	20/443	443/18870	0.0042425	0.111776	0.0991702	ALDH1A3/BAX/CEBPA/CLDN1/CSF1/DDR1/ESRP2/FBXW7/GPX1/IL6/LSR/MESP1/MSX2/NRG1/NTN1/PCNA/STRA6/SULF2/TYMS/VTN	20
GO:0060603	mammary gland duct morphogenesis	4/443	29/18870	0.00447032	0.11654	0.103398	CSF1/DDR1/MSX2/NTN1	4
GO:0061180	mammary gland epithelium development	6/443	66/18870	0.00448232	0.11654	0.103398	BAX/CSF1/DDR1/GPX1/MSX2/NTN1	6
GO:0009612	response to mechanical stimulus	12/443	213/18870	0.00463523	0.118798	0.1054	BMP6/CHI3L1/FAS/GADD45A/KCNJ2/NPPA/PPL/STRA6/TNFRSF10A/TNFRSF10B/WHRN/XPC	12
GO:0033627	cell adhesion mediated by integrin	7/443	88/18870	0.00464826	0.118798	0.1054	ACER2/ICAM1/ITGA1/ITGA11/LIF/PLAU/VTN	7
GO:0038065	collagen-activated signaling pathway	3/443	15/18870	0.00473872	0.118798	0.1054	DDR1/ITGA11/UBASH3B	3
GO:0042311	vasodilation	5/443	47/18870	0.0047539	0.118798	0.1054	ADORA2B/GCH1/GPX1/ITGA1/NPPA	5
GO:0140353	lipid export from cell	5/443	47/18870	0.0047539	0.118798	0.1054	ABCC4/BMP6/INHBA/NMB/PLA2G4A	5
GO:0001666	response to hypoxia	15/443	298/18870	0.00476525	0.118798	0.1054	ADM/ANGPTL4/AQP3/EGLN3/FMN2/KCND2/LIF/MDM2/MGARP/NDP/PLAU/PLK3/PMAIP1/SLC6A4/TIGAR	15
GO:0061138	morphogenesis of a branching epithelium	11/443	187/18870	0.00478233	0.118798	0.1054	ADM/CSF1/CTSH/DDR1/ESRP2/GDF2/GDNF/HHIP/MSX2/SEMA3E/SPINT1	11
GO:0060541	respiratory system development	12/443	214/18870	0.00480962	0.118798	0.1054	ABCA12/ALDH1A3/CEBPA/CHI3L1/CTSH/EDN2/ESRP2/FBXW7/HHIP/LIF/LOX/STRA6	12
GO:0050769	positive regulation of neurogenesis	13/443	242/18870	0.00488853	0.119997	0.106464	CHODL/ETV5/HAP1/HAPLN3/IL6/ISLR2/LIF/NEFL/NTN1/NTRK2/PLXNB2/PLXNB3/SPINT1	13
GO:0030324	lung development	11/443	188/18870	0.0049757	0.121383	0.107694	ABCA12/CEBPA/CHI3L1/CTSH/EDN2/ESRP2/FBXW7/HHIP/LIF/LOX/STRA6	11
GO:0048545	response to steroid hormone	16/443	330/18870	0.00517547	0.125134	0.111022	ADM/BMP6/CDKN1A/CLDN1/FBXO32/GHR/IL6/INHBA/LOX/MDM2/MGARP/NEFL/PAPPA/PCNA/SDC1/TYMS	16
GO:0006919	activation of cysteine-type endopeptidase activity involved in apoptotic process	6/443	68/18870	0.0051928	0.125134	0.111022	ACER2/BAX/BBC3/EGLN3/PIDD1/RPS27L	6
GO:0050807	regulation of synapse organization	13/443	244/18870	0.00523247	0.125326	0.111192	CDH8/CLSTN2/GPM6A/LRRN1/NEFL/NRCAM/NTN1/NTNG2/NTRK2/PCDH8/PTPRO/SLITRK2/ST8SIA2	13
GO:0016485	protein processing	13/443	245/18870	0.00541158	0.128835	0.114305	C1R/CPE/CTSH/ERO1B/KEL/MDM2/MELTF/PIDD1/PLA2G7/PLAU/PRSS12/SEC11C/TLL1	13
GO:0019226	transmission of nerve impulse	6/443	69/18870	0.00557744	0.129438	0.114841	GPR88/GRIA1/KCNA2/KCND2/NRCAM/NTRK2	6
GO:0070098	chemokine-mediated signaling pathway	7/443	91/18870	0.00558359	0.129438	0.114841	ACKR2/CCL3L1/CXCL1/CXCL2/CXCL5/CXCL6/CXCL8	7
GO:0046850	regulation of bone remodeling	5/443	49/18870	0.00568866	0.129438	0.114841	IL6/INPP5D/PDK4/TNFRSF11B/UBASH3B	5
GO:0072525	pyridine-containing compound biosynthetic process	4/443	31/18870	0.00570813	0.129438	0.114841	HAAO/NADSYN1/NMNAT3/PARP10	4
GO:0007250	activation of NF-kappaB-inducing kinase activity	3/443	16/18870	0.00573169	0.129438	0.114841	CHI3L1/TNFRSF10A/TNFRSF10B	3
GO:0009074	aromatic amino acid family catabolic process	3/443	16/18870	0.00573169	0.129438	0.114841	GSTZ1/HAAO/TDO2	3
GO:0010715	regulation of extracellular matrix disassembly	3/443	16/18870	0.00573169	0.129438	0.114841	DDR1/IL6/MELTF	3
GO:0043517	positive regulation of DNA damage response, signal transduction by p53 class mediator	3/443	16/18870	0.00573169	0.129438	0.114841	PLA2R1/PMAIP1/ZNF385A	3
GO:2000696	regulation of epithelial cell differentiation involved in kidney development	3/443	16/18870	0.00573169	0.129438	0.114841	GDNF/LIF/PRKX	3
GO:0030323	respiratory tube development	11/443	192/18870	0.00581195	0.130505	0.115787	ABCA12/CEBPA/CHI3L1/CTSH/EDN2/ESRP2/FBXW7/HHIP/LIF/LOX/STRA6	11
GO:0070555	response to interleukin-1	9/443	140/18870	0.00585439	0.130715	0.115974	ADAMTS7/CCL3L1/CHI3L1/CXCL8/GHR/IL6/MAPK13/MYLK3/SELE	9
GO:0050878	regulation of body fluid levels	17/443	365/18870	0.00596446	0.131786	0.116924	ADM/AQP3/CEL/DDR1/DGKG/F5/IL6/MYO5B/PAPSS2/PLA2G4A/PLAU/PTPRO/SERPIND1/SLC6A4/UBASH3B/VTN/ZNF385A	17
GO:0010810	regulation of cell-substrate adhesion	12/443	220/18870	0.00596904	0.131786	0.116924	ACER2/CSF1/DDR1/EGFL6/FZD7/MELTF/PLAU/PTPRO/RELL2/SEMA3E/SPOCK2/VTN	12
GO:0042149	cellular response to glucose starvation	5/443	50/18870	0.00620152	0.133971	0.118862	NUAK2/PLIN2/PMAIP1/SESN1/SESN2	5
GO:0071827	plasma lipoprotein particle organization	5/443	50/18870	0.00620152	0.133971	0.118862	ABCA5/APOC1/LCAT/LIPG/PLA2G7	5
GO:1902041	regulation of extrinsic apoptotic signaling pathway via death domain receptors	5/443	50/18870	0.00620152	0.133971	0.118862	ATF3/GPX1/ICAM1/PMAIP1/TMBIM1	5
GO:0051402	neuron apoptotic process	14/443	278/18870	0.00625407	0.133971	0.118862	BAX/EGLN3/FAS/FBXW7/GDNF/GPX1/ITGA1/NDP/NEFL/NQO1/NTRK2/SEMA3E/ST8SIA2/TNFRSF21	14
GO:0050803	regulation of synapse structure or activity	13/443	250/18870	0.0063821	0.133971	0.118862	CDH8/CLSTN2/GPM6A/LRRN1/NEFL/NRCAM/NTN1/NTNG2/NTRK2/PCDH8/PTPRO/SLITRK2/ST8SIA2	13
GO:0042698	ovulation cycle	6/443	71/18870	0.00640856	0.133971	0.118862	EREG/INHBA/NHLH2/PCNA/PTPRN/PTX3	6
GO:0045600	positive regulation of fat cell differentiation	6/443	71/18870	0.00640856	0.133971	0.118862	CCDC3/CEBPA/KLF5/NOCT/RARRES2/ZNF385A	6
GO:0007093	mitotic cell cycle checkpoint signaling	9/443	142/18870	0.00641093	0.133971	0.118862	CDKN1A/MDM2/NABP1/PIDD1/PLK2/PLK3/RPS27L/TRIAP1/XPC	9
GO:0015850	organic hydroxy compound transport	15/443	308/18870	0.00641097	0.133971	0.118862	ABCA12/ABCA5/ABCC3/ABCC4/APOC1/AQP3/BMP6/CEL/GDNF/KCNA2/LCAT/LIPG/NMB/SLC6A4/STRA6	15
GO:0001894	tissue homeostasis	14/443	279/18870	0.00644807	0.133971	0.118862	BAX/CLDN1/CSF1/IL6/INPP5D/LSR/NDP/PDK4/POTEE/POTEF/SH3GL2/TNFRSF11B/UBASH3B/WHRN	14
GO:0060249	anatomical structure homeostasis	14/443	279/18870	0.00644807	0.133971	0.118862	BAX/CLDN1/CSF1/IL6/INPP5D/LSR/NDP/PDK4/POTEE/POTEF/SH3GL2/TNFRSF11B/UBASH3B/WHRN	14
GO:2000116	regulation of cysteine-type endopeptidase activity	11/443	195/18870	0.00650882	0.133971	0.118862	ACER2/BAX/BBC3/EGLN3/FAS/GPX1/PIDD1/PMAIP1/PRR7/RPS27L/TRIAP1	11
GO:0002237	response to molecule of bacterial origin	17/443	369/18870	0.00662407	0.133971	0.118862	ADM/BMP6/C5AR1/CD55/CLDN1/CXCL1/CXCL2/CXCL5/CXCL6/CXCL8/GCH1/IL24/IL6/NOCT/NQO1/PPM1E/SELE	17
GO:0044242	cellular lipid catabolic process	12/443	223/18870	0.00662645	0.133971	0.118862	ACADL/ACER2/APOC1/CEL/CPT2/ENPP2/LIPG/MLYCD/PLA2G4A/PLA2G4C/PLA2G7/SESN2	12
GO:0045104	intermediate filament cytoskeleton organization	7/443	94/18870	0.00665317	0.133971	0.118862	EPPK1/INA/KRT17/KRT19/KRT80/NEFL/PPL	7
GO:0003158	endothelium development	9/443	143/18870	0.00670401	0.133971	0.118862	BMP6/CLDN1/GDF2/GPX1/ICAM1/MARVELD2/MESP1/NDP/NRG1	9
GO:0006334	nucleosome assembly	8/443	118/18870	0.00670676	0.133971	0.118862	H1-2/H2BC11/H2BC21/H2BC4/H2BC8/H3C10/H4C5/H4C8	8
GO:0001974	blood vessel remodeling	5/443	51/18870	0.00674599	0.133971	0.118862	BAX/LIF/MDM2/NDP/TMBIM1	5
GO:0010332	response to gamma radiation	5/443	51/18870	0.00674599	0.133971	0.118862	BAX/CDKN1A/GPX1/MDM2/TIGAR	5
GO:0034198	cellular response to amino acid starvation	5/443	51/18870	0.00674599	0.133971	0.118862	ATF3/CDKN1A/FAS/SESN1/SESN2	5
GO:0060192	negative regulation of lipase activity	3/443	17/18870	0.00684003	0.134806	0.119603	ANGPTL4/APOC1/PLA2R1	3
GO:0071260	cellular response to mechanical stimulus	6/443	72/18870	0.00685626	0.134806	0.119603	BMP6/FAS/GADD45A/KCNJ2/TNFRSF10A/TNFRSF10B	6
GO:0010952	positive regulation of peptidase activity	10/443	170/18870	0.00698438	0.135579	0.120289	ACER2/BAX/BBC3/CTSH/EGLN3/FAS/PIDD1/PMAIP1/PRR7/RPS27L	10
GO:0045103	intermediate filament-based process	7/443	95/18870	0.00704143	0.135579	0.120289	EPPK1/INA/KRT17/KRT19/KRT80/NEFL/PPL	7
GO:0045638	negative regulation of myeloid cell differentiation	7/443	95/18870	0.00704143	0.135579	0.120289	FBXW7/H4C5/H4C8/INHBA/INPP5D/TNFRSF11B/UBASH3B	7
GO:0019228	neuronal action potential	4/443	33/18870	0.00715549	0.135579	0.120289	GPR88/GRIA1/KCNA2/KCND2	4
GO:0045671	negative regulation of osteoclast differentiation	4/443	33/18870	0.00715549	0.135579	0.120289	FBXW7/INPP5D/TNFRSF11B/UBASH3B	4
GO:0061436	establishment of skin barrier	4/443	33/18870	0.00715549	0.135579	0.120289	ABCA12/CLDN1/GRHL3/LSR	4
GO:0030856	regulation of epithelial cell differentiation	10/443	171/18870	0.00726793	0.135579	0.120289	ABCA12/AQP3/BMP6/ESRP1/GDF2/GDNF/LIF/MESP1/MSX2/PRKX	10
GO:0051960	regulation of nervous system development	20/443	466/18870	0.00731218	0.135579	0.120289	CHODL/CLSTN2/ETV5/HAP1/HAPLN3/IL6/ISLR2/LIF/LRRN1/NEFL/NTN1/NTRK2/PLXNB2/PLXNB3/RGMA/SEMA3E/SLITRK2/SPINT1/ST8SIA2/TNFRSF21	20
GO:0050921	positive regulation of chemotaxis	9/443	145/18870	0.00732092	0.135579	0.120289	C5AR1/CSF1/CXCL8/EDN2/IL6/PLA2G7/RARRES2/RIPOR2/THBS4	9
GO:2001235	positive regulation of apoptotic signaling pathway	9/443	145/18870	0.00732092	0.135579	0.120289	ATF3/BAX/BBC3/CTSH/FAS/FBXW7/GSDME/INHBA/PMAIP1	9
GO:0002066	columnar/cuboidal epithelial cell development	5/443	52/18870	0.00732306	0.135579	0.120289	BMP6/CDKN1A/KLF5/TIGAR/TYMS	5
GO:0045109	intermediate filament organization	6/443	73/18870	0.00732618	0.135579	0.120289	EPPK1/INA/KRT17/KRT19/KRT80/NEFL	6
GO:0006066	alcohol metabolic process	17/443	373/18870	0.00734158	0.135579	0.120289	ABCA5/ACADL/ACER2/ALDH1A3/ALDH1B1/APOC1/BMP6/CEBPA/CEL/DHRS3/DHRS9/FDXR/GCH1/IP6K3/ISYNA1/LCAT/PLA2G4A	17
GO:0034599	cellular response to oxidative stress	13/443	255/18870	0.00748636	0.13761	0.122091	ETV5/GCH1/GPX1/IL6/MAPK13/MDM2/NQO1/PCNA/PLA2R1/SESN2/SLC4A11/SQSTM1/TP53INP1	13
GO:0036293	response to decreased oxygen levels	15/443	315/18870	0.00781406	0.139145	0.123453	ADM/ANGPTL4/AQP3/EGLN3/FMN2/KCND2/LIF/MDM2/MGARP/NDP/PLAU/PLK3/PMAIP1/SLC6A4/TIGAR	15
GO:0045669	positive regulation of osteoblast differentiation	6/443	74/18870	0.00781892	0.139145	0.123453	BMP6/CEBPA/DNAI3/IL6/MSX2/TENT5A	6
GO:0007204	positive regulation of cytosolic calcium ion concentration	10/443	173/18870	0.00786167	0.139145	0.123453	ACKR2/ADCY8/ADM/BAX/C5AR1/CD55/EDN2/MCHR1/NMB/TAC1	10
GO:0002762	negative regulation of myeloid leukocyte differentiation	5/443	53/18870	0.00793366	0.139145	0.123453	FBXW7/INHBA/INPP5D/TNFRSF11B/UBASH3B	5
GO:0071825	protein-lipid complex organization	5/443	53/18870	0.00793366	0.139145	0.123453	ABCA5/APOC1/LCAT/LIPG/PLA2G7	5
GO:0048265	response to pain	4/443	34/18870	0.00796207	0.139145	0.123453	GCH1/SCN3A/TAC1/THBS4	4
GO:0090022	regulation of neutrophil chemotaxis	4/443	34/18870	0.00796207	0.139145	0.123453	C5AR1/CXCL8/RIPOR2/THBS4	4
GO:1901797	negative regulation of signal transduction by p53 class mediator	4/443	34/18870	0.00796207	0.139145	0.123453	MDM2/RRM2B/TRIAP1/ZNF385A	4
GO:1902624	positive regulation of neutrophil migration	4/443	34/18870	0.00796207	0.139145	0.123453	C5AR1/CXCL8/RIPOR2/THBS4	4
GO:0006978	DNA damage response, signal transduction by p53 class mediator resulting in transcription of p21 class mediator	3/443	18/18870	0.00806684	0.139145	0.123453	CDKN1A/RPS27L/ZNF385A	3
GO:0019896	axonal transport of mitochondrion	3/443	18/18870	0.00806684	0.139145	0.123453	HAP1/MGARP/NEFL	3
GO:0033194	response to hydroperoxide	3/443	18/18870	0.00806684	0.139145	0.123453	GPX1/GPX3/TP53INP1	3
GO:0038128	ERBB2 signaling pathway	3/443	18/18870	0.00806684	0.139145	0.123453	EREG/NRG1/PTPRR	3
GO:0061644	protein localization to CENP-A containing chromatin	3/443	18/18870	0.00806684	0.139145	0.123453	H2BC11/H4C5/H4C8	3
GO:0007626	locomotory behavior	11/443	201/18870	0.00809802	0.139145	0.123453	ADCY8/ALDH1A3/GAD1/GDNF/GPR88/KCND2/MCOLN3/NPY1R/PAK6/RASD2/ZNF385A	11
GO:0052548	regulation of endopeptidase activity	14/443	288/18870	0.00841938	0.143881	0.127655	ACER2/BAX/BBC3/EGLN3/FAS/GPX1/PIDD1/PMAIP1/PRR7/RPS27L/SERPIND1/SPOCK2/TRIAP1/VTN	14
GO:0032496	response to lipopolysaccharide	16/443	348/18870	0.00844647	0.143881	0.127655	ADM/BMP6/CD55/CLDN1/CXCL1/CXCL2/CXCL5/CXCL6/CXCL8/GCH1/IL24/IL6/NOCT/NQO1/PPM1E/SELE	16
GO:0050805	negative regulation of synaptic transmission	5/443	54/18870	0.00857873	0.144885	0.128546	ACHE/ADCY8/GRIA1/PLK2/SLC6A4	5
GO:1990928	response to amino acid starvation	5/443	54/18870	0.00857873	0.144885	0.128546	ATF3/CDKN1A/FAS/SESN1/SESN2	5
GO:0001763	morphogenesis of a branching structure	11/443	203/18870	0.00868984	0.146137	0.129657	ADM/CSF1/CTSH/DDR1/ESRP2/GDF2/GDNF/HHIP/MSX2/SEMA3E/SPINT1	11
GO:1902253	regulation of intrinsic apoptotic signaling pathway by p53 class mediator	4/443	35/18870	0.00882608	0.1478	0.131132	MDM2/RRM2B/TRIAP1/ZNF385A	4
GO:0046470	phosphatidylcholine metabolic process	6/443	76/18870	0.00887525	0.147996	0.131306	APOC1/ENPP2/LCAT/PLA2G4A/PLA2G4C/PLA2G7	6
GO:0002761	regulation of myeloid leukocyte differentiation	8/443	124/18870	0.00894832	0.148587	0.13183	CSF1/FBXW7/INHBA/INPP5D/KITLG/LIF/TNFRSF11B/UBASH3B	8
GO:0007623	circadian rhythm	11/443	204/18870	0.00899803	0.148788	0.132008	ATF5/FBXW7/GPR176/HTR7/KCNA2/KCND2/KDM8/NOCT/NTRK2/SLC6A4/TYMS	11
GO:0001764	neuron migration	10/443	177/18870	0.00916071	0.150846	0.133835	ASTN2/BAX/GFRA3/GPM6A/NRCAM/NTN1/NTNG2/NTRK2/PLXNB2/SEMA3E	10
GO:0034381	plasma lipoprotein particle clearance	5/443	55/18870	0.0092592	0.151249	0.134192	APOC1/CES3/LIPG/LRPAP1/NCEH1	5
GO:0007620	copulation	3/443	19/18870	0.00941479	0.151249	0.134192	PI3/SLC6A4/TAC1	3
GO:0010759	positive regulation of macrophage chemotaxis	3/443	19/18870	0.00941479	0.151249	0.134192	C5AR1/CSF1/RARRES2	3
GO:0032026	response to magnesium ion	3/443	19/18870	0.00941479	0.151249	0.134192	BMP6/MDM2/TNFRSF11B	3
GO:0042772	DNA damage response, signal transduction resulting in transcription	3/443	19/18870	0.00941479	0.151249	0.134192	CDKN1A/RPS27L/ZNF385A	3
GO:0060231	mesenchymal to epithelial transition	3/443	19/18870	0.00941479	0.151249	0.134192	FZD7/GDNF/LIF	3
GO:0042542	response to hydrogen peroxide	7/443	101/18870	0.00973285	0.151634	0.134534	GPX1/IL6/MAPK13/MDM2/NQO1/PCNA/SDC1	7
GO:0007617	mating behavior	4/443	36/18870	0.00974908	0.151634	0.134534	NHLH2/PI3/SLC6A4/TAC1	4
GO:0000077	DNA damage checkpoint signaling	8/443	126/18870	0.00980729	0.151634	0.134534	CDKN1A/MDM2/PIDD1/PLK2/PLK3/RPS27L/TRIAP1/XPC	8
GO:0003014	renal system process	8/443	126/18870	0.00980729	0.151634	0.134534	ADM/AQP3/CLCNKA/MYO5B/PTPRO/RRM2B/SULF2/TMEM63C	8
GO:0006575	cellular modified amino acid metabolic process	8/443	126/18870	0.00980729	0.151634	0.134534	ACADL/CPT2/DUOX2/DUOXA2/GCH1/GCNT4/PCYOX1L/TYMS	8
GO:0050729	positive regulation of inflammatory response	9/443	152/18870	0.00982653	0.151634	0.134534	ADORA2B/C3/CEBPA/IL6/MAPK13/NEAT1/NINJ1/PLA2G7/RPS19	9
GO:0002573	myeloid leukocyte differentiation	12/443	235/18870	0.00984666	0.151634	0.134534	CEBPA/CSF1/FBXW7/IL31RA/INHBA/INPP5D/KITLG/LIF/NDP/OSTM1/TNFRSF11B/UBASH3B	12
GO:0009267	cellular response to starvation	10/443	179/18870	0.00986886	0.151634	0.134534	ATF3/CDKN1A/FAS/FBXO22/NUAK2/PDK4/PLIN2/PMAIP1/SESN1/SESN2	10
GO:0043086	negative regulation of catalytic activity	20/443	480/18870	0.00993616	0.151634	0.134534	ANGPTL4/APOC1/CDKN1A/CEBPA/ECM1/GADD45A/GPX1/NPPA/PHPT1/PLA2R1/PLXNB3/PPM1E/PTPRO/PTX3/SERPIND1/SPOCK2/TMBIM1/TRIAP1/UBASH3B/VTN	20
GO:0050673	epithelial cell proliferation	20/443	480/18870	0.00993616	0.151634	0.134534	BAX/BMP6/C5AR1/CDKN1A/CLDN1/ECM1/EPPK1/EREG/ESRP2/FBXW7/FZD7/GDF2/GPX1/IL6/NEAT1/PLXNB3/PRKX/PTPRN/SULF2/THBS4	20
GO:0051216	cartilage development	11/443	207/18870	0.00997351	0.151634	0.134534	ADAMTS7/BMP6/CHI3L1/ECM1/EFEMP1/GDF2/GHR/MSX2/SULF2/TYMS/WNT9A	11
GO:0071674	mononuclear cell migration	11/443	207/18870	0.00997351	0.151634	0.134534	C5AR1/CCL3L1/CSF1/ECM1/ICAM1/IL6/PLA2G7/PTPRO/RARRES2/RIPOR2/RPS19	11
GO:0001541	ovarian follicle development	5/443	56/18870	0.00997595	0.151634	0.134534	BAX/EREG/INHBA/KITLG/PTX3	5
GO:0043525	positive regulation of neuron apoptotic process	5/443	56/18870	0.00997595	0.151634	0.134534	BAX/FBXW7/ITGA1/NQO1/ST8SIA2	5
GO:0032368	regulation of lipid transport	9/443	153/18870	0.0102315	0.154543	0.137115	ABCA12/ABCA5/APOC1/BMP6/LIPG/NMB/PLA2G4A/PLA2R1/TRIAP1	9
GO:0008630	intrinsic apoptotic signaling pathway in response to DNA damage	7/443	102/18870	0.0102455	0.154543	0.137115	AEN/BAX/CDKN1A/PHLDA3/RPS27L/TRIAP1/ZNF385A	7
GO:1901654	response to ketone	11/443	208/18870	0.0103161	0.155016	0.137535	ADCY8/CDKN1A/CLDN1/F5/FBXO32/INHBA/NEFL/NQO1/PAPPA/PCNA/TYMS	11
GO:0042692	muscle cell differentiation	18/443	419/18870	0.0105201	0.157483	0.139723	ADM/EREG/FBXO22/FZD7/GDF15/GPX1/KEL/KLF5/KRT19/LOX/MDM2/MESP1/MYLK3/NINJ1/NRG1/RIPOR2/SDC1/SYNPO2L	18
GO:0071356	cellular response to tumor necrosis factor	12/443	238/18870	0.0108154	0.161293	0.143103	ADAMTS7/CCDC3/CCL3L1/CEBPA/CHI3L1/CLDN1/CXCL8/EDA2R/FAS/GSDME/H2BC11/TNFRSF21	12
GO:0043691	reverse cholesterol transport	3/443	20/18870	0.0108861	0.161737	0.143497	ABCA5/LCAT/LIPG	3
GO:0007584	response to nutrient	9/443	155/18870	0.0110789	0.163985	0.145492	AQP3/F5/GPX1/LIPG/MDM2/NQO1/SLC6A4/TNFRSF11B/TYMS	9
GO:0010950	positive regulation of endopeptidase activity	9/443	156/18870	0.0115219	0.169273	0.150183	ACER2/BAX/BBC3/EGLN3/FAS/PIDD1/PMAIP1/PRR7/RPS27L	9
GO:0048754	branching morphogenesis of an epithelial tube	9/443	156/18870	0.0115219	0.169273	0.150183	CSF1/CTSH/DDR1/ESRP2/GDF2/GDNF/HHIP/MSX2/SEMA3E	9
GO:0035633	maintenance of blood-brain barrier	4/443	38/18870	0.0117778	0.171756	0.152386	CLDN1/IL6/LSR/SH3GL2	4
GO:0043516	regulation of DNA damage response, signal transduction by p53 class mediator	4/443	38/18870	0.0117778	0.171756	0.152386	MDM2/PLA2R1/PMAIP1/ZNF385A	4
GO:0045637	regulation of myeloid cell differentiation	11/443	213/18870	0.0121667	0.175094	0.155348	CSF1/FBXW7/H4C5/H4C8/INHBA/INPP5D/KITLG/LIF/LOX/TNFRSF11B/UBASH3B	11
GO:0045766	positive regulation of angiogenesis	10/443	185/18870	0.0122451	0.175094	0.155348	ADM/ANGPTL4/C3/C5AR1/CHI3L1/CTSH/CXCL8/ECM1/GDF2/NINJ1	10
GO:1904018	positive regulation of vasculature development	10/443	185/18870	0.0122451	0.175094	0.155348	ADM/ANGPTL4/C3/C5AR1/CHI3L1/CTSH/CXCL8/ECM1/GDF2/NINJ1	10
GO:0010574	regulation of vascular endothelial growth factor production	5/443	59/18870	0.0123526	0.175094	0.155348	ADORA2B/C3/C5AR1/IL6/SULF2	5
GO:0014009	glial cell proliferation	5/443	59/18870	0.0123526	0.175094	0.155348	CSF1/ETV5/IL6/NDP/NTN1	5
GO:0031638	zymogen activation	5/443	59/18870	0.0123526	0.175094	0.155348	C1R/CTSH/MELTF/PLAU/PRSS12	5
GO:0098754	detoxification	9/443	158/18870	0.0124473	0.175094	0.155348	DUOX2/GCH1/GPX1/GPX3/GSTZ1/NQO1/SESN1/SESN2/TP53INP1	9
GO:0001780	neutrophil homeostasis	3/443	21/18870	0.0124828	0.175094	0.155348	CSF1/GCNT4/IL6	3
GO:0060444	branching involved in mammary gland duct morphogenesis	3/443	21/18870	0.0124828	0.175094	0.155348	CSF1/DDR1/MSX2	3
GO:0097049	motor neuron apoptotic process	3/443	21/18870	0.0124828	0.175094	0.155348	BAX/FAS/NEFL	3
GO:0032526	response to retinoic acid	7/443	106/18870	0.012494	0.175094	0.155348	ACER2/AQP3/BMP6/CTSH/FZD7/SLC6A4/WNT9A	7
GO:0042476	odontogenesis	8/443	132/18870	0.0127527	0.177443	0.157432	ADM/AQP3/BAX/CSF1/INHBA/MSX2/TNFRSF11B/TSPEAR	8
GO:0046394	carboxylic acid biosynthetic process	15/443	334/18870	0.0128813	0.177443	0.157432	ACADL/ALDH1A3/APOC1/CARNS1/DHRS9/DSEL/EDN2/ELOVL7/GAD1/GLS2/HAAO/LIPG/MLYCD/PDK4/PLA2G4A	15
GO:0002385	mucosal immune response	4/443	39/18870	0.0128862	0.177443	0.157432	H2BC11/H2BC21/H2BC4/H2BC8	4
GO:0045823	positive regulation of heart contraction	4/443	39/18870	0.0128862	0.177443	0.157432	ADM/EDN2/GCH1/NPPA	4
GO:0071548	response to dexamethasone	4/443	39/18870	0.0128862	0.177443	0.157432	CLDN1/FBXO32/PAPPA/PCNA	4
GO:0060560	developmental growth involved in morphogenesis	12/443	244/18870	0.0129725	0.178012	0.157937	CSF1/DDR1/EDN2/ISLR2/MESP1/NRCAM/NTN1/PAK6/RGMA/SEMA3E/SH3GL2/ST8SIA2	12
GO:0048144	fibroblast proliferation	7/443	107/18870	0.0131076	0.178625	0.158481	BAX/CDKN1A/EREG/GPX1/LIF/PARP10/TP53INP1	7
GO:1901796	regulation of signal transduction by p53 class mediator	7/443	107/18870	0.0131076	0.178625	0.158481	MDM2/PLA2R1/PLK3/PMAIP1/RRM2B/TRIAP1/ZNF385A	7
GO:0009913	epidermal cell differentiation	12/443	245/18870	0.0133619	0.18089	0.160491	ABCA12/AQP3/CDKN1A/EREG/ESRP1/GSDME/KRT17/KRT80/MCOLN3/MSX2/PPL/WHRN	12
GO:2001233	regulation of apoptotic signaling pathway	17/443	398/18870	0.0133654	0.18089	0.160491	ATF3/BAX/BBC3/CTSH/FAS/FBXW7/GDNF/GPX1/GSDME/ICAM1/INHBA/MDM2/PMAIP1/RRM2B/TMBIM1/TRIAP1/ZNF385A	17
GO:0030099	myeloid cell differentiation	18/443	430/18870	0.0134225	0.181044	0.160627	CEBPA/CSF1/FBXW7/H4C5/H4C8/IL31RA/INHBA/INPP5D/KITLG/LIF/LOX/NDP/OSTM1/PRKX/RPS19/TNFRSF11B/UBASH3B/ZNF385A	18
GO:0048565	digestive tract development	8/443	134/18870	0.0138651	0.184774	0.163936	CDKN1A/CXCL8/FOXL1/KLF5/RARRES2/STRA6/TIGAR/TYMS	8
GO:0018108	peptidyl-tyrosine phosphorylation	13/443	276/18870	0.0138656	0.184774	0.163936	BMP6/DDR1/EFEMP1/ENPP2/FBXW7/GHR/IL24/IL31RA/IL6/KITLG/LIF/THBS4/VTN	13
GO:0016053	organic acid biosynthetic process	15/443	337/18870	0.013874	0.184774	0.163936	ACADL/ALDH1A3/APOC1/CARNS1/DHRS9/DSEL/EDN2/ELOVL7/GAD1/GLS2/HAAO/LIPG/MLYCD/PDK4/PLA2G4A	15
GO:0000731	DNA synthesis involved in DNA repair	4/443	40/18870	0.0140589	0.184774	0.163936	PARP10/PCNA/POLH/RRM2B	4
GO:1903524	positive regulation of blood circulation	4/443	40/18870	0.0140589	0.184774	0.163936	ADM/EDN2/GCH1/NPPA	4
GO:0060395	SMAD protein signal transduction	6/443	84/18870	0.0141299	0.184774	0.163936	ABTB3/BMP6/CILP/GDF15/INHBA/NCEH1	6
GO:0007398	ectoderm development	3/443	22/18870	0.0142064	0.184774	0.163936	EDA2R/FZD7/GRHL3	3
GO:0008090	retrograde axonal transport	3/443	22/18870	0.0142064	0.184774	0.163936	HAP1/MGARP/NEFL	3
GO:0086012	membrane depolarization during cardiac muscle cell action potential	3/443	22/18870	0.0142064	0.184774	0.163936	HCN2/KCNJ2/SCN4B	3
GO:0042594	response to starvation	11/443	218/18870	0.0142601	0.184774	0.163936	ADM/ATF3/CDKN1A/FAS/FBXO22/NUAK2/PDK4/PLIN2/PMAIP1/SESN1/SESN2	11
GO:0050679	positive regulation of epithelial cell proliferation	11/443	218/18870	0.0142601	0.184774	0.163936	BMP6/C5AR1/CLDN1/ECM1/ESRP2/FZD7/GDF2/NEAT1/PLXNB3/PTPRN/THBS4	11
GO:0051346	negative regulation of hydrolase activity	11/443	218/18870	0.0142601	0.184774	0.163936	ANGPTL4/APOC1/ECM1/GPX1/PLA2R1/PLXNB3/PTX3/SERPIND1/SPOCK2/TRIAP1/VTN	11
GO:0031570	DNA integrity checkpoint signaling	8/443	135/18870	0.0144471	0.186179	0.165183	CDKN1A/MDM2/PIDD1/PLK2/PLK3/RPS27L/TRIAP1/XPC	8
GO:0120254	olefinic compound metabolic process	9/443	162/18870	0.0144628	0.186179	0.165183	ADM/ALDH1A3/BMP6/CEL/DHRS3/DHRS9/GPX1/PLA2G4A/PLA2G4C	9
GO:2001242	regulation of intrinsic apoptotic signaling pathway	10/443	190/18870	0.0145355	0.186507	0.165474	BAX/BBC3/FBXW7/GPX1/GSDME/MDM2/PMAIP1/RRM2B/TRIAP1/ZNF385A	10
GO:0045444	fat cell differentiation	12/443	248/18870	0.0145838	0.186522	0.165487	ATF5/CCDC3/CEBPA/DLK2/GPX1/IL6/KLF5/MMP11/MSX2/NOCT/RARRES2/ZNF385A	12
GO:0018212	peptidyl-tyrosine modification	13/443	278/18870	0.014642	0.186662	0.165611	BMP6/DDR1/EFEMP1/ENPP2/FBXW7/GHR/IL24/IL31RA/IL6/KITLG/LIF/THBS4/VTN	13
GO:0007218	neuropeptide signaling pathway	7/443	110/18870	0.0150778	0.190986	0.169448	CPE/MCHR1/NMB/NPPA/NPY1R/PMCH/TAC1	7
GO:0042116	macrophage activation	7/443	110/18870	0.0150778	0.190986	0.169448	C5AR1/CEBPA/EDN2/IL31RA/IL6/PLA2G4A/TMEM229B	7
GO:0048246	macrophage chemotaxis	4/443	41/18870	0.0152972	0.193146	0.171364	C5AR1/CSF1/EDN2/RARRES2	4
GO:0043583	ear development	11/443	221/18870	0.0156403	0.195536	0.173484	ALDH1A3/CEBPA/DDR1/ESRP1/GRHL3/GSDME/MCOLN3/NTN1/STRA6/TTC39C/WHRN	11
GO:0031668	cellular response to extracellular stimulus	13/443	281/18870	0.0158684	0.195536	0.173484	ADORA2B/AQP3/ATF3/CDKN1A/FAS/FBXO22/MDM2/NUAK2/PDK4/PLIN2/PMAIP1/SESN1/SESN2	13
GO:0031669	cellular response to nutrient levels	12/443	251/18870	0.015889	0.195536	0.173484	AQP3/ATF3/CDKN1A/FAS/FBXO22/MDM2/NUAK2/PDK4/PLIN2/PMAIP1/SESN1/SESN2	12
GO:0019885	antigen processing and presentation of endogenous peptide antigen via MHC class I	3/443	23/18870	0.0160581	0.195536	0.173484	HLA-B/HLA-C/TAP1	3
GO:0031290	retinal ganglion cell axon guidance	3/443	23/18870	0.0160581	0.195536	0.173484	NDP/NRCAM/PTPRO	3
GO:0060252	positive regulation of glial cell proliferation	3/443	23/18870	0.0160581	0.195536	0.173484	ETV5/IL6/NTN1	3
GO:0072574	hepatocyte proliferation	3/443	23/18870	0.0160581	0.195536	0.173484	FBXW7/IL6/SULF2	3
GO:0072575	epithelial cell proliferation involved in liver morphogenesis	3/443	23/18870	0.0160581	0.195536	0.173484	FBXW7/IL6/SULF2	3
GO:0002931	response to ischemia	5/443	63/18870	0.0160802	0.195536	0.173484	CSF1/MLYCD/NQO1/SQSTM1/TIGAR	5
GO:0010573	vascular endothelial growth factor production	5/443	63/18870	0.0160802	0.195536	0.173484	ADORA2B/C3/C5AR1/IL6/SULF2	5
GO:0051965	positive regulation of synapse assembly	5/443	63/18870	0.0160802	0.195536	0.173484	CLSTN2/LRRN1/NTRK2/SLITRK2/ST8SIA2	5
GO:0071715	icosanoid transport	5/443	63/18870	0.0160802	0.195536	0.173484	ABCC3/ABCC4/NMB/PLA2G4A/PLA2R1	5
GO:0034728	nucleosome organization	8/443	138/18870	0.0162998	0.196995	0.174779	H1-2/H2BC11/H2BC21/H2BC4/H2BC8/H3C10/H4C5/H4C8	8
GO:0050678	regulation of epithelial cell proliferation	17/443	407/18870	0.0162999	0.196995	0.174779	BAX/BMP6/C5AR1/CLDN1/ECM1/EPPK1/EREG/ESRP2/FBXW7/FZD7/GDF2/GPX1/NEAT1/PLXNB3/PTPRN/SULF2/THBS4	17
GO:0042391	regulation of membrane potential	18/443	440/18870	0.0165772	0.199428	0.176937	BAX/GPR88/GRIA1/GRIK1/HCN2/KCNA2/KCND2/KCNJ2/KCNK6/NDP/NPPA/NRCAM/NTRK2/P2RX6/PMAIP1/SCN4B/SLC4A11/SLC6A4	18
GO:0019674	NAD metabolic process	4/443	42/18870	0.0166022	0.199428	0.176937	HAAO/NADSYN1/NMNAT3/PARP10	4
GO:0043410	positive regulation of MAPK cascade	19/443	474/18870	0.0170667	0.20437	0.181322	C5AR1/CCL3L1/CHI3L1/EDA2R/FBXW7/FZD7/GADD45A/GDF15/GHR/GSDME/ICAM1/IL6/INHBA/ITGA1/LIF/NECAB2/NRG1/NTRK2/RELL2	19
GO:2001244	positive regulation of intrinsic apoptotic signaling pathway	5/443	64/18870	0.017117	0.20437	0.181322	BAX/BBC3/FBXW7/GSDME/PMAIP1	5
GO:0061448	connective tissue development	13/443	285/18870	0.0176236	0.209784	0.186126	ADAMTS7/BMP6/CHI3L1/CSF1/ECM1/EFEMP1/GDF2/GHR/LOX/MSX2/SULF2/TYMS/WNT9A	13
GO:0019098	reproductive behavior	4/443	43/18870	0.0179747	0.212139	0.188215	NHLH2/PI3/SLC6A4/TAC1	4
GO:0051963	regulation of synapse assembly	7/443	114/18870	0.0180211	0.212139	0.188215	CLSTN2/LRRN1/NTN1/NTNG2/NTRK2/SLITRK2/ST8SIA2	7
GO:0002070	epithelial cell maturation	3/443	24/18870	0.0180387	0.212139	0.188215	CDKN1A/CEBPA/TYMS	3
GO:0062197	cellular response to chemical stress	14/443	317/18870	0.0181535	0.212139	0.188215	ETV5/FAS/GCH1/GPX1/IL6/MAPK13/MDM2/NQO1/PCNA/PLA2R1/SESN2/SLC4A11/SQSTM1/TP53INP1	14
GO:0072330	monocarboxylic acid biosynthetic process	11/443	226/18870	0.0181604	0.212139	0.188215	ACADL/ALDH1A3/APOC1/DHRS9/DSEL/EDN2/ELOVL7/LIPG/MLYCD/PDK4/PLA2G4A	11
GO:0010812	negative regulation of cell-substrate adhesion	5/443	65/18870	0.0181972	0.212139	0.188215	ACER2/FZD7/MELTF/PTPRO/SEMA3E	5
GO:0045453	bone resorption	5/443	65/18870	0.0181972	0.212139	0.188215	IL6/INPP5D/PDK4/TNFRSF11B/UBASH3B	5
GO:0048145	regulation of fibroblast proliferation	6/443	89/18870	0.0183393	0.213167	0.189127	BAX/CDKN1A/EREG/LIF/PARP10/TP53INP1	6
GO:0045765	regulation of angiogenesis	15/443	349/18870	0.0184507	0.213833	0.189718	ADM/ANGPTL4/C3/C5AR1/CHI3L1/CTSH/CXCL8/ECM1/GADD45A/GDF2/IL6/NINJ1/PLK2/SEMA3E/THBS4	15
GO:0001649	osteoblast differentiation	12/443	257/18870	0.018762	0.216805	0.192355	ACHE/BMP6/CEBPA/CHRD/DNAI3/GDF2/IL6/ITGA11/LOX/MSX2/NOCT/TENT5A	12
GO:0006029	proteoglycan metabolic process	6/443	90/18870	0.0192737	0.221327	0.196367	ADAMTS7/DSEL/FOXL1/GAL3ST4/HS6ST2/SULF2	6
GO:0006898	receptor-mediated endocytosis	12/443	258/18870	0.0192763	0.221327	0.196367	ACHE/ADM/APOC1/C3/CXCL8/GRIA1/LRPAP1/NECAB2/PLA2R1/SDC1/SELE/VTN	12
GO:0042531	positive regulation of tyrosine phosphorylation of STAT protein	5/443	66/18870	0.0193213	0.221327	0.196367	GHR/IL24/IL31RA/IL6/LIF	5
GO:0071526	semaphorin-plexin signaling pathway	4/443	44/18870	0.0194157	0.221766	0.196756	GDNF/PLXNB2/PLXNB3/SEMA3E	4
GO:0002062	chondrocyte differentiation	7/443	116/18870	0.0196348	0.223622	0.198403	ADAMTS7/BMP6/ECM1/EFEMP1/MSX2/SULF2/WNT9A	7
GO:0001919	regulation of receptor recycling	3/443	25/18870	0.020149	0.225577	0.200138	ACHE/GRIA1/NSG1	3
GO:0002483	antigen processing and presentation of endogenous peptide antigen	3/443	25/18870	0.020149	0.225577	0.200138	HLA-B/HLA-C/TAP1	3
GO:0019985	translesion synthesis	3/443	25/18870	0.020149	0.225577	0.200138	PARP10/PCNA/POLH	3
GO:0032331	negative regulation of chondrocyte differentiation	3/443	25/18870	0.020149	0.225577	0.200138	ADAMTS7/EFEMP1/WNT9A	3
GO:0045649	regulation of macrophage differentiation	3/443	25/18870	0.020149	0.225577	0.200138	CSF1/INHBA/LIF	3
GO:0072576	liver morphogenesis	3/443	25/18870	0.020149	0.225577	0.200138	FBXW7/IL6/SULF2	3
GO:0015909	long-chain fatty acid transport	5/443	67/18870	0.0204901	0.226826	0.201246	CPT2/NMB/PLA2G4A/PLA2R1/PLIN2	5
GO:0038034	signal transduction in absence of ligand	5/443	67/18870	0.0204901	0.226826	0.201246	BAX/FAS/GDNF/INHBA/KITLG	5
GO:0070301	cellular response to hydrogen peroxide	5/443	67/18870	0.0204901	0.226826	0.201246	IL6/MAPK13/MDM2/NQO1/PCNA	5
GO:0097192	extrinsic apoptotic signaling pathway in absence of ligand	5/443	67/18870	0.0204901	0.226826	0.201246	BAX/FAS/GDNF/INHBA/KITLG	5
GO:1901342	regulation of vasculature development	15/443	354/18870	0.0206663	0.228138	0.20241	ADM/ANGPTL4/C3/C5AR1/CHI3L1/CTSH/CXCL8/ECM1/GADD45A/GDF2/IL6/NINJ1/PLK2/SEMA3E/THBS4	15
GO:0042491	inner ear auditory receptor cell differentiation	4/443	45/18870	0.0209262	0.229576	0.203685	ESRP1/GSDME/MCOLN3/WHRN	4
GO:0007599	hemostasis	11/443	231/18870	0.0209708	0.229576	0.203685	DGKG/F5/IL6/PAPSS2/PLA2G4A/PLAU/SERPIND1/SLC6A4/UBASH3B/VTN/ZNF385A	11
GO:0050730	regulation of peptidyl-tyrosine phosphorylation	11/443	231/18870	0.0209708	0.229576	0.203685	BMP6/ENPP2/FBXW7/GHR/IL24/IL31RA/IL6/KITLG/LIF/THBS4/VTN	11
GO:0050830	defense response to Gram-positive bacterium	7/443	118/18870	0.0213468	0.230821	0.20479	C5AR1/H2BC11/H2BC21/H2BC4/H2BC8/IL6/RARRES2	7
GO:0006869	lipid transport	18/443	453/18870	0.0215087	0.230821	0.20479	ABCA12/ABCA5/ABCC3/ABCC4/APOC1/BMP6/CEL/CPT2/INHBA/LCAT/LIPG/NMB/PLA2G4A/PLA2R1/PLIN2/PLSCR5/STRA6/TRIAP1	18
GO:0010975	regulation of neuron projection development	18/443	453/18870	0.0215087	0.230821	0.20479	CHODL/CRMP1/DDR1/DGKG/ISLR2/KEL/MDM2/MGARP/NEFL/NRCAM/NTN1/NTNG2/NTRK2/PLXNB2/PLXNB3/PTPRO/RGMA/SEMA3E	18
GO:0050920	regulation of chemotaxis	11/443	232/18870	0.0215693	0.230821	0.20479	C5AR1/CSF1/CXCL8/EDN2/IL6/PLA2G7/PTPRO/RARRES2/RIPOR2/SEMA3E/THBS4	11
GO:0031589	cell-substrate adhesion	15/443	356/18870	0.021607	0.230821	0.20479	ACER2/CSF1/DDR1/EGFL6/FZD7/ITGA1/ITGA11/MELTF/PLAU/PRKX/PTPRO/RELL2/SEMA3E/SPOCK2/VTN	15
GO:0042490	mechanoreceptor differentiation	5/443	68/18870	0.0217042	0.230821	0.20479	ESRP1/GSDME/MCOLN3/NTRK2/WHRN	5
GO:0015820	leucine transport	2/443	10/18870	0.0218439	0.230821	0.20479	SLC43A2/SLC6A15	2
GO:0016102	diterpenoid biosynthetic process	2/443	10/18870	0.0218439	0.230821	0.20479	ALDH1A3/DHRS9	2
GO:0038063	collagen-activated tyrosine kinase receptor signaling pathway	2/443	10/18870	0.0218439	0.230821	0.20479	DDR1/UBASH3B	2
GO:0038130	ERBB4 signaling pathway	2/443	10/18870	0.0218439	0.230821	0.20479	EREG/NRG1	2
GO:0060052	neurofilament cytoskeleton organization	2/443	10/18870	0.0218439	0.230821	0.20479	INA/NEFL	2
GO:0060054	positive regulation of epithelial cell proliferation involved in wound healing	2/443	10/18870	0.0218439	0.230821	0.20479	CLDN1/FZD7	2
GO:0060075	regulation of resting membrane potential	2/443	10/18870	0.0218439	0.230821	0.20479	KCNJ2/KCNK6	2
GO:0050806	positive regulation of synaptic transmission	9/443	174/18870	0.0219531	0.231031	0.204976	ADCY8/CA2/CLSTN2/GRIA1/HAP1/NSG1/NTRK2/PLK2/SQSTM1	9
GO:0055123	digestive system development	8/443	146/18870	0.02207	0.231031	0.204976	CDKN1A/CXCL8/FOXL1/KLF5/RARRES2/STRA6/TIGAR/TYMS	8
GO:0007411	axon guidance	11/443	233/18870	0.0221803	0.231031	0.204976	GAP43/GDNF/GFRA3/KIF5C/NDP/NRCAM/NTN1/PLXNB2/PLXNB3/PTPRO/SEMA3E	11
GO:0097485	neuron projection guidance	11/443	233/18870	0.0221803	0.231031	0.204976	GAP43/GDNF/GFRA3/KIF5C/NDP/NRCAM/NTN1/PLXNB2/PLXNB3/PTPRO/SEMA3E	11
GO:0034643	establishment of mitochondrion localization, microtubule-mediated	3/443	26/18870	0.0223892	0.231031	0.204976	HAP1/MGARP/NEFL	3
GO:0042659	regulation of cell fate specification	3/443	26/18870	0.0223892	0.231031	0.204976	ESRP1/FZD7/MESP1	3
GO:0047497	mitochondrion transport along microtubule	3/443	26/18870	0.0223892	0.231031	0.204976	HAP1/MGARP/NEFL	3
GO:1905523	positive regulation of macrophage migration	3/443	26/18870	0.0223892	0.231031	0.204976	C5AR1/CSF1/RARRES2	3
GO:0032309	icosanoid secretion	4/443	46/18870	0.0225068	0.231031	0.204976	ABCC4/NMB/PLA2G4A/PLA2R1	4
GO:1902622	regulation of neutrophil migration	4/443	46/18870	0.0225068	0.231031	0.204976	C5AR1/CXCL8/RIPOR2/THBS4	4
GO:1990090	cellular response to nerve growth factor stimulus	4/443	46/18870	0.0225068	0.231031	0.204976	GRIA1/NTRK2/SH3GL2/TAC1	4
GO:0009165	nucleotide biosynthetic process	13/443	295/18870	0.0226524	0.231923	0.205768	ADCY8/ELOVL7/HAAO/MLYCD/NADSYN1/NMNAT3/NPPA/PAPSS2/PARP10/PDK4/PRPS2/RRM2B/TYMS	13
GO:0045670	regulation of osteoclast differentiation	5/443	69/18870	0.0229641	0.234507	0.208061	CSF1/FBXW7/INPP5D/TNFRSF11B/UBASH3B	5
GO:0046660	female sex differentiation	7/443	120/18870	0.0231598	0.235457	0.208904	BAX/EREG/INHBA/KITLG/PTPRN/PTX3/STRA6	7
GO:0071216	cellular response to biotic stimulus	12/443	265/18870	0.0231763	0.235457	0.208904	BMP6/CD55/CXCL1/CXCL2/CXCL5/CXCL6/CXCL8/IGFBPL1/IL24/IL6/PPM1E/TIGAR	12
GO:0019915	lipid storage	6/443	94/18870	0.0233352	0.236463	0.209796	B4GALNT1/C3/FBXW7/IL6/PLA2G4C/PLIN2	6
GO:1901293	nucleoside phosphate biosynthetic process	13/443	297/18870	0.0237746	0.2403	0.2132	ADCY8/ELOVL7/HAAO/MLYCD/NADSYN1/NMNAT3/NPPA/PAPSS2/PARP10/PDK4/PRPS2/RRM2B/TYMS	13
GO:0035850	epithelial cell differentiation involved in kidney development	4/443	47/18870	0.0241582	0.243554	0.216087	GDNF/LIF/PRKX/PTPRO	4
GO:0019731	antibacterial humoral response	5/443	70/18870	0.0242704	0.244063	0.216539	H2BC11/H2BC21/H2BC4/H2BC8/PI3	5
GO:0045745	positive regulation of G protein-coupled receptor signaling pathway	3/443	27/18870	0.0247595	0.24772	0.219783	C3/GPR27/NECAB2	3
GO:0099170	postsynaptic modulation of chemical synaptic transmission	3/443	27/18870	0.0247595	0.24772	0.219783	FBXO2/INA/NEFL	3
GO:0045667	regulation of osteoblast differentiation	8/443	150/18870	0.0254392	0.248547	0.220517	BMP6/CEBPA/CHRD/DNAI3/IL6/MSX2/NOCT/TENT5A	8
GO:0042982	amyloid precursor protein metabolic process	6/443	96/18870	0.0255661	0.248547	0.220517	ACHE/HAP1/NECAB2/NSG1/NTRK2/RTN1	6
GO:0002548	monocyte chemotaxis	5/443	71/18870	0.0256236	0.248547	0.220517	CCL3L1/IL6/PLA2G7/PTPRO/RPS19	5
GO:1990138	neuron projection extension	9/443	179/18870	0.0257762	0.248547	0.220517	DDR1/EDN2/ISLR2/NRCAM/NTN1/PAK6/SEMA3E/SH3GL2/ST8SIA2	9
GO:1990089	response to nerve growth factor	4/443	48/18870	0.0258811	0.248547	0.220517	GRIA1/NTRK2/SH3GL2/TAC1	4
GO:0006643	membrane lipid metabolic process	10/443	209/18870	0.0262131	0.248547	0.220517	ABCA12/ACER2/B4GALNT1/BAX/CEL/ELOVL7/ENPP2/GAL3ST4/PIGW/ST8SIA2	10
GO:1902806	regulation of cell cycle G1/S phase transition	10/443	209/18870	0.0262131	0.248547	0.220517	CDKN1A/FBXW7/INHBA/MBLAC1/MDM2/PIDD1/PLK2/PLK3/RPS27L/TRIAP1	10
GO:0000050	urea cycle	2/443	11/18870	0.0262886	0.248547	0.220517	CEBPA/SLC25A15	2
GO:0000290	deadenylation-dependent decapping of nuclear-transcribed mRNA	2/443	11/18870	0.0262886	0.248547	0.220517	DCP1B/NOCT	2
GO:0001547	antral ovarian follicle growth	2/443	11/18870	0.0262886	0.248547	0.220517	EREG/PTX3	2
GO:0002158	osteoclast proliferation	2/443	11/18870	0.0262886	0.248547	0.220517	CSF1/NMB	2
GO:0003337	mesenchymal to epithelial transition involved in metanephros morphogenesis	2/443	11/18870	0.0262886	0.248547	0.220517	GDNF/LIF	2
GO:0006568	tryptophan metabolic process	2/443	11/18870	0.0262886	0.248547	0.220517	HAAO/TDO2	2
GO:0008611	ether lipid biosynthetic process	2/443	11/18870	0.0262886	0.248547	0.220517	PLA2G4A/PLA2G4C	2
GO:0010454	negative regulation of cell fate commitment	2/443	11/18870	0.0262886	0.248547	0.220517	FZD7/MESP1	2
GO:0015747	urate transport	2/443	11/18870	0.0262886	0.248547	0.220517	ABCC4/SLC2A9	2
GO:0015808	L-alanine transport	2/443	11/18870	0.0262886	0.248547	0.220517	SLC36A1/SLC38A4	2
GO:0046504	glycerol ether biosynthetic process	2/443	11/18870	0.0262886	0.248547	0.220517	PLA2G4A/PLA2G4C	2
GO:0048563	post-embryonic animal organ morphogenesis	2/443	11/18870	0.0262886	0.248547	0.220517	BAX/EFEMP1	2
GO:0051593	response to folic acid	2/443	11/18870	0.0262886	0.248547	0.220517	GPX1/TYMS	2
GO:0060900	embryonic camera-type eye formation	2/443	11/18870	0.0262886	0.248547	0.220517	ALDH1A3/STRA6	2
GO:0097278	complement-dependent cytotoxicity	2/443	11/18870	0.0262886	0.248547	0.220517	C3/CD55	2
GO:1902510	regulation of apoptotic DNA fragmentation	2/443	11/18870	0.0262886	0.248547	0.220517	BAX/IL6	2
GO:0016042	lipid catabolic process	14/443	334/18870	0.0269041	0.251705	0.223319	ACADL/ACER2/APOC1/CEL/CPT2/ENPP2/LIPG/MLYCD/NCEH1/PLA2G4A/PLA2G4C/PLA2G7/RARRES2/SESN2	14
GO:0014015	positive regulation of gliogenesis	5/443	72/18870	0.0270241	0.251705	0.223319	ETV5/IL6/LIF/NTN1/SPINT1	5
GO:0030858	positive regulation of epithelial cell differentiation	5/443	72/18870	0.0270241	0.251705	0.223319	BMP6/GDF2/GDNF/LIF/MESP1	5
GO:0061035	regulation of cartilage development	5/443	72/18870	0.0270241	0.251705	0.223319	ADAMTS7/BMP6/EFEMP1/GDF2/WNT9A	5
GO:0038127	ERBB signaling pathway	7/443	124/18870	0.0270989	0.251705	0.223319	EFEMP1/EREG/FAM83B/HAP1/ITGA1/NRG1/PTPRR	7
GO:0016331	morphogenesis of embryonic epithelium	8/443	152/18870	0.0272518	0.251705	0.223319	ADM/ALDH1A3/GDNF/GRHL3/PCDH8/PLXNB2/RGMA/SPINT1	8
GO:0001963	synaptic transmission, dopaminergic	3/443	28/18870	0.0272595	0.251705	0.223319	GDNF/RASD2/SLC6A4	3
GO:0003094	glomerular filtration	3/443	28/18870	0.0272595	0.251705	0.223319	PTPRO/SULF2/TMEM63C	3
GO:0010758	regulation of macrophage chemotaxis	3/443	28/18870	0.0272595	0.251705	0.223319	C5AR1/CSF1/RARRES2	3
GO:0086010	membrane depolarization during action potential	3/443	28/18870	0.0272595	0.251705	0.223319	HCN2/KCNJ2/SCN4B	3
GO:0002274	myeloid leukocyte activation	11/443	241/18870	0.0275329	0.253184	0.224631	ADORA2B/C5AR1/CEBPA/CSF1/CXCL6/CXCL8/EDN2/IL31RA/IL6/PLA2G4A/TMEM229B	11
GO:0031648	protein destabilization	4/443	49/18870	0.027676	0.253184	0.224631	CTSH/FBXW7/KDM8/MDM2	4
GO:0035987	endodermal cell differentiation	4/443	49/18870	0.027676	0.253184	0.224631	COL7A1/INHBA/MESP1/VTN	4
GO:0048286	lung alveolus development	4/443	49/18870	0.027676	0.253184	0.224631	ABCA12/EDN2/LIF/STRA6	4
GO:0140962	multicellular organismal-level chemical homeostasis	5/443	73/18870	0.0284725	0.259869	0.230562	ABCA12/AQP3/BMP6/CTSH/MYO5B	5
GO:0051146	striated muscle cell differentiation	13/443	305/18870	0.0286786	0.260974	0.231543	FBXO22/FZD7/GDF15/GPX1/KEL/KLF5/KRT19/MESP1/MYLK3/NRG1/RIPOR2/SDC1/SYNPO2L	13
GO:0033674	positive regulation of kinase activity	14/443	337/18870	0.0287256	0.260974	0.231543	ADCY8/CDKN1A/CEMIP/CHI3L1/CSF1/DDR1/EREG/FBXW7/GHR/NRG1/NTRK2/TIGAR/TNFRSF10A/TNFRSF10B	14
GO:2000045	regulation of G1/S transition of mitotic cell cycle	9/443	183/18870	0.029157	0.264286	0.234481	CDKN1A/INHBA/MBLAC1/MDM2/PIDD1/PLK2/PLK3/RPS27L/TRIAP1	9
GO:0042063	gliogenesis	14/443	338/18870	0.0293525	0.265449	0.235513	C5AR1/CSF1/ETV5/GAP43/HAPLN3/IL6/LIF/NDP/NTN1/NTRK2/PRDM8/SPINT1/TNFRSF21/VTN	14
GO:0022602	ovulation cycle process	4/443	50/18870	0.0295433	0.265957	0.235964	EREG/INHBA/PTPRN/PTX3	4
GO:0043114	regulation of vascular permeability	4/443	50/18870	0.0295433	0.265957	0.235964	ADM/BMP6/MYLK3/SH3GL2	4
GO:0010165	response to X-ray	3/443	29/18870	0.0298891	0.266876	0.236779	CDKN1A/IKBIP/XRCC4	3
GO:0042403	thyroid hormone metabolic process	3/443	29/18870	0.0298891	0.266876	0.236779	DUOX2/DUOXA2/GCNT4	3
GO:1902430	negative regulation of amyloid-beta formation	3/443	29/18870	0.0298891	0.266876	0.236779	HAP1/NTRK2/RTN1	3
GO:0060348	bone development	10/443	215/18870	0.0310053	0.266876	0.236779	ADAMTS7/BMP6/DHRS3/ECM1/FBXW7/GHR/LOX/MSX2/PAPSS2/SULF2	10
GO:0001553	luteinization	2/443	12/18870	0.0310635	0.266876	0.236779	INHBA/PTPRN	2
GO:0001973	G protein-coupled adenosine receptor signaling pathway	2/443	12/18870	0.0310635	0.266876	0.236779	ADORA2B/NECAB2	2
GO:0007320	insemination	2/443	12/18870	0.0310635	0.266876	0.236779	SLC6A4/TAC1	2
GO:0009437	carnitine metabolic process	2/443	12/18870	0.0310635	0.266876	0.236779	ACADL/CPT2	2
GO:0010752	regulation of cGMP-mediated signaling	2/443	12/18870	0.0310635	0.266876	0.236779	ADORA2B/PDE11A	2
GO:0010917	negative regulation of mitochondrial membrane potential	2/443	12/18870	0.0310635	0.266876	0.236779	BAX/PMAIP1	2
GO:0022605	mammalian oogenesis stage	2/443	12/18870	0.0310635	0.266876	0.236779	EREG/PTX3	2
GO:0035588	G protein-coupled purinergic receptor signaling pathway	2/443	12/18870	0.0310635	0.266876	0.236779	ADORA2B/NECAB2	2
GO:0042487	regulation of odontogenesis of dentin-containing tooth	2/443	12/18870	0.0310635	0.266876	0.236779	CSF1/TNFRSF11B	2
GO:0045837	negative regulation of membrane potential	2/443	12/18870	0.0310635	0.266876	0.236779	BAX/PMAIP1	2
GO:0048484	enteric nervous system development	2/443	12/18870	0.0310635	0.266876	0.236779	GDNF/SLC6A4	2
GO:0051798	positive regulation of hair follicle development	2/443	12/18870	0.0310635	0.266876	0.236779	KRT17/MSX2	2
GO:0071233	cellular response to leucine	2/443	12/18870	0.0310635	0.266876	0.236779	SESN1/SESN2	2
GO:0071236	cellular response to antibiotic	2/443	12/18870	0.0310635	0.266876	0.236779	MDM2/PLA2G4A	2
GO:0097384	cellular lipid biosynthetic process	2/443	12/18870	0.0310635	0.266876	0.236779	PLA2G4A/PLA2G4C	2
GO:1901503	ether biosynthetic process	2/443	12/18870	0.0310635	0.266876	0.236779	PLA2G4A/PLA2G4C	2
GO:2001267	regulation of cysteine-type endopeptidase activity involved in apoptotic signaling pathway	2/443	12/18870	0.0310635	0.266876	0.236779	FAS/PRR7	2
GO:0031623	receptor internalization	7/443	128/18870	0.0314707	0.268416	0.238145	ACHE/ADM/CXCL8/GRIA1/LRPAP1/NECAB2/SELE	7
GO:0098773	skin epidermis development	7/443	128/18870	0.0314707	0.268416	0.238145	ABCA12/CLDN1/GRHL3/INHBA/KRT17/LSR/MSX2	7
GO:0008089	anterograde axonal transport	4/443	51/18870	0.0314835	0.268416	0.238145	HAP1/KIF5C/MGARP/NEFL	4
GO:0010822	positive regulation of mitochondrion organization	5/443	75/18870	0.0315144	0.268416	0.238145	BAX/BBC3/BIK/MGARP/PMAIP1	5
GO:0008585	female gonad development	6/443	101/18870	0.0317518	0.269857	0.239424	BAX/EREG/INHBA/KITLG/PTPRN/PTX3	6
GO:0045926	negative regulation of growth	11/443	247/18870	0.0321174	0.272378	0.241661	CDKN1A/EI24/GDF15/GDF2/INHBA/NTN1/OSGIN1/RGMA/SEMA3E/SESN2/SLC6A4	11
GO:0051654	establishment of mitochondrion localization	3/443	30/18870	0.0326474	0.274059	0.243152	HAP1/MGARP/NEFL	3
GO:0060441	epithelial tube branching involved in lung morphogenesis	3/443	30/18870	0.0326474	0.274059	0.243152	CTSH/ESRP2/HHIP	3
GO:0097205	renal filtration	3/443	30/18870	0.0326474	0.274059	0.243152	PTPRO/SULF2/TMEM63C	3
GO:1901798	positive regulation of signal transduction by p53 class mediator	3/443	30/18870	0.0326474	0.274059	0.243152	PLA2R1/PMAIP1/ZNF385A	3
GO:0098742	cell-cell adhesion via plasma-membrane adhesion molecules	12/443	279/18870	0.0326747	0.274059	0.243152	CDH10/CDH8/CLDN1/CLSTN2/DSC3/ICAM1/NTNG2/PCDH8/PLXNB2/PLXNB3/SELE/SLITRK2	12
GO:0071805	potassium ion transmembrane transport	10/443	217/18870	0.0327318	0.274059	0.243152	HCN2/KCNA2/KCNC3/KCND2/KCNIP3/KCNJ2/KCNK6/KEL/NPPA/SLC12A4	10
GO:0007605	sensory perception of sound	8/443	158/18870	0.0332226	0.27758	0.246276	CEMIP/EPS8L2/GPX1/GSDME/MARVELD2/RIPOR2/TSPEAR/WHRN	8
GO:0042572	retinol metabolic process	4/443	52/18870	0.0334969	0.278694	0.247264	ALDH1A3/CEL/DHRS3/DHRS9	4
GO:0099172	presynapse organization	4/443	52/18870	0.0334969	0.278694	0.247264	C5AR1/NTNG2/PCLO/SLITRK2	4
GO:0030308	negative regulation of cell growth	9/443	189/18870	0.0347927	0.282346	0.250505	CDKN1A/EI24/GDF2/INHBA/NTN1/OSGIN1/RGMA/SEMA3E/SESN2	9
GO:0001822	kidney development	13/443	314/18870	0.0350357	0.282346	0.250505	BAX/BMP6/CTSH/GCNT4/GDNF/LIF/ODC1/PRKX/PTPRO/RRM2B/SDC1/STRA6/SULF2	13
GO:0007271	synaptic transmission, cholinergic	3/443	31/18870	0.0355338	0.282346	0.250505	ACHE/LYPD1/NQO1	3
GO:0034755	iron ion transmembrane transport	3/443	31/18870	0.0355338	0.282346	0.250505	MELTF/STEAP1/STEAP3	3
GO:0035335	peptidyl-tyrosine dephosphorylation	3/443	31/18870	0.0355338	0.282346	0.250505	PTPRO/PTPRR/UBASH3B	3
GO:0042744	hydrogen peroxide catabolic process	3/443	31/18870	0.0355338	0.282346	0.250505	DUOX2/GPX1/GPX3	3
GO:0050482	arachidonic acid secretion	3/443	31/18870	0.0355338	0.282346	0.250505	NMB/PLA2G4A/PLA2R1	3
GO:1902042	negative regulation of extrinsic apoptotic signaling pathway via death domain receptors	3/443	31/18870	0.0355338	0.282346	0.250505	GPX1/ICAM1/TMBIM1	3
GO:1903963	arachidonate transport	3/443	31/18870	0.0355338	0.282346	0.250505	NMB/PLA2G4A/PLA2R1	3
GO:0032330	regulation of chondrocyte differentiation	4/443	53/18870	0.0355837	0.282346	0.250505	ADAMTS7/BMP6/EFEMP1/WNT9A	4
GO:0035315	hair cell differentiation	4/443	53/18870	0.0355837	0.282346	0.250505	ESRP1/GSDME/MCOLN3/WHRN	4
GO:1990830	cellular response to leukemia inhibitory factor	6/443	104/18870	0.0358937	0.282346	0.250505	BSPRY/ICAM1/INA/KLF5/PCOLCE2/SPOCK2	6
GO:0002069	columnar/cuboidal epithelial cell maturation	2/443	13/18870	0.0361506	0.282346	0.250505	CDKN1A/TYMS	2
GO:0006586	indolalkylamine metabolic process	2/443	13/18870	0.0361506	0.282346	0.250505	HAAO/TDO2	2
GO:0006596	polyamine biosynthetic process	2/443	13/18870	0.0361506	0.282346	0.250505	OAZ3/ODC1	2
GO:0008298	intracellular mRNA localization	2/443	13/18870	0.0361506	0.282346	0.250505	KIF5C/ZNF385A	2
GO:0015824	proline transport	2/443	13/18870	0.0361506	0.282346	0.250505	SLC36A1/SLC6A15	2
GO:0018158	protein oxidation	2/443	13/18870	0.0361506	0.282346	0.250505	LOX/TRABD2B	2
GO:0019627	urea metabolic process	2/443	13/18870	0.0361506	0.282346	0.250505	CEBPA/SLC25A15	2
GO:0032494	response to peptidoglycan	2/443	13/18870	0.0361506	0.282346	0.250505	C5AR1/IL6	2
GO:0032536	regulation of cell projection size	2/443	13/18870	0.0361506	0.282346	0.250505	KEL/NEFL	2
GO:0043650	dicarboxylic acid biosynthetic process	2/443	13/18870	0.0361506	0.282346	0.250505	GLS2/HAAO	2
GO:0051918	negative regulation of fibrinolysis	2/443	13/18870	0.0361506	0.282346	0.250505	PLAU/VTN	2
GO:0060670	branching involved in labyrinthine layer morphogenesis	2/443	13/18870	0.0361506	0.282346	0.250505	ADM/SPINT1	2
GO:0061517	macrophage proliferation	2/443	13/18870	0.0361506	0.282346	0.250505	CSF1/NDP	2
GO:0070914	UV-damage excision repair	2/443	13/18870	0.0361506	0.282346	0.250505	DDB2/XPC	2
GO:0071941	nitrogen cycle metabolic process	2/443	13/18870	0.0361506	0.282346	0.250505	CEBPA/SLC25A15	2
GO:1900115	extracellular regulation of signal transduction	2/443	13/18870	0.0361506	0.282346	0.250505	GREM2/LRPAP1	2
GO:1900116	extracellular negative regulation of signal transduction	2/443	13/18870	0.0361506	0.282346	0.250505	GREM2/LRPAP1	2
GO:1903624	regulation of DNA catabolic process	2/443	13/18870	0.0361506	0.282346	0.250505	BAX/IL6	2
GO:1990253	cellular response to leucine starvation	2/443	13/18870	0.0361506	0.282346	0.250505	SESN1/SESN2	2
GO:0010001	glial cell differentiation	11/443	252/18870	0.0363327	0.282973	0.251061	C5AR1/GAP43/HAPLN3/IL6/LIF/NDP/NTRK2/PRDM8/SPINT1/TNFRSF21/VTN	11
GO:0042509	regulation of tyrosine phosphorylation of STAT protein	5/443	78/18870	0.0364457	0.282973	0.251061	GHR/IL24/IL31RA/IL6/LIF	5
GO:0060191	regulation of lipase activity	5/443	78/18870	0.0364457	0.282973	0.251061	ANGPTL4/APOC1/C5AR1/PLA2R1/SELE	5
GO:0046545	development of primary female sexual characteristics	6/443	105/18870	0.0373477	0.286636	0.254311	BAX/EREG/INHBA/KITLG/PTPRN/PTX3	6
GO:0030879	mammary gland development	7/443	133/18870	0.0375692	0.286636	0.254311	BAX/CSF1/DDR1/GPX1/MSX2/NRG1/NTN1	7
GO:0006665	sphingolipid metabolic process	8/443	162/18870	0.0376638	0.286636	0.254311	ABCA12/ACER2/B4GALNT1/BAX/CEL/ELOVL7/ENPP2/ST8SIA2	8
GO:0010883	regulation of lipid storage	4/443	54/18870	0.0377441	0.286636	0.254311	C3/FBXW7/IL6/PLIN2	4
GO:0042743	hydrogen peroxide metabolic process	4/443	54/18870	0.0377441	0.286636	0.254311	DUOX2/DUOXA2/GPX1/GPX3	4
GO:0045744	negative regulation of G protein-coupled receptor signaling pathway	4/443	54/18870	0.0377441	0.286636	0.254311	ADM/APLP1/CXCL8/NECAB2	4
GO:0060425	lung morphogenesis	4/443	54/18870	0.0377441	0.286636	0.254311	CTSH/ESRP2/HHIP/LIF	4
GO:0086009	membrane repolarization	4/443	54/18870	0.0377441	0.286636	0.254311	KCND2/KCNJ2/NPPA/SCN4B	4
GO:0000075	cell cycle checkpoint signaling	9/443	192/18870	0.0378742	0.286636	0.254311	CDKN1A/MDM2/NABP1/PIDD1/PLK2/PLK3/RPS27L/TRIAP1/XPC	9
GO:0030258	lipid modification	9/443	192/18870	0.0378742	0.286636	0.254311	ACADL/B4GALNT1/CPT2/DGKG/INPP5D/MLYCD/PDK4/PLA2G7/SESN2	9
GO:0071466	cellular response to xenobiotic stimulus	9/443	192/18870	0.0378742	0.286636	0.254311	ABCC3/ABCC4/ACER2/AOX1/CES3/NCEH1/NQO1/PCNA/PPM1E	9
GO:0009416	response to light stimulus	13/443	318/18870	0.0381631	0.286636	0.254311	BAX/CDKN1A/DDB2/GPR88/GPX1/LRRN4/MAPK13/MDM2/PCNA/POLH/TP53INP1/TRIAP1/XPC	13
GO:0001906	cell killing	10/443	223/18870	0.0383138	0.286636	0.254311	C3/CD55/CTSH/CXCL6/H2BC11/HLA-B/HLA-C/ICAM1/NINJ1/RPS19	10
GO:0046942	carboxylic acid transport	14/443	351/18870	0.0384395	0.286636	0.254311	ABCC3/ABCC4/CPT2/NMB/NTRK2/PLA2G4A/PLA2R1/PLIN2/SLC25A15/SLC26A9/SLC36A1/SLC38A4/SLC43A2/SLC6A15	14
GO:0009072	aromatic amino acid metabolic process	3/443	32/18870	0.0385471	0.286636	0.254311	GSTZ1/HAAO/TDO2	3
GO:0019883	antigen processing and presentation of endogenous antigen	3/443	32/18870	0.0385471	0.286636	0.254311	HLA-B/HLA-C/TAP1	3
GO:0030149	sphingolipid catabolic process	3/443	32/18870	0.0385471	0.286636	0.254311	ACER2/CEL/ENPP2	3
GO:0035590	purinergic nucleotide receptor signaling pathway	3/443	32/18870	0.0385471	0.286636	0.254311	ADORA2B/NECAB2/P2RX6	3
GO:0060292	long-term synaptic depression	3/443	32/18870	0.0385471	0.286636	0.254311	ADCY8/GRIA1/PLK2	3
GO:0061037	negative regulation of cartilage development	3/443	32/18870	0.0385471	0.286636	0.254311	ADAMTS7/EFEMP1/WNT9A	3
GO:1902992	negative regulation of amyloid precursor protein catabolic process	3/443	32/18870	0.0385471	0.286636	0.254311	HAP1/NTRK2/RTN1	3
GO:0007631	feeding behavior	6/443	106/18870	0.038839	0.286636	0.254311	GDF15/MCHR1/NPY1R/NTRK2/PMCH/STRA6	6
GO:0030316	osteoclast differentiation	6/443	106/18870	0.038839	0.286636	0.254311	CSF1/FBXW7/INPP5D/OSTM1/TNFRSF11B/UBASH3B	6
GO:0034308	primary alcohol metabolic process	6/443	106/18870	0.038839	0.286636	0.254311	ALDH1A3/ALDH1B1/BMP6/CEL/DHRS3/DHRS9	6
GO:1901890	positive regulation of cell junction assembly	6/443	106/18870	0.038839	0.286636	0.254311	CLDN1/CLSTN2/LRRN1/NTRK2/SLITRK2/ST8SIA2	6
GO:1990823	response to leukemia inhibitory factor	6/443	106/18870	0.038839	0.286636	0.254311	BSPRY/ICAM1/INA/KLF5/PCOLCE2/SPOCK2	6
GO:0006639	acylglycerol metabolic process	7/443	134/18870	0.0388758	0.286636	0.254311	APOC1/C3/DGKG/FBXW7/GPX1/LIPG/PLA2G4A	7
GO:0015849	organic acid transport	14/443	352/18870	0.0392133	0.288587	0.256042	ABCC3/ABCC4/CPT2/NMB/NTRK2/PLA2G4A/PLA2R1/PLIN2/SLC25A15/SLC26A9/SLC36A1/SLC38A4/SLC43A2/SLC6A15	14
GO:0007596	blood coagulation	10/443	224/18870	0.0393043	0.288718	0.256158	DGKG/F5/IL6/PAPSS2/PLA2G4A/PLAU/SERPIND1/SLC6A4/UBASH3B/VTN	10
GO:0048568	embryonic organ development	17/443	453/18870	0.0397265	0.291279	0.25843	ADM/ALDH1A3/CEBPA/CXCL8/EFEMP1/GDNF/GRHL3/KITLG/KRT19/LIF/MESP1/NTN1/RARRES2/SPINT1/STRA6/TTC39C/WHRN	17
GO:0048839	inner ear development	9/443	194/18870	0.0400289	0.291434	0.258568	ALDH1A3/CEBPA/ESRP1/GRHL3/GSDME/MCOLN3/NTN1/TTC39C/WHRN	9
GO:0051260	protein homooligomerization	9/443	194/18870	0.0400289	0.291434	0.258568	ADCY8/ALDH1A3/KCNA2/KCNC3/KCND2/KCNJ2/KCTD1/NINJ1/TDO2	9
GO:0006638	neutral lipid metabolic process	7/443	135/18870	0.0402117	0.291434	0.258568	APOC1/C3/DGKG/FBXW7/GPX1/LIPG/PLA2G4A	7
GO:0050804	modulation of chemical synaptic transmission	18/443	489/18870	0.0410327	0.291434	0.258568	ACHE/ADCY8/ADORA2B/CA2/CLSTN2/FBXO2/GRIA1/GRIK1/HAP1/INA/NEFL/NSG1/NTNG2/NTRK2/PCDH8/PLK2/SLC6A4/SQSTM1	18
GO:0055001	muscle cell development	9/443	195/18870	0.0411369	0.291434	0.258568	ADM/FBXO22/GPX1/KEL/KRT19/LOX/MYLK3/SDC1/SYNPO2L	9
GO:0042180	cellular ketone metabolic process	10/443	226/18870	0.0413378	0.291434	0.258568	ACADL/ADM/APOC1/BMP6/DHRS9/FDXR/MLYCD/NQO1/PDK4/TDO2	10
GO:0071222	cellular response to lipopolysaccharide	10/443	226/18870	0.0413378	0.291434	0.258568	BMP6/CD55/CXCL1/CXCL2/CXCL5/CXCL6/CXCL8/IL24/IL6/PPM1E	10
GO:0002031	G protein-coupled receptor internalization	2/443	14/18870	0.0415328	0.291434	0.258568	ADM/NECAB2	2
GO:0010225	response to UV-C	2/443	14/18870	0.0415328	0.291434	0.258568	MDM2/POLH	2
GO:0015803	branched-chain amino acid transport	2/443	14/18870	0.0415328	0.291434	0.258568	SLC43A2/SLC6A15	2
GO:0030213	hyaluronan biosynthetic process	2/443	14/18870	0.0415328	0.291434	0.258568	CEMIP/HAS3	2
GO:0033700	phospholipid efflux	2/443	14/18870	0.0415328	0.291434	0.258568	ABCA12/APOC1	2
GO:0036151	phosphatidylcholine acyl-chain remodeling	2/443	14/18870	0.0415328	0.291434	0.258568	PLA2G4A/PLA2G4C	2
GO:0051412	response to corticosterone	2/443	14/18870	0.0415328	0.291434	0.258568	CDKN1A/NEFL	2
GO:0051547	regulation of keratinocyte migration	2/443	14/18870	0.0415328	0.291434	0.258568	EPB41L4B/EPPK1	2
GO:0072283	metanephric renal vesicle morphogenesis	2/443	14/18870	0.0415328	0.291434	0.258568	GDNF/LIF	2
GO:1902043	positive regulation of extrinsic apoptotic signaling pathway via death domain receptors	2/443	14/18870	0.0415328	0.291434	0.258568	ATF3/PMAIP1	2
GO:1902287	semaphorin-plexin signaling pathway involved in axon guidance	2/443	14/18870	0.0415328	0.291434	0.258568	PLXNB2/PLXNB3	2
GO:0031346	positive regulation of cell projection organization	14/443	355/18870	0.0416015	0.291434	0.258568	CHODL/DDR1/ENPP2/EPS8L2/GPM6A/HAP1/ISLR2/NEFL/NTN1/NTRK2/PLXNB2/PLXNB3/RGMA/RIPOR2	14
GO:0002063	chondrocyte development	3/443	33/18870	0.0416863	0.291434	0.258568	ECM1/MSX2/SULF2	3
GO:0006084	acetyl-CoA metabolic process	3/443	33/18870	0.0416863	0.291434	0.258568	MLYCD/PDK4/TDO2	3
GO:0019934	cGMP-mediated signaling	3/443	33/18870	0.0416863	0.291434	0.258568	ADORA2B/NPPA/PDE11A	3
GO:0048566	embryonic digestive tract development	3/443	33/18870	0.0416863	0.291434	0.258568	CXCL8/RARRES2/STRA6	3
GO:0050869	negative regulation of B cell activation	3/443	33/18870	0.0416863	0.291434	0.258568	INHBA/INPP5D/TNFRSF21	3
GO:0099177	regulation of trans-synaptic signaling	18/443	490/18870	0.0417145	0.291434	0.258568	ACHE/ADCY8/ADORA2B/CA2/CLSTN2/FBXO2/GRIA1/GRIK1/HAP1/INA/NEFL/NSG1/NTNG2/NTRK2/PCDH8/PLK2/SLC6A4/SQSTM1	18
GO:0006970	response to osmotic stress	5/443	81/18870	0.0418262	0.291434	0.258568	BAX/MAP7/MAPK13/PLK3/SLC4A11	5
GO:0007422	peripheral nervous system development	5/443	81/18870	0.0418262	0.291434	0.258568	CLDN1/GDNF/GFRA3/NHLH2/NTRK2	5
GO:0043491	phosphatidylinositol 3-kinase/protein kinase B signal transduction	12/443	290/18870	0.0418848	0.291434	0.258568	CHI3L1/DDR1/GDF15/GPX1/LOX/NDP/NTRK2/PHLDA3/PLK3/RASD2/SEMA3E/SESN2	12
GO:0006164	purine nucleotide biosynthetic process	11/443	258/18870	0.0418863	0.291434	0.258568	ADCY8/ELOVL7/HAAO/MLYCD/NADSYN1/NMNAT3/NPPA/PAPSS2/PARP10/PDK4/PRPS2	11
GO:1901991	negative regulation of mitotic cell cycle phase transition	9/443	196/18870	0.0422654	0.293555	0.260449	CDKN1A/INHBA/MDM2/NABP1/PIDD1/PLK2/PLK3/RPS27L/TRIAP1	9
GO:0046486	glycerolipid metabolic process	15/443	390/18870	0.0429855	0.297511	0.263959	APOC1/C3/DGKG/ENPP2/ETNK2/FBXW7/GPX1/INPP5D/IP6K3/LCAT/LIPG/PIGW/PLA2G4A/PLA2G4C/PLA2G7	15
GO:0050767	regulation of neurogenesis	15/443	390/18870	0.0429855	0.297511	0.263959	CHODL/ETV5/HAP1/HAPLN3/IL6/ISLR2/LIF/NEFL/NTN1/NTRK2/PLXNB2/PLXNB3/RGMA/SEMA3E/SPINT1	15
GO:0072001	renal system development	13/443	324/18870	0.0432188	0.298603	0.264928	BAX/BMP6/CTSH/GCNT4/GDNF/LIF/ODC1/PRKX/PTPRO/RRM2B/SDC1/STRA6/SULF2	13
GO:0007260	tyrosine phosphorylation of STAT protein	5/443	82/18870	0.0437205	0.301542	0.267536	GHR/IL24/IL31RA/IL6/LIF	5
GO:0072521	purine-containing compound metabolic process	18/443	493/18870	0.0438094	0.301628	0.267613	ADCY8/ELOVL7/HAAO/LACC1/MLYCD/NADSYN1/NMNAT3/NOCT/NPPA/NQO1/PAPSS2/PARP10/PDK4/PRPS2/SLC2A9/TDO2/TIGAR/TP53I3	18
GO:0050817	coagulation	10/443	229/18870	0.0445212	0.305751	0.27127	DGKG/F5/IL6/PAPSS2/PLA2G4A/PLAU/SERPIND1/SLC6A4/UBASH3B/VTN	10
GO:0061005	cell differentiation involved in kidney development	4/443	57/18870	0.0446676	0.305751	0.27127	GDNF/LIF/PRKX/PTPRO	4
GO:0071695	anatomical structure maturation	11/443	261/18870	0.0448722	0.305751	0.27127	ADAMTS7/C3/CABYR/CDKN1A/CEBPA/EREG/MSX2/NRCAM/PTPRN/ROPN1L/TYMS	11
GO:0006026	aminoglycan catabolic process	3/443	34/18870	0.0449499	0.305751	0.27127	CEMIP/CHI3L1/CHI3L2	3
GO:0006301	postreplication repair	3/443	34/18870	0.0449499	0.305751	0.27127	PARP10/PCNA/POLH	3
GO:0046320	regulation of fatty acid oxidation	3/443	34/18870	0.0449499	0.305751	0.27127	ACADL/MLYCD/PDK4	3
GO:0006633	fatty acid biosynthetic process	8/443	168/18870	0.0450457	0.305751	0.27127	ACADL/APOC1/EDN2/ELOVL7/LIPG/MLYCD/PDK4/PLA2G4A	8
GO:0008637	apoptotic mitochondrial changes	6/443	110/18870	0.0451796	0.305751	0.27127	BAX/BBC3/BIK/GPX1/PMAIP1/TRIAP1	6
GO:0009743	response to carbohydrate	10/443	230/18870	0.0456183	0.305751	0.27127	ABCA12/ADCY8/GJD3/GPR27/GPX1/ICAM1/MAPK13/NQO1/PTPRN/SESN2	10
GO:0019935	cyclic-nucleotide-mediated signaling	5/443	83/18870	0.0456656	0.305751	0.27127	ADM/ADORA2B/NPPA/PDE11A/RASD2	5
GO:0042310	vasoconstriction	5/443	83/18870	0.0456656	0.305751	0.27127	ADM/EDN2/HTR7/KEL/SLC6A4	5
GO:0015698	inorganic anion transport	8/443	169/18870	0.046362	0.305751	0.27127	ADAMTS8/CA2/CLCNKA/OSTM1/SLC12A4/SLC26A9/SLC37A1/SLC4A11	8
GO:0016049	cell growth	18/443	497/18870	0.0467191	0.305751	0.27127	CDKN1A/DDR1/EDN2/EI24/GDF2/IGFBPL1/INHBA/ISLR2/KRT17/NRCAM/NTN1/OSGIN1/PAK6/RGMA/SEMA3E/SESN2/SH3GL2/ST8SIA2	18
GO:0071347	cellular response to interleukin-1	6/443	111/18870	0.0468597	0.305751	0.27127	ADAMTS7/CCL3L1/CXCL8/IL6/MAPK13/MYLK3	6
GO:0006163	purine nucleotide metabolic process	17/443	463/18870	0.0470467	0.305751	0.27127	ADCY8/ELOVL7/HAAO/LACC1/MLYCD/NADSYN1/NMNAT3/NOCT/NPPA/NQO1/PAPSS2/PARP10/PDK4/PRPS2/TDO2/TIGAR/TP53I3	17
GO:0001706	endoderm formation	4/443	58/18870	0.0471229	0.305751	0.27127	COL7A1/INHBA/MESP1/VTN	4
GO:0015804	neutral amino acid transport	4/443	58/18870	0.0471229	0.305751	0.27127	SLC36A1/SLC38A4/SLC43A2/SLC6A15	4
GO:0031102	neuron projection regeneration	4/443	58/18870	0.0471229	0.305751	0.27127	ADM/GAP43/NEFL/RGMA	4
GO:0033866	nucleoside bisphosphate biosynthetic process	4/443	58/18870	0.0471229	0.305751	0.27127	ELOVL7/MLYCD/PAPSS2/PDK4	4
GO:0034030	ribonucleoside bisphosphate biosynthetic process	4/443	58/18870	0.0471229	0.305751	0.27127	ELOVL7/MLYCD/PAPSS2/PDK4	4
GO:0034033	purine nucleoside bisphosphate biosynthetic process	4/443	58/18870	0.0471229	0.305751	0.27127	ELOVL7/MLYCD/PAPSS2/PDK4	4
GO:0009263	deoxyribonucleotide biosynthetic process	2/443	15/18870	0.0471934	0.305751	0.27127	RRM2B/TYMS	2
GO:0009265	2'-deoxyribonucleotide biosynthetic process	2/443	15/18870	0.0471934	0.305751	0.27127	RRM2B/TYMS	2
GO:0010226	response to lithium ion	2/443	15/18870	0.0471934	0.305751	0.27127	CEBPA/GRIA1	2
GO:0030728	ovulation	2/443	15/18870	0.0471934	0.305751	0.27127	EREG/INHBA	2
GO:0032230	positive regulation of synaptic transmission, GABAergic	2/443	15/18870	0.0471934	0.305751	0.27127	CA2/HAP1	2
GO:0032352	positive regulation of hormone metabolic process	2/443	15/18870	0.0471934	0.305751	0.27127	ADM/BMP6	2
GO:0033599	regulation of mammary gland epithelial cell proliferation	2/443	15/18870	0.0471934	0.305751	0.27127	BAX/GPX1	2
GO:0043201	response to leucine	2/443	15/18870	0.0471934	0.305751	0.27127	SESN1/SESN2	2
GO:0046348	amino sugar catabolic process	2/443	15/18870	0.0471934	0.305751	0.27127	CHI3L1/CHI3L2	2
GO:0046385	deoxyribose phosphate biosynthetic process	2/443	15/18870	0.0471934	0.305751	0.27127	RRM2B/TYMS	2
GO:0048070	regulation of developmental pigmentation	2/443	15/18870	0.0471934	0.305751	0.27127	BAX/KITLG	2
GO:0060221	retinal rod cell differentiation	2/443	15/18870	0.0471934	0.305751	0.27127	NDP/NTRK2	2
GO:1902166	negative regulation of intrinsic apoptotic signaling pathway in response to DNA damage by p53 class mediator	2/443	15/18870	0.0471934	0.305751	0.27127	TRIAP1/ZNF385A	2
GO:1903826	L-arginine transmembrane transport	2/443	15/18870	0.0471934	0.305751	0.27127	SLC25A15/SLC38A4	2
GO:2000671	regulation of motor neuron apoptotic process	2/443	15/18870	0.0471934	0.305751	0.27127	BAX/NEFL	2
GO:0010977	negative regulation of neuron projection development	7/443	140/18870	0.0473388	0.306191	0.271661	CRMP1/MDM2/MGARP/NTN1/PTPRO/RGMA/SEMA3E	7
GO:0001523	retinoid metabolic process	5/443	84/18870	0.0476616	0.307273	0.272621	ALDH1A3/CEL/DHRS3/DHRS9/RARRES2	5
GO:0048678	response to axon injury	5/443	84/18870	0.0476616	0.307273	0.272621	BAX/GAP43/NDP/NEFL/RGMA	5
GO:0043523	regulation of neuron apoptotic process	10/443	232/18870	0.0478671	0.308096	0.273351	BAX/EGLN3/FBXW7/GDNF/ITGA1/NEFL/NQO1/NTRK2/SEMA3E/ST8SIA2	10
GO:0030224	monocyte differentiation	3/443	35/18870	0.0483365	0.308604	0.273801	CSF1/IL31RA/INPP5D	3
GO:0048048	embryonic eye morphogenesis	3/443	35/18870	0.0483365	0.308604	0.273801	ALDH1A3/EFEMP1/STRA6	3
GO:0048147	negative regulation of fibroblast proliferation	3/443	35/18870	0.0483365	0.308604	0.273801	BAX/PARP10/TP53INP1	3
GO:0110110	positive regulation of animal organ morphogenesis	3/443	35/18870	0.0483365	0.308604	0.273801	CSF1/GDNF/MESP1	3
GO:1902882	regulation of response to oxidative stress	3/443	35/18870	0.0483365	0.308604	0.273801	GCH1/SESN1/SESN2	3
GO:0042176	regulation of protein catabolic process	14/443	364/18870	0.0493815	0.314767	0.279269	CEBPA/FBXO2/FBXO22/FBXW7/FMN2/GPX1/MDM2/NQO1/OAZ3/ODC1/PLK2/PLK3/RGMA/RNF144B	14
GO:0006826	iron ion transport	4/443	59/18870	0.0496516	0.315979	0.280345	FTL/MELTF/STEAP1/STEAP3	4
GO:0009063	amino acid catabolic process	6/443	113/18870	0.0503346	0.318786	0.282835	CARNS1/GAD1/GLS2/GSTZ1/HAAO/TDO2	6
GO:0032355	response to estradiol	6/443	113/18870	0.0503346	0.318786	0.282835	GPX1/GRIA1/MSX2/NQO1/PCNA/SLC6A4	6
GO:2000060	positive regulation of ubiquitin-dependent protein catabolic process	6/443	113/18870	0.0503346	0.318786	0.282835	CEBPA/FBXO22/FBXW7/MDM2/PLK3/RNF144B	6
GO:0006820	monoatomic anion transport	8/443	172/18870	0.050461	0.319075	0.283092	ABCC3/ABCC4/CA2/CLCNKA/OSTM1/SLC12A4/SLC26A9/SLC4A11	8
GO:1902074	response to salt	14/443	366/18870	0.051239	0.319994	0.283907	ACHE/ADCY8/AQP3/CEBPA/CLDN1/GRIA1/LYPD1/MAPK13/MDM2/NEFL/P2RX6/PCNA/SDC1/ST8SIA2	14
GO:0072522	purine-containing compound biosynthetic process	11/443	267/18870	0.051275	0.319994	0.283907	ADCY8/ELOVL7/HAAO/MLYCD/NADSYN1/NMNAT3/NPPA/PAPSS2/PARP10/PDK4/PRPS2	11
GO:0033273	response to vitamin	5/443	86/18870	0.0518063	0.319994	0.283907	AQP3/F5/GPX1/MDM2/TYMS	5
GO:0002474	antigen processing and presentation of peptide antigen via MHC class I	3/443	36/18870	0.0518445	0.319994	0.283907	HLA-B/HLA-C/TAP1	3
GO:0010984	regulation of lipoprotein particle clearance	3/443	36/18870	0.0518445	0.319994	0.283907	APOC1/LIPG/LRPAP1	3
GO:0016486	peptide hormone processing	3/443	36/18870	0.0518445	0.319994	0.283907	CPE/ERO1B/PLA2G7	3
GO:0002262	myeloid cell homeostasis	8/443	173/18870	0.0518778	0.319994	0.283907	BAX/CSF1/GCNT4/IL6/INHBA/INPP5D/KITLG/RPS19	8
GO:0034440	lipid oxidation	6/443	114/18870	0.0521298	0.319994	0.283907	ACADL/CPT2/MLYCD/PDK4/PLA2G7/SESN2	6
GO:0045604	regulation of epidermal cell differentiation	4/443	60/18870	0.0522537	0.319994	0.283907	ABCA12/AQP3/ESRP1/MSX2	4
GO:0002486	antigen processing and presentation of endogenous peptide antigen via MHC class I via ER pathway, TAP-independent	2/443	16/18870	0.0531165	0.319994	0.283907	HLA-B/HLA-C	2
GO:0006577	amino-acid betaine metabolic process	2/443	16/18870	0.0531165	0.319994	0.283907	ACADL/CPT2	2
GO:0006855	xenobiotic transmembrane transport	2/443	16/18870	0.0531165	0.319994	0.283907	ABCC3/ABCC4	2
GO:0016114	terpenoid biosynthetic process	2/443	16/18870	0.0531165	0.319994	0.283907	ALDH1A3/DHRS9	2
GO:0021534	cell proliferation in hindbrain	2/443	16/18870	0.0531165	0.319994	0.283907	ATF5/SLC6A4	2
GO:0021924	cell proliferation in external granule layer	2/443	16/18870	0.0531165	0.319994	0.283907	ATF5/SLC6A4	2
GO:0021930	cerebellar granule cell precursor proliferation	2/443	16/18870	0.0531165	0.319994	0.283907	ATF5/SLC6A4	2
GO:0030201	heparan sulfate proteoglycan metabolic process	2/443	16/18870	0.0531165	0.319994	0.283907	HS6ST2/SULF2	2
GO:0032354	response to follicle-stimulating hormone	2/443	16/18870	0.0531165	0.319994	0.283907	INHBA/PAPPA	2
GO:0035435	phosphate ion transmembrane transport	2/443	16/18870	0.0531165	0.319994	0.283907	ADAMTS8/SLC37A1	2
GO:0042448	progesterone metabolic process	2/443	16/18870	0.0531165	0.319994	0.283907	ADM/DHRS9	2
GO:0043584	nose development	2/443	16/18870	0.0531165	0.319994	0.283907	ALDH1A3/STRA6	2
GO:0045651	positive regulation of macrophage differentiation	2/443	16/18870	0.0531165	0.319994	0.283907	CSF1/LIF	2
GO:0046653	tetrahydrofolate metabolic process	2/443	16/18870	0.0531165	0.319994	0.283907	GCH1/TYMS	2
GO:0050665	hydrogen peroxide biosynthetic process	2/443	16/18870	0.0531165	0.319994	0.283907	DUOX2/DUOXA2	2
GO:0051004	regulation of lipoprotein lipase activity	2/443	16/18870	0.0531165	0.319994	0.283907	ANGPTL4/APOC1	2
GO:0060856	establishment of blood-brain barrier	2/443	16/18870	0.0531165	0.319994	0.283907	LSR/NDP	2
GO:0110156	methylguanosine-cap decapping	2/443	16/18870	0.0531165	0.319994	0.283907	DCP1B/NOCT	2
GO:1901142	insulin metabolic process	2/443	16/18870	0.0531165	0.319994	0.283907	CPE/ERO1B	2
GO:1901741	positive regulation of myoblast fusion	2/443	16/18870	0.0531165	0.319994	0.283907	GDF15/RIPOR2	2
GO:1902285	semaphorin-plexin signaling pathway involved in neuron projection guidance	2/443	16/18870	0.0531165	0.319994	0.283907	PLXNB2/PLXNB3	2
GO:2000345	regulation of hepatocyte proliferation	2/443	16/18870	0.0531165	0.319994	0.283907	FBXW7/SULF2	2
GO:0016101	diterpenoid metabolic process	5/443	87/18870	0.0539552	0.323618	0.287122	ALDH1A3/CEL/DHRS3/DHRS9/RARRES2	5
GO:0048259	regulation of receptor-mediated endocytosis	6/443	115/18870	0.0539636	0.323618	0.287122	APOC1/C3/LRPAP1/NECAB2/SELE/VTN	6
GO:0048640	negative regulation of developmental growth	6/443	115/18870	0.0539636	0.323618	0.287122	CDKN1A/GDF15/NTN1/RGMA/SEMA3E/SLC6A4	6
GO:0044703	multi-organism reproductive process	9/443	206/18870	0.0547066	0.327418	0.290494	ADM/DDR1/LIF/NDP/NPPA/PAPPA/PLA2G4C/SLC6A4/TAC1	9
GO:0055088	lipid homeostasis	8/443	175/18870	0.0547876	0.327418	0.290494	ABCA12/ABCA5/ANGPTL4/CEBPA/FBXW7/LCAT/LIPG/SESN2	8
GO:0019755	one-carbon compound transport	4/443	61/18870	0.0549287	0.327418	0.290494	AQP3/CA2/SLC26A9/SLC4A11	4
GO:1905517	macrophage migration	4/443	61/18870	0.0549287	0.327418	0.290494	C5AR1/CSF1/EDN2/RARRES2	4
GO:0003161	cardiac conduction system development	3/443	37/18870	0.055472	0.328182	0.291171	MESP1/MSX2/NPPA	3
GO:0008207	C21-steroid hormone metabolic process	3/443	37/18870	0.055472	0.328182	0.291171	ADM/BMP6/DHRS9	3
GO:0046677	response to antibiotic	3/443	37/18870	0.055472	0.328182	0.291171	GRIA1/MDM2/PLA2G4A	3
GO:0048261	negative regulation of receptor-mediated endocytosis	3/443	37/18870	0.055472	0.328182	0.291171	APOC1/LRPAP1/NECAB2	3
GO:0051385	response to mineralocorticoid	3/443	37/18870	0.055472	0.328182	0.291171	CDKN1A/INHBA/NEFL	3
GO:0015908	fatty acid transport	6/443	116/18870	0.0558361	0.329842	0.292644	ABCC4/CPT2/NMB/PLA2G4A/PLA2R1/PLIN2	6
GO:0001892	embryonic placenta development	5/443	88/18870	0.0561551	0.330467	0.293199	ADM/CEBPA/KRT19/LIF/SPINT1	5
GO:0032147	activation of protein kinase activity	5/443	88/18870	0.0561551	0.330467	0.293199	ADCY8/CHI3L1/NRG1/TNFRSF10A/TNFRSF10B	5
GO:0048588	developmental cell growth	10/443	239/18870	0.0563206	0.330467	0.293199	DDR1/EDN2/ISLR2/NRCAM/NTN1/PAK6/RGMA/SEMA3E/SH3GL2/ST8SIA2	10
GO:0071219	cellular response to molecule of bacterial origin	10/443	239/18870	0.0563206	0.330467	0.293199	BMP6/CD55/CXCL1/CXCL2/CXCL5/CXCL6/CXCL8/IL24/IL6/PPM1E	10
GO:0046434	organophosphate catabolic process	7/443	146/18870	0.0568948	0.330467	0.293199	APOC1/ENPP2/LIPG/MLYCD/PLA2G4A/PLA2G4C/PLA2G7	7
GO:1903008	organelle disassembly	7/443	146/18870	0.0568948	0.330467	0.293199	ASCC3/FBXW7/PLIN2/PLK3/SPATA18/SQSTM1/TIGAR	7
GO:0048608	reproductive structure development	12/443	305/18870	0.0571633	0.330467	0.293199	BAX/BIK/BMP6/C3/EREG/INHBA/KITLG/NHLH2/PTPRN/PTX3/SDC1/STRA6	12
GO:0008016	regulation of heart contraction	9/443	208/18870	0.0574526	0.330467	0.293199	ADM/EDN2/GCH1/GJD3/KCND2/KCNJ2/MDM2/NPPA/SCN4B	9
GO:0022617	extracellular matrix disassembly	4/443	62/18870	0.0576765	0.330467	0.293199	DDR1/IL6/MELTF/MMP11	4
GO:0043030	regulation of macrophage activation	4/443	62/18870	0.0576765	0.330467	0.293199	CEBPA/IL31RA/IL6/PLA2G4A	4
GO:0090303	positive regulation of wound healing	4/443	62/18870	0.0576765	0.330467	0.293199	CLDN1/DUOX2/PLAU/VTN	4
GO:1901800	positive regulation of proteasomal protein catabolic process	6/443	117/18870	0.0577474	0.330467	0.293199	CEBPA/FBXO22/FBXW7/MDM2/PLK3/RNF144B	6
GO:0030216	keratinocyte differentiation	8/443	177/18870	0.0577997	0.330467	0.293199	ABCA12/AQP3/CDKN1A/EREG/KRT17/KRT80/MSX2/PPL	8
GO:0046849	bone remodeling	5/443	89/18870	0.0584061	0.330467	0.293199	IL6/INPP5D/PDK4/TNFRSF11B/UBASH3B	5
GO:0050829	defense response to Gram-negative bacterium	5/443	89/18870	0.0584061	0.330467	0.293199	CXCL6/H2BC11/IL6/RARRES2/RPS19	5
GO:0006813	potassium ion transport	10/443	241/18870	0.0589051	0.330467	0.293199	HCN2/KCNA2/KCNC3/KCND2/KCNIP3/KCNJ2/KCNK6/KEL/NPPA/SLC12A4	10
GO:0007616	long-term memory	3/443	38/18870	0.0592172	0.330467	0.293199	ADCY8/GRIA1/LRRN4	3
GO:0032373	positive regulation of sterol transport	3/443	38/18870	0.0592172	0.330467	0.293199	ABCA12/ABCA5/LIPG	3
GO:0032376	positive regulation of cholesterol transport	3/443	38/18870	0.0592172	0.330467	0.293199	ABCA12/ABCA5/LIPG	3
GO:0042401	biogenic amine biosynthetic process	3/443	38/18870	0.0592172	0.330467	0.293199	GCH1/OAZ3/ODC1	3
GO:0043403	skeletal muscle tissue regeneration	3/443	38/18870	0.0592172	0.330467	0.293199	FZD7/GPX1/KLF5	3
GO:0045652	regulation of megakaryocyte differentiation	3/443	38/18870	0.0592172	0.330467	0.293199	H4C5/H4C8/LOX	3
GO:0046466	membrane lipid catabolic process	3/443	38/18870	0.0592172	0.330467	0.293199	ACER2/CEL/ENPP2	3
GO:0048741	skeletal muscle fiber development	3/443	38/18870	0.0592172	0.330467	0.293199	FBXO22/GPX1/KEL	3
GO:0060306	regulation of membrane repolarization	3/443	38/18870	0.0592172	0.330467	0.293199	KCNJ2/NPPA/SCN4B	3
GO:0001574	ganglioside biosynthetic process	2/443	17/18870	0.0592867	0.330467	0.293199	B4GALNT1/ST8SIA2	2
GO:0002076	osteoblast development	2/443	17/18870	0.0592867	0.330467	0.293199	ACHE/MSX2	2
GO:0002091	negative regulation of receptor internalization	2/443	17/18870	0.0592867	0.330467	0.293199	LRPAP1/NECAB2	2
GO:0002476	antigen processing and presentation of endogenous peptide antigen via MHC class Ib	2/443	17/18870	0.0592867	0.330467	0.293199	HLA-B/HLA-C	2
GO:0002484	antigen processing and presentation of endogenous peptide antigen via MHC class I via ER pathway	2/443	17/18870	0.0592867	0.330467	0.293199	HLA-B/HLA-C	2
GO:0009886	post-embryonic animal morphogenesis	2/443	17/18870	0.0592867	0.330467	0.293199	BAX/EFEMP1	2
GO:0030889	negative regulation of B cell proliferation	2/443	17/18870	0.0592867	0.330467	0.293199	INPP5D/TNFRSF21	2
GO:0032310	prostaglandin secretion	2/443	17/18870	0.0592867	0.330467	0.293199	ABCC4/PLA2G4A	2
GO:0043129	surfactant homeostasis	2/443	17/18870	0.0592867	0.330467	0.293199	ABCA12/CTSH	2
GO:0072077	renal vesicle morphogenesis	2/443	17/18870	0.0592867	0.330467	0.293199	GDNF/LIF	2
GO:0090399	replicative senescence	2/443	17/18870	0.0592867	0.330467	0.293199	CDKN1A/PLA2R1	2
GO:0098974	postsynaptic actin cytoskeleton organization	2/443	17/18870	0.0592867	0.330467	0.293199	POTEE/POTEF	2
GO:0120305	regulation of pigmentation	2/443	17/18870	0.0592867	0.330467	0.293199	BAX/KITLG	2
GO:1902033	regulation of hematopoietic stem cell proliferation	2/443	17/18870	0.0592867	0.330467	0.293199	CEBPA/KITLG	2
GO:1902165	regulation of intrinsic apoptotic signaling pathway in response to DNA damage by p53 class mediator	2/443	17/18870	0.0592867	0.330467	0.293199	TRIAP1/ZNF385A	2
GO:0007611	learning or memory	11/443	274/18870	0.0594907	0.330846	0.293535	ADCY8/CLSTN2/GPR88/GRIA1/LRRN4/NTRK2/PAK6/PLK2/SLC6A4/STRA6/ZNF385A	11
GO:0015711	organic anion transport	16/443	443/18870	0.0595221	0.330846	0.293535	ABCC3/ABCC4/CPT2/NMB/NTRK2/PLA2G4A/PLA2R1/PLIN2/SLC25A15/SLC26A9/SLC2A9/SLC36A1/SLC38A4/SLC43A2/SLC4A11/SLC6A15	16
GO:1903707	negative regulation of hemopoiesis	6/443	118/18870	0.0596974	0.331354	0.293986	CEBPA/FBXW7/INHBA/INPP5D/TNFRSF11B/UBASH3B	6
GO:0045732	positive regulation of protein catabolic process	9/443	210/18870	0.0602861	0.332521	0.295021	CEBPA/FBXO22/FBXW7/MDM2/OAZ3/PLK2/PLK3/RGMA/RNF144B	9
GO:0001503	ossification	16/443	444/18870	0.0604808	0.332521	0.295021	ACHE/ADAMTS7/BMP6/CEBPA/CHRD/CSF1/DHRS3/DNAI3/ECM1/GDF2/IL6/ITGA11/LOX/MSX2/NOCT/TENT5A	16
GO:0010720	positive regulation of cell development	16/443	444/18870	0.0604808	0.332521	0.295021	CHODL/CSF1/ETV5/HAP1/HAPLN3/IL6/INPP5D/ISLR2/KITLG/LIF/NEFL/NTN1/NTRK2/PLXNB2/PLXNB3/SPINT1	16
GO:0040014	regulation of multicellular organism growth	4/443	63/18870	0.0604966	0.332521	0.295021	CSF1/GDF15/GHR/NPY1R	4
GO:0046173	polyol biosynthetic process	4/443	63/18870	0.0604966	0.332521	0.295021	ACER2/GCH1/IP6K3/ISYNA1	4
GO:0060113	inner ear receptor cell differentiation	4/443	63/18870	0.0604966	0.332521	0.295021	ESRP1/GSDME/MCOLN3/WHRN	4
GO:0070050	neuron cellular homeostasis	4/443	63/18870	0.0604966	0.332521	0.295021	CA2/HAAO/IL6/NELL2	4
GO:0071772	response to BMP	8/443	179/18870	0.0609147	0.33389	0.296236	ADAMTS7/BMP6/CHRD/GDF2/GREM2/MSX2/RGMA/SPINT1	8
GO:0071773	cellular response to BMP stimulus	8/443	179/18870	0.0609147	0.33389	0.296236	ADAMTS7/BMP6/CHRD/GDF2/GREM2/MSX2/RGMA/SPINT1	8
GO:0060047	heart contraction	10/443	243/18870	0.0615658	0.336992	0.298988	ADM/EDN2/GCH1/GJD3/GPX1/KCND2/KCNJ2/MDM2/NPPA/SCN4B	10
GO:0061458	reproductive system development	12/443	309/18870	0.0617961	0.337785	0.299691	BAX/BIK/BMP6/C3/EREG/INHBA/KITLG/NHLH2/PTPRN/PTX3/SDC1/STRA6	12
GO:0051047	positive regulation of secretion	12/443	310/18870	0.0629921	0.339907	0.301574	ACHE/ADCY8/ADORA2B/BMP6/GDNF/GPR27/INHBA/NMB/PLA2G4A/PLA2R1/SDC1/SLC6A4	12
GO:0001843	neural tube closure	5/443	91/18870	0.0630608	0.339907	0.301574	ADM/GRHL3/PLXNB2/RGMA/SPINT1	5
GO:0033555	multicellular organismal response to stress	5/443	91/18870	0.0630608	0.339907	0.301574	GCH1/LYPD1/SCN3A/TAC1/THBS4	5
GO:0009309	amine biosynthetic process	3/443	39/18870	0.0630781	0.339907	0.301574	GCH1/OAZ3/ODC1	3
GO:0032350	regulation of hormone metabolic process	3/443	39/18870	0.0630781	0.339907	0.301574	ADM/BMP6/DUOXA2	3
GO:0097242	amyloid-beta clearance	3/443	39/18870	0.0630781	0.339907	0.301574	C3/C5AR1/LRPAP1	3
GO:0098926	postsynaptic signal transduction	3/443	39/18870	0.0630781	0.339907	0.301574	ACHE/LYPD1/PRR7	3
GO:0099622	cardiac muscle cell membrane repolarization	3/443	39/18870	0.0630781	0.339907	0.301574	KCNJ2/NPPA/SCN4B	3
GO:0140448	signaling receptor ligand precursor processing	3/443	39/18870	0.0630781	0.339907	0.301574	CPE/ERO1B/PLA2G7	3
GO:0090596	sensory organ morphogenesis	11/443	277/18870	0.0632632	0.339907	0.301574	ALDH1A3/BAX/EFEMP1/GRHL3/NDP/NTN1/NTRK2/STRA6/TTC39C/WHRN/WNT9A	11
GO:1901988	negative regulation of cell cycle phase transition	11/443	277/18870	0.0632632	0.339907	0.301574	ATF5/CDKN1A/INHBA/MDM2/NABP1/PIDD1/PLK2/PLK3/RPS27L/TRIAP1/XPC	11
GO:0001885	endothelial cell development	4/443	64/18870	0.0633886	0.339907	0.301574	CLDN1/GPX1/ICAM1/MARVELD2	4
GO:0033363	secretory granule organization	4/443	64/18870	0.0633886	0.339907	0.301574	ACRBP/AP1S3/PTPRN/ZNF385A	4
GO:0035773	insulin secretion involved in cellular response to glucose stimulus	4/443	64/18870	0.0633886	0.339907	0.301574	ABCA12/ADCY8/GPR27/PTPRN	4
GO:0010508	positive regulation of autophagy	7/443	150/18870	0.0638843	0.342101	0.303521	PLK2/PLK3/SESN1/SESN2/SQSTM1/TP53INP1/TRIM22	7
GO:0050954	sensory perception of mechanical stimulus	8/443	181/18870	0.0641333	0.342592	0.303956	CEMIP/EPS8L2/GPX1/GSDME/MARVELD2/RIPOR2/TSPEAR/WHRN	8
GO:0051347	positive regulation of transferase activity	15/443	414/18870	0.0651405	0.342592	0.303956	ADCY8/CDKN1A/CEMIP/CHI3L1/CSF1/DDR1/EREG/FBXW7/GHR/NRG1/NTRK2/PCNA/TIGAR/TNFRSF10A/TNFRSF10B	15
GO:0007162	negative regulation of cell adhesion	12/443	312/18870	0.0654296	0.342592	0.303956	ABCA12/ACER2/BMP6/FZD7/MELTF/PLXNB2/PLXNB3/PTPRO/RIPOR2/SEMA3E/TNFRSF21/UBASH3B	12
GO:0060606	tube closure	5/443	92/18870	0.0654643	0.342592	0.303956	ADM/GRHL3/PLXNB2/RGMA/SPINT1	5
GO:0002428	antigen processing and presentation of peptide antigen via MHC class Ib	2/443	18/18870	0.0656892	0.342592	0.303956	HLA-B/HLA-C	2
GO:0002693	positive regulation of cellular extravasation	2/443	18/18870	0.0656892	0.342592	0.303956	ICAM1/RIPOR2	2
GO:0006085	acetyl-CoA biosynthetic process	2/443	18/18870	0.0656892	0.342592	0.303956	MLYCD/PDK4	2
GO:0006595	polyamine metabolic process	2/443	18/18870	0.0656892	0.342592	0.303956	OAZ3/ODC1	2
GO:0010755	regulation of plasminogen activation	2/443	18/18870	0.0656892	0.342592	0.303956	MELTF/PLAU	2
GO:0032328	alanine transport	2/443	18/18870	0.0656892	0.342592	0.303956	SLC36A1/SLC38A4	2
GO:0035234	ectopic germ cell programmed cell death	2/443	18/18870	0.0656892	0.342592	0.303956	BAX/KITLG	2
GO:0042481	regulation of odontogenesis	2/443	18/18870	0.0656892	0.342592	0.303956	CSF1/TNFRSF11B	2
GO:0043116	negative regulation of vascular permeability	2/443	18/18870	0.0656892	0.342592	0.303956	ADM/SH3GL2	2
GO:0048569	post-embryonic animal organ development	2/443	18/18870	0.0656892	0.342592	0.303956	BAX/EFEMP1	2
GO:0051917	regulation of fibrinolysis	2/443	18/18870	0.0656892	0.342592	0.303956	PLAU/VTN	2
GO:0072087	renal vesicle development	2/443	18/18870	0.0656892	0.342592	0.303956	GDNF/LIF	2
GO:1904044	response to aldosterone	2/443	18/18870	0.0656892	0.342592	0.303956	CDKN1A/INHBA	2
GO:2000811	negative regulation of anoikis	2/443	18/18870	0.0656892	0.342592	0.303956	NTRK2/PDK4	2
GO:0001890	placenta development	7/443	151/18870	0.0657097	0.342592	0.303956	ADM/CEBPA/ETNK2/KRT19/LIF/NDP/SPINT1	7
GO:0071322	cellular response to carbohydrate stimulus	7/443	151/18870	0.0657097	0.342592	0.303956	ABCA12/ADCY8/GPR27/GPX1/ICAM1/MAPK13/PTPRN	7
GO:0045216	cell-cell junction organization	9/443	214/18870	0.0662179	0.342775	0.304119	BMP6/CDH10/CDH8/CLDN1/GJD3/LSR/MARVELD2/PTPRO/WHRN	9
GO:0030166	proteoglycan biosynthetic process	4/443	65/18870	0.0663519	0.342775	0.304119	DSEL/FOXL1/GAL3ST4/HS6ST2	4
GO:0030199	collagen fibril organization	4/443	65/18870	0.0663519	0.342775	0.304119	ADAMTS7/LOX/MMP11/TLL1	4
GO:0043903	regulation of biological process involved in symbiotic interaction	4/443	65/18870	0.0663519	0.342775	0.304119	CXCL6/CXCL8/PTX3/TRIM22	4
GO:0048255	mRNA stabilization	4/443	65/18870	0.0663519	0.342775	0.304119	GDNF/NOCT/TENT5A/TENT5C	4
GO:0070059	intrinsic apoptotic signaling pathway in response to endoplasmic reticulum stress	4/443	65/18870	0.0663519	0.342775	0.304119	BAX/BBC3/PMAIP1/TNFRSF10B	4
GO:0098930	axonal transport	4/443	65/18870	0.0663519	0.342775	0.304119	HAP1/KIF5C/MGARP/NEFL	4
GO:0045616	regulation of keratinocyte differentiation	3/443	40/18870	0.0670527	0.345492	0.306529	ABCA12/AQP3/MSX2	3
GO:0071459	protein localization to chromosome, centromeric region	3/443	40/18870	0.0670527	0.345492	0.306529	H2BC11/H4C5/H4C8	3
GO:0032436	positive regulation of proteasomal ubiquitin-dependent protein catabolic process	5/443	93/18870	0.0679185	0.348137	0.308876	CEBPA/FBXO22/MDM2/PLK3/RNF144B	5
GO:0042475	odontogenesis of dentin-containing tooth	5/443	93/18870	0.0679185	0.348137	0.308876	ADM/BAX/CSF1/MSX2/TNFRSF11B	5
GO:0043279	response to alkaloid	5/443	93/18870	0.0679185	0.348137	0.308876	ADCY8/GRIA1/MDM2/NQO1/ST8SIA2	5
GO:1901606	alpha-amino acid catabolic process	5/443	93/18870	0.0679185	0.348137	0.308876	GAD1/GLS2/GSTZ1/HAAO/TDO2	5
GO:0045930	negative regulation of mitotic cell cycle	10/443	248/18870	0.0685545	0.350942	0.311365	CDKN1A/INHBA/MDM2/NABP1/PIDD1/PLK2/PLK3/RPS27L/TRIAP1/XPC	10
GO:0044706	multi-multicellular organism process	9/443	216/18870	0.069317	0.353369	0.313518	ADM/DDR1/LIF/NDP/NPPA/PAPPA/PLA2G4C/SLC6A4/TAC1	9
GO:0030219	megakaryocyte differentiation	4/443	66/18870	0.0693862	0.353369	0.313518	H4C5/H4C8/LOX/ZNF385A	4
GO:0042446	hormone biosynthetic process	4/443	66/18870	0.0693862	0.353369	0.313518	ADM/BMP6/DHRS11/DUOX2	4
GO:0045682	regulation of epidermis development	4/443	66/18870	0.0693862	0.353369	0.313518	ABCA12/AQP3/ESRP1/MSX2	4
GO:0045860	positive regulation of protein kinase activity	11/443	282/18870	0.0698915	0.354819	0.314805	ADCY8/CDKN1A/CEMIP/CHI3L1/CSF1/EREG/FBXW7/GHR/NRG1/TNFRSF10A/TNFRSF10B	11
GO:0002065	columnar/cuboidal epithelial cell differentiation	6/443	123/18870	0.0700301	0.354819	0.314805	BMP6/CDKN1A/IL31RA/KLF5/TIGAR/TYMS	6
GO:0007613	memory	6/443	123/18870	0.0700301	0.354819	0.314805	ADCY8/GRIA1/LRRN4/PAK6/PLK2/SLC6A4	6
GO:0021761	limbic system development	6/443	123/18870	0.0700301	0.354819	0.314805	ALDH1A3/BAX/HAP1/NEFL/NHLH2/SEMA3E	6
GO:0034765	regulation of monoatomic ion transmembrane transport	16/443	454/18870	0.0706522	0.35721	0.316926	BAX/CEMIP/CLCNKA/HAP1/HCN2/KCNA2/KCNC3/KCND2/KCNIP3/KCNJ2/KCNK6/KEL/NPPA/SCN3A/SCN4B/UBASH3B	16
GO:0002691	regulation of cellular extravasation	3/443	41/18870	0.0711386	0.35721	0.316926	ICAM1/RIPOR2/SELE	3
GO:0051281	positive regulation of release of sequestered calcium ion into cytosol	3/443	41/18870	0.0711386	0.35721	0.316926	BAX/CEMIP/HAP1	3
GO:0060251	regulation of glial cell proliferation	3/443	41/18870	0.0711386	0.35721	0.316926	ETV5/IL6/NTN1	3
GO:0034614	cellular response to reactive oxygen species	7/443	154/18870	0.0713733	0.35721	0.316926	GCH1/IL6/MAPK13/MDM2/NQO1/PCNA/SQSTM1	7
GO:0045017	glycerolipid biosynthetic process	10/443	250/18870	0.0714857	0.35721	0.316926	C3/DGKG/ETNK2/FBXW7/INPP5D/IP6K3/LCAT/PIGW/PLA2G4A/PLA2G4C	10
GO:0043588	skin development	12/443	317/18870	0.0717919	0.35721	0.316926	ABCA12/AQP3/CDKN1A/CLDN1/EREG/GRHL3/INHBA/KRT17/KRT80/LSR/MSX2/PPL	12
GO:0050890	cognition	12/443	317/18870	0.0717919	0.35721	0.316926	ADCY8/C5AR1/CLSTN2/GPR88/GRIA1/LRRN4/NTRK2/PAK6/PLK2/SLC6A4/STRA6/ZNF385A	12
GO:0002824	positive regulation of adaptive immune response based on somatic recombination of immune receptors built from immunoglobulin superfamily domains	6/443	124/18870	0.072213	0.35721	0.316926	C3/CD55/HLA-B/HLA-C/IL6/PLA2G4A	6
GO:0000028	ribosomal small subunit assembly	2/443	19/18870	0.0723097	0.35721	0.316926	RPS19/RPS27L	2
GO:0002523	leukocyte migration involved in inflammatory response	2/443	19/18870	0.0723097	0.35721	0.316926	NINJ1/SELE	2
GO:0006743	ubiquinone metabolic process	2/443	19/18870	0.0723097	0.35721	0.316926	FDXR/NQO1	2
GO:0030540	female genitalia development	2/443	19/18870	0.0723097	0.35721	0.316926	BAX/STRA6	2
GO:0032305	positive regulation of icosanoid secretion	2/443	19/18870	0.0723097	0.35721	0.316926	PLA2G4A/PLA2R1	2
GO:0045091	regulation of single stranded viral RNA replication via double stranded DNA intermediate	2/443	19/18870	0.0723097	0.35721	0.316926	APOBEC3C/CXCL8	2
GO:0045603	positive regulation of endothelial cell differentiation	2/443	19/18870	0.0723097	0.35721	0.316926	BMP6/GDF2	2
GO:0048266	behavioral response to pain	2/443	19/18870	0.0723097	0.35721	0.316926	SCN3A/THBS4	2
GO:0051797	regulation of hair follicle development	2/443	19/18870	0.0723097	0.35721	0.316926	KRT17/MSX2	2
GO:0110154	RNA decapping	2/443	19/18870	0.0723097	0.35721	0.316926	DCP1B/NOCT	2
GO:1990822	basic amino acid transmembrane transport	2/443	19/18870	0.0723097	0.35721	0.316926	SLC25A15/SLC38A4	2
GO:0003073	regulation of systemic arterial blood pressure	5/443	95/18870	0.0729782	0.359625	0.319068	ADM/EDN2/KCNK6/NPPA/PTPRO	5
GO:0042593	glucose homeostasis	10/443	251/18870	0.0729805	0.359625	0.319068	ABCA12/ADCY8/CEBPA/GPR27/GPX1/ICAM1/IL6/PDK4/PTPRN/SESN2	10
GO:0044839	cell cycle G2/M phase transition	7/443	155/18870	0.0733237	0.360866	0.320169	ATF5/CDKN1A/KDM8/NABP1/PLK3/RAD51C/RRM2B	7
GO:0001838	embryonic epithelial tube formation	6/443	125/18870	0.0744347	0.363911	0.322871	ADM/GDNF/GRHL3/PLXNB2/RGMA/SPINT1	6
GO:0006805	xenobiotic metabolic process	6/443	125/18870	0.0744347	0.363911	0.322871	ABCC3/ABCC4/AOX1/CES3/NCEH1/NQO1	6
GO:0071675	regulation of mononuclear cell migration	6/443	125/18870	0.0744347	0.363911	0.322871	C5AR1/CSF1/ECM1/PLA2G7/RARRES2/RIPOR2	6
GO:0016054	organic acid catabolic process	10/443	252/18870	0.0744949	0.363911	0.322871	ACADL/CARNS1/CPT2/GAD1/GLS2/GSTZ1/HAAO/MLYCD/SESN2/TDO2	10
GO:0033500	carbohydrate homeostasis	10/443	252/18870	0.0744949	0.363911	0.322871	ABCA12/ADCY8/CEBPA/GPR27/GPX1/ICAM1/IL6/PDK4/PTPRN/SESN2	10
GO:0046395	carboxylic acid catabolic process	10/443	252/18870	0.0744949	0.363911	0.322871	ACADL/CARNS1/CPT2/GAD1/GLS2/GSTZ1/HAAO/MLYCD/SESN2/TDO2	10
GO:0006958	complement activation, classical pathway	3/443	42/18870	0.0753337	0.366649	0.3253	C1R/C3/CD55	3
GO:0014904	myotube cell development	3/443	42/18870	0.0753337	0.366649	0.3253	FBXO22/GPX1/KEL	3
GO:0048512	circadian behavior	3/443	42/18870	0.0753337	0.366649	0.3253	GPR176/KCNA2/KCND2	3
GO:0051055	negative regulation of lipid biosynthetic process	4/443	68/18870	0.0756648	0.367807	0.326328	ACADL/APOC1/CCDC3/FBXW7	4
GO:0010948	negative regulation of cell cycle process	12/443	320/18870	0.0757949	0.367987	0.326487	ATF5/CDKN1A/INHBA/LIF/MDM2/NABP1/PIDD1/PLK2/PLK3/RPS27L/TRIAP1/XPC	12
GO:0043200	response to amino acid	6/443	126/18870	0.0766949	0.371444	0.329555	GRIA1/NQO1/NTRK2/PCNA/SESN1/SESN2	6
GO:2000027	regulation of animal organ morphogenesis	6/443	126/18870	0.0766949	0.371444	0.329555	CSF1/FZD7/GDNF/GRHL3/MESP1/TNFRSF11B	6
GO:1901990	regulation of mitotic cell cycle phase transition	13/443	355/18870	0.076844	0.371523	0.329625	CDKN1A/INHBA/MBLAC1/MDM2/NABP1/PIDD1/PLK2/PLK3/RAD51C/RPS27L/RRM2B/TRIAP1/XPC	13
GO:0007043	cell-cell junction assembly	7/443	157/18870	0.0773184	0.371523	0.329625	CDH10/CDH8/CLDN1/GJD3/LSR/MARVELD2/PTPRO	7
GO:0046890	regulation of lipid biosynthetic process	8/443	189/18870	0.0780496	0.371523	0.329625	ACADL/ADM/APOC1/BMP6/C3/CCDC3/FBXW7/PDK4	8
GO:0014020	primary neural tube formation	5/443	97/18870	0.0782381	0.371523	0.329625	ADM/GRHL3/PLXNB2/RGMA/SPINT1	5
GO:0051153	regulation of striated muscle cell differentiation	5/443	97/18870	0.0782381	0.371523	0.329625	FBXO22/FZD7/MESP1/MYLK3/NRG1	5
GO:1903035	negative regulation of response to wounding	5/443	97/18870	0.0782381	0.371523	0.329625	EPPK1/PLAU/RGMA/UBASH3B/VTN	5
GO:0007548	sex differentiation	11/443	288/18870	0.0784142	0.371523	0.329625	BAX/BIK/BMP6/EREG/INHBA/KITLG/NHLH2/PTPRN/PTX3/SDC1/STRA6	11
GO:1903532	positive regulation of secretion by cell	11/443	288/18870	0.0784142	0.371523	0.329625	ACHE/ADCY8/ADORA2B/BMP6/GDNF/GPR27/INHBA/NMB/PLA2G4A/SDC1/SLC6A4	11
GO:0002711	positive regulation of T cell mediated immunity	4/443	69/18870	0.078908	0.371523	0.329625	CD55/HLA-B/HLA-C/IL6	4
GO:0003206	cardiac chamber morphogenesis	6/443	127/18870	0.0789937	0.371523	0.329625	CPE/DHRS3/MDM2/MESP1/MSX2/NRG1	6
GO:0021987	cerebral cortex development	6/443	127/18870	0.0789937	0.371523	0.329625	BAX/GRIA1/KCNA2/MGARP/NEFL/NTRK2	6
GO:0046683	response to organophosphorus	6/443	127/18870	0.0789937	0.371523	0.329625	DUOX2/HCN2/P2RX6/SDC1/SLC6A4/TYMS	6
GO:0002029	desensitization of G protein-coupled receptor signaling pathway	2/443	20/18870	0.0791345	0.371523	0.329625	ADM/NECAB2	2
GO:0006098	pentose-phosphate shunt	2/443	20/18870	0.0791345	0.371523	0.329625	PRPS2/TIGAR	2
GO:0006309	apoptotic DNA fragmentation	2/443	20/18870	0.0791345	0.371523	0.329625	BAX/IL6	2
GO:0006700	C21-steroid hormone biosynthetic process	2/443	20/18870	0.0791345	0.371523	0.329625	ADM/BMP6	2
GO:0032303	regulation of icosanoid secretion	2/443	20/18870	0.0791345	0.371523	0.329625	PLA2G4A/PLA2R1	2
GO:0039692	single stranded viral RNA replication via double stranded DNA intermediate	2/443	20/18870	0.0791345	0.371523	0.329625	APOBEC3C/CXCL8	2
GO:0045653	negative regulation of megakaryocyte differentiation	2/443	20/18870	0.0791345	0.371523	0.329625	H4C5/H4C8	2
GO:0045655	regulation of monocyte differentiation	2/443	20/18870	0.0791345	0.371523	0.329625	CSF1/INPP5D	2
GO:0051546	keratinocyte migration	2/443	20/18870	0.0791345	0.371523	0.329625	EPB41L4B/EPPK1	2
GO:0055093	response to hyperoxia	2/443	20/18870	0.0791345	0.371523	0.329625	CDKN1A/FAS	2
GO:0090201	negative regulation of release of cytochrome c from mitochondria	2/443	20/18870	0.0791345	0.371523	0.329625	GPX1/TRIAP1	2
GO:0097623	potassium ion export across plasma membrane	2/443	20/18870	0.0791345	0.371523	0.329625	KCNA2/NPPA	2
GO:0003015	heart process	10/443	255/18870	0.0791555	0.371523	0.329625	ADM/EDN2/GCH1/GJD3/GPX1/KCND2/KCNJ2/MDM2/NPPA/SCN4B	10
GO:0051259	protein complex oligomerization	10/443	255/18870	0.0791555	0.371523	0.329625	ADCY8/ALDH1A3/CLDN1/KCNA2/KCNC3/KCND2/KCNJ2/KCTD1/NINJ1/TDO2	10
GO:2001236	regulation of extrinsic apoptotic signaling pathway	7/443	158/18870	0.0793625	0.372053	0.330095	ATF3/GDNF/GPX1/ICAM1/INHBA/PMAIP1/TMBIM1	7
GO:0010453	regulation of cell fate commitment	3/443	43/18870	0.0796357	0.37245	0.330447	ESRP1/FZD7/MESP1	3
GO:1904037	positive regulation of epithelial cell apoptotic process	3/443	43/18870	0.0796357	0.37245	0.330447	BAX/IL6/PLA2R1	3
GO:0006721	terpenoid metabolic process	5/443	98/18870	0.0809426	0.378115	0.335473	ALDH1A3/CEL/DHRS3/DHRS9/RARRES2	5
GO:0030301	cholesterol transport	6/443	128/18870	0.0813309	0.37948	0.336684	ABCA12/ABCA5/APOC1/CEL/LCAT/LIPG	6
GO:0010038	response to metal ion	13/443	359/18870	0.0821479	0.38284	0.339666	ADCY8/AQP3/BMP6/CEBPA/CLDN1/GRIA1/HAAO/MDM2/NQO1/PCNA/SDC1/TIGAR/TNFRSF11B	13
GO:0043434	response to peptide hormone	15/443	430/18870	0.0835696	0.388007	0.34425	ADCY8/ADM/CA2/EREG/GDF15/GHR/GRIA1/INHBA/IRS4/MDM2/MGARP/NEFL/PDK4/RARRES2/SESN2	15
GO:0006576	biogenic amine metabolic process	5/443	99/18870	0.0836964	0.388007	0.34425	GCH1/HAAO/OAZ3/ODC1/TDO2	5
GO:0031345	negative regulation of cell projection organization	8/443	192/18870	0.0836993	0.388007	0.34425	CRMP1/MDM2/MGARP/NTN1/PLXNB3/PTPRO/RGMA/SEMA3E	8
GO:0002456	T cell mediated immunity	6/443	129/18870	0.0837064	0.388007	0.34425	CD55/CTSH/HLA-B/HLA-C/ICAM1/IL6	6
GO:0007622	rhythmic behavior	3/443	44/18870	0.084042	0.388007	0.34425	GPR176/KCNA2/KCND2	3
GO:0021879	forebrain neuron differentiation	3/443	44/18870	0.084042	0.388007	0.34425	INHBA/NHLH2/SEMA3E	3
GO:0070741	response to interleukin-6	3/443	44/18870	0.084042	0.388007	0.34425	CEBPA/CHI3L1/IL6	3
GO:0120178	steroid hormone biosynthetic process	3/443	44/18870	0.084042	0.388007	0.34425	ADM/BMP6/DHRS11	3
GO:0009749	response to glucose	8/443	193/18870	0.0856348	0.390892	0.346809	ABCA12/ADCY8/GJD3/GPR27/GPX1/ICAM1/PTPRN/SESN2	8
GO:0002821	positive regulation of adaptive immune response	6/443	130/18870	0.08612	0.390892	0.346809	C3/CD55/HLA-B/HLA-C/IL6/PLA2G4A	6
GO:0014902	myotube differentiation	6/443	130/18870	0.08612	0.390892	0.346809	FBXO22/GDF15/GPX1/KEL/KLF5/RIPOR2	6
GO:0007413	axonal fasciculation	2/443	21/18870	0.0861505	0.390892	0.346809	NRCAM/TNFRSF21	2
GO:0009190	cyclic nucleotide biosynthetic process	2/443	21/18870	0.0861505	0.390892	0.346809	ADCY8/NPPA	2
GO:0010224	response to UV-B	2/443	21/18870	0.0861505	0.390892	0.346809	CDKN1A/XPC	2
GO:0010566	regulation of ketone biosynthetic process	2/443	21/18870	0.0861505	0.390892	0.346809	ADM/BMP6	2
GO:0010985	negative regulation of lipoprotein particle clearance	2/443	21/18870	0.0861505	0.390892	0.346809	APOC1/LRPAP1	2
GO:0021554	optic nerve development	2/443	21/18870	0.0861505	0.390892	0.346809	KCNA2/NDP	2
GO:0022401	negative adaptation of signaling pathway	2/443	21/18870	0.0861505	0.390892	0.346809	ADM/NECAB2	2
GO:0046514	ceramide catabolic process	2/443	21/18870	0.0861505	0.390892	0.346809	ACER2/CEL	2
GO:0060004	reflex	2/443	21/18870	0.0861505	0.390892	0.346809	ALDH1A3/NMB	2
GO:0106030	neuron projection fasciculation	2/443	21/18870	0.0861505	0.390892	0.346809	NRCAM/TNFRSF21	2
GO:1901739	regulation of myoblast fusion	2/443	21/18870	0.0861505	0.390892	0.346809	GDF15/RIPOR2	2
GO:1903975	regulation of glial cell migration	2/443	21/18870	0.0861505	0.390892	0.346809	CSF1/NTN1	2
GO:0048638	regulation of developmental growth	12/443	328/18870	0.087156	0.395001	0.350455	CDKN1A/CSF1/EPPK1/GDF15/GHR/ISLR2/NPY1R/NRCAM/NTN1/RGMA/SEMA3E/SLC6A4	12
GO:0071897	DNA biosynthetic process	8/443	194/18870	0.0875963	0.396542	0.351822	CDKN1A/GDF2/LOX/PARP10/PCNA/POLH/RRM2B/TYMS	8
GO:0048592	eye morphogenesis	7/443	162/18870	0.0878505	0.396783	0.352036	ALDH1A3/BAX/EFEMP1/NDP/NTRK2/STRA6/WNT9A	7
GO:0051147	regulation of muscle cell differentiation	7/443	162/18870	0.0878505	0.396783	0.352036	EREG/FBXO22/FZD7/MDM2/MESP1/MYLK3/NRG1	7
GO:0002347	response to tumor cell	3/443	45/18870	0.0885503	0.397316	0.352509	GSDME/IGFBPL1/TNFRSF10B	3
GO:0008038	neuron recognition	3/443	45/18870	0.0885503	0.397316	0.352509	GAP43/NRCAM/TNFRSF21	3
GO:0034331	cell junction maintenance	3/443	45/18870	0.0885503	0.397316	0.352509	CLDN1/PCLO/WHRN	3
GO:0045214	sarcomere organization	3/443	45/18870	0.0885503	0.397316	0.352509	KRT19/MYLK3/SYNPO2L	3
GO:1905521	regulation of macrophage migration	3/443	45/18870	0.0885503	0.397316	0.352509	C5AR1/CSF1/RARRES2	3
GO:0098661	inorganic anion transmembrane transport	6/443	131/18870	0.0885717	0.397316	0.352509	ADAMTS8/CLCNKA/SLC12A4/SLC26A9/SLC37A1/SLC4A11	6
GO:0003333	amino acid transmembrane transport	5/443	101/18870	0.0893506	0.400356	0.355206	SLC25A15/SLC36A1/SLC38A4/SLC43A2/SLC6A15	5
GO:0048469	cell maturation	8/443	195/18870	0.0895839	0.400946	0.35573	C3/CABYR/CDKN1A/CEBPA/EREG/NRCAM/ROPN1L/TYMS	8
GO:0021700	developmental maturation	12/443	330/18870	0.0901531	0.403037	0.357585	ADAMTS7/C3/CABYR/CDKN1A/CEBPA/EREG/MSX2/NEFL/NRCAM/PTPRN/ROPN1L/TYMS	12
GO:0099173	postsynapse organization	8/443	196/18870	0.0915975	0.408979	0.362857	GAP43/GDNF/INA/NEFL/NRCAM/NTNG2/POTEE/POTEF	8
GO:0009247	glycolipid biosynthetic process	4/443	73/18870	0.0925551	0.408979	0.362857	B4GALNT1/GAL3ST4/PIGW/ST8SIA2	4
GO:0055002	striated muscle cell development	4/443	73/18870	0.0925551	0.408979	0.362857	KRT19/MYLK3/SDC1/SYNPO2L	4
GO:0048483	autonomic nervous system development	3/443	46/18870	0.093158	0.408979	0.362857	GDNF/GFRA3/SLC6A4	3
GO:1900271	regulation of long-term synaptic potentiation	3/443	46/18870	0.093158	0.408979	0.362857	ADCY8/NSG1/SQSTM1	3
GO:1990573	potassium ion import across plasma membrane	3/443	46/18870	0.093158	0.408979	0.362857	HCN2/KCNJ2/SLC12A4	3
GO:0003085	negative regulation of systemic arterial blood pressure	2/443	22/18870	0.0933449	0.408979	0.362857	KCNK6/NPPA	2
GO:0010866	regulation of triglyceride biosynthetic process	2/443	22/18870	0.0933449	0.408979	0.362857	C3/FBXW7	2
GO:0015802	basic amino acid transport	2/443	22/18870	0.0933449	0.408979	0.362857	SLC25A15/SLC38A4	2
GO:0021756	striatum development	2/443	22/18870	0.0933449	0.408979	0.362857	ALDH1A3/INHBA	2
GO:0023019	signal transduction involved in regulation of gene expression	2/443	22/18870	0.0933449	0.408979	0.362857	MESP1/MSX2	2
GO:0030449	regulation of complement activation	2/443	22/18870	0.0933449	0.408979	0.362857	C3/CD55	2
GO:0032042	mitochondrial DNA metabolic process	2/443	22/18870	0.0933449	0.408979	0.362857	RRM2B/SESN2	2
GO:0034312	diol biosynthetic process	2/443	22/18870	0.0933449	0.408979	0.362857	ACER2/GCH1	2
GO:0042219	cellular modified amino acid catabolic process	2/443	22/18870	0.0933449	0.408979	0.362857	ACADL/PCYOX1L	2
GO:0048485	sympathetic nervous system development	2/443	22/18870	0.0933449	0.408979	0.362857	GDNF/GFRA3	2
GO:0060713	labyrinthine layer morphogenesis	2/443	22/18870	0.0933449	0.408979	0.362857	ADM/SPINT1	2
GO:1900273	positive regulation of long-term synaptic potentiation	2/443	22/18870	0.0933449	0.408979	0.362857	ADCY8/SQSTM1	2
GO:0048593	camera-type eye morphogenesis	6/443	133/18870	0.0935884	0.409139	0.362998	ALDH1A3/BAX/NDP/NTRK2/STRA6/WNT9A	6
GO:0061041	regulation of wound healing	6/443	133/18870	0.0935884	0.409139	0.362998	CLDN1/DUOX2/EPPK1/PLAU/UBASH3B/VTN	6
GO:0006650	glycerophospholipid metabolic process	11/443	298/18870	0.0940114	0.410534	0.364236	APOC1/DGKG/ENPP2/ETNK2/INPP5D/IP6K3/LCAT/PIGW/PLA2G4A/PLA2G4C/PLA2G7	11
GO:0010906	regulation of glucose metabolic process	5/443	103/18870	0.095198	0.414799	0.36802	MLYCD/PDK4/PMAIP1/SESN2/TIGAR	5
GO:0045639	positive regulation of myeloid cell differentiation	5/443	103/18870	0.095198	0.414799	0.36802	CSF1/INHBA/INPP5D/KITLG/LIF	5
GO:0009746	response to hexose	8/443	198/18870	0.0957023	0.416537	0.369562	ABCA12/ADCY8/GJD3/GPR27/GPX1/ICAM1/PTPRN/SESN2	8
GO:0043489	RNA stabilization	4/443	74/18870	0.0961314	0.417485	0.370403	GDNF/NOCT/TENT5A/TENT5C	4
GO:0045123	cellular extravasation	4/443	74/18870	0.0961314	0.417485	0.370403	ICAM1/ITGA1/RIPOR2/SELE	4
GO:0001881	receptor recycling	3/443	47/18870	0.0978625	0.420579	0.373148	ACHE/GRIA1/NSG1	3
GO:0014075	response to amine	3/443	47/18870	0.0978625	0.420579	0.373148	GRIA1/NQO1/RRM2B	3
GO:0035384	thioester biosynthetic process	3/443	47/18870	0.0978625	0.420579	0.373148	ELOVL7/MLYCD/PDK4	3
GO:0043029	T cell homeostasis	3/443	47/18870	0.0978625	0.420579	0.373148	BAX/FAS/PMAIP1	3
GO:0048806	genitalia development	3/443	47/18870	0.0978625	0.420579	0.373148	BAX/BMP6/STRA6	3
GO:0050919	negative chemotaxis	3/443	47/18870	0.0978625	0.420579	0.373148	NRG1/NTN1/SEMA3E	3
GO:0051353	positive regulation of oxidoreductase activity	3/443	47/18870	0.0978625	0.420579	0.373148	EDN2/GCH1/GDNF	3
GO:0071616	acyl-CoA biosynthetic process	3/443	47/18870	0.0978625	0.420579	0.373148	ELOVL7/MLYCD/PDK4	3
GO:0099054	presynapse assembly	3/443	47/18870	0.0978625	0.420579	0.373148	NTNG2/PCLO/SLITRK2	3
GO:0009100	glycoprotein metabolic process	13/443	370/18870	0.097908	0.420579	0.373148	ACER2/ADAMTS7/DSEL/FBXO2/FOXL1/GAL3ST4/GCNT4/HS6ST2/NECAB2/PTX3/ST8SIA2/SULF2/TMTC1	13
GO:0001841	neural tube formation	5/443	104/18870	0.0981931	0.421346	0.373829	ADM/GRHL3/PLXNB2/RGMA/SPINT1	5
GO:0008406	gonad development	9/443	233/18870	0.0992753	0.425527	0.377539	BAX/BIK/EREG/INHBA/KITLG/NHLH2/PTPRN/PTX3/SDC1	9
GO:0070371	ERK1 and ERK2 cascade	12/443	336/18870	0.0995217	0.426112	0.378057	ATF3/C5AR1/CCL3L1/CHI3L1/CTSH/FBXW7/ICAM1/INHBA/LIF/NECAB2/NRG1/PTPRR	12
GO:0061045	negative regulation of wound healing	4/443	75/18870	0.0997718	0.426112	0.378057	EPPK1/PLAU/UBASH3B/VTN	4
GO:1902373	negative regulation of mRNA catabolic process	4/443	75/18870	0.0997718	0.426112	0.378057	GDNF/NOCT/TENT5A/TENT5C	4
GO:0030900	forebrain development	14/443	407/18870	0.100344	0.426112	0.378057	ALDH1A3/APLP1/ATF5/BAX/GRIA1/HAP1/INHBA/KCNA2/MGARP/NEFL/NHLH2/NTRK2/PRDM8/SEMA3E	14
GO:0001759	organ induction	2/443	23/18870	0.100706	0.426112	0.378057	GDNF/MESP1	2
GO:0006590	thyroid hormone generation	2/443	23/18870	0.100706	0.426112	0.378057	DUOX2/DUOXA2	2
GO:0006740	NADPH regeneration	2/443	23/18870	0.100706	0.426112	0.378057	PRPS2/TIGAR	2
GO:0010893	positive regulation of steroid biosynthetic process	2/443	23/18870	0.100706	0.426112	0.378057	ADM/BMP6	2
GO:0019430	removal of superoxide radicals	2/443	23/18870	0.100706	0.426112	0.378057	GCH1/NQO1	2
GO:0033139	regulation of peptidyl-serine phosphorylation of STAT protein	2/443	23/18870	0.100706	0.426112	0.378057	GADD45A/LIF	2
GO:0072202	cell differentiation involved in metanephros development	2/443	23/18870	0.100706	0.426112	0.378057	GDNF/LIF	2
GO:2000193	positive regulation of fatty acid transport	2/443	23/18870	0.100706	0.426112	0.378057	PLA2G4A/PLA2R1	2
GO:0010631	epithelial cell migration	13/443	372/18870	0.100959	0.426728	0.378604	CTSH/EDN2/ENPP2/EPB41L4B/EPPK1/FBXW7/GADD45A/GDF2/GPX1/KITLG/PLK2/PRKX/PTPRR	13
GO:0042472	inner ear morphogenesis	5/443	105/18870	0.101235	0.427219	0.37904	ALDH1A3/GRHL3/NTN1/TTC39C/WHRN	5
GO:0071333	cellular response to glucose stimulus	6/443	136/18870	0.101394	0.427219	0.37904	ABCA12/ADCY8/GPR27/GPX1/ICAM1/PTPRN	6
GO:0003205	cardiac chamber development	7/443	168/18870	0.101508	0.427219	0.37904	CPE/DHRS3/MDM2/MESP1/MSX2/NRG1/STRA6	7
GO:0007156	homophilic cell adhesion via plasma membrane adhesion molecules	7/443	168/18870	0.101508	0.427219	0.37904	CDH10/CDH8/CLSTN2/DSC3/PCDH8/PLXNB2/PLXNB3	7
GO:0002861	regulation of inflammatory response to antigenic stimulus	3/443	48/18870	0.102661	0.428877	0.38051	C3/GPX1/PLK2	3
GO:0030195	negative regulation of blood coagulation	3/443	48/18870	0.102661	0.428877	0.38051	PLAU/UBASH3B/VTN	3
GO:0042181	ketone biosynthetic process	3/443	48/18870	0.102661	0.428877	0.38051	ADM/BMP6/FDXR	3
GO:0044331	cell-cell adhesion mediated by cadherin	3/443	48/18870	0.102661	0.428877	0.38051	BMP6/CDH10/CDH8	3
GO:0045776	negative regulation of blood pressure	3/443	48/18870	0.102661	0.428877	0.38051	GCH1/KCNK6/NPPA	3
GO:1900542	regulation of purine nucleotide metabolic process	3/443	48/18870	0.102661	0.428877	0.38051	LACC1/PDK4/TIGAR	3
GO:1902003	regulation of amyloid-beta formation	3/443	48/18870	0.102661	0.428877	0.38051	HAP1/NTRK2/RTN1	3
GO:0006635	fatty acid beta-oxidation	4/443	76/18870	0.103475	0.431821	0.383123	ACADL/CPT2/MLYCD/SESN2	4
GO:0010466	negative regulation of peptidase activity	6/443	137/18870	0.10407	0.433386	0.384511	ECM1/GPX1/SERPIND1/SPOCK2/TRIAP1/VTN	6
GO:0072175	epithelial tube formation	6/443	137/18870	0.10407	0.433386	0.384511	ADM/GDNF/GRHL3/PLXNB2/RGMA/SPINT1	6
GO:0006641	triglyceride metabolic process	5/443	106/18870	0.104324	0.433533	0.384641	APOC1/C3/FBXW7/GPX1/LIPG	5
GO:0060291	long-term synaptic potentiation	5/443	106/18870	0.104324	0.433533	0.384641	ADCY8/NSG1/NTRK2/PLK2/SQSTM1	5
GO:0006644	phospholipid metabolic process	13/443	375/18870	0.105643	0.434643	0.385626	APOC1/DGKG/ENPP2/ETNK2/INPP5D/IP6K3/ISYNA1/LCAT/LIPG/PIGW/PLA2G4A/PLA2G4C/PLA2G7	13
GO:0044282	small molecule catabolic process	13/443	375/18870	0.105643	0.434643	0.385626	ACADL/ALDH1B1/APOBEC3C/CARNS1/CPT2/GAD1/GLS2/GSTZ1/HAAO/MLYCD/SESN2/TDO2/TIGAR	13
GO:0090132	epithelium migration	13/443	375/18870	0.105643	0.434643	0.385626	CTSH/EDN2/ENPP2/EPB41L4B/EPPK1/FBXW7/GADD45A/GDF2/GPX1/KITLG/PLK2/PRKX/PTPRR	13
GO:0120032	regulation of plasma membrane bounded cell projection assembly	8/443	203/18870	0.106415	0.434643	0.385626	EPS8L2/GAP43/GPM6A/HAP1/ICAM1/KLF5/PLXNB3/RIPOR2	8
GO:0071331	cellular response to hexose stimulus	6/443	138/18870	0.106782	0.434643	0.385626	ABCA12/ADCY8/GPR27/GPX1/ICAM1/PTPRN	6
GO:0008088	axo-dendritic transport	4/443	77/18870	0.107241	0.434643	0.385626	HAP1/KIF5C/MGARP/NEFL	4
GO:0032091	negative regulation of protein binding	4/443	77/18870	0.107241	0.434643	0.385626	BAX/CDKN1A/CRMP1/LRPAP1	4
GO:1903036	positive regulation of response to wounding	4/443	77/18870	0.107241	0.434643	0.385626	CLDN1/DUOX2/PLAU/VTN	4
GO:0006664	glycolipid metabolic process	5/443	107/18870	0.107459	0.434643	0.385626	B4GALNT1/BAX/GAL3ST4/PIGW/ST8SIA2	5
GO:0006672	ceramide metabolic process	5/443	107/18870	0.107459	0.434643	0.385626	ABCA12/ACER2/B4GALNT1/CEL/ST8SIA2	5
GO:0007173	epidermal growth factor receptor signaling pathway	5/443	107/18870	0.107459	0.434643	0.385626	EFEMP1/EREG/FAM83B/HAP1/ITGA1	5
GO:0019395	fatty acid oxidation	5/443	107/18870	0.107459	0.434643	0.385626	ACADL/CPT2/MLYCD/PDK4/SESN2	5
GO:0006140	regulation of nucleotide metabolic process	3/443	49/18870	0.107552	0.434643	0.385626	LACC1/PDK4/TIGAR	3
GO:0010543	regulation of platelet activation	3/443	49/18870	0.107552	0.434643	0.385626	IL6/PLA2G4A/UBASH3B	3
GO:0033628	regulation of cell adhesion mediated by integrin	3/443	49/18870	0.107552	0.434643	0.385626	ACER2/LIF/PLAU	3
GO:0042220	response to cocaine	3/443	49/18870	0.107552	0.434643	0.385626	GRIA1/MDM2/ST8SIA2	3
GO:0061028	establishment of endothelial barrier	3/443	49/18870	0.107552	0.434643	0.385626	CLDN1/ICAM1/MARVELD2	3
GO:1900047	negative regulation of hemostasis	3/443	49/18870	0.107552	0.434643	0.385626	PLAU/UBASH3B/VTN	3
GO:0023061	signal release	16/443	484/18870	0.107756	0.434643	0.385626	ABCA12/ABCC4/ADCY8/BMP6/CPE/GDNF/GPR27/IL6/INHBA/KCNA2/LIF/NMB/PCLO/PLA2G4A/PTPRN/SLC6A4	16
GO:0003091	renal water homeostasis	2/443	24/18870	0.108221	0.434643	0.385626	AQP3/MYO5B	2
GO:0014821	phasic smooth muscle contraction	2/443	24/18870	0.108221	0.434643	0.385626	EDN2/GDNF	2
GO:0023058	adaptation of signaling pathway	2/443	24/18870	0.108221	0.434643	0.385626	ADM/NECAB2	2
GO:0032891	negative regulation of organic acid transport	2/443	24/18870	0.108221	0.434643	0.385626	PLA2R1/SLC43A2	2
GO:0035235	ionotropic glutamate receptor signaling pathway	2/443	24/18870	0.108221	0.434643	0.385626	GRIA1/GRIK1	2
GO:0042430	indole-containing compound metabolic process	2/443	24/18870	0.108221	0.434643	0.385626	HAAO/TDO2	2
GO:0042501	serine phosphorylation of STAT protein	2/443	24/18870	0.108221	0.434643	0.385626	GADD45A/LIF	2
GO:0045736	negative regulation of cyclin-dependent protein serine/threonine kinase activity	2/443	24/18870	0.108221	0.434643	0.385626	CDKN1A/CEBPA	2
GO:0046885	regulation of hormone biosynthetic process	2/443	24/18870	0.108221	0.434643	0.385626	ADM/BMP6	2
GO:0060143	positive regulation of syncytium formation by plasma membrane fusion	2/443	24/18870	0.108221	0.434643	0.385626	GDF15/RIPOR2	2
GO:0060706	cell differentiation involved in embryonic placenta development	2/443	24/18870	0.108221	0.434643	0.385626	KRT19/LIF	2
GO:0072273	metanephric nephron morphogenesis	2/443	24/18870	0.108221	0.434643	0.385626	GDNF/LIF	2
GO:1904030	negative regulation of cyclin-dependent protein kinase activity	2/443	24/18870	0.108221	0.434643	0.385626	CDKN1A/CEBPA	2
GO:2000209	regulation of anoikis	2/443	24/18870	0.108221	0.434643	0.385626	NTRK2/PDK4	2
GO:0051897	positive regulation of phosphatidylinositol 3-kinase/protein kinase B signal transduction	7/443	171/18870	0.108747	0.436311	0.387106	CHI3L1/DDR1/GDF15/GPX1/NTRK2/RASD2/SEMA3E	7
GO:0045137	development of primary sexual characteristics	9/443	238/18870	0.109313	0.438123	0.388714	BAX/BIK/EREG/INHBA/KITLG/NHLH2/PTPRN/PTX3/SDC1	9
GO:0008277	regulation of G protein-coupled receptor signaling pathway	6/443	139/18870	0.109531	0.438123	0.388714	ADM/APLP1/C3/CXCL8/GPR27/NECAB2	6
GO:1903052	positive regulation of proteolysis involved in protein catabolic process	6/443	139/18870	0.109531	0.438123	0.388714	CEBPA/FBXO22/FBXW7/MDM2/PLK3/RNF144B	6
GO:1902414	protein localization to cell junction	5/443	108/18870	0.11064	0.441667	0.391859	KIF5C/LSR/NETO2/NSG1/PCLO	5
GO:1903509	liposaccharide metabolic process	5/443	108/18870	0.11064	0.441667	0.391859	B4GALNT1/BAX/GAL3ST4/PIGW/ST8SIA2	5
GO:0060491	regulation of cell projection assembly	8/443	205/18870	0.110878	0.442034	0.392184	EPS8L2/GAP43/GPM6A/HAP1/ICAM1/KLF5/PLXNB3/RIPOR2	8
GO:0019233	sensory perception of pain	4/443	78/18870	0.111068	0.442034	0.392184	KCNA2/KCND2/NPY1R/TAC1	4
GO:0035418	protein localization to synapse	4/443	78/18870	0.111068	0.442034	0.392184	KIF5C/NETO2/NSG1/PCLO	4
GO:0046879	hormone secretion	11/443	308/18870	0.111352	0.442717	0.39279	ABCA12/ADCY8/BMP6/CPE/GPR27/IL6/INHBA/LIF/NMB/PCLO/PTPRN	11
GO:0000086	G2/M transition of mitotic cell cycle	6/443	140/18870	0.112315	0.444278	0.394174	CDKN1A/KDM8/NABP1/PLK3/RAD51C/RRM2B	6
GO:0008203	cholesterol metabolic process	6/443	140/18870	0.112315	0.444278	0.394174	ABCA5/ACADL/APOC1/CEBPA/FDXR/LCAT	6
GO:0071326	cellular response to monosaccharide stimulus	6/443	140/18870	0.112315	0.444278	0.394174	ABCA12/ADCY8/GPR27/GPX1/ICAM1/PTPRN	6
GO:0007215	glutamate receptor signaling pathway	3/443	50/18870	0.112531	0.444278	0.394174	GRIA1/GRIK1/NECAB2	3
GO:0048066	developmental pigmentation	3/443	50/18870	0.112531	0.444278	0.394174	ADAMTSL4/BAX/KITLG	3
GO:0051646	mitochondrion localization	3/443	50/18870	0.112531	0.444278	0.394174	HAP1/MGARP/NEFL	3
GO:0089718	amino acid import across plasma membrane	3/443	50/18870	0.112531	0.444278	0.394174	SLC36A1/SLC38A4/SLC43A2	3
GO:0034284	response to monosaccharide	8/443	206/18870	0.113148	0.446268	0.39594	ABCA12/ADCY8/GJD3/GPR27/GPX1/ICAM1/PTPRN/SESN2	8
GO:0065004	protein-DNA complex assembly	9/443	240/18870	0.113483	0.446429	0.396083	H1-2/H2BC11/H2BC21/H2BC4/H2BC8/H3C10/H4C5/H4C8/RAD51C	9
GO:1903034	regulation of response to wounding	7/443	173/18870	0.113722	0.446429	0.396083	CLDN1/DUOX2/EPPK1/PLAU/RGMA/UBASH3B/VTN	7
GO:0090130	tissue migration	13/443	380/18870	0.113734	0.446429	0.396083	CTSH/EDN2/ENPP2/EPB41L4B/EPPK1/FBXW7/GADD45A/GDF2/GPX1/KITLG/PLK2/PRKX/PTPRR	13
GO:0006939	smooth muscle contraction	5/443	109/18870	0.113866	0.446429	0.396083	ADORA2B/EDN2/GDNF/HTR7/SULF2	5
GO:0019751	polyol metabolic process	5/443	109/18870	0.113866	0.446429	0.396083	ACER2/GCH1/IP6K3/ISYNA1/PLA2G4A	5
GO:0061387	regulation of extent of cell growth	5/443	109/18870	0.113866	0.446429	0.396083	ISLR2/NRCAM/NTN1/RGMA/SEMA3E	5
GO:0021536	diencephalon development	4/443	79/18870	0.114955	0.447221	0.396786	BAX/HAP1/NHLH2/SEMA3E	4
GO:0045685	regulation of glial cell differentiation	4/443	79/18870	0.114955	0.447221	0.396786	IL6/LIF/SPINT1/TNFRSF21	4
GO:0071375	cellular response to peptide hormone stimulus	11/443	310/18870	0.115027	0.447221	0.396786	ADCY8/CA2/GDF15/GHR/GRIA1/INHBA/IRS4/MDM2/MGARP/PDK4/RARRES2	11
GO:0001101	response to acid chemical	6/443	141/18870	0.115136	0.447221	0.396786	GRIA1/NQO1/NTRK2/PCNA/SESN1/SESN2	6
GO:0015918	sterol transport	6/443	141/18870	0.115136	0.447221	0.396786	ABCA12/ABCA5/APOC1/CEL/LCAT/LIPG	6
GO:0001558	regulation of cell growth	14/443	417/18870	0.115623	0.447221	0.396786	CDKN1A/DDR1/EI24/GDF2/IGFBPL1/INHBA/ISLR2/KRT17/NRCAM/NTN1/OSGIN1/RGMA/SEMA3E/SESN2	14
GO:0002475	antigen processing and presentation via MHC class Ib	2/443	25/18870	0.115879	0.447221	0.396786	HLA-B/HLA-C	2
GO:0010623	programmed cell death involved in cell development	2/443	25/18870	0.115879	0.447221	0.396786	BAX/KITLG	2
GO:0021884	forebrain neuron development	2/443	25/18870	0.115879	0.447221	0.396786	NHLH2/SEMA3E	2
GO:0046697	decidualization	2/443	25/18870	0.115879	0.447221	0.396786	LIF/NDP	2
GO:0048143	astrocyte activation	2/443	25/18870	0.115879	0.447221	0.396786	C5AR1/IL6	2
GO:0060396	growth hormone receptor signaling pathway	2/443	25/18870	0.115879	0.447221	0.396786	GDF15/GHR	2
GO:0071450	cellular response to oxygen radical	2/443	25/18870	0.115879	0.447221	0.396786	GCH1/NQO1	2
GO:0071451	cellular response to superoxide	2/443	25/18870	0.115879	0.447221	0.396786	GCH1/NQO1	2
GO:1901071	glucosamine-containing compound metabolic process	2/443	25/18870	0.115879	0.447221	0.396786	CHI3L1/CHI3L2	2
GO:2000178	negative regulation of neural precursor cell proliferation	2/443	25/18870	0.115879	0.447221	0.396786	SLC6A4/SPINT1	2
GO:0046661	male sex differentiation	7/443	174/18870	0.116253	0.448228	0.397679	BAX/BIK/BMP6/INHBA/KITLG/NHLH2/SDC1	7
GO:0021537	telencephalon development	10/443	276/18870	0.116716	0.449572	0.398872	ALDH1A3/ATF5/BAX/GRIA1/INHBA/KCNA2/MGARP/NEFL/NTRK2/PRDM8	10
GO:0001676	long-chain fatty acid metabolic process	5/443	110/18870	0.117137	0.44988	0.399145	ACADL/CPT2/GPX1/PLA2G4A/PLA2G4C	5
GO:0014013	regulation of gliogenesis	5/443	110/18870	0.117137	0.44988	0.399145	ETV5/IL6/LIF/NTN1/SPINT1	5
GO:0014812	muscle cell migration	5/443	110/18870	0.117137	0.44988	0.399145	DDR1/MDM2/PLAU/THBS4/VTN	5
GO:0046460	neutral lipid biosynthetic process	3/443	51/18870	0.117596	0.449894	0.399158	C3/FBXW7/PLA2G4A	3
GO:0046463	acylglycerol biosynthetic process	3/443	51/18870	0.117596	0.449894	0.399158	C3/FBXW7/PLA2G4A	3
GO:0050885	neuromuscular process controlling balance	3/443	51/18870	0.117596	0.449894	0.399158	ALDH1A3/GPR88/NEFL	3
GO:0051489	regulation of filopodium assembly	3/443	51/18870	0.117596	0.449894	0.399158	GAP43/GPM6A/RIPOR2	3
GO:0043393	regulation of protein binding	6/443	142/18870	0.117992	0.450971	0.400113	BAX/CDKN1A/CRMP1/GREM2/LRPAP1/VTN	6
GO:0002437	inflammatory response to antigenic stimulus	4/443	80/18870	0.118901	0.452693	0.40164	C3/GPX1/IL31RA/PLK2	4
GO:0032371	regulation of sterol transport	4/443	80/18870	0.118901	0.452693	0.40164	ABCA12/ABCA5/APOC1/LIPG	4
GO:0032374	regulation of cholesterol transport	4/443	80/18870	0.118901	0.452693	0.40164	ABCA12/ABCA5/APOC1/LIPG	4
GO:0051899	membrane depolarization	4/443	80/18870	0.118901	0.452693	0.40164	HCN2/KCNJ2/SCN4B/SLC6A4	4
GO:2001234	negative regulation of apoptotic signaling pathway	9/443	243/18870	0.119899	0.456056	0.404624	BAX/GDNF/GPX1/ICAM1/MDM2/RRM2B/TMBIM1/TRIAP1/ZNF385A	9
GO:1901987	regulation of cell cycle phase transition	15/443	456/18870	0.120062	0.456234	0.404783	ATF5/CDKN1A/FBXW7/INHBA/MBLAC1/MDM2/NABP1/PIDD1/PLK2/PLK3/RAD51C/RPS27L/RRM2B/TRIAP1/XPC	15
GO:0001938	positive regulation of endothelial cell proliferation	5/443	111/18870	0.120452	0.456402	0.404931	BMP6/ECM1/GDF2/PLXNB3/THBS4	5
GO:0031341	regulation of cell killing	5/443	111/18870	0.120452	0.456402	0.404931	CD55/CXCL6/HLA-B/HLA-C/ICAM1	5
GO:1902106	negative regulation of leukocyte differentiation	5/443	111/18870	0.120452	0.456402	0.404931	FBXW7/INHBA/INPP5D/TNFRSF11B/UBASH3B	5
GO:0070372	regulation of ERK1 and ERK2 cascade	11/443	313/18870	0.120669	0.456785	0.405272	ATF3/C5AR1/CCL3L1/CHI3L1/FBXW7/ICAM1/INHBA/LIF/NECAB2/NRG1/PTPRR	11
GO:0006887	exocytosis	12/443	349/18870	0.121752	0.457625	0.406017	ABCA12/ABCC4/ADORA2B/ANK1/HAP1/PCLO/PRSS12/SDC1/SYTL1/SYTL2/TNFAIP2/WIPF3	12
GO:0046474	glycerophospholipid biosynthetic process	8/443	210/18870	0.122476	0.457625	0.406017	DGKG/ETNK2/INPP5D/IP6K3/LCAT/PIGW/PLA2G4A/PLA2G4C	8
GO:0006636	unsaturated fatty acid biosynthetic process	3/443	52/18870	0.122745	0.457625	0.406017	EDN2/ELOVL7/PLA2G4A	3
GO:0010823	negative regulation of mitochondrion organization	3/443	52/18870	0.122745	0.457625	0.406017	GPX1/TIGAR/TRIAP1	3
GO:0031103	axon regeneration	3/443	52/18870	0.122745	0.457625	0.406017	GAP43/NEFL/RGMA	3
GO:0050819	negative regulation of coagulation	3/443	52/18870	0.122745	0.457625	0.406017	PLAU/UBASH3B/VTN	3
GO:0044843	cell cycle G1/S phase transition	10/443	279/18870	0.122779	0.457625	0.406017	CDKN1A/FBXW7/INHBA/MBLAC1/MDM2/PIDD1/PLK2/PLK3/RPS27L/TRIAP1	10
GO:0051235	maintenance of location	12/443	350/18870	0.123571	0.457625	0.406017	B4GALNT1/BAX/C3/CEMIP/FBXW7/FTL/HAP1/IL6/MCOLN3/PLA2G4C/PLIN2/UBASH3B	12
GO:0002026	regulation of the force of heart contraction	2/443	26/18870	0.12367	0.457625	0.406017	ADM/EDN2	2
GO:0002438	acute inflammatory response to antigenic stimulus	2/443	26/18870	0.12367	0.457625	0.406017	C3/IL31RA	2
GO:0002726	positive regulation of T cell cytokine production	2/443	26/18870	0.12367	0.457625	0.406017	CD55/IL6	2
GO:0006760	folic acid-containing compound metabolic process	2/443	26/18870	0.12367	0.457625	0.406017	GCH1/TYMS	2
GO:0006929	substrate-dependent cell migration	2/443	26/18870	0.12367	0.457625	0.406017	ITGA11/NTN1	2
GO:0022038	corpus callosum development	2/443	26/18870	0.12367	0.457625	0.406017	KCNA2/PRDM8	2
GO:0033598	mammary gland epithelial cell proliferation	2/443	26/18870	0.12367	0.457625	0.406017	BAX/GPX1	2
GO:0035330	regulation of hippo signaling	2/443	26/18870	0.12367	0.457625	0.406017	NEK8/NUAK2	2
GO:0042537	benzene-containing compound metabolic process	2/443	26/18870	0.12367	0.457625	0.406017	HAAO/TDO2	2
GO:0045717	negative regulation of fatty acid biosynthetic process	2/443	26/18870	0.12367	0.457625	0.406017	ACADL/APOC1	2
GO:0048596	embryonic camera-type eye morphogenesis	2/443	26/18870	0.12367	0.457625	0.406017	ALDH1A3/STRA6	2
GO:0060391	positive regulation of SMAD protein signal transduction	2/443	26/18870	0.12367	0.457625	0.406017	BMP6/INHBA	2
GO:0061311	cell surface receptor signaling pathway involved in heart development	2/443	26/18870	0.12367	0.457625	0.406017	MESP1/MSX2	2
GO:0070102	interleukin-6-mediated signaling pathway	2/443	26/18870	0.12367	0.457625	0.406017	CEBPA/IL6	2
GO:0071378	cellular response to growth hormone stimulus	2/443	26/18870	0.12367	0.457625	0.406017	GDF15/GHR	2
GO:1904996	positive regulation of leukocyte adhesion to vascular endothelial cell	2/443	26/18870	0.12367	0.457625	0.406017	IL6/SELE	2
GO:0010565	regulation of cellular ketone metabolic process	6/443	144/18870	0.123809	0.457649	0.406038	ACADL/ADM/APOC1/BMP6/MLYCD/PDK4	6
GO:0032635	interleukin-6 production	7/443	177/18870	0.124024	0.457649	0.406038	ADORA2B/EREG/HLA-B/IL6/INPP5D/MAPK13/NMB	7
GO:0032675	regulation of interleukin-6 production	7/443	177/18870	0.124024	0.457649	0.406038	ADORA2B/EREG/HLA-B/IL6/INPP5D/MAPK13/NMB	7
GO:0048872	homeostasis of number of cells	11/443	316/18870	0.126464	0.46595	0.413403	BAX/CSF1/CXCL6/FAS/GCNT4/IL6/INHBA/INPP5D/KITLG/PMAIP1/RPS19	11
GO:0048863	stem cell differentiation	9/443	246/18870	0.126509	0.46595	0.413403	EPOP/GDNF/GPM6A/KITLG/LIF/MSX2/NRG1/SEMA3E/SLC4A11	9
GO:0001667	ameboidal-type cell migration	16/443	497/18870	0.126959	0.466325	0.413736	CTSH/EDN2/ENPP2/EPB41L4B/EPPK1/FBXW7/GADD45A/GDF2/GDNF/GPX1/KITLG/MESP1/PLK2/PRKX/PTPRR/SEMA3E	16
GO:0000079	regulation of cyclin-dependent protein serine/threonine kinase activity	4/443	82/18870	0.126965	0.466325	0.413736	CDKN1A/CEBPA/GADD45A/HERC5	4
GO:0014032	neural crest cell development	4/443	82/18870	0.126965	0.466325	0.413736	GDNF/KITLG/NRG1/SEMA3E	4
GO:1904035	regulation of epithelial cell apoptotic process	5/443	113/18870	0.127212	0.466565	0.413949	ANGPTL4/BAX/ICAM1/IL6/PLA2R1	5
GO:0019933	cAMP-mediated signaling	3/443	53/18870	0.127975	0.466565	0.413949	ADM/PDE11A/RASD2	3
GO:0021872	forebrain generation of neurons	3/443	53/18870	0.127975	0.466565	0.413949	INHBA/NHLH2/SEMA3E	3
GO:0048146	positive regulation of fibroblast proliferation	3/443	53/18870	0.127975	0.466565	0.413949	CDKN1A/EREG/LIF	3
GO:0048260	positive regulation of receptor-mediated endocytosis	3/443	53/18870	0.127975	0.466565	0.413949	C3/SELE/VTN	3
GO:0051155	positive regulation of striated muscle cell differentiation	3/443	53/18870	0.127975	0.466565	0.413949	MESP1/MYLK3/NRG1	3
GO:0060390	regulation of SMAD protein signal transduction	3/443	53/18870	0.127975	0.466565	0.413949	BMP6/CILP/INHBA	3
GO:2001238	positive regulation of extrinsic apoptotic signaling pathway	3/443	53/18870	0.127975	0.466565	0.413949	ATF3/INHBA/PMAIP1	3
GO:0050727	regulation of inflammatory response	14/443	425/18870	0.128781	0.4668	0.414157	ADORA2B/C3/CEBPA/DUOXA2/GPX1/IL6/LACC1/MAPK13/NEAT1/NINJ1/PLA2G7/PLK2/RPS19/SELE	14
GO:0006469	negative regulation of protein kinase activity	7/443	179/18870	0.129348	0.4668	0.414157	CDKN1A/CEBPA/GADD45A/NPPA/PPM1E/PTPRO/UBASH3B	7
GO:0015718	monocarboxylic acid transport	7/443	179/18870	0.129348	0.4668	0.414157	ABCC3/ABCC4/CPT2/NMB/PLA2G4A/PLA2R1/PLIN2	7
GO:1901888	regulation of cell junction assembly	8/443	213/18870	0.12973	0.4668	0.414157	CLDN1/CLSTN2/LRRN1/NTN1/NTNG2/NTRK2/SLITRK2/ST8SIA2	8
GO:2001243	negative regulation of intrinsic apoptotic signaling pathway	5/443	114/18870	0.130657	0.4668	0.414157	GPX1/MDM2/RRM2B/TRIAP1/ZNF385A	5
GO:0007517	muscle organ development	12/443	354/18870	0.130997	0.4668	0.414157	ATF3/CHODL/FBXO22/GPX1/ITGA11/KEL/KLF5/LIF/LOX/NRG1/RIPOR2/STRA6	12
GO:0001570	vasculogenesis	4/443	83/18870	0.131082	0.4668	0.414157	ADM/FBXW7/GDF2/NTRK2	4
GO:0001895	retina homeostasis	4/443	83/18870	0.131082	0.4668	0.414157	NDP/POTEE/POTEF/WHRN	4
GO:0007492	endoderm development	4/443	83/18870	0.131082	0.4668	0.414157	COL7A1/INHBA/MESP1/VTN	4
GO:0031424	keratinization	4/443	83/18870	0.131082	0.4668	0.414157	ABCA12/KRT17/KRT80/PPL	4
GO:0051149	positive regulation of muscle cell differentiation	4/443	83/18870	0.131082	0.4668	0.414157	MDM2/MESP1/MYLK3/NRG1	4
GO:0051279	regulation of release of sequestered calcium ion into cytosol	4/443	83/18870	0.131082	0.4668	0.414157	BAX/CEMIP/HAP1/UBASH3B	4
GO:0001783	B cell apoptotic process	2/443	27/18870	0.131583	0.4668	0.414157	BAX/TNFRSF21	2
GO:0006817	phosphate ion transport	2/443	27/18870	0.131583	0.4668	0.414157	ADAMTS8/SLC37A1	2
GO:0007205	protein kinase C-activating G protein-coupled receptor signaling pathway	2/443	27/18870	0.131583	0.4668	0.414157	DGKG/GAP43	2
GO:0009065	glutamine family amino acid catabolic process	2/443	27/18870	0.131583	0.4668	0.414157	GAD1/GLS2	2
GO:0010804	negative regulation of tumor necrosis factor-mediated signaling pathway	2/443	27/18870	0.131583	0.4668	0.414157	CCDC3/H2BC11	2
GO:0010884	positive regulation of lipid storage	2/443	27/18870	0.131583	0.4668	0.414157	C3/PLIN2	2
GO:0031639	plasminogen activation	2/443	27/18870	0.131583	0.4668	0.414157	MELTF/PLAU	2
GO:0034377	plasma lipoprotein particle assembly	2/443	27/18870	0.131583	0.4668	0.414157	APOC1/LCAT	2
GO:0035929	steroid hormone secretion	2/443	27/18870	0.131583	0.4668	0.414157	BMP6/INHBA	2
GO:0036296	response to increased oxygen levels	2/443	27/18870	0.131583	0.4668	0.414157	CDKN1A/FAS	2
GO:0042133	neurotransmitter metabolic process	2/443	27/18870	0.131583	0.4668	0.414157	ACHE/GAD1	2
GO:0042730	fibrinolysis	2/443	27/18870	0.131583	0.4668	0.414157	PLAU/VTN	2
GO:0045742	positive regulation of epidermal growth factor receptor signaling pathway	2/443	27/18870	0.131583	0.4668	0.414157	FAM83B/HAP1	2
GO:0045940	positive regulation of steroid metabolic process	2/443	27/18870	0.131583	0.4668	0.414157	ADM/BMP6	2
GO:0060669	embryonic placenta morphogenesis	2/443	27/18870	0.131583	0.4668	0.414157	ADM/SPINT1	2
GO:0071480	cellular response to gamma radiation	2/443	27/18870	0.131583	0.4668	0.414157	CDKN1A/MDM2	2
GO:0090330	regulation of platelet aggregation	2/443	27/18870	0.131583	0.4668	0.414157	IL6/UBASH3B	2
GO:0098698	postsynaptic specialization assembly	2/443	27/18870	0.131583	0.4668	0.414157	GAP43/NTNG2	2
GO:0035725	sodium ion transmembrane transport	7/443	180/18870	0.132052	0.468044	0.415261	HCN2/NPPA/SCN3A/SCN4B/SLC4A11/SLC6A15/SLC6A4	7
GO:0043270	positive regulation of monoatomic ion transport	8/443	214/18870	0.132196	0.468136	0.415342	BAX/CEMIP/HAP1/KCNJ2/MCHR1/NPPA/SCN4B/SLC6A4	8
GO:0009914	hormone transport	11/443	319/18870	0.13241	0.468473	0.415641	ABCA12/ADCY8/BMP6/CPE/GPR27/IL6/INHBA/LIF/NMB/PCLO/PTPRN	11
GO:0035264	multicellular organism growth	6/443	147/18870	0.132792	0.469406	0.416469	ATF5/CSF1/ETNK2/GDF15/GHR/NPY1R	6
GO:0061178	regulation of insulin secretion involved in cellular response to glucose stimulus	3/443	54/18870	0.133283	0.470297	0.41726	ABCA12/ADCY8/GPR27	3
GO:0072348	sulfur compound transport	3/443	54/18870	0.133283	0.470297	0.41726	SLC26A9/SLC36A1/SLC43A2	3
GO:0033559	unsaturated fatty acid metabolic process	5/443	115/18870	0.134143	0.47291	0.419578	EDN2/ELOVL7/GPX1/PLA2G4A/PLA2G4C	5
GO:1905475	regulation of protein localization to membrane	7/443	181/18870	0.134784	0.474748	0.421209	BBC3/CEMIP/LYPD1/NECAB2/NETO2/SQSTM1/TMBIM1	7
GO:0019882	antigen processing and presentation	5/443	116/18870	0.13767	0.480601	0.426401	CTSH/HLA-B/HLA-C/ICAM1/TAP1	5
GO:1902749	regulation of cell cycle G2/M phase transition	5/443	116/18870	0.13767	0.480601	0.426401	ATF5/CDKN1A/NABP1/RAD51C/RRM2B	5
GO:0002455	humoral immune response mediated by circulating immunoglobulin	3/443	55/18870	0.138666	0.480601	0.426401	C1R/C3/CD55	3
GO:0042304	regulation of fatty acid biosynthetic process	3/443	55/18870	0.138666	0.480601	0.426401	ACADL/APOC1/PDK4	3
GO:1902991	regulation of amyloid precursor protein catabolic process	3/443	55/18870	0.138666	0.480601	0.426401	HAP1/NTRK2/RTN1	3
GO:0046467	membrane lipid biosynthetic process	6/443	149/18870	0.138949	0.480601	0.426401	ACER2/B4GALNT1/ELOVL7/GAL3ST4/PIGW/ST8SIA2	6
GO:0071230	cellular response to amino acid stimulus	4/443	85/18870	0.139477	0.480601	0.426401	GRIA1/NTRK2/SESN1/SESN2	4
GO:1904029	regulation of cyclin-dependent protein kinase activity	4/443	85/18870	0.139477	0.480601	0.426401	CDKN1A/CEBPA/GADD45A/HERC5	4
GO:0000303	response to superoxide	2/443	28/18870	0.139608	0.480601	0.426401	GCH1/NQO1	2
GO:0001573	ganglioside metabolic process	2/443	28/18870	0.139608	0.480601	0.426401	B4GALNT1/ST8SIA2	2
GO:0002675	positive regulation of acute inflammatory response	2/443	28/18870	0.139608	0.480601	0.426401	C3/IL6	2
GO:0003156	regulation of animal organ formation	2/443	28/18870	0.139608	0.480601	0.426401	GDNF/MESP1	2
GO:0007202	activation of phospholipase C activity	2/443	28/18870	0.139608	0.480601	0.426401	C5AR1/SELE	2
GO:0015732	prostaglandin transport	2/443	28/18870	0.139608	0.480601	0.426401	ABCC4/PLA2G4A	2
GO:0021544	subpallium development	2/443	28/18870	0.139608	0.480601	0.426401	ALDH1A3/INHBA	2
GO:0030194	positive regulation of blood coagulation	2/443	28/18870	0.139608	0.480601	0.426401	PLAU/VTN	2
GO:0031664	regulation of lipopolysaccharide-mediated signaling pathway	2/443	28/18870	0.139608	0.480601	0.426401	BMP6/CD55	2
GO:0032104	regulation of response to extracellular stimulus	2/443	28/18870	0.139608	0.480601	0.426401	BAX/GHR	2
GO:0032107	regulation of response to nutrient levels	2/443	28/18870	0.139608	0.480601	0.426401	BAX/GHR	2
GO:0034698	response to gonadotropin	2/443	28/18870	0.139608	0.480601	0.426401	INHBA/PAPPA	2
GO:0042634	regulation of hair cycle	2/443	28/18870	0.139608	0.480601	0.426401	KRT17/MSX2	2
GO:0099623	regulation of cardiac muscle cell membrane repolarization	2/443	28/18870	0.139608	0.480601	0.426401	NPPA/SCN4B	2
GO:0120255	olefinic compound biosynthetic process	2/443	28/18870	0.139608	0.480601	0.426401	ADM/BMP6	2
GO:1900048	positive regulation of hemostasis	2/443	28/18870	0.139608	0.480601	0.426401	PLAU/VTN	2
GO:1903055	positive regulation of extracellular matrix organization	2/443	28/18870	0.139608	0.480601	0.426401	IL6/MELTF	2
GO:1903077	negative regulation of protein localization to plasma membrane	2/443	28/18870	0.139608	0.480601	0.426401	LYPD1/TMBIM1	2
GO:0010721	negative regulation of cell development	10/443	287/18870	0.139772	0.480749	0.426533	CEBPA/FBXW7/IL6/INHBA/INPP5D/NTN1/RGMA/SEMA3E/TNFRSF11B/UBASH3B	10
GO:0150063	visual system development	13/443	395/18870	0.140113	0.481417	0.427125	ACHE/ALDH1A3/BAX/BMP6/C3/EFEMP1/GPM6A/GRHL3/INHBA/NDP/NTRK2/STRA6/WNT9A	13
GO:0000082	G1/S transition of mitotic cell cycle	9/443	252/18870	0.140299	0.481417	0.427125	CDKN1A/INHBA/MBLAC1/MDM2/PIDD1/PLK2/PLK3/RPS27L/TRIAP1	9
GO:0046578	regulation of Ras protein signal transduction	7/443	183/18870	0.140332	0.481417	0.427125	ARFGEF3/CSF1/EPS8L2/KITLG/RIPOR2/SQSTM1/SYNPO2L	7
GO:0031331	positive regulation of cellular catabolic process	13/443	396/18870	0.141982	0.485297	0.430568	BAX/DCP1B/IL6/NEAT1/NOCT/PLK2/PLK3/RGMA/SESN1/SESN2/SQSTM1/TP53INP1/TRIM22	13
GO:0006865	amino acid transport	6/443	150/18870	0.142077	0.485297	0.430568	NTRK2/SLC25A15/SLC36A1/SLC38A4/SLC43A2/SLC6A15	6
GO:0007612	learning	6/443	150/18870	0.142077	0.485297	0.430568	CLSTN2/GPR88/LRRN4/NTRK2/PAK6/STRA6	6
GO:0008584	male gonad development	6/443	150/18870	0.142077	0.485297	0.430568	BAX/BIK/INHBA/KITLG/NHLH2/SDC1	6
GO:1902652	secondary alcohol metabolic process	6/443	150/18870	0.142077	0.485297	0.430568	ABCA5/ACADL/APOC1/CEBPA/FDXR/LCAT	6
GO:0070374	positive regulation of ERK1 and ERK2 cascade	8/443	218/18870	0.1423	0.485639	0.430871	C5AR1/CCL3L1/CHI3L1/FBXW7/ICAM1/INHBA/NECAB2/NRG1	8
GO:1901379	regulation of potassium ion transmembrane transport	4/443	86/18870	0.143754	0.490176	0.434897	KCNIP3/KCNJ2/KEL/NPPA	4
GO:0034205	amyloid-beta formation	3/443	56/18870	0.144121	0.490583	0.435257	HAP1/NTRK2/RTN1	3
GO:0052372	modulation by symbiont of entry into host	3/443	56/18870	0.144121	0.490583	0.435257	CXCL8/PTX3/TRIM22	3
GO:0008654	phospholipid biosynthetic process	9/443	254/18870	0.14506	0.492684	0.437122	DGKG/ETNK2/INPP5D/IP6K3/ISYNA1/LCAT/PIGW/PLA2G4A/PLA2G4C	9
GO:0097305	response to alcohol	9/443	254/18870	0.14506	0.492684	0.437122	ADCY8/CDKN1A/CLDN1/INHBA/MDM2/NEFL/NQO1/TP53INP1/TYMS	9
GO:0035148	tube formation	6/443	151/18870	0.145237	0.492684	0.437122	ADM/GDNF/GRHL3/PLXNB2/RGMA/SPINT1	6
GO:0046546	development of primary male sexual characteristics	6/443	151/18870	0.145237	0.492684	0.437122	BAX/BIK/INHBA/KITLG/NHLH2/SDC1	6
GO:0000305	response to oxygen radical	2/443	29/18870	0.147735	0.496048	0.440107	GCH1/NQO1	2
GO:0003416	endochondral bone growth	2/443	29/18870	0.147735	0.496048	0.440107	ECM1/MSX2	2
GO:0006833	water transport	2/443	29/18870	0.147735	0.496048	0.440107	AQP3/SLC4A11	2
GO:0008299	isoprenoid biosynthetic process	2/443	29/18870	0.147735	0.496048	0.440107	ALDH1A3/DHRS9	2
GO:0010800	positive regulation of peptidyl-threonine phosphorylation	2/443	29/18870	0.147735	0.496048	0.440107	CEMIP/CHI3L1	2
GO:0010971	positive regulation of G2/M transition of mitotic cell cycle	2/443	29/18870	0.147735	0.496048	0.440107	RAD51C/RRM2B	2
GO:0015721	bile acid and bile salt transport	2/443	29/18870	0.147735	0.496048	0.440107	ABCC3/ABCC4	2
GO:0032770	positive regulation of monooxygenase activity	2/443	29/18870	0.147735	0.496048	0.440107	GCH1/GDNF	2
GO:0043949	regulation of cAMP-mediated signaling	2/443	29/18870	0.147735	0.496048	0.440107	PDE11A/RASD2	2
GO:0051156	glucose 6-phosphate metabolic process	2/443	29/18870	0.147735	0.496048	0.440107	PRPS2/TIGAR	2
GO:0099505	regulation of presynaptic membrane potential	2/443	29/18870	0.147735	0.496048	0.440107	GRIA1/KCNA2	2
GO:1901186	positive regulation of ERBB signaling pathway	2/443	29/18870	0.147735	0.496048	0.440107	FAM83B/HAP1	2
GO:0048708	astrocyte differentiation	4/443	87/18870	0.148081	0.496367	0.44039	C5AR1/GAP43/IL6/LIF	4
GO:1902369	negative regulation of RNA catabolic process	4/443	87/18870	0.148081	0.496367	0.44039	GDNF/NOCT/TENT5A/TENT5C	4
GO:0015748	organophosphate ester transport	6/443	152/18870	0.148429	0.496906	0.440867	ABCA12/ABCC4/APOC1/PLSCR5/SLC37A1/TRIAP1	6
GO:0009308	amine metabolic process	5/443	119/18870	0.148493	0.496906	0.440867	GCH1/HAAO/OAZ3/ODC1/TDO2	5
GO:0034204	lipid translocation	3/443	57/18870	0.149646	0.499917	0.443539	ABCA12/PLSCR5/TRIAP1	3
GO:0034332	adherens junction organization	3/443	57/18870	0.149646	0.499917	0.443539	BMP6/CDH10/CDH8	3
GO:0006631	fatty acid metabolic process	13/443	401/18870	0.151529	0.505244	0.448266	ACADL/APOC1/C3/CPT2/EDN2/ELOVL7/GPX1/LIPG/MLYCD/PDK4/PLA2G4A/PLA2G4C/SESN2	13
GO:0048880	sensory system development	13/443	401/18870	0.151529	0.505244	0.448266	ACHE/ALDH1A3/BAX/BMP6/C3/EFEMP1/GPM6A/GRHL3/INHBA/NDP/NTRK2/STRA6/WNT9A	13
GO:0008217	regulation of blood pressure	7/443	187/18870	0.151752	0.505244	0.448266	ADM/EDN2/GCH1/KCNK6/NPPA/NPY1R/PTPRO	7
GO:0008361	regulation of cell size	7/443	187/18870	0.151752	0.505244	0.448266	ISLR2/KEL/NRCAM/NTN1/RGMA/SEMA3E/SLC12A4	7
GO:0048864	stem cell development	4/443	88/18870	0.152459	0.506742	0.449595	GDNF/KITLG/NRG1/SEMA3E	4
GO:0098586	cellular response to virus	4/443	88/18870	0.152459	0.506742	0.449595	BAX/GSDME/IL6/VWCE	4
GO:1903522	regulation of blood circulation	9/443	258/18870	0.154824	0.506855	0.449695	ADM/EDN2/GCH1/GJD3/KCND2/KCNJ2/MDM2/NPPA/SCN4B	9
GO:0016125	sterol metabolic process	6/443	154/18870	0.154907	0.506855	0.449695	ABCA5/ACADL/APOC1/CEBPA/FDXR/LCAT	6
GO:0006749	glutathione metabolic process	3/443	58/18870	0.155238	0.506855	0.449695	GPX1/GSTZ1/NDP	3
GO:0019369	arachidonic acid metabolic process	3/443	58/18870	0.155238	0.506855	0.449695	GPX1/PLA2G4A/PLA2G4C	3
GO:0006022	aminoglycan metabolic process	5/443	121/18870	0.155903	0.506855	0.449695	CEMIP/CHI3L1/CHI3L2/DSEL/HAS3	5
GO:0030278	regulation of ossification	5/443	121/18870	0.155903	0.506855	0.449695	BMP6/CSF1/DHRS3/ECM1/TENT5A	5
GO:0030510	regulation of BMP signaling pathway	5/443	121/18870	0.155903	0.506855	0.449695	CHRD/GDF2/GREM2/MSX2/RGMA	5
GO:0048675	axon extension	5/443	121/18870	0.155903	0.506855	0.449695	EDN2/ISLR2/NRCAM/NTN1/SEMA3E	5
GO:0051100	negative regulation of binding	5/443	121/18870	0.155903	0.506855	0.449695	BAX/CDKN1A/CRMP1/LRPAP1/MSX2	5
GO:0071887	leukocyte apoptotic process	5/443	121/18870	0.155903	0.506855	0.449695	BAX/FAS/IL6/KITLG/TNFRSF21	5
GO:0000002	mitochondrial genome maintenance	2/443	30/18870	0.155955	0.506855	0.449695	RRM2B/SESN2	2
GO:0008209	androgen metabolic process	2/443	30/18870	0.155955	0.506855	0.449695	ADM/DHRS9	2
GO:0010039	response to iron ion	2/443	30/18870	0.155955	0.506855	0.449695	BMP6/MDM2	2
GO:0010955	negative regulation of protein processing	2/443	30/18870	0.155955	0.506855	0.449695	MDM2/PLAU	2
GO:0030262	apoptotic nuclear changes	2/443	30/18870	0.155955	0.506855	0.449695	BAX/IL6	2
GO:0033137	negative regulation of peptidyl-serine phosphorylation	2/443	30/18870	0.155955	0.506855	0.449695	BAX/GADD45A	2
GO:0035640	exploration behavior	2/443	30/18870	0.155955	0.506855	0.449695	GAD1/NDP	2
GO:0035774	positive regulation of insulin secretion involved in cellular response to glucose stimulus	2/443	30/18870	0.155955	0.506855	0.449695	ADCY8/GPR27	2
GO:0039694	viral RNA genome replication	2/443	30/18870	0.155955	0.506855	0.449695	APOBEC3C/CXCL8	2
GO:0043032	positive regulation of macrophage activation	2/443	30/18870	0.155955	0.506855	0.449695	CEBPA/PLA2G4A	2
GO:0050820	positive regulation of coagulation	2/443	30/18870	0.155955	0.506855	0.449695	PLAU/VTN	2
GO:0060142	regulation of syncytium formation by plasma membrane fusion	2/443	30/18870	0.155955	0.506855	0.449695	GDF15/RIPOR2	2
GO:0060219	camera-type eye photoreceptor cell differentiation	2/443	30/18870	0.155955	0.506855	0.449695	NDP/NTRK2	2
GO:0065005	protein-lipid complex assembly	2/443	30/18870	0.155955	0.506855	0.449695	APOC1/LCAT	2
GO:1902230	negative regulation of intrinsic apoptotic signaling pathway in response to DNA damage	2/443	30/18870	0.155955	0.506855	0.449695	TRIAP1/ZNF385A	2
GO:1903318	negative regulation of protein maturation	2/443	30/18870	0.155955	0.506855	0.449695	MDM2/PLAU	2
GO:1904376	negative regulation of protein localization to cell periphery	2/443	30/18870	0.155955	0.506855	0.449695	LYPD1/TMBIM1	2
GO:0001960	negative regulation of cytokine-mediated signaling pathway	4/443	89/18870	0.156885	0.50862	0.451261	CCDC3/ECM1/H2BC11/IL6	4
GO:0021954	central nervous system neuron development	4/443	89/18870	0.156885	0.50862	0.451261	NHLH2/NTRK2/PRDM8/SEMA3E	4
GO:0032456	endocytic recycling	4/443	89/18870	0.156885	0.50862	0.451261	ARL4C/NSG1/RAB11FIP4/WIPF3	4
GO:0051348	negative regulation of transferase activity	8/443	225/18870	0.160869	0.51822	0.459778	CDKN1A/CEBPA/GADD45A/NPPA/PHPT1/PPM1E/PTPRO/UBASH3B	8
GO:0001755	neural crest cell migration	3/443	59/18870	0.160895	0.51822	0.459778	GDNF/KITLG/SEMA3E	3
GO:0002886	regulation of myeloid leukocyte mediated immunity	3/443	59/18870	0.160895	0.51822	0.459778	ADORA2B/C3/CXCL6	3
GO:0010517	regulation of phospholipase activity	3/443	59/18870	0.160895	0.51822	0.459778	C5AR1/PLA2R1/SELE	3
GO:0043616	keratinocyte proliferation	3/443	59/18870	0.160895	0.51822	0.459778	CDKN1A/EPPK1/EREG	3
GO:0046579	positive regulation of Ras protein signal transduction	3/443	59/18870	0.160895	0.51822	0.459778	CSF1/KITLG/SYNPO2L	3
GO:0051289	protein homotetramerization	3/443	59/18870	0.160895	0.51822	0.459778	ALDH1A3/KCNJ2/TDO2	3
GO:0071168	protein localization to chromatin	3/443	59/18870	0.160895	0.51822	0.459778	H2BC11/H4C5/H4C8	3
GO:0015807	L-amino acid transport	4/443	90/18870	0.161358	0.518866	0.460351	SLC25A15/SLC36A1/SLC38A4/SLC43A2	4
GO:0051262	protein tetramerization	4/443	90/18870	0.161358	0.518866	0.460351	ALDH1A3/KCNC3/KCNJ2/TDO2	4
GO:1905039	carboxylic acid transmembrane transport	6/443	156/18870	0.161508	0.518926	0.460404	CPT2/SLC25A15/SLC36A1/SLC38A4/SLC43A2/SLC6A15	6
GO:0045786	negative regulation of cell cycle	13/443	407/18870	0.163423	0.52225	0.463354	ATF5/CDKN1A/CEBPA/INHBA/LIF/MDM2/NABP1/PIDD1/PLK2/PLK3/RPS27L/TRIAP1/XPC	13
GO:0010811	positive regulation of cell-substrate adhesion	5/443	123/18870	0.163463	0.52225	0.463354	CSF1/EGFL6/RELL2/SPOCK2/VTN	5
GO:0003338	metanephros morphogenesis	2/443	31/18870	0.16426	0.52225	0.463354	GDNF/LIF	2
GO:0010996	response to auditory stimulus	2/443	31/18870	0.16426	0.52225	0.463354	STRA6/XPC	2
GO:0017145	stem cell division	2/443	31/18870	0.16426	0.52225	0.463354	ETV5/FZD7	2
GO:0034311	diol metabolic process	2/443	31/18870	0.16426	0.52225	0.463354	ACER2/GCH1	2
GO:0034505	tooth mineralization	2/443	31/18870	0.16426	0.52225	0.463354	MSX2/TSPEAR	2
GO:0040018	positive regulation of multicellular organism growth	2/443	31/18870	0.16426	0.52225	0.463354	CSF1/GHR	2
GO:0048240	sperm capacitation	2/443	31/18870	0.16426	0.52225	0.463354	CABYR/ROPN1L	2
GO:0051491	positive regulation of filopodium assembly	2/443	31/18870	0.16426	0.52225	0.463354	GPM6A/RIPOR2	2
GO:1900027	regulation of ruffle assembly	2/443	31/18870	0.16426	0.52225	0.463354	EPS8L2/ICAM1	2
GO:1900745	positive regulation of p38MAPK cascade	2/443	31/18870	0.16426	0.52225	0.463354	GADD45A/RELL2	2
GO:2000191	regulation of fatty acid transport	2/443	31/18870	0.16426	0.52225	0.463354	PLA2G4A/PLA2R1	2
GO:0001678	intracellular glucose homeostasis	6/443	157/18870	0.164853	0.523029	0.464045	ABCA12/ADCY8/GPR27/GPX1/ICAM1/PTPRN	6
GO:1903825	organic acid transmembrane transport	6/443	157/18870	0.164853	0.523029	0.464045	CPT2/SLC25A15/SLC36A1/SLC38A4/SLC43A2/SLC6A15	6
GO:0015833	peptide transport	9/443	262/18870	0.164902	0.523029	0.464045	ABCA12/ADCY8/CA2/CPE/GPR27/IL6/PCLO/PTPRN/TAP1	9
GO:0097581	lamellipodium organization	4/443	91/18870	0.165877	0.525699	0.466414	ENPP2/PHPT1/PLXNB3/PTPRO	4
GO:0001913	T cell mediated cytotoxicity	3/443	60/18870	0.166613	0.526763	0.467358	CTSH/HLA-B/HLA-C	3
GO:0002763	positive regulation of myeloid leukocyte differentiation	3/443	60/18870	0.166613	0.526763	0.467358	CSF1/KITLG/LIF	3
GO:0042908	xenobiotic transport	3/443	60/18870	0.166613	0.526763	0.467358	ABCC3/ABCC4/CLDN1	3
GO:0090316	positive regulation of intracellular protein transport	6/443	158/18870	0.168228	0.531444	0.47151	BBC3/CEMIP/FBXW7/MDM2/OAZ3/PLK3	6
GO:0007178	transmembrane receptor protein serine/threonine kinase signaling pathway	13/443	410/18870	0.169544	0.532614	0.472549	ABTB3/BMP6/CHRD/CILP/GDF15/GDF2/GREM2/INHBA/LOX/MSX2/NCEH1/NDP/RGMA	13
GO:0006006	glucose metabolic process	7/443	193/18870	0.169662	0.532614	0.472549	ATF3/MLYCD/NPY1R/PDK4/PMAIP1/SESN2/TIGAR	7
GO:0033673	negative regulation of kinase activity	7/443	193/18870	0.169662	0.532614	0.472549	CDKN1A/CEBPA/GADD45A/NPPA/PPM1E/PTPRO/UBASH3B	7
GO:0030516	regulation of axon extension	4/443	92/18870	0.170442	0.532614	0.472549	ISLR2/NRCAM/NTN1/SEMA3E	4
GO:0031640	killing of cells of another organism	4/443	92/18870	0.170442	0.532614	0.472549	CXCL6/H2BC11/NINJ1/RPS19	4
GO:0141061	disruption of cell in another organism	4/443	92/18870	0.170442	0.532614	0.472549	CXCL6/H2BC11/NINJ1/RPS19	4
GO:0001952	regulation of cell-matrix adhesion	5/443	125/18870	0.171166	0.532614	0.472549	ACER2/CSF1/DDR1/PLAU/SEMA3E	5
GO:0006821	chloride transport	5/443	125/18870	0.171166	0.532614	0.472549	CA2/CLCNKA/OSTM1/SLC12A4/SLC26A9	5
GO:0033865	nucleoside bisphosphate metabolic process	5/443	125/18870	0.171166	0.532614	0.472549	ELOVL7/MLYCD/PAPSS2/PDK4/TDO2	5
GO:0033875	ribonucleoside bisphosphate metabolic process	5/443	125/18870	0.171166	0.532614	0.472549	ELOVL7/MLYCD/PAPSS2/PDK4/TDO2	5
GO:0034032	purine nucleoside bisphosphate metabolic process	5/443	125/18870	0.171166	0.532614	0.472549	ELOVL7/MLYCD/PAPSS2/PDK4/TDO2	5
GO:1901653	cellular response to peptide	12/443	374/18870	0.171678	0.532614	0.472549	ADCY8/CA2/GDF15/GHR/GRIA1/ICAM1/INHBA/IRS4/MDM2/MGARP/PDK4/RARRES2	12
GO:0003179	heart valve morphogenesis	3/443	61/18870	0.17239	0.532614	0.472549	MDM2/NPPA/STRA6	3
GO:0045599	negative regulation of fat cell differentiation	3/443	61/18870	0.17239	0.532614	0.472549	IL6/MMP11/MSX2	3
GO:0046902	regulation of mitochondrial membrane permeability	3/443	61/18870	0.17239	0.532614	0.472549	BAX/BBC3/PMAIP1	3
GO:0050994	regulation of lipid catabolic process	3/443	61/18870	0.17239	0.532614	0.472549	APOC1/MLYCD/RARRES2	3
GO:0090497	mesenchymal cell migration	3/443	61/18870	0.17239	0.532614	0.472549	GDNF/KITLG/SEMA3E	3
GO:1903018	regulation of glycoprotein metabolic process	3/443	61/18870	0.17239	0.532614	0.472549	ACER2/NECAB2/PTX3	3
GO:0001516	prostaglandin biosynthetic process	2/443	32/18870	0.172641	0.532614	0.472549	EDN2/PLA2G4A	2
GO:0006308	DNA catabolic process	2/443	32/18870	0.172641	0.532614	0.472549	BAX/IL6	2
GO:0006921	cellular component disassembly involved in execution phase of apoptosis	2/443	32/18870	0.172641	0.532614	0.472549	BAX/IL6	2
GO:0042558	pteridine-containing compound metabolic process	2/443	32/18870	0.172641	0.532614	0.472549	GCH1/TYMS	2
GO:0046457	prostanoid biosynthetic process	2/443	32/18870	0.172641	0.532614	0.472549	EDN2/PLA2G4A	2
GO:0048710	regulation of astrocyte differentiation	2/443	32/18870	0.172641	0.532614	0.472549	IL6/LIF	2
GO:0060795	cell fate commitment involved in formation of primary germ layer	2/443	32/18870	0.172641	0.532614	0.472549	FZD7/MESP1	2
GO:0061036	positive regulation of cartilage development	2/443	32/18870	0.172641	0.532614	0.472549	BMP6/GDF2	2
GO:0095500	acetylcholine receptor signaling pathway	2/443	32/18870	0.172641	0.532614	0.472549	ACHE/LYPD1	2
GO:0098868	bone growth	2/443	32/18870	0.172641	0.532614	0.472549	ECM1/MSX2	2
GO:0140058	neuron projection arborization	2/443	32/18870	0.172641	0.532614	0.472549	NTNG2/PAK6	2
GO:1902751	positive regulation of cell cycle G2/M phase transition	2/443	32/18870	0.172641	0.532614	0.472549	RAD51C/RRM2B	2
GO:0032465	regulation of cytokinesis	4/443	93/18870	0.175049	0.539265	0.47845	ANKRD53/FSD1/PLK3/RAB11FIP4	4
GO:0042471	ear morphogenesis	5/443	126/18870	0.17507	0.539265	0.47845	ALDH1A3/GRHL3/NTN1/TTC39C/WHRN	5
GO:0034976	response to endoplasmic reticulum stress	9/443	266/18870	0.175284	0.539502	0.47866	ATF3/BAX/BBC3/CXCL8/FBXO2/PMAIP1/SESN2/THBS4/TNFRSF10B	9
GO:0097035	regulation of membrane lipid distribution	3/443	62/18870	0.178222	0.547269	0.485551	ABCA12/PLSCR5/TRIAP1	3
GO:0097120	receptor localization to synapse	3/443	62/18870	0.178222	0.547269	0.485551	KIF5C/NETO2/NSG1	3
GO:1903053	regulation of extracellular matrix organization	3/443	62/18870	0.178222	0.547269	0.485551	DDR1/IL6/MELTF	3
GO:0044272	sulfur compound biosynthetic process	6/443	161/18870	0.178523	0.547766	0.485992	DSEL/ELOVL7/HS6ST2/MLYCD/PAPSS2/PDK4	6
GO:0061136	regulation of proteasomal protein catabolic process	7/443	196/18870	0.178949	0.548402	0.486556	CEBPA/FBXO22/FBXW7/GPX1/MDM2/PLK3/RNF144B	7
GO:0003231	cardiac ventricle development	5/443	127/18870	0.179008	0.548402	0.486556	CPE/MDM2/MESP1/NRG1/STRA6	5
GO:0009791	post-embryonic development	4/443	94/18870	0.179699	0.548404	0.486559	ATF5/BAX/EFEMP1/ETNK2	4
GO:0060761	negative regulation of response to cytokine stimulus	4/443	94/18870	0.179699	0.548404	0.486559	CCDC3/ECM1/H2BC11/IL6	4
GO:0071229	cellular response to acid chemical	4/443	94/18870	0.179699	0.548404	0.486559	GRIA1/NTRK2/SESN1/SESN2	4
GO:0007265	Ras protein signal transduction	11/443	341/18870	0.180445	0.548404	0.486559	ARFGEF3/CDKN1A/CSF1/EPS8L2/KITLG/NTN1/PLK2/RGL3/RIPOR2/SQSTM1/SYNPO2L	11
GO:0002862	negative regulation of inflammatory response to antigenic stimulus	2/443	33/18870	0.18109	0.548404	0.486559	GPX1/PLK2	2
GO:0006536	glutamate metabolic process	2/443	33/18870	0.18109	0.548404	0.486559	GAD1/GLS2	2
GO:0010743	regulation of macrophage derived foam cell differentiation	2/443	33/18870	0.18109	0.548404	0.486559	ABCA5/CSF1	2
GO:0040020	regulation of meiotic nuclear division	2/443	33/18870	0.18109	0.548404	0.486559	LIF/MSX2	2
GO:0042573	retinoic acid metabolic process	2/443	33/18870	0.18109	0.548404	0.486559	ALDH1A3/DHRS9	2
GO:0045577	regulation of B cell differentiation	2/443	33/18870	0.18109	0.548404	0.486559	INHBA/INPP5D	2
GO:0045648	positive regulation of erythrocyte differentiation	2/443	33/18870	0.18109	0.548404	0.486559	INHBA/INPP5D	2
GO:0050891	multicellular organismal-level water homeostasis	2/443	33/18870	0.18109	0.548404	0.486559	AQP3/MYO5B	2
GO:0099174	regulation of presynapse organization	2/443	33/18870	0.18109	0.548404	0.486559	NTNG2/SLITRK2	2
GO:1905606	regulation of presynapse assembly	2/443	33/18870	0.18109	0.548404	0.486559	NTNG2/SLITRK2	2
GO:1990806	ligand-gated ion channel signaling pathway	2/443	33/18870	0.18109	0.548404	0.486559	GRIA1/GRIK1	2
GO:0021915	neural tube development	6/443	162/18870	0.18201	0.55077	0.488657	ADM/CHRD/GRHL3/PLXNB2/RGMA/SPINT1	6
GO:0001704	formation of primary germ layer	5/443	128/18870	0.182978	0.552852	0.490504	COL7A1/FZD7/INHBA/MESP1/VTN	5
GO:0010951	negative regulation of endopeptidase activity	5/443	128/18870	0.182978	0.552852	0.490504	GPX1/SERPIND1/SPOCK2/TRIAP1/VTN	5
GO:0002090	regulation of receptor internalization	3/443	63/18870	0.184109	0.554571	0.49203	LRPAP1/NECAB2/SELE	3
GO:0006687	glycosphingolipid metabolic process	3/443	63/18870	0.184109	0.554571	0.49203	B4GALNT1/BAX/ST8SIA2	3
GO:0032757	positive regulation of interleukin-8 production	3/443	63/18870	0.184109	0.554571	0.49203	CHI3L1/GDF2/IL6	3
GO:0042058	regulation of epidermal growth factor receptor signaling pathway	3/443	63/18870	0.184109	0.554571	0.49203	FAM83B/HAP1/ITGA1	3
GO:1903706	regulation of hemopoiesis	13/443	417/18870	0.184265	0.554575	0.492033	CEBPA/CSF1/FBXW7/H4C5/H4C8/HLA-B/INHBA/INPP5D/KITLG/LIF/LOX/TNFRSF11B/UBASH3B	13
GO:0014033	neural crest cell differentiation	4/443	95/18870	0.18439	0.554575	0.492033	GDNF/KITLG/NRG1/SEMA3E	4
GO:0044409	entry into host	6/443	163/18870	0.185525	0.557139	0.494308	CD55/CLDN1/CXCL8/ICAM1/PTX3/TRIM22	6
GO:0050905	neuromuscular process	6/443	163/18870	0.185525	0.557139	0.494308	ALDH1A3/GCH1/GPR88/KCNJ2/NEFL/STRA6	6
GO:0002708	positive regulation of lymphocyte mediated immunity	5/443	129/18870	0.186981	0.558342	0.495375	C3/CD55/HLA-B/HLA-C/IL6	5
GO:0043010	camera-type eye development	11/443	344/18870	0.187566	0.558342	0.495375	ACHE/ALDH1A3/BAX/EFEMP1/GPM6A/GRHL3/INHBA/NDP/NTRK2/STRA6/WNT9A	11
GO:1902075	cellular response to salt	7/443	199/18870	0.188447	0.558342	0.495375	ACHE/ADCY8/CEBPA/CLDN1/LYPD1/MAPK13/MDM2	7
GO:0001910	regulation of leukocyte mediated cytotoxicity	4/443	96/18870	0.189121	0.558342	0.495375	CXCL6/HLA-B/HLA-C/ICAM1	4
GO:0006637	acyl-CoA metabolic process	4/443	96/18870	0.189121	0.558342	0.495375	ELOVL7/MLYCD/PDK4/TDO2	4
GO:0014909	smooth muscle cell migration	4/443	96/18870	0.189121	0.558342	0.495375	DDR1/MDM2/PLAU/VTN	4
GO:0022404	molting cycle process	4/443	96/18870	0.189121	0.558342	0.495375	INHBA/KRT17/MSX2/TSPEAR	4
GO:0022405	hair cycle process	4/443	96/18870	0.189121	0.558342	0.495375	INHBA/KRT17/MSX2/TSPEAR	4
GO:0035383	thioester metabolic process	4/443	96/18870	0.189121	0.558342	0.495375	ELOVL7/MLYCD/PDK4/TDO2	4
GO:0061912	selective autophagy	4/443	96/18870	0.189121	0.558342	0.495375	SESN2/SQSTM1/STBD1/TIGAR	4
GO:0045861	negative regulation of proteolysis	8/443	235/18870	0.189232	0.558342	0.495375	ECM1/GPX1/MDM2/PLAU/SERPIND1/SPOCK2/TRIAP1/VTN	8
GO:0002828	regulation of type 2 immune response	2/443	34/18870	0.189599	0.558342	0.495375	ECM1/IL6	2
GO:0006688	glycosphingolipid biosynthetic process	2/443	34/18870	0.189599	0.558342	0.495375	B4GALNT1/ST8SIA2	2
GO:0010526	retrotransposon silencing	2/443	34/18870	0.189599	0.558342	0.495375	APOBEC3C/SPOCD1	2
GO:0030212	hyaluronan metabolic process	2/443	34/18870	0.189599	0.558342	0.495375	CEMIP/HAS3	2
GO:0031128	developmental induction	2/443	34/18870	0.189599	0.558342	0.495375	GDNF/MESP1	2
GO:0034110	regulation of homotypic cell-cell adhesion	2/443	34/18870	0.189599	0.558342	0.495375	IL6/UBASH3B	2
GO:0034383	low-density lipoprotein particle clearance	2/443	34/18870	0.189599	0.558342	0.495375	CES3/NCEH1	2
GO:0043276	anoikis	2/443	34/18870	0.189599	0.558342	0.495375	NTRK2/PDK4	2
GO:0048333	mesodermal cell differentiation	2/443	34/18870	0.189599	0.558342	0.495375	INHBA/MESP1	2
GO:0055075	potassium ion homeostasis	2/443	34/18870	0.189599	0.558342	0.495375	KCNJ2/SLC12A4	2
GO:0070293	renal absorption	2/443	34/18870	0.189599	0.558342	0.495375	AQP3/CLCNKA	2
GO:0071398	cellular response to fatty acid	2/443	34/18870	0.189599	0.558342	0.495375	CLDN1/PDK4	2
GO:0090075	relaxation of muscle	2/443	34/18870	0.189599	0.558342	0.495375	ADORA2B/KCNJ2	2
GO:1904385	cellular response to angiotensin	2/443	34/18870	0.189599	0.558342	0.495375	CA2/INHBA	2
GO:1905145	cellular response to acetylcholine	2/443	34/18870	0.189599	0.558342	0.495375	ACHE/LYPD1	2
GO:0051222	positive regulation of protein transport	10/443	308/18870	0.189767	0.558422	0.495446	ACHE/ADCY8/BBC3/BMP6/CEMIP/FBXW7/GPR27/MDM2/OAZ3/PLK3	10
GO:0050864	regulation of B cell activation	5/443	130/18870	0.191016	0.561677	0.498334	CDKN1A/IL6/INHBA/INPP5D/TNFRSF21	5
GO:0009953	dorsal/ventral pattern formation	4/443	97/18870	0.19389	0.568745	0.504606	CHRD/GREM2/HHIP/TLL1	4
GO:0021675	nerve development	4/443	97/18870	0.19389	0.568745	0.504606	B4GALNT1/KCNA2/NDP/SULF2	4
GO:0032388	positive regulation of intracellular transport	7/443	201/18870	0.194892	0.568745	0.504606	ABCA12/BBC3/CEMIP/FBXW7/MDM2/OAZ3/PLK3	7
GO:0030888	regulation of B cell proliferation	3/443	65/18870	0.196031	0.568745	0.504606	CDKN1A/INPP5D/TNFRSF21	3
GO:0050435	amyloid-beta metabolic process	3/443	65/18870	0.196031	0.568745	0.504606	HAP1/NTRK2/RTN1	3
GO:0061351	neural precursor cell proliferation	6/443	166/18870	0.196225	0.568745	0.504606	ATF5/HAPLN3/HHIP/PLXNB2/SLC6A4/SPINT1	6
GO:0070665	positive regulation of leukocyte proliferation	6/443	166/18870	0.196225	0.568745	0.504606	CD55/CDKN1A/CSF1/IL6/KITLG/NMB	6
GO:0001893	maternal placenta development	2/443	35/18870	0.19816	0.568745	0.504606	LIF/NDP	2
GO:0002446	neutrophil mediated immunity	2/443	35/18870	0.19816	0.568745	0.504606	CXCL6/IL6	2
GO:0006298	mismatch repair	2/443	35/18870	0.19816	0.568745	0.504606	PCNA/XPC	2
GO:0008340	determination of adult lifespan	2/443	35/18870	0.19816	0.568745	0.504606	B4GALNT1/INPP5D	2
GO:0015701	bicarbonate transport	2/443	35/18870	0.19816	0.568745	0.504606	SLC26A9/SLC4A11	2
GO:0032228	regulation of synaptic transmission, GABAergic	2/443	35/18870	0.19816	0.568745	0.504606	CA2/HAP1	2
GO:0034389	lipid droplet organization	2/443	35/18870	0.19816	0.568745	0.504606	PLA2G4C/PLIN2	2
GO:0048873	homeostasis of number of cells within a tissue	2/443	35/18870	0.19816	0.568745	0.504606	BAX/CSF1	2
GO:0051204	protein insertion into mitochondrial membrane	2/443	35/18870	0.19816	0.568745	0.504606	BAX/BBC3	2
GO:0070633	transepithelial transport	2/443	35/18870	0.19816	0.568745	0.504606	CLCNKA/OSTM1	2
GO:0098810	neurotransmitter reuptake	2/443	35/18870	0.19816	0.568745	0.504606	GDNF/SLC6A4	2
GO:0000422	autophagy of mitochondrion	4/443	98/18870	0.198697	0.568745	0.504606	FBXW7/SPATA18/SQSTM1/TIGAR	4
GO:0008593	regulation of Notch signaling pathway	4/443	98/18870	0.198697	0.568745	0.504606	DLK2/FBXW7/MESP1/TSPEAR	4
GO:0060993	kidney morphogenesis	4/443	98/18870	0.198697	0.568745	0.504606	GCNT4/GDNF/LIF/PRKX	4
GO:0061726	mitochondrion disassembly	4/443	98/18870	0.198697	0.568745	0.504606	FBXW7/SPATA18/SQSTM1/TIGAR	4
GO:1901992	positive regulation of mitotic cell cycle phase transition	4/443	98/18870	0.198697	0.568745	0.504606	MBLAC1/MDM2/RAD51C/RRM2B	4
GO:0030509	BMP signaling pathway	6/443	167/18870	0.199843	0.568745	0.504606	BMP6/CHRD/GDF2/GREM2/MSX2/RGMA	6
GO:0007160	cell-matrix adhesion	8/443	239/18870	0.201136	0.568745	0.504606	ACER2/CSF1/DDR1/ITGA1/ITGA11/PLAU/SEMA3E/VTN	8
GO:0006470	protein dephosphorylation	7/443	203/18870	0.201423	0.568745	0.504606	ITGA1/PHPT1/PPM1E/PPM1H/PTPRO/PTPRR/UBASH3B	7
GO:0050771	negative regulation of axonogenesis	3/443	66/18870	0.202062	0.568745	0.504606	NTN1/RGMA/SEMA3E	3
GO:1905953	negative regulation of lipid localization	3/443	66/18870	0.202062	0.568745	0.504606	APOC1/IL6/PLA2R1	3
GO:0070661	leukocyte proliferation	11/443	350/18870	0.202186	0.568745	0.504606	BAX/CD55/CDKN1A/CSF1/IL6/INPP5D/KITLG/NDP/NMB/PSMB10/TNFRSF21	11
GO:0006720	isoprenoid metabolic process	5/443	133/18870	0.203301	0.568745	0.504606	ALDH1A3/CEL/DHRS3/DHRS9/RARRES2	5
GO:0030168	platelet activation	5/443	133/18870	0.203301	0.568745	0.504606	DGKG/IL6/PLA2G4A/SLC6A4/UBASH3B	5
GO:0002709	regulation of T cell mediated immunity	4/443	99/18870	0.203539	0.568745	0.504606	CD55/HLA-B/HLA-C/IL6	4
GO:0141060	disruption of anatomical structure in another organism	4/443	99/18870	0.203539	0.568745	0.504606	CXCL6/H2BC11/NINJ1/RPS19	4
GO:1903312	negative regulation of mRNA metabolic process	4/443	99/18870	0.203539	0.568745	0.504606	GDNF/NOCT/TENT5A/TENT5C	4
GO:2001237	negative regulation of extrinsic apoptotic signaling pathway	4/443	99/18870	0.203539	0.568745	0.504606	GDNF/GPX1/ICAM1/TMBIM1	4
GO:0001569	branching involved in blood vessel morphogenesis	2/443	36/18870	0.206767	0.568745	0.504606	GDF2/SEMA3E	2
GO:0010092	specification of animal organ identity	2/443	36/18870	0.206767	0.568745	0.504606	GDNF/MESP1	2
GO:0032197	retrotransposition	2/443	36/18870	0.206767	0.568745	0.504606	APOBEC3C/SPOCD1	2
GO:0050931	pigment cell differentiation	2/443	36/18870	0.206767	0.568745	0.504606	ADAMTSL4/KITLG	2
GO:0071425	hematopoietic stem cell proliferation	2/443	36/18870	0.206767	0.568745	0.504606	CEBPA/KITLG	2
GO:1905332	positive regulation of morphogenesis of an epithelium	2/443	36/18870	0.206767	0.568745	0.504606	GDNF/LIF	2
GO:1905898	positive regulation of response to endoplasmic reticulum stress	2/443	36/18870	0.206767	0.568745	0.504606	BAX/PMAIP1	2
GO:2000352	negative regulation of endothelial cell apoptotic process	2/443	36/18870	0.206767	0.568745	0.504606	ANGPTL4/ICAM1	2
GO:0006956	complement activation	3/443	67/18870	0.208135	0.568745	0.504606	C1R/C3/CD55	3
GO:0046888	negative regulation of hormone secretion	3/443	67/18870	0.208135	0.568745	0.504606	INHBA/LIF/NMB	3
GO:0048857	neural nucleus development	3/443	67/18870	0.208135	0.568745	0.504606	ALDH1A3/INA/POTEE	3
GO:0051057	positive regulation of small GTPase mediated signal transduction	3/443	67/18870	0.208135	0.568745	0.504606	CSF1/KITLG/SYNPO2L	3
GO:0070613	regulation of protein processing	3/443	67/18870	0.208135	0.568745	0.504606	MDM2/MELTF/PLAU	3
GO:0071300	cellular response to retinoic acid	3/443	67/18870	0.208135	0.568745	0.504606	FZD7/SLC6A4/WNT9A	3
GO:0000041	transition metal ion transport	4/443	100/18870	0.208415	0.568745	0.504606	FTL/MELTF/STEAP1/STEAP3	4
GO:0019217	regulation of fatty acid metabolic process	4/443	100/18870	0.208415	0.568745	0.504606	ACADL/APOC1/MLYCD/PDK4	4
GO:0060349	bone morphogenesis	4/443	100/18870	0.208415	0.568745	0.504606	BMP6/DHRS3/GHR/MSX2	4
GO:0071901	negative regulation of protein serine/threonine kinase activity	4/443	100/18870	0.208415	0.568745	0.504606	CDKN1A/CEBPA/GADD45A/NPPA	4
GO:0001654	eye development	12/443	391/18870	0.210564	0.568745	0.504606	ACHE/ALDH1A3/BAX/BMP6/EFEMP1/GPM6A/GRHL3/INHBA/NDP/NTRK2/STRA6/WNT9A	12
GO:0000492	box C/D snoRNP assembly	1/443	10/18870	0.211499	0.568745	0.504606	NOPCHAP1	1
GO:0001820	serotonin secretion	1/443	10/18870	0.211499	0.568745	0.504606	SLC6A4	1
GO:0002291	T cell activation via T cell receptor contact with antigen bound to MHC molecule on antigen presenting cell	1/443	10/18870	0.211499	0.568745	0.504606	ICAM1	1
GO:0002676	regulation of chronic inflammatory response	1/443	10/18870	0.211499	0.568745	0.504606	ADORA2B	1
GO:0002883	regulation of hypersensitivity	1/443	10/18870	0.211499	0.568745	0.504606	C3	1
GO:0006171	cAMP biosynthetic process	1/443	10/18870	0.211499	0.568745	0.504606	ADCY8	1
GO:0006547	histidine metabolic process	1/443	10/18870	0.211499	0.568745	0.504606	CARNS1	1
GO:0006591	ornithine metabolic process	1/443	10/18870	0.211499	0.568745	0.504606	ODC1	1
GO:0006646	phosphatidylethanolamine biosynthetic process	1/443	10/18870	0.211499	0.568745	0.504606	ETNK2	1
GO:0009756	carbohydrate mediated signaling	1/443	10/18870	0.211499	0.568745	0.504606	ADCY8	1
GO:0010572	positive regulation of platelet activation	1/443	10/18870	0.211499	0.568745	0.504606	PLA2G4A	1
GO:0014012	peripheral nervous system axon regeneration	1/443	10/18870	0.211499	0.568745	0.504606	NEFL	1
GO:0014820	tonic smooth muscle contraction	1/443	10/18870	0.211499	0.568745	0.504606	EDN2	1
GO:0021604	cranial nerve structural organization	1/443	10/18870	0.211499	0.568745	0.504606	KCNA2	1
GO:0030242	autophagy of peroxisome	1/443	10/18870	0.211499	0.568745	0.504606	SQSTM1	1
GO:0031666	positive regulation of lipopolysaccharide-mediated signaling pathway	1/443	10/18870	0.211499	0.568745	0.504606	BMP6	1
GO:0032025	response to cobalt ion	1/443	10/18870	0.211499	0.568745	0.504606	TIGAR	1
GO:0032070	regulation of deoxyribonuclease activity	1/443	10/18870	0.211499	0.568745	0.504606	PCNA	1
GO:0032377	regulation of intracellular lipid transport	1/443	10/18870	0.211499	0.568745	0.504606	ABCA12	1
GO:0032429	regulation of phospholipase A2 activity	1/443	10/18870	0.211499	0.568745	0.504606	PLA2R1	1
GO:0033572	transferrin transport	1/443	10/18870	0.211499	0.568745	0.504606	STEAP3	1
GO:0034356	NAD biosynthesis via nicotinamide riboside salvage pathway	1/443	10/18870	0.211499	0.568745	0.504606	PARP10	1
GO:0042135	neurotransmitter catabolic process	1/443	10/18870	0.211499	0.568745	0.504606	ACHE	1
GO:0042373	vitamin K metabolic process	1/443	10/18870	0.211499	0.568745	0.504606	NQO1	1
GO:0043653	mitochondrial fragmentation involved in apoptotic process	1/443	10/18870	0.211499	0.568745	0.504606	BAX	1
GO:0044650	adhesion of symbiont to host cell	1/443	10/18870	0.211499	0.568745	0.504606	ICAM1	1
GO:0045657	positive regulation of monocyte differentiation	1/443	10/18870	0.211499	0.568745	0.504606	CSF1	1
GO:0048251	elastic fiber assembly	1/443	10/18870	0.211499	0.568745	0.504606	LOX	1
GO:0048263	determination of dorsal identity	1/443	10/18870	0.211499	0.568745	0.504606	GREM2	1
GO:0048840	otolith development	1/443	10/18870	0.211499	0.568745	0.504606	TTC39C	1
GO:0060068	vagina development	1/443	10/18870	0.211499	0.568745	0.504606	BAX	1
GO:0060346	bone trabecula formation	1/443	10/18870	0.211499	0.568745	0.504606	MSX2	1
GO:0060430	lung saccule development	1/443	10/18870	0.211499	0.568745	0.504606	STRA6	1
GO:0060947	cardiac vascular smooth muscle cell differentiation	1/443	10/18870	0.211499	0.568745	0.504606	MESP1	1
GO:0061072	iris morphogenesis	1/443	10/18870	0.211499	0.568745	0.504606	WNT9A	1
GO:0061299	retina vasculature morphogenesis in camera-type eye	1/443	10/18870	0.211499	0.568745	0.504606	NDP	1
GO:0071372	cellular response to follicle-stimulating hormone stimulus	1/443	10/18870	0.211499	0.568745	0.504606	INHBA	1
GO:0072172	mesonephric tubule formation	1/443	10/18870	0.211499	0.568745	0.504606	GDNF	1
GO:0090331	negative regulation of platelet aggregation	1/443	10/18870	0.211499	0.568745	0.504606	UBASH3B	1
GO:0097050	type B pancreatic cell apoptotic process	1/443	10/18870	0.211499	0.568745	0.504606	IL6	1
GO:0098598	learned vocalization behavior or vocal learning	1/443	10/18870	0.211499	0.568745	0.504606	STRA6	1
GO:0099550	trans-synaptic signaling, modulating synaptic transmission	1/443	10/18870	0.211499	0.568745	0.504606	NTRK2	1
GO:0099566	regulation of postsynaptic cytosolic calcium ion concentration	1/443	10/18870	0.211499	0.568745	0.504606	GRIA1	1
GO:0150172	regulation of phosphatidylcholine metabolic process	1/443	10/18870	0.211499	0.568745	0.504606	APOC1	1
GO:1902237	positive regulation of endoplasmic reticulum stress-induced intrinsic apoptotic signaling pathway	1/443	10/18870	0.211499	0.568745	0.504606	PMAIP1	1
GO:1902513	regulation of organelle transport along microtubule	1/443	10/18870	0.211499	0.568745	0.504606	HAP1	1
GO:1903010	regulation of bone development	1/443	10/18870	0.211499	0.568745	0.504606	LOX	1
GO:1903799	negative regulation of miRNA processing	1/443	10/18870	0.211499	0.568745	0.504606	IL6	1
GO:1904760	regulation of myofibroblast differentiation	1/443	10/18870	0.211499	0.568745	0.504606	TP53INP1	1
GO:2000048	negative regulation of cell-cell adhesion mediated by cadherin	1/443	10/18870	0.211499	0.568745	0.504606	BMP6	1
GO:2000121	regulation of removal of superoxide radicals	1/443	10/18870	0.211499	0.568745	0.504606	GCH1	1
GO:2000425	regulation of apoptotic cell clearance	1/443	10/18870	0.211499	0.568745	0.504606	C3	1
GO:2000563	positive regulation of CD4-positive, alpha-beta T cell proliferation	1/443	10/18870	0.211499	0.568745	0.504606	CD55	1
GO:2000627	positive regulation of miRNA catabolic process	1/443	10/18870	0.211499	0.568745	0.504606	NEAT1	1
GO:2000659	regulation of interleukin-1-mediated signaling pathway	1/443	10/18870	0.211499	0.568745	0.504606	IL6	1
GO:2000826	regulation of heart morphogenesis	1/443	10/18870	0.211499	0.568745	0.504606	MESP1	1
GO:0042886	amide transport	11/443	354/18870	0.212201	0.568745	0.504606	ABCA12/ADCY8/AQP3/CA2/CPE/GPR27/IL6/NTRK2/PCLO/PTPRN/TAP1	11
GO:0032755	positive regulation of interleukin-6 production	4/443	101/18870	0.213325	0.568745	0.504606	ADORA2B/EREG/IL6/MAPK13	4
GO:0030193	regulation of blood coagulation	3/443	68/18870	0.214249	0.568745	0.504606	PLAU/UBASH3B/VTN	3
GO:0042987	amyloid precursor protein catabolic process	3/443	68/18870	0.214249	0.568745	0.504606	HAP1/NTRK2/RTN1	3
GO:2000379	positive regulation of reactive oxygen species metabolic process	3/443	68/18870	0.214249	0.568745	0.504606	CDKN1A/DUOXA2/GADD45A	3
GO:1901605	alpha-amino acid metabolic process	7/443	207/18870	0.214733	0.568745	0.504606	GAD1/GLS2/GSTZ1/HAAO/NDP/ODC1/TDO2	7
GO:0010506	regulation of autophagy	11/443	355/18870	0.214737	0.568745	0.504606	ACER2/DRAM1/FBXW7/PLK2/PLK3/SESN1/SESN2/SQSTM1/TIGAR/TP53INP1/TRIM22	11
GO:0003230	cardiac atrium development	2/443	37/18870	0.215412	0.568745	0.504606	MDM2/MESP1	2
GO:0010863	positive regulation of phospholipase C activity	2/443	37/18870	0.215412	0.568745	0.504606	C5AR1/SELE	2
GO:0014059	regulation of dopamine secretion	2/443	37/18870	0.215412	0.568745	0.504606	GDNF/KCNA2	2
GO:0031076	embryonic camera-type eye development	2/443	37/18870	0.215412	0.568745	0.504606	ALDH1A3/STRA6	2
GO:0044319	wound healing, spreading of cells	2/443	37/18870	0.215412	0.568745	0.504606	DDR1/MSX2	2
GO:0045773	positive regulation of axon extension	2/443	37/18870	0.215412	0.568745	0.504606	ISLR2/NTN1	2
GO:0070269	pyroptosis	2/443	37/18870	0.215412	0.568745	0.504606	GSDME/NINJ1	2
GO:0071312	cellular response to alkaloid	2/443	37/18870	0.215412	0.568745	0.504606	ADCY8/MDM2	2
GO:0090505	epiboly involved in wound healing	2/443	37/18870	0.215412	0.568745	0.504606	DDR1/MSX2	2
GO:0097345	mitochondrial outer membrane permeabilization	2/443	37/18870	0.215412	0.568745	0.504606	BAX/BBC3	2
GO:1901381	positive regulation of potassium ion transmembrane transport	2/443	37/18870	0.215412	0.568745	0.504606	KCNJ2/NPPA	2
GO:1905144	response to acetylcholine	2/443	37/18870	0.215412	0.568745	0.504606	ACHE/LYPD1	2
GO:1905476	negative regulation of protein localization to membrane	2/443	37/18870	0.215412	0.568745	0.504606	LYPD1/TMBIM1	2
GO:2000279	negative regulation of DNA biosynthetic process	2/443	37/18870	0.215412	0.568745	0.504606	CDKN1A/GDF2	2
GO:0051209	release of sequestered calcium ion into cytosol	5/443	136/18870	0.215842	0.568745	0.504606	BAX/CEMIP/HAP1/MCOLN3/UBASH3B	5
GO:0044772	mitotic cell cycle phase transition	14/443	470/18870	0.217303	0.568745	0.504606	CDKN1A/INHBA/KDM8/MBLAC1/MDM2/NABP1/PIDD1/PLK2/PLK3/RAD51C/RPS27L/RRM2B/TRIAP1/XPC	14
GO:0021510	spinal cord development	4/443	102/18870	0.218267	0.568745	0.504606	CHRD/GDNF/GRIA1/NEFL	4
GO:0043266	regulation of potassium ion transport	4/443	102/18870	0.218267	0.568745	0.504606	KCNIP3/KCNJ2/KEL/NPPA	4
GO:0051283	negative regulation of sequestering of calcium ion	5/443	137/18870	0.220076	0.568745	0.504606	BAX/CEMIP/HAP1/MCOLN3/UBASH3B	5
GO:0060537	muscle tissue development	13/443	433/18870	0.220081	0.568745	0.504606	ATF3/FBXO22/FZD7/GPX1/KEL/KLF5/LOX/MESP1/MSX2/MYLK3/NPPA/NRG1/STRA6	13
GO:0043627	response to estrogen	3/443	69/18870	0.220401	0.568745	0.504606	KRT19/MDM2/TNFRSF11B	3
GO:0050918	positive chemotaxis	3/443	69/18870	0.220401	0.568745	0.504606	CXCL8/GDNF/PLXNB3	3
GO:0015914	phospholipid transport	4/443	103/18870	0.22324	0.568745	0.504606	ABCA12/APOC1/PLSCR5/TRIAP1	4
GO:0097306	cellular response to alcohol	4/443	103/18870	0.22324	0.568745	0.504606	ADCY8/INHBA/MDM2/TP53INP1	4
GO:0002369	T cell cytokine production	2/443	38/18870	0.22409	0.568745	0.504606	CD55/IL6	2
GO:0002724	regulation of T cell cytokine production	2/443	38/18870	0.22409	0.568745	0.504606	CD55/IL6	2
GO:0007143	female meiotic nuclear division	2/443	38/18870	0.22409	0.568745	0.504606	EREG/FMN2	2
GO:0032196	transposition	2/443	38/18870	0.22409	0.568745	0.504606	APOBEC3C/SPOCD1	2
GO:0032965	regulation of collagen biosynthetic process	2/443	38/18870	0.22409	0.568745	0.504606	IL6/INHBA	2
GO:0035510	DNA dealkylation	2/443	38/18870	0.22409	0.568745	0.504606	APOBEC3C/ASCC3	2
GO:0040036	regulation of fibroblast growth factor receptor signaling pathway	2/443	38/18870	0.22409	0.568745	0.504606	HHIP/SULF2	2
GO:0042044	fluid transport	2/443	38/18870	0.22409	0.568745	0.504606	AQP3/SLC4A11	2
GO:0045740	positive regulation of DNA replication	2/443	38/18870	0.22409	0.568745	0.504606	EREG/PCNA	2
GO:0060416	response to growth hormone	2/443	38/18870	0.22409	0.568745	0.504606	GDF15/GHR	2
GO:0086091	regulation of heart rate by cardiac conduction	2/443	38/18870	0.22409	0.568745	0.504606	KCNJ2/SCN4B	2
GO:0090151	establishment of protein localization to mitochondrial membrane	2/443	38/18870	0.22409	0.568745	0.504606	BAX/BBC3	2
GO:0090504	epiboly	2/443	38/18870	0.22409	0.568745	0.504606	DDR1/MSX2	2
GO:1902229	regulation of intrinsic apoptotic signaling pathway in response to DNA damage	2/443	38/18870	0.22409	0.568745	0.504606	TRIAP1/ZNF385A	2
GO:1903749	positive regulation of establishment of protein localization to mitochondrion	2/443	38/18870	0.22409	0.568745	0.504606	BBC3/FBXW7	2
GO:1990776	response to angiotensin	2/443	38/18870	0.22409	0.568745	0.504606	CA2/INHBA	2
GO:0033135	regulation of peptidyl-serine phosphorylation	5/443	138/18870	0.224335	0.568745	0.504606	BAX/GADD45A/IL6/LIF/NTRK2	5
GO:0007259	receptor signaling pathway via JAK-STAT	6/443	174/18870	0.225823	0.568745	0.504606	GADD45A/GHR/IL24/IL31RA/IL6/LIF	6
GO:0001736	establishment of planar polarity	3/443	70/18870	0.226588	0.568745	0.504606	ASTN2/FZD7/GRHL3	3
GO:0007164	establishment of tissue polarity	3/443	70/18870	0.226588	0.568745	0.504606	ASTN2/FZD7/GRHL3	3
GO:0046847	filopodium assembly	3/443	70/18870	0.226588	0.568745	0.504606	GAP43/GPM6A/RIPOR2	3
GO:0071479	cellular response to ionizing radiation	3/443	70/18870	0.226588	0.568745	0.504606	CDKN1A/GADD45A/MDM2	3
GO:1900046	regulation of hemostasis	3/443	70/18870	0.226588	0.568745	0.504606	PLAU/UBASH3B/VTN	3
GO:1901184	regulation of ERBB signaling pathway	3/443	70/18870	0.226588	0.568745	0.504606	FAM83B/HAP1/ITGA1	3
GO:1902750	negative regulation of cell cycle G2/M phase transition	3/443	70/18870	0.226588	0.568745	0.504606	ATF5/CDKN1A/NABP1	3
GO:0010389	regulation of G2/M transition of mitotic cell cycle	4/443	104/18870	0.228241	0.568745	0.504606	CDKN1A/NABP1/RAD51C/RRM2B	4
GO:0042100	B cell proliferation	4/443	104/18870	0.228241	0.568745	0.504606	BAX/CDKN1A/INPP5D/TNFRSF21	4
GO:0090100	positive regulation of transmembrane receptor protein serine/threonine kinase signaling pathway	4/443	104/18870	0.228241	0.568745	0.504606	BMP6/GDF2/INHBA/MSX2	4
GO:1905477	positive regulation of protein localization to membrane	4/443	104/18870	0.228241	0.568745	0.504606	BBC3/CEMIP/NECAB2/SQSTM1	4
GO:0051282	regulation of sequestering of calcium ion	5/443	139/18870	0.228619	0.568745	0.504606	BAX/CEMIP/HAP1/MCOLN3/UBASH3B	5
GO:0006814	sodium ion transport	8/443	248/18870	0.228967	0.568745	0.504606	HCN2/NPPA/SCN3A/SCN4B/SLC38A4/SLC4A11/SLC6A15/SLC6A4	8
GO:0007188	adenylate cyclase-modulating G protein-coupled receptor signaling pathway	8/443	248/18870	0.228967	0.568745	0.504606	ADCY8/ADM/ADORA2B/APLP1/GNAL/GPR176/MCHR1/NPY1R	8
GO:0051896	regulation of phosphatidylinositol 3-kinase/protein kinase B signal transduction	8/443	248/18870	0.228967	0.568745	0.504606	CHI3L1/DDR1/GDF15/GPX1/NTRK2/PHLDA3/RASD2/SEMA3E	8
GO:0031214	biomineral tissue development	6/443	175/18870	0.229622	0.568745	0.504606	BMP6/ECM1/LOX/MSX2/TENT5A/TSPEAR	6
GO:1902905	positive regulation of supramolecular fiber organization	6/443	175/18870	0.229622	0.568745	0.504606	ANKRD53/BAIAP2L1/GPX1/MYLK3/PPM1E/SYNPO2L	6
GO:0000512	lncRNA-mediated post-transcriptional gene silencing	1/443	11/18870	0.23002	0.568745	0.504606	NEAT1	1
GO:0003139	secondary heart field specification	1/443	11/18870	0.23002	0.568745	0.504606	MESP1	1
GO:0006086	acetyl-CoA biosynthetic process from pyruvate	1/443	11/18870	0.23002	0.568745	0.504606	PDK4	1
GO:0006182	cGMP biosynthetic process	1/443	11/18870	0.23002	0.568745	0.504606	NPPA	1
GO:0006703	estrogen biosynthetic process	1/443	11/18870	0.23002	0.568745	0.504606	DHRS11	1
GO:0007168	receptor guanylyl cyclase signaling pathway	1/443	11/18870	0.23002	0.568745	0.504606	NPPA	1
GO:0007494	midgut development	1/443	11/18870	0.23002	0.568745	0.504606	FOXL1	1
GO:0010172	embryonic body morphogenesis	1/443	11/18870	0.23002	0.568745	0.504606	GREM2	1
GO:0010248	establishment or maintenance of transmembrane electrochemical gradient	1/443	11/18870	0.23002	0.568745	0.504606	BAX	1
GO:0010960	magnesium ion homeostasis	1/443	11/18870	0.23002	0.568745	0.504606	KEL	1
GO:0010982	regulation of high-density lipoprotein particle clearance	1/443	11/18870	0.23002	0.568745	0.504606	LIPG	1
GO:0010986	positive regulation of lipoprotein particle clearance	1/443	11/18870	0.23002	0.568745	0.504606	LIPG	1
GO:0019372	lipoxygenase pathway	1/443	11/18870	0.23002	0.568745	0.504606	GPX1	1
GO:0019511	peptidyl-proline hydroxylation	1/443	11/18870	0.23002	0.568745	0.504606	EGLN3	1
GO:0021889	olfactory bulb interneuron differentiation	1/443	11/18870	0.23002	0.568745	0.504606	ATF5	1
GO:0021936	regulation of cerebellar granule cell precursor proliferation	1/443	11/18870	0.23002	0.568745	0.504606	SLC6A4	1
GO:0030157	pancreatic juice secretion	1/443	11/18870	0.23002	0.568745	0.504606	CEL	1
GO:0030223	neutrophil differentiation	1/443	11/18870	0.23002	0.568745	0.504606	INPP5D	1
GO:0031915	positive regulation of synaptic plasticity	1/443	11/18870	0.23002	0.568745	0.504606	ADCY8	1
GO:0032276	regulation of gonadotropin secretion	1/443	11/18870	0.23002	0.568745	0.504606	INHBA	1
GO:0032342	aldosterone biosynthetic process	1/443	11/18870	0.23002	0.568745	0.504606	BMP6	1
GO:0032525	somite rostral/caudal axis specification	1/443	11/18870	0.23002	0.568745	0.504606	MESP1	1
GO:0032836	glomerular basement membrane development	1/443	11/18870	0.23002	0.568745	0.504606	SULF2	1
GO:0032966	negative regulation of collagen biosynthetic process	1/443	11/18870	0.23002	0.568745	0.504606	IL6	1
GO:0033504	floor plate development	1/443	11/18870	0.23002	0.568745	0.504606	CHRD	1
GO:0034975	protein folding in endoplasmic reticulum	1/443	11/18870	0.23002	0.568745	0.504606	ERO1B	1
GO:0035090	maintenance of apical/basal cell polarity	1/443	11/18870	0.23002	0.568745	0.504606	ANK1	1
GO:0035581	sequestering of extracellular ligand from receptor	1/443	11/18870	0.23002	0.568745	0.504606	GREM2	1
GO:0035878	nail development	1/443	11/18870	0.23002	0.568745	0.504606	MSX2	1
GO:0036152	phosphatidylethanolamine acyl-chain remodeling	1/443	11/18870	0.23002	0.568745	0.504606	PLA2G4C	1
GO:0038003	G protein-coupled opioid receptor signaling pathway	1/443	11/18870	0.23002	0.568745	0.504606	ADCY8	1
GO:0042276	error-prone translesion synthesis	1/443	11/18870	0.23002	0.568745	0.504606	POLH	1
GO:0043278	response to morphine	1/443	11/18870	0.23002	0.568745	0.504606	ADCY8	1
GO:0043951	negative regulation of cAMP-mediated signaling	1/443	11/18870	0.23002	0.568745	0.504606	PDE11A	1
GO:0044848	biological phase	1/443	11/18870	0.23002	0.568745	0.504606	MSX2	1
GO:0045199	maintenance of epithelial cell apical/basal polarity	1/443	11/18870	0.23002	0.568745	0.504606	ANK1	1
GO:0046834	lipid phosphorylation	1/443	11/18870	0.23002	0.568745	0.504606	DGKG	1
GO:0048103	somatic stem cell division	1/443	11/18870	0.23002	0.568745	0.504606	FZD7	1
GO:0048262	determination of dorsal/ventral asymmetry	1/443	11/18870	0.23002	0.568745	0.504606	GREM2	1
GO:0048671	negative regulation of collateral sprouting	1/443	11/18870	0.23002	0.568745	0.504606	RGMA	1
GO:0048742	regulation of skeletal muscle fiber development	1/443	11/18870	0.23002	0.568745	0.504606	FBXO22	1
GO:0051709	regulation of killing of cells of another organism	1/443	11/18870	0.23002	0.568745	0.504606	CXCL6	1
GO:0060920	cardiac pacemaker cell differentiation	1/443	11/18870	0.23002	0.568745	0.504606	MESP1	1
GO:0070189	kynurenine metabolic process	1/443	11/18870	0.23002	0.568745	0.504606	TDO2	1
GO:0070213	protein auto-ADP-ribosylation	1/443	11/18870	0.23002	0.568745	0.504606	PARP10	1
GO:0070673	response to interleukin-18	1/443	11/18870	0.23002	0.568745	0.504606	CLDN1	1
GO:0070944	neutrophil-mediated killing of bacterium	1/443	11/18870	0.23002	0.568745	0.504606	CXCL6	1
GO:0071476	cellular hypotonic response	1/443	11/18870	0.23002	0.568745	0.504606	SLC4A11	1
GO:0071918	urea transmembrane transport	1/443	11/18870	0.23002	0.568745	0.504606	AQP3	1
GO:0086016	AV node cell action potential	1/443	11/18870	0.23002	0.568745	0.504606	SCN4B	1
GO:0086027	AV node cell to bundle of His cell signaling	1/443	11/18870	0.23002	0.568745	0.504606	SCN4B	1
GO:0090179	planar cell polarity pathway involved in neural tube closure	1/443	11/18870	0.23002	0.568745	0.504606	GRHL3	1
GO:0090557	establishment of endothelial intestinal barrier	1/443	11/18870	0.23002	0.568745	0.504606	CLDN1	1
GO:0098696	regulation of neurotransmitter receptor localization to postsynaptic specialization membrane	1/443	11/18870	0.23002	0.568745	0.504606	NETO2	1
GO:0098887	neurotransmitter receptor transport, endosome to postsynaptic membrane	1/443	11/18870	0.23002	0.568745	0.504606	NSG1	1
GO:0099624	atrial cardiac muscle cell membrane repolarization	1/443	11/18870	0.23002	0.568745	0.504606	NPPA	1
GO:0099639	neurotransmitter receptor transport, endosome to plasma membrane	1/443	11/18870	0.23002	0.568745	0.504606	NSG1	1
GO:0106072	negative regulation of adenylate cyclase-activating G protein-coupled receptor signaling pathway	1/443	11/18870	0.23002	0.568745	0.504606	APLP1	1
GO:1900222	negative regulation of amyloid-beta clearance	1/443	11/18870	0.23002	0.568745	0.504606	LRPAP1	1
GO:1901731	positive regulation of platelet aggregation	1/443	11/18870	0.23002	0.568745	0.504606	IL6	1
GO:1901841	regulation of high voltage-gated calcium channel activity	1/443	11/18870	0.23002	0.568745	0.504606	NPPA	1
GO:1902412	regulation of mitotic cytokinesis	1/443	11/18870	0.23002	0.568745	0.504606	ANKRD53	1
GO:1902855	regulation of non-motile cilium assembly	1/443	11/18870	0.23002	0.568745	0.504606	HAP1	1
GO:1904424	regulation of GTP binding	1/443	11/18870	0.23002	0.568745	0.504606	RIPOR2	1
GO:1905383	protein localization to presynapse	1/443	11/18870	0.23002	0.568745	0.504606	KIF5C	1
GO:1990440	positive regulation of transcription from RNA polymerase II promoter in response to endoplasmic reticulum stress	1/443	11/18870	0.23002	0.568745	0.504606	ATF3	1
GO:2000392	regulation of lamellipodium morphogenesis	1/443	11/18870	0.23002	0.568745	0.504606	ENPP2	1
GO:2000625	regulation of miRNA catabolic process	1/443	11/18870	0.23002	0.568745	0.504606	NEAT1	1
GO:2000672	negative regulation of motor neuron apoptotic process	1/443	11/18870	0.23002	0.568745	0.504606	NEFL	1
GO:2000726	negative regulation of cardiac muscle cell differentiation	1/443	11/18870	0.23002	0.568745	0.504606	FZD7	1
GO:2000833	positive regulation of steroid hormone secretion	1/443	11/18870	0.23002	0.568745	0.504606	BMP6	1
GO:2001204	regulation of osteoclast development	1/443	11/18870	0.23002	0.568745	0.504606	FBXW7	1
GO:2001241	positive regulation of extrinsic apoptotic signaling pathway in absence of ligand	1/443	11/18870	0.23002	0.568745	0.504606	INHBA	1
GO:1903829	positive regulation of protein localization	14/443	476/18870	0.230775	0.568745	0.504606	ABCA12/ACHE/ADCY8/BBC3/BMP6/CEMIP/FBXW7/GPR27/MDM2/NECAB2/OAZ3/PLK3/SESN2/SQSTM1	14
GO:0098739	import across plasma membrane	7/443	212/18870	0.231805	0.568745	0.504606	HCN2/KCNJ2/SCN3A/SLC12A4/SLC36A1/SLC38A4/SLC43A2	7
GO:0002703	regulation of leukocyte mediated immunity	8/443	249/18870	0.232143	0.568745	0.504606	ADORA2B/C3/CD55/CXCL6/HLA-B/HLA-C/ICAM1/IL6	8
GO:1904951	positive regulation of establishment of protein localization	10/443	324/18870	0.232491	0.568745	0.504606	ACHE/ADCY8/BBC3/BMP6/CEMIP/FBXW7/GPR27/MDM2/OAZ3/PLK3	10
GO:0000423	mitophagy	2/443	39/18870	0.232793	0.568745	0.504606	SQSTM1/TIGAR	2
GO:0038179	neurotrophin signaling pathway	2/443	39/18870	0.232793	0.568745	0.504606	HAP1/NTRK2	2
GO:0044060	regulation of endocrine process	2/443	39/18870	0.232793	0.568745	0.504606	BMP6/INHBA	2
GO:0045746	negative regulation of Notch signaling pathway	2/443	39/18870	0.232793	0.568745	0.504606	DLK2/FBXW7	2
GO:0099068	postsynapse assembly	2/443	39/18870	0.232793	0.568745	0.504606	GAP43/NTNG2	2
GO:1900274	regulation of phospholipase C activity	2/443	39/18870	0.232793	0.568745	0.504606	C5AR1/SELE	2
GO:1901661	quinone metabolic process	2/443	39/18870	0.232793	0.568745	0.504606	FDXR/NQO1	2
GO:0003208	cardiac ventricle morphogenesis	3/443	71/18870	0.232809	0.568745	0.504606	CPE/MESP1/NRG1	3
GO:0030239	myofibril assembly	3/443	71/18870	0.232809	0.568745	0.504606	KRT19/MYLK3/SYNPO2L	3
GO:0048002	antigen processing and presentation of peptide antigen	3/443	71/18870	0.232809	0.568745	0.504606	HLA-B/HLA-C/TAP1	3
GO:1902475	L-alpha-amino acid transmembrane transport	3/443	71/18870	0.232809	0.568745	0.504606	SLC25A15/SLC38A4/SLC43A2	3
GO:1903317	regulation of protein maturation	3/443	71/18870	0.232809	0.568745	0.504606	MDM2/MELTF/PLAU	3
GO:0001909	leukocyte mediated cytotoxicity	5/443	140/18870	0.232926	0.568745	0.504606	CTSH/CXCL6/HLA-B/HLA-C/ICAM1	5
GO:0046887	positive regulation of hormone secretion	5/443	141/18870	0.237257	0.568745	0.504606	ADCY8/BMP6/GPR27/INHBA/NMB	5
GO:1904064	positive regulation of cation transmembrane transport	5/443	141/18870	0.237257	0.568745	0.504606	BAX/CEMIP/HAP1/KCNJ2/NPPA	5
GO:0009062	fatty acid catabolic process	4/443	106/18870	0.238328	0.568745	0.504606	ACADL/CPT2/MLYCD/SESN2	4
GO:0046425	regulation of receptor signaling pathway via JAK-STAT	4/443	106/18870	0.238328	0.568745	0.504606	GADD45A/GHR/IL6/LIF	4
GO:0048709	oligodendrocyte differentiation	4/443	106/18870	0.238328	0.568745	0.504606	NTRK2/PRDM8/TNFRSF21/VTN	4
GO:0046883	regulation of hormone secretion	8/443	251/18870	0.238539	0.568745	0.504606	ABCA12/ADCY8/BMP6/GPR27/IL6/INHBA/LIF/NMB	8
GO:0006024	glycosaminoglycan biosynthetic process	3/443	72/18870	0.239059	0.568745	0.504606	CEMIP/DSEL/HAS3	3
GO:0006801	superoxide metabolic process	3/443	72/18870	0.239059	0.568745	0.504606	DUOX2/GCH1/NQO1	3
GO:0043954	cellular component maintenance	3/443	72/18870	0.239059	0.568745	0.504606	CLDN1/PCLO/WHRN	3
GO:0060411	cardiac septum morphogenesis	3/443	72/18870	0.239059	0.568745	0.504606	DHRS3/MDM2/MSX2	3
GO:0070527	platelet aggregation	3/443	72/18870	0.239059	0.568745	0.504606	IL6/SLC6A4/UBASH3B	3
GO:0008202	steroid metabolic process	10/443	327/18870	0.240884	0.568745	0.504606	ABCA5/ACADL/ADM/APOC1/BMP6/CEBPA/DHRS11/DHRS9/FDXR/LCAT	10
GO:0042326	negative regulation of phosphorylation	10/443	327/18870	0.240884	0.568745	0.504606	BAX/CDKN1A/CEBPA/GADD45A/INHBA/NPPA/PPM1E/PTPRO/SH3GL2/UBASH3B	10
GO:0060538	skeletal muscle organ development	6/443	178/18870	0.241139	0.568745	0.504606	ATF3/FBXO22/GPX1/KEL/KLF5/STRA6	6
GO:1901136	carbohydrate derivative catabolic process	6/443	178/18870	0.241139	0.568745	0.504606	APOBEC3C/CEMIP/CHI3L1/CHI3L2/FBXO2/MLYCD	6
GO:2000058	regulation of ubiquitin-dependent protein catabolic process	6/443	178/18870	0.241139	0.568745	0.504606	CEBPA/FBXO22/FBXW7/MDM2/PLK3/RNF144B	6
GO:0001916	positive regulation of T cell mediated cytotoxicity	2/443	40/18870	0.241516	0.568745	0.504606	HLA-B/HLA-C	2
GO:0001953	negative regulation of cell-matrix adhesion	2/443	40/18870	0.241516	0.568745	0.504606	ACER2/SEMA3E	2
GO:0006730	one-carbon metabolic process	2/443	40/18870	0.241516	0.568745	0.504606	CA2/TYMS	2
GO:0010742	macrophage derived foam cell differentiation	2/443	40/18870	0.241516	0.568745	0.504606	ABCA5/CSF1	2
GO:0033028	myeloid cell apoptotic process	2/443	40/18870	0.241516	0.568745	0.504606	IL6/KITLG	2
GO:0035886	vascular associated smooth muscle cell differentiation	2/443	40/18870	0.241516	0.568745	0.504606	ADM/MESP1	2
GO:0045730	respiratory burst	2/443	40/18870	0.241516	0.568745	0.504606	CD55/RPS19	2
GO:0052652	cyclic purine nucleotide metabolic process	2/443	40/18870	0.241516	0.568745	0.504606	ADCY8/NPPA	2
GO:0071354	cellular response to interleukin-6	2/443	40/18870	0.241516	0.568745	0.504606	CEBPA/IL6	2
GO:1903146	regulation of autophagy of mitochondrion	2/443	40/18870	0.241516	0.568745	0.504606	FBXW7/TIGAR	2
GO:0072659	protein localization to plasma membrane	9/443	290/18870	0.24325	0.568745	0.504606	ABCA12/ANK1/KCNIP3/LYPD1/MAP7/NSG1/PIGW/SQSTM1/TMBIM1	9
GO:0002526	acute inflammatory response	4/443	107/18870	0.24341	0.568745	0.504606	C3/IL31RA/IL6/MYLK3	4
GO:0003170	heart valve development	3/443	73/18870	0.245338	0.568745	0.504606	MDM2/NPPA/STRA6	3
GO:0006809	nitric oxide biosynthetic process	3/443	73/18870	0.245338	0.568745	0.504606	GCH1/NQO1/PTX3	3
GO:0006879	intracellular iron ion homeostasis	3/443	73/18870	0.245338	0.568745	0.504606	BMP6/FTL/GDF2	3
GO:0033344	cholesterol efflux	3/443	73/18870	0.245338	0.568745	0.504606	ABCA12/ABCA5/APOC1	3
GO:0043112	receptor metabolic process	3/443	73/18870	0.245338	0.568745	0.504606	ACHE/GRIA1/NSG1	3
GO:0050818	regulation of coagulation	3/443	73/18870	0.245338	0.568745	0.504606	PLAU/UBASH3B/VTN	3
GO:0051881	regulation of mitochondrial membrane potential	3/443	73/18870	0.245338	0.568745	0.504606	BAX/PMAIP1/SLC4A11	3
GO:0072678	T cell migration	3/443	73/18870	0.245338	0.568745	0.504606	ECM1/ICAM1/RIPOR2	3
GO:0014074	response to purine-containing compound	5/443	143/18870	0.245984	0.568745	0.504606	DUOX2/HCN2/P2RX6/SDC1/SLC6A4	5
GO:0032434	regulation of proteasomal ubiquitin-dependent protein catabolic process	5/443	143/18870	0.245984	0.568745	0.504606	CEBPA/FBXO22/MDM2/PLK3/RNF144B	5
GO:0051208	sequestering of calcium ion	5/443	143/18870	0.245984	0.568745	0.504606	BAX/CEMIP/HAP1/MCOLN3/UBASH3B	5
GO:0000101	sulfur amino acid transport	1/443	12/18870	0.248107	0.568745	0.504606	SLC43A2	1
GO:0000491	small nucleolar ribonucleoprotein complex assembly	1/443	12/18870	0.248107	0.568745	0.504606	NOPCHAP1	1
GO:0003157	endocardium development	1/443	12/18870	0.248107	0.568745	0.504606	NRG1	1
GO:0003163	sinoatrial node development	1/443	12/18870	0.248107	0.568745	0.504606	MESP1	1
GO:0003207	cardiac chamber formation	1/443	12/18870	0.248107	0.568745	0.504606	MESP1	1
GO:0003306	Wnt signaling pathway involved in heart development	1/443	12/18870	0.248107	0.568745	0.504606	MESP1	1
GO:0006068	ethanol catabolic process	1/443	12/18870	0.248107	0.568745	0.504606	ALDH1B1	1
GO:0006216	cytidine catabolic process	1/443	12/18870	0.248107	0.568745	0.504606	APOBEC3C	1
GO:0006705	mineralocorticoid biosynthetic process	1/443	12/18870	0.248107	0.568745	0.504606	BMP6	1
GO:0007501	mesodermal cell fate specification	1/443	12/18870	0.248107	0.568745	0.504606	MESP1	1
GO:0009176	pyrimidine deoxyribonucleoside monophosphate metabolic process	1/443	12/18870	0.248107	0.568745	0.504606	TYMS	1
GO:0009650	UV protection	1/443	12/18870	0.248107	0.568745	0.504606	GPX1	1
GO:0009972	cytidine deamination	1/443	12/18870	0.248107	0.568745	0.504606	APOBEC3C	1
GO:0010459	negative regulation of heart rate	1/443	12/18870	0.248107	0.568745	0.504606	GJD3	1
GO:0010713	negative regulation of collagen metabolic process	1/443	12/18870	0.248107	0.568745	0.504606	IL6	1
GO:0014004	microglia differentiation	1/443	12/18870	0.248107	0.568745	0.504606	NDP	1
GO:0014072	response to isoquinoline alkaloid	1/443	12/18870	0.248107	0.568745	0.504606	ADCY8	1
GO:0014831	gastro-intestinal system smooth muscle contraction	1/443	12/18870	0.248107	0.568745	0.504606	SULF2	1
GO:0014854	response to inactivity	1/443	12/18870	0.248107	0.568745	0.504606	FBXO32	1
GO:0015015	heparan sulfate proteoglycan biosynthetic process, enzymatic modification	1/443	12/18870	0.248107	0.568745	0.504606	HS6ST2	1
GO:0015791	polyol transmembrane transport	1/443	12/18870	0.248107	0.568745	0.504606	AQP3	1
GO:0015840	urea transport	1/443	12/18870	0.248107	0.568745	0.504606	AQP3	1
GO:0016554	cytidine to uridine editing	1/443	12/18870	0.248107	0.568745	0.504606	APOBEC3C	1
GO:0019532	oxalate transport	1/443	12/18870	0.248107	0.568745	0.504606	SLC26A9	1
GO:0030259	lipid glycosylation	1/443	12/18870	0.248107	0.568745	0.504606	B4GALNT1	1
GO:0030432	peristalsis	1/443	12/18870	0.248107	0.568745	0.504606	GDNF	1
GO:0031223	auditory behavior	1/443	12/18870	0.248107	0.568745	0.504606	STRA6	1
GO:0033235	positive regulation of protein sumoylation	1/443	12/18870	0.248107	0.568745	0.504606	RASD2	1
GO:0033539	fatty acid beta-oxidation using acyl-CoA dehydrogenase	1/443	12/18870	0.248107	0.568745	0.504606	ACADL	1
GO:0033605	positive regulation of catecholamine secretion	1/443	12/18870	0.248107	0.568745	0.504606	GDNF	1
GO:0033629	negative regulation of cell adhesion mediated by integrin	1/443	12/18870	0.248107	0.568745	0.504606	ACER2	1
GO:0033869	nucleoside bisphosphate catabolic process	1/443	12/18870	0.248107	0.568745	0.504606	MLYCD	1
GO:0034031	ribonucleoside bisphosphate catabolic process	1/443	12/18870	0.248107	0.568745	0.504606	MLYCD	1
GO:0034034	purine nucleoside bisphosphate catabolic process	1/443	12/18870	0.248107	0.568745	0.504606	MLYCD	1
GO:0034111	negative regulation of homotypic cell-cell adhesion	1/443	12/18870	0.248107	0.568745	0.504606	UBASH3B	1
GO:0034370	triglyceride-rich lipoprotein particle remodeling	1/443	12/18870	0.248107	0.568745	0.504606	LCAT	1
GO:0034372	very-low-density lipoprotein particle remodeling	1/443	12/18870	0.248107	0.568745	0.504606	LCAT	1
GO:0034379	very-low-density lipoprotein particle assembly	1/443	12/18870	0.248107	0.568745	0.504606	APOC1	1
GO:0035524	proline transmembrane transport	1/443	12/18870	0.248107	0.568745	0.504606	SLC36A1	1
GO:0036295	cellular response to increased oxygen levels	1/443	12/18870	0.248107	0.568745	0.504606	FAS	1
GO:0036490	regulation of translation in response to endoplasmic reticulum stress	1/443	12/18870	0.248107	0.568745	0.504606	SESN2	1
GO:0040015	negative regulation of multicellular organism growth	1/443	12/18870	0.248107	0.568745	0.504606	GDF15	1
GO:0042117	monocyte activation	1/443	12/18870	0.248107	0.568745	0.504606	CSF1	1
GO:0042416	dopamine biosynthetic process	1/443	12/18870	0.248107	0.568745	0.504606	GCH1	1
GO:0045161	neuronal ion channel clustering	1/443	12/18870	0.248107	0.568745	0.504606	NRCAM	1
GO:0045472	response to ether	1/443	12/18870	0.248107	0.568745	0.504606	MDM2	1
GO:0046087	cytidine metabolic process	1/443	12/18870	0.248107	0.568745	0.504606	APOBEC3C	1
GO:0046415	urate metabolic process	1/443	12/18870	0.248107	0.568745	0.504606	SLC2A9	1
GO:0050655	dermatan sulfate proteoglycan metabolic process	1/443	12/18870	0.248107	0.568745	0.504606	DSEL	1
GO:0051238	sequestering of metal ion	1/443	12/18870	0.248107	0.568745	0.504606	FTL	1
GO:0051549	positive regulation of keratinocyte migration	1/443	12/18870	0.248107	0.568745	0.504606	EPB41L4B	1
GO:0051583	dopamine uptake involved in synaptic transmission	1/443	12/18870	0.248107	0.568745	0.504606	GDNF	1
GO:0051934	catecholamine uptake involved in synaptic transmission	1/443	12/18870	0.248107	0.568745	0.504606	GDNF	1
GO:0060049	regulation of protein glycosylation	1/443	12/18870	0.248107	0.568745	0.504606	ACER2	1
GO:0060312	regulation of blood vessel remodeling	1/443	12/18870	0.248107	0.568745	0.504606	TMBIM1	1
GO:0060379	cardiac muscle cell myoblast differentiation	1/443	12/18870	0.248107	0.568745	0.504606	NRG1	1
GO:0060707	trophoblast giant cell differentiation	1/443	12/18870	0.248107	0.568745	0.504606	LIF	1
GO:0060965	negative regulation of miRNA-mediated gene silencing	1/443	12/18870	0.248107	0.568745	0.504606	IL6	1
GO:0061303	cornea development in camera-type eye	1/443	12/18870	0.248107	0.568745	0.504606	WNT9A	1
GO:0070943	neutrophil-mediated killing of symbiont cell	1/443	12/18870	0.248107	0.568745	0.504606	CXCL6	1
GO:0071377	cellular response to glucagon stimulus	1/443	12/18870	0.248107	0.568745	0.504606	ADCY8	1
GO:0071493	cellular response to UV-B	1/443	12/18870	0.248107	0.568745	0.504606	CDKN1A	1
GO:0071679	commissural neuron axon guidance	1/443	12/18870	0.248107	0.568745	0.504606	GDNF	1
GO:0072182	regulation of nephron tubule epithelial cell differentiation	1/443	12/18870	0.248107	0.568745	0.504606	LIF	1
GO:0072488	ammonium transmembrane transport	1/443	12/18870	0.248107	0.568745	0.504606	SLC12A4	1
GO:0072497	mesenchymal stem cell differentiation	1/443	12/18870	0.248107	0.568745	0.504606	SLC4A11	1
GO:0086067	AV node cell to bundle of His cell communication	1/443	12/18870	0.248107	0.568745	0.504606	SCN4B	1
GO:0090178	regulation of establishment of planar polarity involved in neural tube closure	1/443	12/18870	0.248107	0.568745	0.504606	GRHL3	1
GO:0097084	vascular associated smooth muscle cell development	1/443	12/18870	0.248107	0.568745	0.504606	ADM	1
GO:0098935	dendritic transport	1/443	12/18870	0.248107	0.568745	0.504606	KIF5C	1
GO:1901030	positive regulation of mitochondrial outer membrane permeabilization involved in apoptotic signaling pathway	1/443	12/18870	0.248107	0.568745	0.504606	BBC3	1
GO:1902337	regulation of apoptotic process involved in morphogenesis	1/443	12/18870	0.248107	0.568745	0.504606	BAX	1
GO:1903818	positive regulation of voltage-gated potassium channel activity	1/443	12/18870	0.248107	0.568745	0.504606	NPPA	1
GO:2000009	negative regulation of protein localization to cell surface	1/443	12/18870	0.248107	0.568745	0.504606	ASTN2	1
GO:2001214	positive regulation of vasculogenesis	1/443	12/18870	0.248107	0.568745	0.504606	ADM	1
GO:0003279	cardiac septum development	4/443	108/18870	0.248517	0.569356	0.505147	DHRS3/MDM2/MSX2/STRA6	4
GO:0034764	positive regulation of transmembrane transport	7/443	217/18870	0.249316	0.570314	0.505997	BAX/C3/CA2/CEMIP/HAP1/KCNJ2/NPPA	7
GO:0042742	defense response to bacterium	10/443	330/18870	0.249386	0.570314	0.505997	C5AR1/CXCL6/H2BC11/H2BC21/H2BC4/H2BC8/IL6/PI3/RARRES2/RPS19	10
GO:0003203	endocardial cushion morphogenesis	2/443	41/18870	0.250254	0.570314	0.505997	MDM2/MSX2	2
GO:0009187	cyclic nucleotide metabolic process	2/443	41/18870	0.250254	0.570314	0.505997	ADCY8/NPPA	2
GO:0014046	dopamine secretion	2/443	41/18870	0.250254	0.570314	0.505997	GDNF/KCNA2	2
GO:0045454	cell redox homeostasis	2/443	41/18870	0.250254	0.570314	0.505997	GPX1/NQO1	2
GO:0072210	metanephric nephron development	2/443	41/18870	0.250254	0.570314	0.505997	GDNF/LIF	2
GO:0090077	foam cell differentiation	2/443	41/18870	0.250254	0.570314	0.505997	ABCA5/CSF1	2
GO:1904994	regulation of leukocyte adhesion to vascular endothelial cell	2/443	41/18870	0.250254	0.570314	0.505997	IL6/SELE	2
GO:1904019	epithelial cell apoptotic process	5/443	144/18870	0.250378	0.570314	0.505997	ANGPTL4/BAX/ICAM1/IL6/PLA2R1	5
GO:0006023	aminoglycan biosynthetic process	3/443	74/18870	0.251642	0.572534	0.507967	CEMIP/DSEL/HAS3	3
GO:0032007	negative regulation of TOR signaling	3/443	74/18870	0.251642	0.572534	0.507967	NUAK2/SESN1/SESN2	3
GO:0007219	Notch signaling pathway	6/443	181/18870	0.252825	0.574893	0.510059	CEBPA/DLK2/FBXW7/KRT19/MESP1/TSPEAR	6
GO:0046165	alcohol biosynthetic process	5/443	145/18870	0.254793	0.578689	0.513428	ACER2/BMP6/GCH1/IP6K3/ISYNA1	5
GO:0045806	negative regulation of endocytosis	3/443	75/18870	0.25797	0.578689	0.513428	APOC1/LRPAP1/NECAB2	3
GO:0090559	regulation of membrane permeability	3/443	75/18870	0.25797	0.578689	0.513428	BAX/BBC3/PMAIP1	3
GO:0120192	tight junction assembly	3/443	75/18870	0.25797	0.578689	0.513428	CLDN1/LSR/MARVELD2	3
GO:0010632	regulation of epithelial cell migration	9/443	295/18870	0.258462	0.578689	0.513428	CTSH/ENPP2/EPB41L4B/EPPK1/FBXW7/GADD45A/GDF2/PLK2/PTPRR	9
GO:0002444	myeloid leukocyte mediated immunity	4/443	110/18870	0.258798	0.578689	0.513428	ADORA2B/C3/CXCL6/IL6	4
GO:0030148	sphingolipid biosynthetic process	4/443	110/18870	0.258798	0.578689	0.513428	ACER2/B4GALNT1/ELOVL7/ST8SIA2	4
GO:0045445	myoblast differentiation	4/443	110/18870	0.258798	0.578689	0.513428	GPX1/NRG1/RIPOR2/SDC1	4
GO:0120034	positive regulation of plasma membrane bounded cell projection assembly	4/443	110/18870	0.258798	0.578689	0.513428	EPS8L2/GPM6A/HAP1/RIPOR2	4
GO:0006040	amino sugar metabolic process	2/443	42/18870	0.259	0.578689	0.513428	CHI3L1/CHI3L2	2
GO:0009394	2'-deoxyribonucleotide metabolic process	2/443	42/18870	0.259	0.578689	0.513428	RRM2B/TYMS	2
GO:0030513	positive regulation of BMP signaling pathway	2/443	42/18870	0.259	0.578689	0.513428	GDF2/MSX2	2
GO:0030851	granulocyte differentiation	2/443	42/18870	0.259	0.578689	0.513428	CEBPA/INPP5D	2
GO:0042092	type 2 immune response	2/443	42/18870	0.259	0.578689	0.513428	ECM1/IL6	2
GO:0042119	neutrophil activation	2/443	42/18870	0.259	0.578689	0.513428	CXCL6/CXCL8	2
GO:0045922	negative regulation of fatty acid metabolic process	2/443	42/18870	0.259	0.578689	0.513428	ACADL/APOC1	2
GO:0060236	regulation of mitotic spindle organization	2/443	42/18870	0.259	0.578689	0.513428	ANKRD53/FSD1	2
GO:2000008	regulation of protein localization to cell surface	2/443	42/18870	0.259	0.578689	0.513428	ABCA12/ASTN2	2
GO:0001659	temperature homeostasis	6/443	183/18870	0.260701	0.578689	0.513428	ACADL/ACHE/CPT2/EDN2/GPX1/SQSTM1	6
GO:0062013	positive regulation of small molecule metabolic process	5/443	147/18870	0.263678	0.578689	0.513428	ADM/BMP6/MLYCD/PMAIP1/TIGAR	5
GO:0098656	monoatomic anion transmembrane transport	5/443	147/18870	0.263678	0.578689	0.513428	ABCC3/ABCC4/CLCNKA/SLC12A4/SLC26A9	5
GO:2000377	regulation of reactive oxygen species metabolic process	5/443	147/18870	0.263678	0.578689	0.513428	CDKN1A/DUOXA2/GADD45A/GCH1/TIGAR	5
GO:0033209	tumor necrosis factor-mediated signaling pathway	4/443	111/18870	0.26397	0.578689	0.513428	CCDC3/EDA2R/FAS/H2BC11	4
GO:0051145	smooth muscle cell differentiation	3/443	76/18870	0.26432	0.578689	0.513428	ADM/EREG/MESP1	3
GO:0086001	cardiac muscle cell action potential	3/443	76/18870	0.26432	0.578689	0.513428	HCN2/KCNJ2/SCN4B	3
GO:0090092	regulation of transmembrane receptor protein serine/threonine kinase signaling pathway	9/443	297/18870	0.264631	0.578689	0.513428	BMP6/CHRD/CILP/GDF2/GREM2/INHBA/LOX/MSX2/RGMA	9
GO:0002357	defense response to tumor cell	1/443	13/18870	0.26577	0.578689	0.513428	TNFRSF10B	1
GO:0002430	complement receptor mediated signaling pathway	1/443	13/18870	0.26577	0.578689	0.513428	C5AR1	1
GO:0002664	regulation of T cell tolerance induction	1/443	13/18870	0.26577	0.578689	0.513428	HLA-B	1
GO:0002863	positive regulation of inflammatory response to antigenic stimulus	1/443	13/18870	0.26577	0.578689	0.513428	C3	1
GO:0003334	keratinocyte development	1/443	13/18870	0.26577	0.578689	0.513428	ABCA12	1
GO:0006264	mitochondrial DNA replication	1/443	13/18870	0.26577	0.578689	0.513428	RRM2B	1
GO:0006971	hypotonic response	1/443	13/18870	0.26577	0.578689	0.513428	SLC4A11	1
GO:0010524	positive regulation of calcium ion transport into cytosol	1/443	13/18870	0.26577	0.578689	0.513428	BAX	1
GO:0010992	ubiquitin recycling	1/443	13/18870	0.26577	0.578689	0.513428	FBXW7	1
GO:0014874	response to stimulus involved in regulation of muscle adaptation	1/443	13/18870	0.26577	0.578689	0.513428	FBXO32	1
GO:0030497	fatty acid elongation	1/443	13/18870	0.26577	0.578689	0.513428	ELOVL7	1
GO:0032306	regulation of prostaglandin secretion	1/443	13/18870	0.26577	0.578689	0.513428	PLA2G4A	1
GO:0032308	positive regulation of prostaglandin secretion	1/443	13/18870	0.26577	0.578689	0.513428	PLA2G4A	1
GO:0032341	aldosterone metabolic process	1/443	13/18870	0.26577	0.578689	0.513428	BMP6	1
GO:0032530	regulation of microvillus organization	1/443	13/18870	0.26577	0.578689	0.513428	KLF5	1
GO:0032790	ribosome disassembly	1/443	13/18870	0.26577	0.578689	0.513428	ASCC3	1
GO:0034145	positive regulation of toll-like receptor 4 signaling pathway	1/443	13/18870	0.26577	0.578689	0.513428	NINJ1	1
GO:0034380	high-density lipoprotein particle assembly	1/443	13/18870	0.26577	0.578689	0.513428	LCAT	1
GO:0035745	T-helper 2 cell cytokine production	1/443	13/18870	0.26577	0.578689	0.513428	IL6	1
GO:0036006	cellular response to macrophage colony-stimulating factor stimulus	1/443	13/18870	0.26577	0.578689	0.513428	CSF1	1
GO:0042559	pteridine-containing compound biosynthetic process	1/443	13/18870	0.26577	0.578689	0.513428	GCH1	1
GO:0042761	very long-chain fatty acid biosynthetic process	1/443	13/18870	0.26577	0.578689	0.513428	ELOVL7	1
GO:0044406	adhesion of symbiont to host	1/443	13/18870	0.26577	0.578689	0.513428	ICAM1	1
GO:0045006	DNA deamination	1/443	13/18870	0.26577	0.578689	0.513428	APOBEC3C	1
GO:0045916	negative regulation of complement activation	1/443	13/18870	0.26577	0.578689	0.513428	CD55	1
GO:0045986	negative regulation of smooth muscle contraction	1/443	13/18870	0.26577	0.578689	0.513428	ADORA2B	1
GO:0048681	negative regulation of axon regeneration	1/443	13/18870	0.26577	0.578689	0.513428	RGMA	1
GO:0048711	positive regulation of astrocyte differentiation	1/443	13/18870	0.26577	0.578689	0.513428	LIF	1
GO:0051451	myoblast migration	1/443	13/18870	0.26577	0.578689	0.513428	THBS4	1
GO:0051610	serotonin uptake	1/443	13/18870	0.26577	0.578689	0.513428	SLC6A4	1
GO:0051764	actin crosslink formation	1/443	13/18870	0.26577	0.578689	0.513428	BAIAP2L1	1
GO:0060100	positive regulation of phagocytosis, engulfment	1/443	13/18870	0.26577	0.578689	0.513428	C3	1
GO:0060149	negative regulation of post-transcriptional gene silencing	1/443	13/18870	0.26577	0.578689	0.513428	IL6	1
GO:0060967	negative regulation of gene silencing by regulatory ncRNA	1/443	13/18870	0.26577	0.578689	0.513428	IL6	1
GO:0061430	bone trabecula morphogenesis	1/443	13/18870	0.26577	0.578689	0.513428	MSX2	1
GO:0071285	cellular response to lithium ion	1/443	13/18870	0.26577	0.578689	0.513428	CEBPA	1
GO:0071361	cellular response to ethanol	1/443	13/18870	0.26577	0.578689	0.513428	TP53INP1	1
GO:0072683	T cell extravasation	1/443	13/18870	0.26577	0.578689	0.513428	ICAM1	1
GO:0090177	establishment of planar polarity involved in neural tube closure	1/443	13/18870	0.26577	0.578689	0.513428	GRHL3	1
GO:0097475	motor neuron migration	1/443	13/18870	0.26577	0.578689	0.513428	NTN1	1
GO:1900103	positive regulation of endoplasmic reticulum unfolded protein response	1/443	13/18870	0.26577	0.578689	0.513428	BAX	1
GO:1900369	negative regulation of post-transcriptional gene silencing by regulatory ncRNA	1/443	13/18870	0.26577	0.578689	0.513428	IL6	1
GO:1902667	regulation of axon guidance	1/443	13/18870	0.26577	0.578689	0.513428	PTPRO	1
GO:1902947	regulation of tau-protein kinase activity	1/443	13/18870	0.26577	0.578689	0.513428	C5AR1	1
GO:1903238	positive regulation of leukocyte tethering or rolling	1/443	13/18870	0.26577	0.578689	0.513428	SELE	1
GO:1903977	positive regulation of glial cell migration	1/443	13/18870	0.26577	0.578689	0.513428	CSF1	1
GO:1904748	regulation of apoptotic process involved in development	1/443	13/18870	0.26577	0.578689	0.513428	BAX	1
GO:1905155	positive regulation of membrane invagination	1/443	13/18870	0.26577	0.578689	0.513428	C3	1
GO:2000551	regulation of T-helper 2 cell cytokine production	1/443	13/18870	0.26577	0.578689	0.513428	IL6	1
GO:2000678	negative regulation of transcription regulatory region DNA binding	1/443	13/18870	0.26577	0.578689	0.513428	MSX2	1
GO:2001198	regulation of dendritic cell differentiation	1/443	13/18870	0.26577	0.578689	0.513428	HLA-B	1
GO:0003351	epithelial cilium movement involved in extracellular fluid movement	2/443	43/18870	0.267749	0.579488	0.514137	CABYR/ROPN1L	2
GO:0009124	nucleoside monophosphate biosynthetic process	2/443	43/18870	0.267749	0.579488	0.514137	PRPS2/TYMS	2
GO:0009262	deoxyribonucleotide metabolic process	2/443	43/18870	0.267749	0.579488	0.514137	RRM2B/TYMS	2
GO:0010712	regulation of collagen metabolic process	2/443	43/18870	0.267749	0.579488	0.514137	IL6/INHBA	2
GO:0014002	astrocyte development	2/443	43/18870	0.267749	0.579488	0.514137	C5AR1/IL6	2
GO:0019432	triglyceride biosynthetic process	2/443	43/18870	0.267749	0.579488	0.514137	C3/FBXW7	2
GO:0019692	deoxyribose phosphate metabolic process	2/443	43/18870	0.267749	0.579488	0.514137	RRM2B/TYMS	2
GO:0055090	acylglycerol homeostasis	2/443	43/18870	0.267749	0.579488	0.514137	ANGPTL4/SESN2	2
GO:0070328	triglyceride homeostasis	2/443	43/18870	0.267749	0.579488	0.514137	ANGPTL4/SESN2	2
GO:0099084	postsynaptic specialization organization	2/443	43/18870	0.267749	0.579488	0.514137	GAP43/NTNG2	2
GO:1902110	positive regulation of mitochondrial membrane permeability involved in apoptotic process	2/443	43/18870	0.267749	0.579488	0.514137	BAX/BBC3	2
GO:0032946	positive regulation of mononuclear cell proliferation	5/443	148/18870	0.268148	0.579716	0.514339	CD55/CDKN1A/CSF1/IL6/KITLG	5
GO:0060078	regulation of postsynaptic membrane potential	5/443	148/18870	0.268148	0.579716	0.514339	GRIA1/GRIK1/KCNA2/KCND2/P2RX6	5
GO:0045833	negative regulation of lipid metabolic process	4/443	112/18870	0.269161	0.581587	0.515999	ACADL/APOC1/CCDC3/FBXW7	4
GO:0062012	regulation of small molecule metabolic process	10/443	337/18870	0.269616	0.582252	0.516589	ACADL/ADM/APOC1/BMP6/LACC1/MLYCD/PDK4/PMAIP1/SESN2/TIGAR	10
GO:0045936	negative regulation of phosphate metabolic process	11/443	376/18870	0.270669	0.583292	0.517512	APOC1/BAX/CDKN1A/CEBPA/GADD45A/INHBA/NPPA/PPM1E/PTPRO/SH3GL2/UBASH3B	11
GO:0002260	lymphocyte homeostasis	3/443	77/18870	0.270688	0.583292	0.517512	BAX/FAS/PMAIP1	3
GO:0032890	regulation of organic acid transport	3/443	77/18870	0.270688	0.583292	0.517512	PLA2G4A/PLA2R1/SLC43A2	3
GO:0070373	negative regulation of ERK1 and ERK2 cascade	3/443	77/18870	0.270688	0.583292	0.517512	ATF3/LIF/PTPRR	3
GO:0009101	glycoprotein biosynthetic process	9/443	299/18870	0.270846	0.583315	0.517532	ACER2/DSEL/FOXL1/GAL3ST4/GCNT4/HS6ST2/NECAB2/ST8SIA2/TMTC1	9
GO:0005996	monosaccharide metabolic process	8/443	261/18870	0.271371	0.583763	0.517929	ATF3/DSEL/MLYCD/NPY1R/PDK4/PMAIP1/SESN2/TIGAR	8
GO:0007565	female pregnancy	6/443	186/18870	0.272635	0.583763	0.517929	ADM/DDR1/LIF/NDP/NPPA/PAPPA	6
GO:0032872	regulation of stress-activated MAPK cascade	6/443	186/18870	0.272635	0.583763	0.517929	EDA2R/FAS/FZD7/GADD45A/NPPA/RELL2	6
GO:0051302	regulation of cell division	6/443	186/18870	0.272635	0.583763	0.517929	ANKRD53/EREG/FSD1/PLK3/RAB11FIP4/THBS4	6
GO:0010563	negative regulation of phosphorus metabolic process	11/443	377/18870	0.273446	0.583763	0.517929	APOC1/BAX/CDKN1A/CEBPA/GADD45A/INHBA/NPPA/PPM1E/PTPRO/SH3GL2/UBASH3B	11
GO:0051098	regulation of binding	8/443	262/18870	0.274724	0.583763	0.517929	BAX/CDKN1A/CRMP1/GREM2/LRPAP1/MSX2/RIPOR2/VTN	8
GO:0021762	substantia nigra development	2/443	44/18870	0.276497	0.583763	0.517929	INA/POTEE	2
GO:0030501	positive regulation of bone mineralization	2/443	44/18870	0.276497	0.583763	0.517929	BMP6/TENT5A	2
GO:0035329	hippo signaling	2/443	44/18870	0.276497	0.583763	0.517929	NEK8/NUAK2	2
GO:0043268	positive regulation of potassium ion transport	2/443	44/18870	0.276497	0.583763	0.517929	KCNJ2/NPPA	2
GO:0090207	regulation of triglyceride metabolic process	2/443	44/18870	0.276497	0.583763	0.517929	C3/FBXW7	2
GO:0097178	ruffle assembly	2/443	44/18870	0.276497	0.583763	0.517929	EPS8L2/ICAM1	2
GO:1903539	protein localization to postsynaptic membrane	2/443	44/18870	0.276497	0.583763	0.517929	NETO2/NSG1	2
GO:0031397	negative regulation of protein ubiquitination	3/443	78/18870	0.277072	0.583763	0.517929	BEX2/PARP10/SQSTM1	3
GO:0046209	nitric oxide metabolic process	3/443	78/18870	0.277072	0.583763	0.517929	GCH1/NQO1/PTX3	3
GO:0097009	energy homeostasis	3/443	78/18870	0.277072	0.583763	0.517929	EDN2/GDF15/SQSTM1	3
GO:0016525	negative regulation of angiogenesis	5/443	150/18870	0.277136	0.583763	0.517929	GADD45A/GDF2/PLK2/SEMA3E/THBS4	5
GO:0018958	phenol-containing compound metabolic process	4/443	114/18870	0.279596	0.583763	0.517929	DUOX2/DUOXA2/GCH1/GCNT4	4
GO:0022411	cellular component disassembly	14/443	497/18870	0.280418	0.583763	0.517929	ASCC3/BAX/C3/DDR1/FBXW7/IL6/MELTF/MMP11/PLIN2/PLK3/SH3GL2/SPATA18/SQSTM1/TIGAR	14
GO:0044000	movement in host	6/443	188/18870	0.280663	0.583763	0.517929	CD55/CLDN1/CXCL8/ICAM1/PTX3/TRIM22	6
GO:0097696	receptor signaling pathway via STAT	6/443	188/18870	0.280663	0.583763	0.517929	GADD45A/GHR/IL24/IL31RA/IL6/LIF	6
GO:0003007	heart morphogenesis	8/443	264/18870	0.281465	0.583763	0.517929	CPE/DHRS3/MDM2/MESP1/MSX2/NPY1R/NRG1/SYNPO2L	8
GO:0002705	positive regulation of leukocyte mediated immunity	5/443	151/18870	0.281653	0.583763	0.517929	C3/CD55/HLA-B/HLA-C/IL6	5
GO:0000722	telomere maintenance via recombination	1/443	14/18870	0.283019	0.583763	0.517929	RAD51C	1
GO:0001921	positive regulation of receptor recycling	1/443	14/18870	0.283019	0.583763	0.517929	NSG1	1
GO:0001977	renal system process involved in regulation of blood volume	1/443	14/18870	0.283019	0.583763	0.517929	PTPRO	1
GO:0002524	hypersensitivity	1/443	14/18870	0.283019	0.583763	0.517929	C3	1
GO:0003222	ventricular trabecula myocardium morphogenesis	1/443	14/18870	0.283019	0.583763	0.517929	NRG1	1
GO:0006287	base-excision repair, gap-filling	1/443	14/18870	0.283019	0.583763	0.517929	PCNA	1
GO:0006361	transcription initiation at RNA polymerase I promoter	1/443	14/18870	0.283019	0.583763	0.517929	RRN3P2	1
GO:0006465	signal peptide processing	1/443	14/18870	0.283019	0.583763	0.517929	SEC11C	1
GO:0007638	mechanosensory behavior	1/443	14/18870	0.283019	0.583763	0.517929	STRA6	1
GO:0008212	mineralocorticoid metabolic process	1/443	14/18870	0.283019	0.583763	0.517929	BMP6	1
GO:0010745	negative regulation of macrophage derived foam cell differentiation	1/443	14/18870	0.283019	0.583763	0.517929	ABCA5	1
GO:0032486	Rap protein signal transduction	1/443	14/18870	0.283019	0.583763	0.517929	PLK2	1
GO:0034309	primary alcohol biosynthetic process	1/443	14/18870	0.283019	0.583763	0.517929	BMP6	1
GO:0035641	locomotory exploration behavior	1/443	14/18870	0.283019	0.583763	0.517929	GAD1	1
GO:0035791	platelet-derived growth factor receptor-beta signaling pathway	1/443	14/18870	0.283019	0.583763	0.517929	LOX	1
GO:0042136	neurotransmitter biosynthetic process	1/443	14/18870	0.283019	0.583763	0.517929	GAD1	1
GO:0042541	hemoglobin biosynthetic process	1/443	14/18870	0.283019	0.583763	0.517929	INHBA	1
GO:0042762	regulation of sulfur metabolic process	1/443	14/18870	0.283019	0.583763	0.517929	PDK4	1
GO:0043508	negative regulation of JUN kinase activity	1/443	14/18870	0.283019	0.583763	0.517929	NPPA	1
GO:0045605	negative regulation of epidermal cell differentiation	1/443	14/18870	0.283019	0.583763	0.517929	MSX2	1
GO:0045683	negative regulation of epidermis development	1/443	14/18870	0.283019	0.583763	0.517929	MSX2	1
GO:0045989	positive regulation of striated muscle contraction	1/443	14/18870	0.283019	0.583763	0.517929	NPPA	1
GO:0046131	pyrimidine ribonucleoside metabolic process	1/443	14/18870	0.283019	0.583763	0.517929	APOBEC3C	1
GO:0046133	pyrimidine ribonucleoside catabolic process	1/443	14/18870	0.283019	0.583763	0.517929	APOBEC3C	1
GO:0046322	negative regulation of fatty acid oxidation	1/443	14/18870	0.283019	0.583763	0.517929	ACADL	1
GO:0046462	monoacylglycerol metabolic process	1/443	14/18870	0.283019	0.583763	0.517929	PLA2G4A	1
GO:0046512	sphingosine biosynthetic process	1/443	14/18870	0.283019	0.583763	0.517929	ACER2	1
GO:0046520	sphingoid biosynthetic process	1/443	14/18870	0.283019	0.583763	0.517929	ACER2	1
GO:0050930	induction of positive chemotaxis	1/443	14/18870	0.283019	0.583763	0.517929	CXCL8	1
GO:0051177	meiotic sister chromatid cohesion	1/443	14/18870	0.283019	0.583763	0.517929	RAD51C	1
GO:0060019	radial glial cell differentiation	1/443	14/18870	0.283019	0.583763	0.517929	GAP43	1
GO:0060354	negative regulation of cell adhesion molecule production	1/443	14/18870	0.283019	0.583763	0.517929	CXCL8	1
GO:0061469	regulation of type B pancreatic cell proliferation	1/443	14/18870	0.283019	0.583763	0.517929	PTPRN	1
GO:0061635	regulation of protein complex stability	1/443	14/18870	0.283019	0.583763	0.517929	SQSTM1	1
GO:0070341	fat cell proliferation	1/443	14/18870	0.283019	0.583763	0.517929	SQSTM1	1
GO:0070571	negative regulation of neuron projection regeneration	1/443	14/18870	0.283019	0.583763	0.517929	RGMA	1
GO:0070942	neutrophil mediated cytotoxicity	1/443	14/18870	0.283019	0.583763	0.517929	CXCL6	1
GO:0072160	nephron tubule epithelial cell differentiation	1/443	14/18870	0.283019	0.583763	0.517929	LIF	1
GO:0072672	neutrophil extravasation	1/443	14/18870	0.283019	0.583763	0.517929	RIPOR2	1
GO:0090649	response to oxygen-glucose deprivation	1/443	14/18870	0.283019	0.583763	0.517929	AQP3	1
GO:0097531	mast cell migration	1/443	14/18870	0.283019	0.583763	0.517929	KITLG	1
GO:0098814	spontaneous synaptic transmission	1/443	14/18870	0.283019	0.583763	0.517929	NSG1	1
GO:0098840	protein transport along microtubule	1/443	14/18870	0.283019	0.583763	0.517929	KIF5C	1
GO:0098883	synapse pruning	1/443	14/18870	0.283019	0.583763	0.517929	C3	1
GO:0099118	microtubule-based protein transport	1/443	14/18870	0.283019	0.583763	0.517929	KIF5C	1
GO:0099150	regulation of postsynaptic specialization assembly	1/443	14/18870	0.283019	0.583763	0.517929	GAP43	1
GO:0106070	regulation of adenylate cyclase-activating G protein-coupled receptor signaling pathway	1/443	14/18870	0.283019	0.583763	0.517929	APLP1	1
GO:0140042	lipid droplet formation	1/443	14/18870	0.283019	0.583763	0.517929	PLA2G4C	1
GO:1900025	negative regulation of substrate adhesion-dependent cell spreading	1/443	14/18870	0.283019	0.583763	0.517929	MELTF	1
GO:1900044	regulation of protein K63-linked ubiquitination	1/443	14/18870	0.283019	0.583763	0.517929	PARP10	1
GO:1900452	regulation of long-term synaptic depression	1/443	14/18870	0.283019	0.583763	0.517929	ADCY8	1
GO:1902047	polyamine transmembrane transport	1/443	14/18870	0.283019	0.583763	0.517929	OAZ3	1
GO:1903894	regulation of IRE1-mediated unfolded protein response	1/443	14/18870	0.283019	0.583763	0.517929	BAX	1
GO:1904321	response to forskolin	1/443	14/18870	0.283019	0.583763	0.517929	ADCY8	1
GO:1904322	cellular response to forskolin	1/443	14/18870	0.283019	0.583763	0.517929	ADCY8	1
GO:1905208	negative regulation of cardiocyte differentiation	1/443	14/18870	0.283019	0.583763	0.517929	FZD7	1
GO:2001053	regulation of mesenchymal cell apoptotic process	1/443	14/18870	0.283019	0.583763	0.517929	MSX2	1
GO:2001140	positive regulation of phospholipid transport	1/443	14/18870	0.283019	0.583763	0.517929	TRIAP1	1
GO:2001057	reactive nitrogen species metabolic process	3/443	79/18870	0.283472	0.584393	0.518488	GCH1/NQO1/PTX3	3
GO:0019216	regulation of lipid metabolic process	10/443	342/18870	0.28437	0.584984	0.519013	ACADL/ADM/APOC1/BMP6/C3/CCDC3/FBXW7/MLYCD/PDK4/RARRES2	10
GO:0070302	regulation of stress-activated protein kinase signaling cascade	6/443	189/18870	0.284697	0.584984	0.519013	EDA2R/FAS/FZD7/GADD45A/NPPA/RELL2	6
GO:0043473	pigmentation	4/443	115/18870	0.284837	0.584984	0.519013	ADAMTSL4/AP1S3/BAX/KITLG	4
GO:0001504	neurotransmitter uptake	2/443	45/18870	0.285239	0.584984	0.519013	GDNF/SLC6A4	2
GO:0010799	regulation of peptidyl-threonine phosphorylation	2/443	45/18870	0.285239	0.584984	0.519013	CEMIP/CHI3L1	2
GO:0045687	positive regulation of glial cell differentiation	2/443	45/18870	0.285239	0.584984	0.519013	LIF/SPINT1	2
GO:0051602	response to electrical stimulus	2/443	45/18870	0.285239	0.584984	0.519013	GRIA1/NQO1	2
GO:0062237	protein localization to postsynapse	2/443	45/18870	0.285239	0.584984	0.519013	NETO2/NSG1	2
GO:1900744	regulation of p38MAPK cascade	2/443	45/18870	0.285239	0.584984	0.519013	GADD45A/RELL2	2
GO:1902686	mitochondrial outer membrane permeabilization involved in programmed cell death	2/443	45/18870	0.285239	0.584984	0.519013	BAX/BBC3	2
GO:2000181	negative regulation of blood vessel morphogenesis	5/443	152/18870	0.286184	0.586619	0.520463	GADD45A/GDF2/PLK2/SEMA3E/THBS4	5
GO:0001933	negative regulation of protein phosphorylation	9/443	304/18870	0.286568	0.5871	0.52089	BAX/CDKN1A/CEBPA/GADD45A/NPPA/PPM1E/PTPRO/SH3GL2/UBASH3B	9
GO:0006839	mitochondrial transport	6/443	190/18870	0.288744	0.590757	0.524135	BAX/BBC3/CPT2/FBXW7/MGARP/PMAIP1	6
GO:0003407	neural retina development	3/443	80/18870	0.289884	0.590757	0.524135	GPM6A/NDP/NTRK2	3
GO:0007193	adenylate cyclase-inhibiting G protein-coupled receptor signaling pathway	3/443	80/18870	0.289884	0.590757	0.524135	GPR176/MCHR1/NPY1R	3
GO:0010633	negative regulation of epithelial cell migration	4/443	116/18870	0.290093	0.590757	0.524135	EPPK1/GADD45A/GDF2/PTPRR	4
GO:1901343	negative regulation of vasculature development	5/443	153/18870	0.290729	0.590757	0.524135	GADD45A/GDF2/PLK2/SEMA3E/THBS4	5
GO:0070663	regulation of leukocyte proliferation	8/443	267/18870	0.291657	0.590757	0.524135	CD55/CDKN1A/CSF1/IL6/INPP5D/KITLG/NMB/TNFRSF21	8
GO:0040013	negative regulation of locomotion	12/443	423/18870	0.292477	0.590757	0.524135	CHRD/DNAI3/EPPK1/GADD45A/GDF2/IL24/PLXNB3/PTPRO/PTPRR/RIPOR2/SEMA3E/TP53INP1	12
GO:0021543	pallium development	6/443	191/18870	0.292803	0.590757	0.524135	BAX/GRIA1/KCNA2/MGARP/NEFL/NTRK2	6
GO:0006858	extracellular transport	2/443	46/18870	0.29397	0.590757	0.524135	CABYR/ROPN1L	2
GO:0030517	negative regulation of axon extension	2/443	46/18870	0.29397	0.590757	0.524135	NTN1/SEMA3E	2
GO:0031018	endocrine pancreas development	2/443	46/18870	0.29397	0.590757	0.524135	BMP6/IL6	2
GO:0032768	regulation of monooxygenase activity	2/443	46/18870	0.29397	0.590757	0.524135	GCH1/GDNF	2
GO:0032892	positive regulation of organic acid transport	2/443	46/18870	0.29397	0.590757	0.524135	PLA2G4A/PLA2R1	2
GO:0034314	Arp2/3 complex-mediated actin nucleation	2/443	46/18870	0.29397	0.590757	0.524135	DNAI3/WIPF3	2
GO:0045646	regulation of erythrocyte differentiation	2/443	46/18870	0.29397	0.590757	0.524135	INHBA/INPP5D	2
GO:0060711	labyrinthine layer development	2/443	46/18870	0.29397	0.590757	0.524135	ADM/SPINT1	2
GO:0085029	extracellular matrix assembly	2/443	46/18870	0.29397	0.590757	0.524135	HAS3/LOX	2
GO:0090224	regulation of spindle organization	2/443	46/18870	0.29397	0.590757	0.524135	ANKRD53/FSD1	2
GO:1902175	regulation of oxidative stress-induced intrinsic apoptotic signaling pathway	2/443	46/18870	0.29397	0.590757	0.524135	FBXW7/GPX1	2
GO:2001239	regulation of extrinsic apoptotic signaling pathway in absence of ligand	2/443	46/18870	0.29397	0.590757	0.524135	GDNF/INHBA	2
GO:0042303	molting cycle	4/443	117/18870	0.295362	0.590757	0.524135	INHBA/KRT17/MSX2/TSPEAR	4
GO:0042633	hair cycle	4/443	117/18870	0.295362	0.590757	0.524135	INHBA/KRT17/MSX2/TSPEAR	4
GO:0002720	positive regulation of cytokine production involved in immune response	3/443	81/18870	0.296306	0.590757	0.524135	CD55/IL6/LACC1	3
GO:0003151	outflow tract morphogenesis	3/443	81/18870	0.296306	0.590757	0.524135	DHRS3/MSX2/NPY1R	3
GO:0007405	neuroblast proliferation	3/443	81/18870	0.296306	0.590757	0.524135	HAPLN3/HHIP/PLXNB2	3
GO:0030500	regulation of bone mineralization	3/443	81/18870	0.296306	0.590757	0.524135	BMP6/ECM1/TENT5A	3
GO:0120193	tight junction organization	3/443	81/18870	0.296306	0.590757	0.524135	CLDN1/LSR/MARVELD2	3
GO:0051403	stress-activated MAPK cascade	7/443	230/18870	0.296534	0.590757	0.524135	EDA2R/FAS/FZD7/GADD45A/MAPK13/NPPA/RELL2	7
GO:0006874	intracellular calcium ion homeostasis	9/443	308/18870	0.299319	0.590757	0.524135	ADCY8/BAX/CEMIP/EDN2/GRIA1/HAP1/KEL/MCOLN3/UBASH3B	9
GO:0001711	endodermal cell fate commitment	1/443	15/18870	0.299863	0.590757	0.524135	MESP1	1
GO:0001768	establishment of T cell polarity	1/443	15/18870	0.299863	0.590757	0.524135	RIPOR2	1
GO:0002517	T cell tolerance induction	1/443	15/18870	0.299863	0.590757	0.524135	HLA-B	1
GO:0003198	epithelial to mesenchymal transition involved in endocardial cushion formation	1/443	15/18870	0.299863	0.590757	0.524135	MSX2	1
GO:0006271	DNA strand elongation involved in DNA replication	1/443	15/18870	0.299863	0.590757	0.524135	PCNA	1
GO:0007567	parturition	1/443	15/18870	0.299863	0.590757	0.524135	PLA2G4C	1
GO:0010889	regulation of sequestering of triglyceride	1/443	15/18870	0.299863	0.590757	0.524135	PLIN2	1
GO:0015670	carbon dioxide transport	1/443	15/18870	0.299863	0.590757	0.524135	CA2	1
GO:0015816	glycine transport	1/443	15/18870	0.299863	0.590757	0.524135	SLC36A1	1
GO:0016322	neuron remodeling	1/443	15/18870	0.299863	0.590757	0.524135	C3	1
GO:0021694	cerebellar Purkinje cell layer formation	1/443	15/18870	0.299863	0.590757	0.524135	WHRN	1
GO:0030007	intracellular potassium ion homeostasis	1/443	15/18870	0.299863	0.590757	0.524135	KCNJ2	1
GO:0032933	SREBP signaling pathway	1/443	15/18870	0.299863	0.590757	0.524135	FBXW7	1
GO:0033008	positive regulation of mast cell activation involved in immune response	1/443	15/18870	0.299863	0.590757	0.524135	ADORA2B	1
GO:0033189	response to vitamin A	1/443	15/18870	0.299863	0.590757	0.524135	TYMS	1
GO:0034310	primary alcohol catabolic process	1/443	15/18870	0.299863	0.590757	0.524135	ALDH1B1	1
GO:0036376	sodium ion export across plasma membrane	1/443	15/18870	0.299863	0.590757	0.524135	NPPA	1
GO:0036446	myofibroblast differentiation	1/443	15/18870	0.299863	0.590757	0.524135	TP53INP1	1
GO:0043306	positive regulation of mast cell degranulation	1/443	15/18870	0.299863	0.590757	0.524135	ADORA2B	1
GO:0043518	negative regulation of DNA damage response, signal transduction by p53 class mediator	1/443	15/18870	0.299863	0.590757	0.524135	MDM2	1
GO:0044849	estrous cycle	1/443	15/18870	0.299863	0.590757	0.524135	PCNA	1
GO:0045187	regulation of circadian sleep/wake cycle, sleep	1/443	15/18870	0.299863	0.590757	0.524135	KCNA2	1
GO:0045475	locomotor rhythm	1/443	15/18870	0.299863	0.590757	0.524135	KCND2	1
GO:0045838	positive regulation of membrane potential	1/443	15/18870	0.299863	0.590757	0.524135	GRIA1	1
GO:0046321	positive regulation of fatty acid oxidation	1/443	15/18870	0.299863	0.590757	0.524135	MLYCD	1
GO:0048308	organelle inheritance	1/443	15/18870	0.299863	0.590757	0.524135	PLK3	1
GO:0048313	Golgi inheritance	1/443	15/18870	0.299863	0.590757	0.524135	PLK3	1
GO:0048368	lateral mesoderm development	1/443	15/18870	0.299863	0.590757	0.524135	MESP1	1
GO:0048820	hair follicle maturation	1/443	15/18870	0.299863	0.590757	0.524135	MSX2	1
GO:0048934	peripheral nervous system neuron differentiation	1/443	15/18870	0.299863	0.590757	0.524135	NTRK2	1
GO:0048935	peripheral nervous system neuron development	1/443	15/18870	0.299863	0.590757	0.524135	NTRK2	1
GO:0050910	detection of mechanical stimulus involved in sensory perception of sound	1/443	15/18870	0.299863	0.590757	0.524135	WHRN	1
GO:0060009	Sertoli cell development	1/443	15/18870	0.299863	0.590757	0.524135	SDC1	1
GO:0060026	convergent extension	1/443	15/18870	0.299863	0.590757	0.524135	MESP1	1
GO:0060099	regulation of phagocytosis, engulfment	1/443	15/18870	0.299863	0.590757	0.524135	C3	1
GO:0061684	chaperone-mediated autophagy	1/443	15/18870	0.299863	0.590757	0.524135	PLK3	1
GO:0070365	hepatocyte differentiation	1/443	15/18870	0.299863	0.590757	0.524135	MESP1	1
GO:0072498	embryonic skeletal joint development	1/443	15/18870	0.299863	0.590757	0.524135	WNT9A	1
GO:0072537	fibroblast activation	1/443	15/18870	0.299863	0.590757	0.524135	MDM2	1
GO:0090030	regulation of steroid hormone biosynthetic process	1/443	15/18870	0.299863	0.590757	0.524135	BMP6	1
GO:0090209	negative regulation of triglyceride metabolic process	1/443	15/18870	0.299863	0.590757	0.524135	FBXW7	1
[truncated: 1,953 more rows]

## Sheet: GO_MF_UP
ID	Description	GeneRatio	BgRatio	pvalue	p.adjust	qvalue	geneID	Count
GO:0005125	cytokine activity	20/453	237/18496	1.6813e-06	0.00122231	0.00113975	BMP6/CCL3L1/CSF1/CXCL1/CXCL2/CXCL5/CXCL6/CXCL8/GDF15/GDF2/GREM2/IL24/IL6/INHBA/KITLG/LIF/NDP/NRG1/TNFRSF11B/WNT9A	20
GO:0008083	growth factor activity	15/453	162/18496	1.10377e-05	0.0040122	0.00374119	BMP6/CSF1/CXCL1/EFEMP1/EREG/GDF15/GDF2/GDNF/IL6/INHBA/KITLG/LIF/NRG1/OSGIN1/THBS4	15
GO:0030527	structural constituent of chromatin	11/453	97/18496	2.5214e-05	0.0061102	0.00569749	H1-2/H2AC11/H2AC13/H2BC11/H2BC18/H2BC21/H2BC4/H2BC8/H3C10/H4C5/H4C8	11
GO:0001664	G protein-coupled receptor binding	20/453	291/18496	3.54344e-05	0.00644021	0.0060052	ADM/APLP1/C3/CCL3L1/CXCL1/CXCL2/CXCL5/CXCL6/CXCL8/EDN2/FZD7/GNAL/GRIA1/NDP/NECAB2/NMB/NPPA/PMCH/TAC1/WNT9A	20
GO:0045236	CXCR chemokine receptor binding	5/453	18/18496	5.67318e-05	0.00824881	0.00769164	CXCL1/CXCL2/CXCL5/CXCL6/CXCL8	5
GO:0005539	glycosaminoglycan binding	17/453	240/18496	9.35333e-05	0.0113331	0.0105676	ADAMTS8/APLP1/CEL/CEMIP/CXCL6/CXCL8/GREM2/HAPLN3/LIPG/LRPAP1/NELL2/PCOLCE2/SERPIND1/SPOCK2/SULF2/THBS4/VTN	17
GO:0005035	death receptor activity	4/453	13/18496	0.000212978	0.0221193	0.0206252	EDA2R/FAS/TNFRSF10A/TNFRSF10B	4
GO:0005518	collagen binding	8/453	68/18496	0.000248402	0.0225736	0.0210488	ACHE/DDR1/ITGA1/ITGA11/LOX/PCOLCE2/RELL2/VTN	8
GO:0008201	heparin binding	13/453	174/18496	0.000367142	0.0296569	0.0276537	ADAMTS8/APLP1/CEL/CXCL6/CXCL8/GREM2/LIPG/LRPAP1/NELL2/PCOLCE2/SERPIND1/THBS4/VTN	13
GO:0098918	structural constituent of synapse	5/453	27/18496	0.000445688	0.0324015	0.030213	INA/NEFL/PCLO/POTEE/POTEF	5
GO:0008009	chemokine activity	6/453	49/18496	0.00119704	0.0739732	0.0689766	CCL3L1/CXCL1/CXCL2/CXCL5/CXCL6/CXCL8	6
GO:1901681	sulfur compound binding	16/453	275/18496	0.00129046	0.0739732	0.0689766	ACADL/ADAMTS8/APLP1/CEL/CXCL6/CXCL8/FTL/GAL3ST4/GREM2/LIPG/LRPAP1/NELL2/PCOLCE2/SERPIND1/THBS4/VTN	16
GO:0052689	carboxylic ester hydrolase activity	11/453	153/18496	0.00139393	0.0739732	0.0689766	ACHE/CA2/CEL/CES3/ENPP2/LCAT/LIPG/NCEH1/PLA2G4A/PLA2G4C/PLA2G7	11
GO:0071855	neuropeptide receptor binding	5/453	35/18496	0.00152606	0.0739732	0.0689766	EDN2/NMB/NPPA/PMCH/TAC1	5
GO:0099186	structural constituent of postsynapse	4/453	21/18496	0.00152627	0.0739732	0.0689766	INA/NEFL/POTEE/POTEF	4
GO:0016684	oxidoreductase activity, acting on peroxide as acceptor	6/453	57/18496	0.0026363	0.119787	0.111696	DUOX2/GPX1/GPX3/GSTZ1/SESN1/SESN2	6
GO:0030247	polysaccharide binding	4/453	25/18496	0.00298606	0.127698	0.119073	ENPP2/PTX3/STBD1/VTN	4
GO:0005216	monoatomic ion channel activity	21/453	443/18496	0.00317857	0.128379	0.119707	CLCNKA/GJD3/GPM6A/GRIA1/GRIK1/HCN2/KCNA2/KCNC3/KCND2/KCNIP3/KCNJ2/KCNK6/MCOLN3/P2RX6/SCN3A/SCN4B/SLC26A9/SLC4A11/SLC6A4/TMEM63C/UNC80	21
GO:0005261	monoatomic cation channel activity	17/453	333/18496	0.00365363	0.139799	0.130357	GPM6A/GRIK1/HCN2/KCNA2/KCNC3/KCND2/KCNIP3/KCNJ2/KCNK6/MCOLN3/P2RX6/SCN3A/SCN4B/SLC4A11/SLC6A4/TMEM63C/UNC80	17
GO:0005272	sodium channel activity	5/453	43/18496	0.00385625	0.140175	0.130707	GRIK1/HCN2/SCN3A/SCN4B/SLC4A11	5
GO:0016209	antioxidant activity	7/453	83/18496	0.00422995	0.140932	0.131412	DUOX2/GPX1/GPX3/GSTZ1/NQO1/SESN2/TP53INP1	7
GO:0035254	glutamate receptor binding	5/453	44/18496	0.00426478	0.140932	0.131412	GRIA1/NECAB2/NETO2/NSG1/SQSTM1	5
GO:0005178	integrin binding	10/453	154/18496	0.00471059	0.148896	0.138839	ADAMTS8/EGFL6/ICAM1/ITGA1/ITGA11/MFGE8/NRG1/SLC6A4/THBS4/VTN	10
GO:0098631	cell adhesion mediator activity	6/453	65/18496	0.00509611	0.149101	0.13903	BAIAP2L1/ITGA1/ITGA11/NINJ1/NRCAM/PLXNB3	6
GO:0070566	adenylyltransferase activity	4/453	29/18496	0.00519098	0.149101	0.13903	NMNAT3/PAPSS2/TENT5A/TENT5C	4
GO:0042043	neurexin family protein binding	3/453	15/18496	0.00533235	0.149101	0.13903	CPE/SYTL1/SYTL2	3
GO:0004222	metalloendopeptidase activity	8/453	110/18496	0.00566329	0.152489	0.142189	ADAMTS17/ADAMTS7/ADAMTS8/KEL/MMP11/PAPPA/TLL1/TRABD2B	8
GO:0140359	ABC-type transporter activity	5/453	48/18496	0.00620976	0.157995	0.147323	ABCA12/ABCA5/ABCC3/ABCC4/TAP1	5
GO:0005200	structural constituent of cytoskeleton	8/453	112/18496	0.00630241	0.157995	0.147323	ANK1/EPB41L4B/INA/KRT19/NEFL/POTEE/POTEF/PPL	8
GO:1901618	organic hydroxy compound transmembrane transporter activity	5/453	53/18496	0.00942429	0.223215	0.208138	ABCC3/ABCC4/AQP3/SLC6A4/STRA6	5
GO:0042379	chemokine receptor binding	6/453	74/18496	0.00951811	0.223215	0.208138	CCL3L1/CXCL1/CXCL2/CXCL5/CXCL6/CXCL8	6
GO:0005267	potassium channel activity	8/453	122/18496	0.0103509	0.230361	0.214801	GRIK1/HCN2/KCNA2/KCNC3/KCND2/KCNIP3/KCNJ2/KCNK6	8
GO:0004601	peroxidase activity	5/453	55/18496	0.0109812	0.230361	0.214801	DUOX2/GPX1/GPX3/GSTZ1/SESN2	5
GO:0008374	O-acyltransferase activity	5/453	55/18496	0.0109812	0.230361	0.214801	CPT2/LCAT/PIGW/PLA2G4A/PLA2G4C	5
GO:0046982	protein heterodimerization activity	16/453	344/18496	0.0110903	0.230361	0.214801	ABTB3/ADCY8/ATF3/BAX/BMP6/GADD45A/H2AC11/H2AC13/H2BC11/H2BC18/H2BC21/H2BC4/H2BC8/H3C10/H4C5/H4C8	16
GO:0015103	inorganic anion transmembrane transporter activity	9/453	153/18496	0.0131964	0.258725	0.241249	ABCC3/ABCC4/ADAMTS8/CLCNKA/SLC12A4/SLC26A9/SLC37A1/SLC4A11/SLC6A4	9
GO:0016298	lipase activity	8/453	128/18496	0.0135594	0.258725	0.241249	CEL/ENPP2/LCAT/LIPG/NCEH1/PLA2G4A/PLA2G4C/PLA2G7	8
GO:1901682	sulfur compound transmembrane transporter activity	5/453	58/18496	0.0136317	0.258725	0.241249	ABCC3/ABCC4/SLC26A9/SLC36A1/SLC43A2	5
GO:0022839	monoatomic ion gated channel activity	15/453	325/18496	0.0145588	0.258725	0.241249	CLCNKA/GRIA1/GRIK1/HCN2/KCNA2/KCNC3/KCND2/KCNIP3/KCNJ2/KCNK6/MCOLN3/P2RX6/SCN3A/SCN4B/TMEM63C	15
GO:0022836	gated channel activity	15/453	326/18496	0.0149314	0.258725	0.241249	CLCNKA/GRIA1/GRIK1/HCN2/KCNA2/KCNC3/KCND2/KCNIP3/KCNJ2/KCNK6/MCOLN3/P2RX6/SCN3A/SCN4B/TMEM63C	15
GO:0015079	potassium ion transmembrane transporter activity	9/453	157/18496	0.0153967	0.258725	0.241249	GRIK1/HCN2/KCNA2/KCNC3/KCND2/KCNIP3/KCNJ2/KCNK6/SLC12A4	9
GO:0004175	endopeptidase activity	17/453	389/18496	0.0158639	0.258725	0.241249	ADAMTS17/ADAMTS7/ADAMTS8/C1R/CTSH/KDM8/KEL/MMP11/NRIP3/PAPPA/PIDD1/PLAU/PRSS12/PSMB10/SEC11C/TLL1/TRABD2B	17
GO:0004602	glutathione peroxidase activity	3/453	22/18496	0.015903	0.258725	0.241249	GPX1/GPX3/GSTZ1	3
GO:0005248	voltage-gated sodium channel activity	3/453	22/18496	0.015903	0.258725	0.241249	HCN2/SCN3A/SCN4B	3
GO:0008237	metallopeptidase activity	10/453	185/18496	0.0160146	0.258725	0.241249	ADAMTS17/ADAMTS7/ADAMTS8/CPE/KEL/MMP11/PAPPA/RNPEP/TLL1/TRABD2B	10
GO:0005126	cytokine receptor binding	13/453	273/18496	0.0174993	0.272059	0.253683	CCL3L1/CSF1/CXCL1/CXCL2/CXCL5/CXCL6/CXCL8/ECM1/IL6/KITLG/LIF/PIDD1/TMBIM1	13
GO:0035255	ionotropic glutamate receptor binding	3/453	23/18496	0.0179626	0.272059	0.253683	NETO2/NSG1/SQSTM1	3
GO:0043274	phospholipase binding	3/453	23/18496	0.0179626	0.272059	0.253683	NEFL/PLA2R1/SELE	3
GO:0016810	hydrolase activity, acting on carbon-nitrogen (but not peptide) bonds	8/453	136/18496	0.0188945	0.280333	0.261398	ACER2/APOBEC3C/CRMP1/DPYSL4/GCH1/GLS2/LACC1/NADSYN1	8
GO:0038024	cargo receptor activity	5/453	64/18496	0.0201551	0.287427	0.268013	ACKR2/ENPP2/SDC1/STBD1/VTN	5
GO:0004622	lysophospholipase activity	3/453	24/18496	0.0201634	0.287427	0.268013	ENPP2/PLA2G4A/PLA2G4C	3
GO:0005031	tumor necrosis factor receptor activity	2/453	10/18496	0.0236471	0.301604	0.281233	EDA2R/FAS	2
GO:0015114	phosphate ion transmembrane transporter activity	2/453	10/18496	0.0236471	0.301604	0.281233	ADAMTS8/SLC37A1	2
GO:0015658	branched-chain amino acid transmembrane transporter activity	2/453	10/18496	0.0236471	0.301604	0.281233	SLC43A2/SLC6A15	2
GO:0043121	neurotrophin binding	2/453	10/18496	0.0236471	0.301604	0.281233	HAP1/NTRK2	2
GO:0043225	ATPase-coupled inorganic anion transmembrane transporter activity	2/453	10/18496	0.0236471	0.301604	0.281233	ABCC3/ABCC4	2
GO:0098973	structural constituent of postsynaptic actin cytoskeleton	2/453	10/18496	0.0236471	0.301604	0.281233	POTEE/POTEF	2
GO:0061134	peptidase regulator activity	11/453	228/18496	0.0252831	0.308663	0.287814	C3/COL7A1/CTSH/PAPLN/PCOLCE2/PI15/PI3/RPS27L/SERPIND1/SPINT1/SPOCK2	11
GO:0015175	neutral L-amino acid transmembrane transporter activity	4/453	46/18496	0.0257922	0.308663	0.287814	SLC36A1/SLC38A4/SLC43A2/SLC6A15	4
GO:0005244	voltage-gated monoatomic ion channel activity	10/453	200/18496	0.0258988	0.308663	0.287814	CLCNKA/HCN2/KCNA2/KCNC3/KCND2/KCNIP3/KCNJ2/KCNK6/SCN3A/SCN4B	10
GO:0022832	voltage-gated channel activity	10/453	200/18496	0.0258988	0.308663	0.287814	CLCNKA/HCN2/KCNA2/KCNC3/KCND2/KCNIP3/KCNJ2/KCNK6/SCN3A/SCN4B	10
GO:0005044	scavenger receptor activity	3/453	27/18496	0.0276152	0.313269	0.29211	ACKR2/ENPP2/VTN	3
GO:0008198	ferrous iron binding	3/453	27/18496	0.0276152	0.313269	0.29211	EGLN3/FTL/HAAO	3
GO:0015271	outward rectifier potassium channel activity	3/453	27/18496	0.0276152	0.313269	0.29211	KCNA2/KCND2/KCNK6	3
GO:0016670	oxidoreductase activity, acting on a sulfur group of donors, oxygen as acceptor	2/453	11/18496	0.0284399	0.313269	0.29211	ERO1B/PCYOX1L	2
GO:0102545	phosphatidyl phospholipase B activity	2/453	11/18496	0.0284399	0.313269	0.29211	PLA2G4A/PLA2G4C	2
GO:0005452	solute:inorganic anion antiporter activity	3/453	28/18496	0.0303816	0.329663	0.307396	SLC26A9/SLC37A1/SLC4A11	3
GO:0005416	amino acid:monoatomic cation symporter activity	3/453	29/18496	0.0332882	0.343874	0.320647	SLC36A1/SLC38A4/SLC6A15	3
GO:0033612	receptor serine/threonine kinase binding	3/453	29/18496	0.0332882	0.343874	0.320647	BMP6/INHBA/MDM2	3
GO:0017154	semaphorin receptor activity	2/453	12/18496	0.0335833	0.343874	0.320647	PLXNB2/PLXNB3	2
GO:1990817	poly(A) RNA polymerase activity	2/453	12/18496	0.0335833	0.343874	0.320647	TENT5A/TENT5C	2
GO:0005249	voltage-gated potassium channel activity	6/453	99/18496	0.0348001	0.351385	0.32765	HCN2/KCNA2/KCNC3/KCND2/KCNJ2/KCNK6	6
GO:0061459	L-arginine transmembrane transporter activity	2/453	13/18496	0.0390573	0.383712	0.357794	SLC25A15/SLC38A4	2
GO:0071714	icosanoid transmembrane transporter activity	2/453	13/18496	0.0390573	0.383712	0.357794	ABCC3/ABCC4	2
GO:0015081	sodium ion transmembrane transporter activity	8/453	157/18496	0.0397057	0.384881	0.358884	GRIK1/HCN2/SCN3A/SCN4B/SLC38A4/SLC4A11/SLC6A15/SLC6A4	8
GO:0033218	amide binding	16/453	405/18496	0.0420879	0.402479	0.375293	ACADL/ACHE/CEMIP/CLSTN2/FBXO2/GHR/GRIA1/HLA-B/HLA-C/INHBA/LRPAP1/MCHR1/NPY1R/PLA2G4A/TAP1/TYMS	16
GO:0017147	Wnt-protein binding	3/453	32/18496	0.0428385	0.402479	0.375293	FZD7/PTPRO/TRABD2B	3
GO:0046873	metal ion transmembrane transporter activity	17/453	441/18496	0.0447711	0.402479	0.375293	GPM6A/GRIK1/HCN2/KCNA2/KCNC3/KCND2/KCNIP3/KCNJ2/KCNK6/MCOLN3/SCN3A/SCN4B/SLC12A4/SLC38A4/SLC4A11/SLC6A15/SLC6A4	17
GO:0004065	arylsulfatase activity	2/453	14/18496	0.0448429	0.402479	0.375293	ARSJ/SULF2	2
GO:0008559	ABC-type xenobiotic transporter activity	2/453	14/18496	0.0448429	0.402479	0.375293	ABCC3/ABCC4	2
GO:0030983	mismatched DNA binding	2/453	14/18496	0.0448429	0.402479	0.375293	PCNA/XPC	2
GO:0046943	carboxylic acid transmembrane transporter activity	8/453	164/18496	0.0491235	0.414569	0.386566	ABCC3/ABCC4/SLC25A15/SLC26A9/SLC36A1/SLC38A4/SLC43A2/SLC6A15	8
GO:0016831	carboxy-lyase activity	3/453	34/18496	0.0498829	0.414569	0.386566	GAD1/MLYCD/ODC1	3
GO:0005342	organic acid transmembrane transporter activity	8/453	165/18496	0.0505775	0.414569	0.386566	ABCC3/ABCC4/SLC25A15/SLC26A9/SLC36A1/SLC38A4/SLC43A2/SLC6A15	8
GO:0004029	aldehyde dehydrogenase (NAD+) activity	2/453	15/18496	0.0509214	0.414569	0.386566	ALDH1A3/ALDH1B1	2
GO:0016812	hydrolase activity, acting on carbon-nitrogen (but not peptide) bonds, in cyclic amides	2/453	15/18496	0.0509214	0.414569	0.386566	CRMP1/DPYSL4	2
GO:0031005	filamin binding	2/453	15/18496	0.0509214	0.414569	0.386566	CRMP1/DPYSL4	2
GO:0031406	carboxylic acid binding	9/453	195/18496	0.0512386	0.414569	0.386566	APOC1/EGLN3/PRR7/SELE/SESN1/SESN2/ST8SIA2/TDO2/TYMS	9
GO:0005201	extracellular matrix structural constituent	8/453	166/18496	0.0520591	0.414569	0.386566	CHI3L1/CILP/COL7A1/ECM1/EFEMP1/MFGE8/SBSPON/VTN	8
GO:0017171	serine hydrolase activity	9/453	196/18496	0.0526015	0.414569	0.386566	ACHE/C1R/CTSH/MMP11/NCEH1/PLAU/PRSS12/SEC11C/TLL1	9
GO:0005546	phosphatidylinositol-4,5-bisphosphate binding	5/453	83/18496	0.0529815	0.414569	0.386566	FZD7/GSDME/KCNJ2/PHLDA3/SYTL2	5
GO:0099094	ligand-gated monoatomic cation channel activity	6/453	110/18496	0.0534324	0.414569	0.386566	GRIK1/HCN2/KCNJ2/KCNK6/MCOLN3/P2RX6	6
GO:0004623	phospholipase A2 activity	3/453	35/18496	0.0536031	0.414569	0.386566	PLA2G4A/PLA2G4C/PLA2G7	3
GO:0005154	epidermal growth factor receptor binding	3/453	35/18496	0.0536031	0.414569	0.386566	EFEMP1/EREG/FAM83B	3
GO:0072341	modified amino acid binding	5/453	84/18496	0.055255	0.416551	0.388415	CAVIN2/GAP43/MFGE8/SYTL2/TYMS	5
GO:0022858	alanine transmembrane transporter activity	2/453	16/18496	0.0572752	0.416551	0.388415	SLC36A1/SLC38A4	2
GO:0016814	hydrolase activity, acting on carbon-nitrogen (but not peptide) bonds, in cyclic amidines	3/453	36/18496	0.0574526	0.416551	0.388415	APOBEC3C/GCH1/LACC1	3
GO:0001540	amyloid-beta binding	5/453	85/18496	0.0575841	0.416551	0.388415	ACHE/CLSTN2/FBXO2/GRIA1/LRPAP1	5
GO:0015171	amino acid transmembrane transporter activity	5/453	85/18496	0.0575841	0.416551	0.388415	SLC25A15/SLC36A1/SLC38A4/SLC43A2/SLC6A15	5
GO:0042562	hormone binding	5/453	85/18496	0.0575841	0.416551	0.388415	ALDH1A3/CTSH/GHR/INHBA/MCHR1	5
GO:0042277	peptide binding	13/453	325/18496	0.0578702	0.416551	0.388415	ACHE/CEMIP/CLSTN2/FBXO2/GHR/GRIA1/HLA-B/HLA-C/INHBA/LRPAP1/MCHR1/NPY1R/TAP1	13
GO:0005109	frizzled binding	3/453	37/18496	0.0614291	0.422236	0.393716	FZD7/NDP/WNT9A	3
GO:0042910	xenobiotic transmembrane transporter activity	3/453	37/18496	0.0614291	0.422236	0.393716	ABCC3/ABCC4/SLC36A1	3
GO:0004030	aldehyde dehydrogenase [NAD(P)+] activity	2/453	17/18496	0.0638872	0.422236	0.393716	ALDH1A3/ALDH1B1	2
GO:0005001	transmembrane receptor protein tyrosine phosphatase activity	2/453	17/18496	0.0638872	0.422236	0.393716	PTPRO/PTPRR	2
GO:0008484	sulfuric ester hydrolase activity	2/453	17/18496	0.0638872	0.422236	0.393716	ARSJ/SULF2	2
GO:0016854	racemase and epimerase activity	2/453	17/18496	0.0638872	0.422236	0.393716	DHRS9/DSEL	2
GO:0019198	transmembrane receptor protein phosphatase activity	2/453	17/18496	0.0638872	0.422236	0.393716	PTPRO/PTPRR	2
GO:0047498	calcium-dependent phospholipase A2 activity	2/453	17/18496	0.0638872	0.422236	0.393716	PLA2G4A/PLA2G4C	2
GO:0070064	proline-rich region binding	2/453	17/18496	0.0638872	0.422236	0.393716	BAIAP2L1/GHR	2
GO:0001786	phosphatidylserine binding	4/453	62/18496	0.0653083	0.42774	0.398848	CAVIN2/GAP43/MFGE8/SYTL2	4
GO:0030414	peptidase inhibitor activity	8/453	175/18496	0.0666498	0.428572	0.399624	C3/COL7A1/PAPLN/PI15/PI3/SERPIND1/SPINT1/SPOCK2	8
GO:0015294	solute:monoatomic cation symporter activity	6/453	117/18496	0.0679262	0.428572	0.399624	SLC12A4/SLC2A9/SLC36A1/SLC38A4/SLC6A15/SLC6A4	6
GO:0015276	ligand-gated monoatomic ion channel activity	7/453	146/18496	0.0680721	0.428572	0.399624	GRIA1/GRIK1/HCN2/KCNJ2/KCNK6/MCOLN3/P2RX6	7
GO:0043177	organic acid binding	9/453	207/18496	0.0691651	0.428572	0.399624	APOC1/EGLN3/PRR7/SELE/SESN1/SESN2/ST8SIA2/TDO2/TYMS	9
GO:0016779	nucleotidyltransferase activity	7/453	147/18496	0.0700521	0.428572	0.399624	NMNAT3/PAPSS2/PARP10/POLH/POLR2A/TENT5A/TENT5C	7
GO:0022834	ligand-gated channel activity	7/453	147/18496	0.0700521	0.428572	0.399624	GRIA1/GRIK1/HCN2/KCNJ2/KCNK6/MCOLN3/P2RX6	7
GO:0008970	phospholipase A1 activity	2/453	18/18496	0.0707409	0.428572	0.399624	LIPG/PLA2G4C	2
GO:0030297	transmembrane receptor protein tyrosine kinase activator activity	2/453	18/18496	0.0707409	0.428572	0.399624	EREG/NRG1	2
GO:0031690	adrenergic receptor binding	2/453	18/18496	0.0707409	0.428572	0.399624	APLP1/GRIA1	2
GO:0030246	carbohydrate binding	11/453	273/18496	0.0737306	0.431049	0.401934	CHI3L1/CHI3L2/CHODL/EGLN3/ENPP2/FBXO2/PLA2R1/PTX3/SELE/STBD1/VTN	11
GO:0004177	aminopeptidase activity	3/453	40/18496	0.0740975	0.431049	0.401934	CTSH/KDM8/RNPEP	3
GO:0071949	FAD binding	3/453	40/18496	0.0740975	0.431049	0.401934	AOX1/ERO1B/STEAP3	3
GO:0140313	molecular sequestering activity	3/453	40/18496	0.0740975	0.431049	0.401934	C1R/CDKN1A/SESN2	3
GO:0015293	symporter activity	7/453	149/18496	0.0741143	0.431049	0.401934	SLC12A4/SLC2A9/SLC36A1/SLC38A4/SLC4A11/SLC6A15/SLC6A4	7
GO:0004970	ionotropic glutamate receptor activity	2/453	19/18496	0.0778207	0.435967	0.406519	GRIA1/GRIK1	2
GO:0005372	water transmembrane transporter activity	2/453	19/18496	0.0778207	0.435967	0.406519	AQP3/SLC4A11	2
GO:0015125	bile acid transmembrane transporter activity	2/453	19/18496	0.0778207	0.435967	0.406519	ABCC3/ABCC4	2
GO:0002039	p53 binding	4/453	66/18496	0.0783379	0.435967	0.406519	MDM2/PLK3/TRIAP1/ZNF385A	4
GO:0015179	L-amino acid transmembrane transporter activity	4/453	66/18496	0.0783379	0.435967	0.406519	SLC25A15/SLC36A1/SLC38A4/SLC43A2	4
GO:0140299	small molecule sensor activity	3/453	41/18496	0.078558	0.435967	0.406519	RAD51C/TMEM63C/XPC	3
GO:0022843	voltage-gated monoatomic cation channel activity	7/453	153/18496	0.0826472	0.454971	0.42424	HCN2/KCNA2/KCNC3/KCND2/KCNJ2/KCNK6/SCN3A	7
GO:0004745	NAD-retinol dehydrogenase activity	2/453	20/18496	0.0851115	0.454971	0.42424	DHRS3/DHRS9	2
GO:0010314	phosphatidylinositol-5-phosphate binding	2/453	20/18496	0.0851115	0.454971	0.42424	PHLDA3/PLA2G4A	2
GO:0015174	basic amino acid transmembrane transporter activity	2/453	20/18496	0.0851115	0.454971	0.42424	SLC25A15/SLC38A4	2
GO:0036122	BMP binding	2/453	20/18496	0.0851115	0.454971	0.42424	CHRD/GREM2	2
GO:0042626	ATPase-coupled transmembrane transporter activity	5/453	96/18496	0.0868364	0.460803	0.429678	ABCA12/ABCA5/ABCC3/ABCC4/TAP1	5
GO:0005179	hormone activity	6/453	126/18496	0.0895952	0.471998	0.440117	ADM/EDN2/INHBA/NMB/NPPA/PMCH	6
GO:0030276	clathrin binding	4/453	70/18496	0.0925584	0.474079	0.442057	AP1S3/CEMIP/EPN3/NSG1	4
GO:0005123	death receptor binding	2/453	21/18496	0.0925986	0.474079	0.442057	PIDD1/TMBIM1	2
GO:0005326	neurotransmitter transmembrane transporter activity	2/453	21/18496	0.0925986	0.474079	0.442057	SLC6A15/SLC6A4	2
GO:0008656	cysteine-type endopeptidase activator activity involved in apoptotic process	2/453	21/18496	0.0925986	0.474079	0.442057	CTSH/RPS27L	2
GO:0003684	damaged DNA binding	4/453	71/18496	0.0962929	0.489545	0.456479	DDB2/PCNA/POLH/XPC	4
GO:0015377	chloride:monoatomic cation symporter activity	2/453	22/18496	0.100268	0.502724	0.468767	SLC12A4/SLC6A4	2
GO:0033691	sialic acid binding	2/453	22/18496	0.100268	0.502724	0.468767	SELE/ST8SIA2	2
GO:0004867	serine-type endopeptidase inhibitor activity	5/453	101/18496	0.102274	0.509271	0.474872	COL7A1/PAPLN/PI3/SERPIND1/SPINT1	5
GO:0042605	peptide antigen binding	3/453	47/18496	0.107624	0.520487	0.485331	HLA-B/HLA-C/TAP1	3
GO:0005283	amino acid:sodium symporter activity	2/453	23/18496	0.108107	0.520487	0.485331	SLC38A4/SLC6A15	2
GO:0031681	G-protein beta-subunit binding	2/453	23/18496	0.108107	0.520487	0.485331	GRIA1/RASD2	2
GO:0070696	transmembrane receptor protein serine/threonine kinase binding	2/453	23/18496	0.108107	0.520487	0.485331	BMP6/INHBA	2
GO:0140311	protein sequestering activity	2/453	23/18496	0.108107	0.520487	0.485331	CDKN1A/SESN2	2
GO:0004620	phospholipase activity	5/453	104/18496	0.112149	0.530854	0.494998	ENPP2/LIPG/PLA2G4A/PLA2G4C/PLA2G7	5
GO:0016903	oxidoreductase activity, acting on the aldehyde or oxo group of donors	3/453	48/18496	0.112824	0.530854	0.494998	ALDH1A3/ALDH1B1/AOX1	3
GO:0004806	triglyceride lipase activity	2/453	24/18496	0.116102	0.530854	0.494998	CEL/LIPG	2
GO:0005540	hyaluronic acid binding	2/453	24/18496	0.116102	0.530854	0.494998	CEMIP/HAPLN3	2
GO:0015295	solute:proton symporter activity	2/453	24/18496	0.116102	0.530854	0.494998	SLC2A9/SLC36A1	2
GO:0016505	peptidase activator activity involved in apoptotic process	2/453	24/18496	0.116102	0.530854	0.494998	CTSH/RPS27L	2
GO:0016702	oxidoreductase activity, acting on single donors with incorporation of molecular oxygen, incorporation of two atoms of oxygen	2/453	24/18496	0.116102	0.530854	0.494998	HAAO/TDO2	2
GO:0140612	DNA damage sensor activity	2/453	24/18496	0.116102	0.530854	0.494998	RAD51C/XPC	2
GO:0004866	endopeptidase inhibitor activity	7/453	168/18496	0.119413	0.542584	0.505935	C3/COL7A1/PAPLN/PI3/SERPIND1/SPINT1/SPOCK2	7
GO:0016830	carbon-carbon lyase activity	3/453	50/18496	0.123504	0.544113	0.507361	GAD1/MLYCD/ODC1	3
GO:0070851	growth factor receptor binding	6/453	138/18496	0.123627	0.544113	0.507361	ECM1/EFEMP1/EREG/FAM83B/GDNF/IL6	6
GO:0015296	monoatomic anion:monoatomic cation symporter activity	2/453	25/18496	0.12424	0.544113	0.507361	SLC12A4/SLC6A4	2
GO:0016701	oxidoreductase activity, acting on single donors with incorporation of molecular oxygen	2/453	25/18496	0.12424	0.544113	0.507361	HAAO/TDO2	2
GO:0043548	phosphatidylinositol 3-kinase binding	2/453	25/18496	0.12424	0.544113	0.507361	FAM83B/IRS4	2
GO:0070530	K63-linked polyubiquitin modification-dependent protein binding	2/453	25/18496	0.12424	0.544113	0.507361	PARP10/SQSTM1	2
GO:1902936	phosphatidylinositol bisphosphate binding	5/453	108/18496	0.125998	0.548507	0.511458	FZD7/GSDME/KCNJ2/PHLDA3/SYTL2	5
GO:0005080	protein kinase C binding	3/453	51/18496	0.128976	0.554827	0.517351	CAVIN2/NELL2/SQSTM1	3
GO:0016597	amino acid binding	3/453	51/18496	0.128976	0.554827	0.517351	SESN1/SESN2/TDO2	3
GO:0005319	lipid transporter activity	7/453	172/18496	0.130445	0.557845	0.520165	ABCA12/ABCA5/ABCC3/ABCC4/PLSCR5/STRA6/TRIAP1	7
GO:0030507	spectrin binding	2/453	26/18496	0.132511	0.563367	0.525314	ANK1/PTPRN	2
GO:0016504	peptidase activator activity	3/453	52/18496	0.134533	0.565351	0.527164	CTSH/PCOLCE2/RPS27L	3
GO:0098632	cell-cell adhesion mediator activity	3/453	52/18496	0.134533	0.565351	0.527164	BAIAP2L1/NRCAM/PLXNB3	3
GO:0004252	serine-type endopeptidase activity	7/453	174/18496	0.136146	0.567637	0.529296	C1R/CTSH/MMP11/PLAU/PRSS12/SEC11C/TLL1	7
GO:0030971	receptor tyrosine kinase binding	4/453	81/18496	0.137284	0.567637	0.529296	GDNF/NRG1/PCNA/SQSTM1	4
GO:0005544	calcium-dependent phospholipid binding	3/453	53/18496	0.140171	0.567637	0.529296	PCLO/PLA2G4A/PLA2G4C	3
GO:0008146	sulfotransferase activity	3/453	53/18496	0.140171	0.567637	0.529296	DSEL/GAL3ST4/HS6ST2	3
GO:0051287	NAD binding	3/453	53/18496	0.140171	0.567637	0.529296	ALDH1A3/ALDH1B1/AOX1	3
GO:0005242	inward rectifier potassium channel activity	2/453	27/18496	0.140903	0.567637	0.529296	KCNJ2/KCNK6	2
GO:0008066	glutamate receptor activity	2/453	27/18496	0.140903	0.567637	0.529296	GRIA1/GRIK1	2
GO:0008514	organic anion transmembrane transporter activity	9/453	242/18496	0.141324	0.567637	0.529296	ABCC3/ABCC4/SLC25A15/SLC26A9/SLC36A1/SLC38A4/SLC43A2/SLC4A11/SLC6A15	9
GO:0016667	oxidoreductase activity, acting on a sulfur group of donors	3/453	54/18496	0.145888	0.58275	0.543388	ERO1B/PCYOX1L/SESN2	3
GO:0022804	active transmembrane transporter activity	15/453	454/18496	0.149361	0.58712	0.547463	ABCA12/ABCA5/ABCC3/ABCC4/SLC12A4/SLC25A15/SLC26A9/SLC2A9/SLC36A1/SLC37A1/SLC38A4/SLC4A11/SLC6A15/SLC6A4/TAP1	15
GO:0005251	delayed rectifier potassium channel activity	2/453	28/18496	0.149405	0.58712	0.547463	KCNA2/KCNC3	2
GO:0045499	chemorepellent activity	2/453	28/18496	0.149405	0.58712	0.547463	NRG1/SEMA3E	2
GO:1901981	phosphatidylinositol phosphate binding	7/453	179/18496	0.150919	0.589683	0.549853	FZD7/GAP43/GSDME/KCNJ2/PHLDA3/PLA2G4A/SYTL2	7
GO:0050840	extracellular matrix binding	3/453	55/18496	0.151679	0.589683	0.549853	ACHE/SPOCK2/VTN	3
GO:0004857	enzyme inhibitor activity	13/453	386/18496	0.15478	0.598539	0.558111	ANGPTL4/APOC1/C3/CDKN1A/COL7A1/OAZ3/PAPLN/PI15/PI3/PPP1R14A/SERPIND1/SPINT1/SPOCK2	13
GO:0015291	secondary active transmembrane transporter activity	10/453	286/18496	0.165843	0.624683	0.582488	SLC12A4/SLC25A15/SLC26A9/SLC2A9/SLC36A1/SLC37A1/SLC38A4/SLC4A11/SLC6A15/SLC6A4	10
GO:0061135	endopeptidase regulator activity	7/453	184/18496	0.166407	0.624683	0.582488	C3/COL7A1/PAPLN/PI3/SERPIND1/SPINT1/SPOCK2	7
GO:0005184	neuropeptide hormone activity	2/453	30/18496	0.166697	0.624683	0.582488	NMB/NPPA	2
GO:0005217	intracellular ligand-gated monoatomic ion channel activity	2/453	30/18496	0.166697	0.624683	0.582488	HCN2/MCOLN3	2
GO:0015106	bicarbonate transmembrane transporter activity	2/453	30/18496	0.166697	0.624683	0.582488	SLC26A9/SLC4A11	2
GO:0160041	neuropeptide activity	2/453	30/18496	0.166697	0.624683	0.582488	NMB/NPPA	2
GO:0050660	flavin adenine dinucleotide binding	4/453	88/18496	0.169475	0.631836	0.589158	ACADL/AOX1/ERO1B/STEAP3	4
GO:0004714	transmembrane receptor protein tyrosine kinase activity	3/453	60/18496	0.181653	0.649854	0.60596	DDR1/EFEMP1/NTRK2	3
GO:1990782	protein tyrosine kinase binding	5/453	123/18496	0.184179	0.649854	0.60596	GDNF/NRG1/PCNA/PRR7/SQSTM1	5
GO:0033764	steroid dehydrogenase activity, acting on the CH-OH group of donors, NAD or NADP as acceptor	2/453	32/18496	0.184309	0.649854	0.60596	DHRS11/DHRS9	2
GO:0042923	neuropeptide binding	2/453	32/18496	0.184309	0.649854	0.60596	MCHR1/NPY1R	2
GO:0008236	serine-type peptidase activity	7/453	192/18496	0.192567	0.649854	0.60596	C1R/CTSH/MMP11/PLAU/PRSS12/SEC11C/TLL1	7
GO:0019239	deaminase activity	2/453	33/18496	0.193214	0.649854	0.60596	APOBEC3C/LACC1	2
GO:0030296	protein tyrosine kinase activator activity	2/453	33/18496	0.193214	0.649854	0.60596	EREG/NRG1	2
GO:0051213	dioxygenase activity	4/453	93/18496	0.193927	0.649854	0.60596	EGLN3/HAAO/KDM8/TDO2	4
GO:0005507	copper ion binding	3/453	63/18496	0.200339	0.649854	0.60596	F5/LACC1/LOX	3
GO:0022829	wide pore channel activity	2/453	34/18496	0.202172	0.649854	0.60596	GJD3/GSDME	2
GO:0030332	cyclin binding	2/453	34/18496	0.202172	0.649854	0.60596	CDKN1A/FBXW7	2
GO:0005543	phospholipid binding	15/453	484/18496	0.209999	0.649854	0.60596	APOC1/CAVIN2/EPN3/FZD7/GAP43/GSDME/KCNJ2/MFGE8/PCLO/PHLDA3/PLA2G4A/PLA2G4C/PLA2G7/SYT14/SYTL2	15
GO:0016229	steroid dehydrogenase activity	2/453	35/18496	0.211176	0.649854	0.60596	DHRS11/DHRS9	2
GO:0016791	phosphatase activity	9/453	270/18496	0.218607	0.649854	0.60596	INPP5D/NOCT/PHPT1/PPM1E/PPM1H/PTPRO/PTPRR/TIGAR/UBASH3B	9
GO:0004439	phosphatidylinositol-4,5-bisphosphate 5-phosphatase activity	1/453	10/18496	0.219662	0.649854	0.60596	INPP5D	1
GO:0005522	profilin binding	1/453	10/18496	0.219662	0.649854	0.60596	PCLO	1
GO:0015173	aromatic amino acid transmembrane transporter activity	1/453	10/18496	0.219662	0.649854	0.60596	SLC43A2	1
GO:0015187	glycine transmembrane transporter activity	1/453	10/18496	0.219662	0.649854	0.60596	SLC36A1	1
GO:0016175	superoxide-generating NAD(P)H oxidase activity	1/453	10/18496	0.219662	0.649854	0.60596	DUOX2	1
GO:0016634	oxidoreductase activity, acting on the CH-CH group of donors, oxygen as acceptor	1/453	10/18496	0.219662	0.649854	0.60596	ACADL	1
GO:0016653	oxidoreductase activity, acting on NAD(P)H, heme protein as acceptor	1/453	10/18496	0.219662	0.649854	0.60596	NQO1	1
GO:0016884	carbon-nitrogen ligase activity, with glutamine as amido-N-donor	1/453	10/18496	0.219662	0.649854	0.60596	NADSYN1	1
GO:0016889	DNA endonuclease activity, producing 3'-phosphomonoesters	1/453	10/18496	0.219662	0.649854	0.60596	RAD51C	1
GO:0018455	alcohol dehydrogenase [NAD(P)+] activity	1/453	10/18496	0.219662	0.649854	0.60596	DHRS9	1
GO:0019203	carbohydrate phosphatase activity	1/453	10/18496	0.219662	0.649854	0.60596	TIGAR	1
GO:0019531	oxalate transmembrane transporter activity	1/453	10/18496	0.219662	0.649854	0.60596	SLC26A9	1
GO:0032050	clathrin heavy chain binding	1/453	10/18496	0.219662	0.649854	0.60596	CEMIP	1
GO:0034594	phosphatidylinositol trisphosphate phosphatase activity	1/453	10/18496	0.219662	0.649854	0.60596	INPP5D	1
GO:0035256	G protein-coupled glutamate receptor binding	1/453	10/18496	0.219662	0.649854	0.60596	NECAB2	1
GO:0036312	phosphatidylinositol 3-kinase regulatory subunit binding	1/453	10/18496	0.219662	0.649854	0.60596	FAM83B	1
GO:0050308	sugar-phosphatase activity	1/453	10/18496	0.219662	0.649854	0.60596	TIGAR	1
GO:0051864	histone H3K36 demethylase activity	1/453	10/18496	0.219662	0.649854	0.60596	KDM8	1
GO:0052740	1-acyl-2-lysophosphatidylserine acylhydrolase activity	1/453	10/18496	0.219662	0.649854	0.60596	LIPG	1
GO:0140869	miRNA inhibitor activity via base-pairing	1/453	10/18496	0.219662	0.649854	0.60596	NEAT1	1
GO:1904680	peptide transmembrane transporter activity	1/453	10/18496	0.219662	0.649854	0.60596	TAP1	1
GO:0030280	structural constituent of skin epidermis	2/453	36/18496	0.220219	0.649854	0.60596	KRT80/PI3	2
GO:0005343	organic acid:sodium symporter activity	2/453	37/18496	0.229292	0.649854	0.60596	SLC38A4/SLC6A15	2
GO:0015605	organophosphate ester transmembrane transporter activity	2/453	37/18496	0.229292	0.649854	0.60596	ABCC4/SLC37A1	2
GO:0030551	cyclic nucleotide binding	2/453	37/18496	0.229292	0.649854	0.60596	HCN2/PDE11A	2
GO:0072349	modified amino acid transmembrane transporter activity	2/453	37/18496	0.229292	0.649854	0.60596	SLC25A15/SLC38A4	2
GO:0015297	antiporter activity	5/453	135/18496	0.2365	0.649854	0.60596	SLC25A15/SLC26A9/SLC37A1/SLC4A11/SLC6A4	5
GO:0019838	growth factor binding	5/453	135/18496	0.2365	0.649854	0.60596	GHR/HAP1/IGFBPL1/NTRK2/RPS19	5
GO:0000099	sulfur amino acid transmembrane transporter activity	1/453	11/18496	0.238784	0.649854	0.60596	SLC43A2	1
GO:0001055	RNA polymerase II activity	1/453	11/18496	0.238784	0.649854	0.60596	POLR2A	1
GO:0004143	ATP-dependent diacylglycerol kinase activity	1/453	11/18496	0.238784	0.649854	0.60596	DGKG	1
GO:0004706	JUN kinase kinase kinase activity	1/453	11/18496	0.238784	0.649854	0.60596	MAP3K21	1
GO:0005221	intracellular cyclic nucleotide activated monoatomic cation channel activity	1/453	11/18496	0.238784	0.649854	0.60596	HCN2	1
GO:0005247	voltage-gated chloride channel activity	1/453	11/18496	0.238784	0.649854	0.60596	CLCNKA	1
GO:0008046	axon guidance receptor activity	1/453	11/18496	0.238784	0.649854	0.60596	GFRA3	1
GO:0008199	ferric iron binding	1/453	11/18496	0.238784	0.649854	0.60596	FTL	1
GO:0016725	oxidoreductase activity, acting on CH or CH2 groups	1/453	11/18496	0.238784	0.649854	0.60596	RRM2B	1
GO:0016857	racemase and epimerase activity, acting on carbohydrates and derivatives	1/453	11/18496	0.238784	0.649854	0.60596	DSEL	1
GO:0019215	intermediate filament binding	1/453	11/18496	0.238784	0.649854	0.60596	EPPK1	1
GO:0019855	calcium channel inhibitor activity	1/453	11/18496	0.238784	0.649854	0.60596	PHPT1	1
GO:0030283	testosterone dehydrogenase [NAD(P)] activity	1/453	11/18496	0.238784	0.649854	0.60596	DHRS9	1
GO:0032404	mismatch repair complex binding	1/453	11/18496	0.238784	0.649854	0.60596	PCNA	1
GO:0042166	acetylcholine binding	1/453	11/18496	0.238784	0.649854	0.60596	ACHE	1
GO:0042975	peroxisome proliferator activated receptor binding	1/453	11/18496	0.238784	0.649854	0.60596	MDM2	1
GO:0043855	cyclic nucleotide-gated monoatomic ion channel activity	1/453	11/18496	0.238784	0.649854	0.60596	HCN2	1
GO:0050998	nitric-oxide synthase binding	1/453	11/18496	0.238784	0.649854	0.60596	SLC6A4	1
GO:0051378	serotonin binding	1/453	11/18496	0.238784	0.649854	0.60596	SLC6A4	1
GO:0052739	phosphatidylserine 1-acylhydrolase activity	1/453	11/18496	0.238784	0.649854	0.60596	LIPG	1
GO:0070513	death domain binding	1/453	11/18496	0.238784	0.649854	0.60596	BAX	1
GO:0070700	BMP receptor binding	1/453	11/18496	0.238784	0.649854	0.60596	BMP6	1
GO:1901612	cardiolipin binding	1/453	11/18496	0.238784	0.649854	0.60596	GSDME	1
GO:1990459	transferrin receptor binding	1/453	11/18496	0.238784	0.649854	0.60596	RGMA	1
GO:0008238	exopeptidase activity	4/453	102/18496	0.240366	0.649854	0.60596	CPE/CTSH/KDM8/RNPEP	4
GO:0000217	DNA secondary structure binding	2/453	39/18496	0.247506	0.649854	0.60596	RAD51C/XPC	2
GO:0001530	lipopolysaccharide binding	2/453	39/18496	0.247506	0.649854	0.60596	H2BC11/NINJ1	2
GO:0016620	oxidoreductase activity, acting on the aldehyde or oxo group of donors, NAD or NADP as acceptor	2/453	39/18496	0.247506	0.649854	0.60596	ALDH1A3/ALDH1B1	2
GO:0016782	transferase activity, transferring sulphur-containing groups	3/453	71/18496	0.252055	0.649854	0.60596	DSEL/GAL3ST4/HS6ST2	3
GO:0016811	hydrolase activity, acting on carbon-nitrogen (but not peptide) bonds, in linear amides	3/453	71/18496	0.252055	0.649854	0.60596	ACER2/GLS2/NADSYN1	3
GO:0003995	acyl-CoA dehydrogenase activity	1/453	12/18496	0.257439	0.649854	0.60596	ACADL	1
GO:0004126	cytidine deaminase activity	1/453	12/18496	0.257439	0.649854	0.60596	APOBEC3C	1
GO:0004861	cyclin-dependent protein serine/threonine kinase inhibitor activity	1/453	12/18496	0.257439	0.649854	0.60596	CDKN1A	1
GO:0004875	complement receptor activity	1/453	12/18496	0.257439	0.649854	0.60596	C5AR1	1
GO:0008179	adenylate cyclase binding	1/453	12/18496	0.257439	0.649854	0.60596	GRIA1	1
GO:0008504	monoamine transmembrane transporter activity	1/453	12/18496	0.257439	0.649854	0.60596	SLC6A4	1
GO:0008519	ammonium transmembrane transporter activity	1/453	12/18496	0.257439	0.649854	0.60596	SLC12A4	1
GO:0015132	prostaglandin transmembrane transporter activity	1/453	12/18496	0.257439	0.649854	0.60596	ABCC4	1
GO:0031543	peptidyl-proline dioxygenase activity	1/453	12/18496	0.257439	0.649854	0.60596	EGLN3	1
GO:0033130	acetylcholine receptor binding	1/453	12/18496	0.257439	0.649854	0.60596	LYPD1	1
GO:0042301	phosphate ion binding	1/453	12/18496	0.257439	0.649854	0.60596	NCEH1	1
GO:0043176	amine binding	1/453	12/18496	0.257439	0.649854	0.60596	SLC6A4	1
GO:0045295	gamma-catenin binding	1/453	12/18496	0.257439	0.649854	0.60596	DSC3	1
GO:0046030	inositol trisphosphate phosphatase activity	1/453	12/18496	0.257439	0.649854	0.60596	INPP5D	1
GO:0046790	virion binding	1/453	12/18496	0.257439	0.649854	0.60596	PTX3	1
GO:0052890	oxidoreductase activity, acting on the CH-CH group of donors, with a flavin as acceptor	1/453	12/18496	0.257439	0.649854	0.60596	ACADL	1
GO:0070697	activin receptor binding	1/453	12/18496	0.257439	0.649854	0.60596	INHBA	1
GO:0086080	protein binding involved in heterotypic cell-cell adhesion	1/453	12/18496	0.257439	0.649854	0.60596	NRCAM	1
GO:0097677	STAT family protein binding	1/453	12/18496	0.257439	0.649854	0.60596	CEBPA	1
GO:0099508	voltage-gated monoatomic ion channel activity involved in regulation of presynaptic membrane potential	1/453	12/18496	0.257439	0.649854	0.60596	KCNA2	1
GO:0106019	phosphatidylinositol-4,5-bisphosphate phosphatase activity	1/453	12/18496	0.257439	0.649854	0.60596	INPP5D	1
GO:0004721	phosphoprotein phosphatase activity	6/453	176/18496	0.263076	0.652731	0.608642	PHPT1/PPM1E/PPM1H/PTPRO/PTPRR/UBASH3B	6
GO:0042578	phosphoric ester hydrolase activity	11/453	358/18496	0.263678	0.652731	0.608642	ENPP2/INPP5D/NOCT/PDE11A/PHPT1/PPM1E/PPM1H/PTPRO/PTPRR/TIGAR/UBASH3B	11
GO:0042169	SH2 domain binding	2/453	41/18496	0.265764	0.652731	0.608642	GHR/SQSTM1	2
GO:0005230	extracellular ligand-gated monoatomic ion channel activity	3/453	74/18496	0.271941	0.652731	0.608642	GRIA1/GRIK1/P2RX6	3
GO:0030547	signaling receptor inhibitor activity	2/453	42/18496	0.274896	0.652731	0.608642	LRPAP1/LYPD1	2
GO:0043028	cysteine-type endopeptidase regulator activity involved in apoptotic process	2/453	42/18496	0.274896	0.652731	0.608642	CTSH/RPS27L	2
GO:0140303	intramembrane lipid transporter activity	2/453	42/18496	0.274896	0.652731	0.608642	ABCA12/PLSCR5	2
GO:0004000	adenosine deaminase activity	1/453	13/18496	0.275637	0.652731	0.608642	LACC1	1
GO:0004535	poly(A)-specific ribonuclease activity	1/453	13/18496	0.275637	0.652731	0.608642	NOCT	1
GO:0004859	phospholipase inhibitor activity	1/453	13/18496	0.275637	0.652731	0.608642	APOC1	1
GO:0004865	protein serine/threonine phosphatase inhibitor activity	1/453	13/18496	0.275637	0.652731	0.608642	PPP1R14A	1
GO:0005542	folic acid binding	1/453	13/18496	0.275637	0.652731	0.608642	TYMS	1
GO:0008494	translation activator activity	1/453	13/18496	0.275637	0.652731	0.608642	RPS27L	1
GO:0015166	polyol transmembrane transporter activity	1/453	13/18496	0.275637	0.652731	0.608642	AQP3	1
GO:0019104	DNA N-glycosylase activity	1/453	13/18496	0.275637	0.652731	0.608642	PCNA	1
GO:0034595	phosphatidylinositol phosphate 5-phosphatase activity	1/453	13/18496	0.275637	0.652731	0.608642	INPP5D	1
GO:0046974	histone H3K9 methyltransferase activity	1/453	13/18496	0.275637	0.652731	0.608642	PRDM8	1
GO:0052650	NADP-retinol dehydrogenase activity	1/453	13/18496	0.275637	0.652731	0.608642	DHRS3	1
GO:0097027	ubiquitin-protein transferase activator activity	1/453	13/18496	0.275637	0.652731	0.608642	FBXW7	1
GO:0019955	cytokine binding	5/453	145/18496	0.282842	0.657874	0.613437	ACKR2/CHRD/GHR/GREM2/IL31RA	5
GO:0015144	carbohydrate transmembrane transporter activity	2/453	43/18496	0.284022	0.657874	0.613437	AQP3/SLC2A9	2
GO:0043014	alpha-tubulin binding	2/453	43/18496	0.284022	0.657874	0.613437	ARL4C/WIPF3	2
GO:0140375	immune receptor activity	5/453	147/18496	0.292324	0.657874	0.613437	ACKR2/C5AR1/CTSH/GHR/IL31RA	5
GO:0019894	kinesin binding	2/453	44/18496	0.293136	0.657874	0.613437	CLSTN2/KCNA2	2
GO:0015929	hexosaminidase activity	1/453	14/18496	0.293391	0.657874	0.613437	CEMIP	1
GO:0043138	3'-5' DNA helicase activity	1/453	14/18496	0.293391	0.657874	0.613437	ASCC3	1
GO:0071933	Arp2/3 complex binding	1/453	14/18496	0.293391	0.657874	0.613437	DNAI3	1
GO:1990825	sequence-specific mRNA binding	1/453	14/18496	0.293391	0.657874	0.613437	TYMS	1
GO:0032266	phosphatidylinositol-3-phosphate binding	2/453	45/18496	0.302235	0.657874	0.613437	PHLDA3/PLA2G4A	2
GO:0001618	virus receptor activity	3/453	79/18496	0.305409	0.657874	0.613437	CD55/CLDN1/ICAM1	3
GO:0019199	transmembrane receptor protein kinase activity	3/453	79/18496	0.305409	0.657874	0.613437	DDR1/EFEMP1/NTRK2	3
GO:0019842	vitamin binding	5/453	150/18496	0.306647	0.657874	0.613437	EGLN3/ETNPPL/GAD1/STRA6/TYMS	5
GO:0000774	adenyl-nucleotide exchange factor activity	1/453	15/18496	0.31071	0.657874	0.613437	HSPA4L	1
GO:0004089	carbonate dehydratase activity	1/453	15/18496	0.31071	0.657874	0.613437	CA2	1
GO:0008020	G protein-coupled photoreceptor activity	1/453	15/18496	0.31071	0.657874	0.613437	GPR88	1
GO:0015562	efflux transmembrane transporter activity	1/453	15/18496	0.31071	0.657874	0.613437	ABCC4	1
GO:0017128	phospholipid scramblase activity	1/453	15/18496	0.31071	0.657874	0.613437	PLSCR5	1
GO:0030553	cGMP binding	1/453	15/18496	0.31071	0.657874	0.613437	PDE11A	1
GO:0032393	MHC class I receptor activity	1/453	15/18496	0.31071	0.657874	0.613437	CTSH	1
GO:0034483	heparan sulfate sulfotransferase activity	1/453	15/18496	0.31071	0.657874	0.613437	HS6ST2	1
GO:0070492	oligosaccharide binding	1/453	15/18496	0.31071	0.657874	0.613437	SELE	1
GO:0086008	voltage-gated potassium channel activity involved in cardiac muscle cell action potential repolarization	1/453	15/18496	0.31071	0.657874	0.613437	KCNJ2	1
GO:0099507	ligand-gated monoatomic ion channel activity involved in regulation of presynaptic membrane potential	1/453	15/18496	0.31071	0.657874	0.613437	GRIA1	1
GO:1901611	phosphatidylglycerol binding	1/453	15/18496	0.31071	0.657874	0.613437	GSDME	1
GO:0015370	solute:sodium symporter activity	3/453	80/18496	0.31213	0.657874	0.613437	SLC38A4/SLC6A15/SLC6A4	3
GO:0140272	exogenous protein binding	3/453	80/18496	0.31213	0.657874	0.613437	CD55/CLDN1/ICAM1	3
GO:0019902	phosphatase binding	6/453	189/18496	0.318073	0.657874	0.613437	ADCY8/ANK1/GHR/ITGA1/SH2D4A/SYTL2	6
GO:0004527	exonuclease activity	3/453	81/18496	0.318855	0.657874	0.613437	AEN/ENPP2/NOCT	3
GO:0008188	neuropeptide receptor activity	2/453	47/18496	0.320366	0.657874	0.613437	MCHR1/NPY1R	2
GO:0042887	amide transmembrane transporter activity	2/453	47/18496	0.320366	0.657874	0.613437	AQP3/TAP1	2
GO:0005506	iron ion binding	5/453	153/18496	0.321069	0.657874	0.613437	AOX1/EGLN3/FTL/HAAO/MELTF	5
GO:0000900	mRNA regulatory element binding translation repressor activity	1/453	16/18496	0.327606	0.657874	0.613437	TYMS	1
GO:0004016	adenylate cyclase activity	1/453	16/18496	0.327606	0.657874	0.613437	ADCY8	1
GO:0004707	MAP kinase activity	1/453	16/18496	0.327606	0.657874	0.613437	MAPK13	1
GO:0005092	GDP-dissociation inhibitor activity	1/453	16/18496	0.327606	0.657874	0.613437	SESN2	1
GO:0005402	carbohydrate:monoatomic cation symporter activity	1/453	16/18496	0.327606	0.657874	0.613437	SLC2A9	1
GO:0008191	metalloendopeptidase inhibitor activity	1/453	16/18496	0.327606	0.657874	0.613437	SPOCK2	1
GO:0008574	plus-end-directed microtubule motor activity	1/453	16/18496	0.327606	0.657874	0.613437	KIF5C	1
GO:0015116	sulfate transmembrane transporter activity	1/453	16/18496	0.327606	0.657874	0.613437	SLC26A9	1
GO:0015250	water channel activity	1/453	16/18496	0.327606	0.657874	0.613437	AQP3	1
GO:0015378	sodium:chloride symporter activity	1/453	16/18496	0.327606	0.657874	0.613437	SLC6A4	1
GO:0016641	oxidoreductase activity, acting on the CH-NH2 group of donors, oxygen as acceptor	1/453	16/18496	0.327606	0.657874	0.613437	LOX	1
GO:0016722	oxidoreductase activity, acting on metal ions	1/453	16/18496	0.327606	0.657874	0.613437	STEAP3	1
GO:0019841	retinol binding	1/453	16/18496	0.327606	0.657874	0.613437	STRA6	1
GO:0022841	potassium ion leak channel activity	1/453	16/18496	0.327606	0.657874	0.613437	KCNK6	1
GO:0030548	acetylcholine receptor regulator activity	1/453	16/18496	0.327606	0.657874	0.613437	LYPD1	1
GO:0042813	Wnt receptor activity	1/453	16/18496	0.327606	0.657874	0.613437	FZD7	1
GO:0045504	dynein heavy chain binding	1/453	16/18496	0.327606	0.657874	0.613437	DNAI3	1
GO:0047555	3',5'-cyclic-GMP phosphodiesterase activity	1/453	16/18496	0.327606	0.657874	0.613437	PDE11A	1
GO:0048038	quinone binding	1/453	16/18496	0.327606	0.657874	0.613437	TP53I3	1
GO:0050664	oxidoreductase activity, acting on NAD(P)H, oxygen as acceptor	1/453	16/18496	0.327606	0.657874	0.613437	DUOX2	1
GO:0070402	NADPH binding	1/453	16/18496	0.327606	0.657874	0.613437	TP53I3	1
GO:0070403	NAD+ binding	1/453	16/18496	0.327606	0.657874	0.613437	ALDH1A3	1
GO:0099602	neurotransmitter receptor regulator activity	1/453	16/18496	0.327606	0.657874	0.613437	LYPD1	1
GO:0005504	fatty acid binding	2/453	48/18496	0.329389	0.657874	0.613437	APOC1/PRR7	2
GO:0016879	ligase activity, forming carbon-nitrogen bonds	2/453	48/18496	0.329389	0.657874	0.613437	CARNS1/NADSYN1	2
GO:0016763	pentosyltransferase activity	2/453	49/18496	0.33838	0.661778	0.617078	LACC1/PARP10	2
GO:0017046	peptide hormone binding	2/453	49/18496	0.33838	0.661778	0.617078	GHR/INHBA	2
GO:0032813	tumor necrosis factor receptor superfamily binding	2/453	49/18496	0.33838	0.661778	0.617078	PIDD1/TMBIM1	2
GO:0015108	chloride transmembrane transporter activity	4/453	120/18496	0.338862	0.661778	0.617078	CLCNKA/SLC12A4/SLC26A9/SLC6A4	4
GO:0051117	ATPase binding	3/453	84/18496	0.339031	0.661778	0.617078	ANK1/BBC3/SLC26A9	3
GO:0000062	fatty-acyl-CoA binding	1/453	17/18496	0.344088	0.661778	0.617078	ACADL	1
GO:0004115	3',5'-cyclic-AMP phosphodiesterase activity	1/453	17/18496	0.344088	0.661778	0.617078	PDE11A	1
GO:0008308	voltage-gated monoatomic anion channel activity	1/453	17/18496	0.344088	0.661778	0.617078	CLCNKA	1
GO:0009881	photoreceptor activity	1/453	17/18496	0.344088	0.661778	0.617078	GPR88	1
GO:0031489	myosin V binding	1/453	17/18496	0.344088	0.661778	0.617078	GRIA1	1
GO:0034185	apolipoprotein binding	1/453	17/18496	0.344088	0.661778	0.617078	LCAT	1
GO:0036041	long-chain fatty acid binding	1/453	17/18496	0.344088	0.661778	0.617078	PRR7	1
GO:0042165	neurotransmitter binding	1/453	17/18496	0.344088	0.661778	0.617078	ACHE	1
GO:0055102	lipase inhibitor activity	1/453	17/18496	0.344088	0.661778	0.617078	APOC1	1
GO:0016829	lyase activity	6/453	196/18496	0.348404	0.66831	0.623169	ADCY8/CA2/ETNPPL/GAD1/MLYCD/ODC1	6
GO:0016651	oxidoreductase activity, acting on NAD(P)H	3/453	87/18496	0.359169	0.671389	0.62604	DUOX2/NQO1/TP53I3	3
GO:0000400	four-way junction DNA binding	1/453	18/18496	0.360167	0.671389	0.62604	RAD51C	1
GO:0008301	DNA binding, bending	1/453	18/18496	0.360167	0.671389	0.62604	FOXL1	1
GO:0015278	calcium-release channel activity	1/453	18/18496	0.360167	0.671389	0.62604	MCOLN3	1
GO:0015373	monoatomic anion:sodium symporter activity	1/453	18/18496	0.360167	0.671389	0.62604	SLC6A4	1
GO:0016894	endonuclease activity, active with either ribo- or deoxyribonucleic acids and producing 3'-phosphomonoesters	1/453	18/18496	0.360167	0.671389	0.62604	RAD51C	1
GO:0035615	clathrin adaptor activity	1/453	18/18496	0.360167	0.671389	0.62604	AP1S3	1
GO:0052745	inositol phosphate phosphatase activity	1/453	18/18496	0.360167	0.671389	0.62604	INPP5D	1
GO:0098641	cadherin binding involved in cell-cell adhesion	1/453	18/18496	0.360167	0.671389	0.62604	BAIAP2L1	1
GO:0140036	ubiquitin-dependent protein binding	1/453	18/18496	0.360167	0.671389	0.62604	SQSTM1	1
GO:1901567	fatty acid derivative binding	1/453	18/18496	0.360167	0.671389	0.62604	ACADL	1
GO:0016616	oxidoreductase activity, acting on the CH-OH group of donors, NAD or NADP as acceptor	4/453	125/18496	0.366726	0.679714	0.633803	ABCC4/DHRS11/DHRS3/DHRS9	4
GO:0015399	primary active transmembrane transporter activity	5/453	164/18496	0.374439	0.679714	0.633803	ABCA12/ABCA5/ABCC3/ABCC4/TAP1	5
GO:0004303	estradiol 17-beta-dehydrogenase [NAD(P)] activity	1/453	19/18496	0.375853	0.679714	0.633803	DHRS11	1
GO:0005520	insulin-like growth factor binding	1/453	19/18496	0.375853	0.679714	0.633803	IGFBPL1	1
GO:0016918	retinal binding	1/453	19/18496	0.375853	0.679714	0.633803	STRA6	1
GO:0017075	syntaxin-1 binding	1/453	19/18496	0.375853	0.679714	0.633803	SLC6A4	1
GO:0022840	leak channel activity	1/453	19/18496	0.375853	0.679714	0.633803	KCNK6	1
GO:0022842	narrow pore channel activity	1/453	19/18496	0.375853	0.679714	0.633803	KCNK6	1
GO:0030506	ankyrin binding	1/453	19/18496	0.375853	0.679714	0.633803	NRCAM	1
GO:0031420	alkali metal ion binding	1/453	19/18496	0.375853	0.679714	0.633803	SLC6A4	1
GO:0097001	ceramide binding	1/453	19/18496	0.375853	0.679714	0.633803	PLA2G4A	1
GO:0140312	cargo adaptor activity	1/453	19/18496	0.375853	0.679714	0.633803	AP1S3	1
GO:0050997	quaternary ammonium group binding	2/453	54/18496	0.382706	0.685699	0.639384	ACHE/APOC1	2
GO:0003779	actin binding	12/453	438/18496	0.38738	0.685699	0.639384	ADCY8/BAIAP2L1/CGN/EPS8L2/FMN2/MYO5B/PHPT1/PSTPIP2/SLC6A4/SYNPO2L/TAGLN3/WIPF3	12
GO:0001614	purinergic nucleotide receptor activity	1/453	20/18496	0.391155	0.685699	0.639384	P2RX6	1
GO:0016502	nucleotide receptor activity	1/453	20/18496	0.391155	0.685699	0.639384	P2RX6	1
GO:0016638	oxidoreductase activity, acting on the CH-NH2 group of donors	1/453	20/18496	0.391155	0.685699	0.639384	LOX	1
GO:0031418	L-ascorbic acid binding	1/453	20/18496	0.391155	0.685699	0.639384	EGLN3	1
GO:0042288	MHC class I protein binding	1/453	20/18496	0.391155	0.685699	0.639384	TAP1	1
GO:0070003	threonine-type peptidase activity	1/453	20/18496	0.391155	0.685699	0.639384	PSMB10	1
GO:0120227	acyl-CoA binding	1/453	20/18496	0.391155	0.685699	0.639384	ACADL	1
GO:0140035	ubiquitination-like modification-dependent protein binding	1/453	20/18496	0.391155	0.685699	0.639384	SQSTM1	1
GO:0140664	ATP-dependent DNA damage sensor activity	1/453	20/18496	0.391155	0.685699	0.639384	RAD51C	1
GO:1901505	carbohydrate derivative transmembrane transporter activity	2/453	55/18496	0.391424	0.685699	0.639384	ABCC3/SLC37A1	2
GO:1904315	transmitter-gated monoatomic ion channel activity involved in regulation of postsynaptic membrane potential	2/453	55/18496	0.391424	0.685699	0.639384	GRIA1/GRIK1	2
GO:0004553	hydrolase activity, hydrolyzing O-glycosyl compounds	3/453	93/18496	0.399129	0.694201	0.647311	ACER2/CEMIP/GLB1L2	3
GO:0016798	hydrolase activity, acting on glycosyl bonds	4/453	131/18496	0.400069	0.694201	0.647311	ACER2/CEMIP/GLB1L2/PCNA	4
GO:0030170	pyridoxal phosphate binding	2/453	56/18496	0.400086	0.694201	0.647311	ETNPPL/GAD1	2
GO:0004518	nuclease activity	6/453	208/18496	0.400845	0.694201	0.647311	AEN/ENDOD1/ENPP2/MBLAC1/NOCT/RAD51C	6
GO:0001846	opsonin binding	1/453	21/18496	0.406083	0.694201	0.647311	PTX3	1
GO:0005243	gap junction channel activity	1/453	21/18496	0.406083	0.694201	0.647311	GJD3	1
GO:0008373	sialyltransferase activity	1/453	21/18496	0.406083	0.694201	0.647311	ST8SIA2	1
GO:0016500	protein-hormone receptor activity	1/453	21/18496	0.406083	0.694201	0.647311	MCHR1	1
GO:0030742	GTP-dependent protein binding	1/453	21/18496	0.406083	0.694201	0.647311	GCH1	1
GO:0016655	oxidoreductase activity, acting on NAD(P)H, quinone or similar compound as acceptor	2/453	57/18496	0.40869	0.694201	0.647311	NQO1/TP53I3	2
GO:0031593	polyubiquitin modification-dependent protein binding	2/453	57/18496	0.40869	0.694201	0.647311	PARP10/SQSTM1	2
GO:0070279	vitamin B6 binding	2/453	57/18496	0.40869	0.694201	0.647311	ETNPPL/GAD1	2
GO:0099529	neurotransmitter receptor activity involved in regulation of postsynaptic membrane potential	2/453	57/18496	0.40869	0.694201	0.647311	GRIA1/GRIK1	2
GO:0044325	transmembrane transporter binding	4/453	133/18496	0.411125	0.696708	0.649649	ANK1/HAP1/PHPT1/SCN4B	4
GO:0004725	protein tyrosine phosphatase activity	3/453	96/18496	0.418862	0.699793	0.652525	PTPRO/PTPRR/UBASH3B	3
GO:0004896	cytokine receptor activity	3/453	96/18496	0.418862	0.699793	0.652525	ACKR2/GHR/IL31RA	3
GO:0004993	G protein-coupled serotonin receptor activity	1/453	22/18496	0.420646	0.699793	0.652525	HTR7	1
GO:0005158	insulin receptor binding	1/453	22/18496	0.420646	0.699793	0.652525	IRS4	1
GO:0009975	cyclase activity	1/453	22/18496	0.420646	0.699793	0.652525	ADCY8	1
GO:0016881	acid-amino acid ligase activity	1/453	22/18496	0.420646	0.699793	0.652525	CARNS1	1
GO:0031683	G-protein beta/gamma-subunit complex binding	1/453	22/18496	0.420646	0.699793	0.652525	GNAL	1
GO:0070182	DNA polymerase binding	1/453	22/18496	0.420646	0.699793	0.652525	PCNA	1
GO:0016614	oxidoreductase activity, acting on CH-OH group of donors	4/453	135/18496	0.422137	0.70067	0.653344	ABCC4/DHRS11/DHRS3/DHRS9	4
GO:0045296	cadherin binding	9/453	334/18496	0.433101	0.704092	0.656534	BAIAP2L1/CDH10/CDH8/CGN/EPS8L2/H3C10/PAK6/PPL/PTPRO	9
GO:0016706	2-oxoglutarate-dependent dioxygenase activity	2/453	60/18496	0.43413	0.704092	0.656534	EGLN3/KDM8	2
GO:0003950	NAD+ ADP-ribosyltransferase activity	1/453	23/18496	0.434852	0.704092	0.656534	PARP10	1
GO:0008106	alcohol dehydrogenase (NADP+) activity	1/453	23/18496	0.434852	0.704092	0.656534	DHRS3	1
GO:0016493	C-C chemokine receptor activity	1/453	23/18496	0.434852	0.704092	0.656534	ACKR2	1
GO:0016849	phosphorus-oxygen lyase activity	1/453	23/18496	0.434852	0.704092	0.656534	ADCY8	1
GO:0017134	fibroblast growth factor binding	1/453	23/18496	0.434852	0.704092	0.656534	RPS19	1
GO:0030215	semaphorin receptor binding	1/453	23/18496	0.434852	0.704092	0.656534	SEMA3E	1
GO:0030552	cAMP binding	1/453	23/18496	0.434852	0.704092	0.656534	HCN2	1
GO:0140103	catalytic activity, acting on a glycoprotein	1/453	23/18496	0.434852	0.704092	0.656534	GCNT4	1
GO:1990404	NAD+-protein ADP-ribosyltransferase activity	1/453	23/18496	0.434852	0.704092	0.656534	PARP10	1
GO:0030594	neurotransmitter receptor activity	3/453	99/18496	0.438377	0.706088	0.658395	GRIA1/GRIK1/HTR7	3
GO:0043130	ubiquitin binding	3/453	99/18496	0.438377	0.706088	0.658395	FBXW7/MDM2/SQSTM1	3
GO:0004536	DNA nuclease activity	2/453	61/18496	0.44248	0.706088	0.658395	AEN/RAD51C	2
GO:0022824	transmitter-gated monoatomic ion channel activity	2/453	61/18496	0.44248	0.706088	0.658395	GRIA1/GRIK1	2
GO:0022835	transmitter-gated channel activity	2/453	61/18496	0.44248	0.706088	0.658395	GRIA1/GRIK1	2
GO:0003887	DNA-directed DNA polymerase activity	1/453	24/18496	0.448711	0.706088	0.658395	POLH	1
GO:0004114	3',5'-cyclic-nucleotide phosphodiesterase activity	1/453	24/18496	0.448711	0.706088	0.658395	PDE11A	1
GO:0008093	cytoskeletal anchor activity	1/453	24/18496	0.448711	0.706088	0.658395	ANK1	1
GO:0008331	high voltage-gated calcium channel activity	1/453	24/18496	0.448711	0.706088	0.658395	SCN3A	1
GO:0019865	immunoglobulin binding	1/453	24/18496	0.448711	0.706088	0.658395	GRIA1	1
GO:0019957	C-C chemokine binding	1/453	24/18496	0.448711	0.706088	0.658395	ACKR2	1
GO:0035035	histone acetyltransferase binding	1/453	24/18496	0.448711	0.706088	0.658395	PCNA	1
GO:0050750	low-density lipoprotein particle receptor binding	1/453	24/18496	0.448711	0.706088	0.658395	LRPAP1	1
GO:0008028	monocarboxylic acid transmembrane transporter activity	2/453	62/18496	0.45076	0.706809	0.659068	ABCC3/ABCC4	2
GO:0008509	monoatomic anion transmembrane transporter activity	4/453	141/18496	0.454845	0.706809	0.659068	CLCNKA/SLC12A4/SLC26A9/SLC6A4	4
GO:0020037	heme binding	4/453	141/18496	0.454845	0.706809	0.659068	DUOX2/STEAP1/STEAP3/TDO2	4
GO:0002020	protease binding	4/453	142/18496	0.460239	0.706809	0.659068	ADAMTSL4/ECM1/NTRK2/TNFRSF10A	4
GO:0019903	protein phosphatase binding	4/453	142/18496	0.460239	0.706809	0.659068	ADCY8/ANK1/GHR/ITGA1	4
GO:0000030	mannosyltransferase activity	1/453	25/18496	0.46223	0.706809	0.659068	TMTC1	1
GO:0004529	DNA exonuclease activity	1/453	25/18496	0.46223	0.706809	0.659068	AEN	1
GO:0005227	calcium activated cation channel activity	1/453	25/18496	0.46223	0.706809	0.659068	TMEM63C	1
GO:0005355	glucose transmembrane transporter activity	1/453	25/18496	0.46223	0.706809	0.659068	SLC2A9	1
GO:0008483	transaminase activity	1/453	25/18496	0.46223	0.706809	0.659068	ETNPPL	1
GO:0015149	hexose transmembrane transporter activity	1/453	25/18496	0.46223	0.706809	0.659068	SLC2A9	1
GO:0051537	2 iron, 2 sulfur cluster binding	1/453	25/18496	0.46223	0.706809	0.659068	AOX1	1
GO:0120014	phospholipid transfer activity	1/453	25/18496	0.46223	0.706809	0.659068	TRIAP1	1
GO:0005548	phospholipid transporter activity	2/453	64/18496	0.46711	0.706809	0.659068	PLSCR5/TRIAP1	2
GO:0016747	acyltransferase activity, transferring groups other than amino-acyl groups	6/453	225/18496	0.474504	0.706809	0.659068	CPT2/ELOVL7/LCAT/PIGW/PLA2G4A/PLA2G4C	6
GO:0001637	G protein-coupled chemoattractant receptor activity	1/453	26/18496	0.475419	0.706809	0.659068	ACKR2	1
GO:0001848	complement binding	1/453	26/18496	0.475419	0.706809	0.659068	PTX3	1
GO:0004112	cyclic-nucleotide phosphodiesterase activity	1/453	26/18496	0.475419	0.706809	0.659068	PDE11A	1
GO:0004190	aspartic-type endopeptidase activity	1/453	26/18496	0.475419	0.706809	0.659068	NRIP3	1
GO:0004709	MAP kinase kinase kinase activity	1/453	26/18496	0.475419	0.706809	0.659068	MAP3K21	1
GO:0004950	chemokine receptor activity	1/453	26/18496	0.475419	0.706809	0.659068	ACKR2	1
GO:0005112	Notch binding	1/453	26/18496	0.475419	0.706809	0.659068	DLK2	1
GO:0015252	proton channel activity	1/453	26/18496	0.475419	0.706809	0.659068	SLC4A11	1
GO:0016769	transferase activity, transferring nitrogenous groups	1/453	26/18496	0.475419	0.706809	0.659068	ETNPPL	1
GO:0019789	SUMO transferase activity	1/453	26/18496	0.475419	0.706809	0.659068	MDM2	1
GO:0034593	phosphatidylinositol bisphosphate phosphatase activity	1/453	26/18496	0.475419	0.706809	0.659068	INPP5D	1
GO:0070006	metalloaminopeptidase activity	1/453	26/18496	0.475419	0.706809	0.659068	RNPEP	1
GO:1990841	promoter-specific chromatin binding	2/453	66/18496	0.483167	0.711143	0.663109	GADD45A/POLR2A	2
GO:0016757	glycosyltransferase activity	7/453	268/18496	0.485216	0.711143	0.663109	B4GALNT1/GCNT4/HAS3/LACC1/PARP10/ST8SIA2/TMTC1	7
GO:0004364	glutathione transferase activity	1/453	27/18496	0.488285	0.711143	0.663109	GSTZ1	1
GO:0004683	calmodulin-dependent protein kinase activity	1/453	27/18496	0.488285	0.711143	0.663109	MYLK3	1
GO:0015035	protein-disulfide reductase activity	1/453	27/18496	0.488285	0.711143	0.663109	ERO1B	1
GO:0055106	ubiquitin-protein transferase regulator activity	1/453	27/18496	0.488285	0.711143	0.663109	FBXW7	1
GO:0070001	aspartic-type peptidase activity	1/453	27/18496	0.488285	0.711143	0.663109	NRIP3	1
GO:0099589	serotonin receptor activity	1/453	27/18496	0.488285	0.711143	0.663109	HTR7	1
GO:0099604	ligand-gated calcium channel activity	1/453	27/18496	0.488285	0.711143	0.663109	MCOLN3	1
GO:0140326	ATPase-coupled intramembrane lipid transporter activity	1/453	27/18496	0.488285	0.711143	0.663109	ABCA12	1
GO:0000149	SNARE binding	3/453	107/18496	0.489095	0.711143	0.663109	SLC6A4/TNFAIP2/VAMP1	3
GO:0019905	syntaxin binding	2/453	67/18496	0.491082	0.712609	0.664475	SLC6A4/VAMP1	2
GO:0008235	metalloexopeptidase activity	2/453	68/18496	0.498921	0.71534	0.667022	CPE/RNPEP	2
GO:0015145	monosaccharide transmembrane transporter activity	1/453	28/18496	0.500836	0.71534	0.667022	SLC2A9	1
GO:0015216	purine nucleotide transmembrane transporter activity	1/453	28/18496	0.500836	0.71534	0.667022	ABCC4	1
GO:0043236	laminin binding	1/453	28/18496	0.500836	0.71534	0.667022	ACHE	1
GO:0046625	sphingolipid binding	1/453	28/18496	0.500836	0.71534	0.667022	PLA2G4A	1
GO:0051019	mitogen-activated protein kinase binding	1/453	28/18496	0.500836	0.71534	0.667022	GCH1	1
GO:0080025	phosphatidylinositol-3,5-bisphosphate binding	1/453	28/18496	0.500836	0.71534	0.667022	PHLDA3	1
GO:0141052	histone H3 demethylase activity	1/453	28/18496	0.500836	0.71534	0.667022	KDM8	1
GO:0046906	tetrapyrrole binding	4/453	151/18496	0.507875	0.723972	0.675071	DUOX2/STEAP1/STEAP3/TDO2	4
GO:0001965	G-protein alpha-subunit binding	1/453	29/18496	0.51308	0.72429	0.675368	GRIA1	1
GO:0043325	phosphatidylinositol-3,4-bisphosphate binding	1/453	29/18496	0.51308	0.72429	0.675368	PHLDA3	1
GO:0051721	protein phosphatase 2A binding	1/453	29/18496	0.51308	0.72429	0.675368	ADCY8	1
GO:0070273	phosphatidylinositol-4-phosphate binding	1/453	29/18496	0.51308	0.72429	0.675368	PLA2G4A	1
GO:0070325	lipoprotein particle receptor binding	1/453	29/18496	0.51308	0.72429	0.675368	LRPAP1	1
GO:0035091	phosphatidylinositol binding	7/453	276/18496	0.516219	0.727309	0.678183	FZD7/GAP43/GSDME/KCNJ2/PHLDA3/PLA2G4A/SYTL2	7
GO:0003774	cytoskeletal motor activity	3/453	112/18496	0.519636	0.728421	0.67922	GPR88/KIF5C/MYO5B	3
GO:0003899	DNA-directed 5'-3' RNA polymerase activity	1/453	30/18496	0.525024	0.728421	0.67922	POLR2A	1
GO:0004033	aldo-keto reductase (NADP) activity	1/453	30/18496	0.525024	0.728421	0.67922	DHRS3	1
GO:0031210	phosphatidylcholine binding	1/453	30/18496	0.525024	0.728421	0.67922	APOC1	1
GO:0032452	histone demethylase activity	1/453	30/18496	0.525024	0.728421	0.67922	KDM8	1
GO:0051119	sugar transmembrane transporter activity	1/453	30/18496	0.525024	0.728421	0.67922	SLC2A9	1
GO:0052866	phosphatidylinositol phosphate phosphatase activity	1/453	30/18496	0.525024	0.728421	0.67922	INPP5D	1
GO:0140457	protein demethylase activity	1/453	30/18496	0.525024	0.728421	0.67922	KDM8	1
GO:0098960	postsynaptic neurotransmitter receptor activity	2/453	72/18496	0.529491	0.73322	0.683694	GRIA1/GRIK1	2
GO:0004181	metallocarboxypeptidase activity	1/453	31/18496	0.536676	0.73755	0.687732	CPE	1
GO:0005310	dicarboxylic acid transmembrane transporter activity	1/453	31/18496	0.536676	0.73755	0.687732	SLC26A9	1
GO:0031624	ubiquitin conjugating enzyme binding	1/453	31/18496	0.536676	0.73755	0.687732	RNF144B	1
GO:0048019	receptor antagonist activity	1/453	31/18496	0.536676	0.73755	0.687732	LRPAP1	1
GO:0004842	ubiquitin-protein transferase activity	11/453	448/18496	0.539658	0.740248	0.690248	BSPRY/DDB2/FBXO2/FBXO22/HERC5/LONRF3/MDM2/RNF144B/RNF182/TRIM22/TRIM9	11
GO:0016853	isomerase activity	4/453	158/18496	0.543584	0.740571	0.690549	DHRS9/DSEL/GSTZ1/ISYNA1	4
GO:0017022	myosin binding	2/453	74/18496	0.544295	0.740571	0.690549	GRIA1/HAP1	2
GO:0015215	nucleotide transmembrane transporter activity	1/453	32/18496	0.548043	0.740571	0.690549	ABCC4	1
GO:0043425	bHLH transcription factor binding	1/453	32/18496	0.548043	0.740571	0.690549	KLF5	1
GO:0051427	hormone receptor binding	1/453	32/18496	0.548043	0.740571	0.690549	NPPA	1
GO:0071889	14-3-3 protein binding	1/453	32/18496	0.548043	0.740571	0.690549	RIPOR2	1
GO:0097718	disordered domain specific binding	1/453	32/18496	0.548043	0.740571	0.690549	MDM2	1
GO:0140693	molecular condensate scaffold activity	1/453	32/18496	0.548043	0.740571	0.690549	NEAT1	1
GO:0044389	ubiquitin-like protein ligase binding	8/453	327/18496	0.551256	0.743531	0.693309	CDKN1A/FBXW7/MDM2/POLR2A/PRR7/PTPRN/SQSTM1/UBASH3B	8
GO:0016755	aminoacyltransferase activity	12/453	494/18496	0.552892	0.743721	0.693487	BSPRY/DDB2/FBXO2/FBXO22/HERC5/LONRF3/MDM2/QPCT/RNF144B/RNF182/TRIM22/TRIM9	12
GO:0022853	active monoatomic ion transmembrane transporter activity	6/453	244/18496	0.553443	0.743721	0.693487	SLC12A4/SLC2A9/SLC36A1/SLC38A4/SLC6A15/SLC6A4	6
GO:0003697	single-stranded DNA binding	3/453	118/18496	0.554941	0.744357	0.69408	NABP1/SWSAP1/XPC	3
GO:0019956	chemokine binding	1/453	33/18496	0.559131	0.744485	0.694198	ACKR2	1
GO:0031369	translation initiation factor binding	1/453	33/18496	0.559131	0.744485	0.694198	GCH1	1
GO:0034062	5'-3' RNA polymerase activity	1/453	33/18496	0.559131	0.744485	0.694198	POLR2A	1
GO:0097747	RNA polymerase activity	1/453	33/18496	0.559131	0.744485	0.694198	POLR2A	1
GO:0032182	ubiquitin-like protein binding	3/453	119/18496	0.560673	0.745172	0.694839	FBXW7/MDM2/SQSTM1	3
GO:0016835	carbon-oxygen lyase activity	2/453	77/18496	0.565885	0.749989	0.699331	CA2/ETNPPL	2
GO:0031490	chromatin DNA binding	3/453	120/18496	0.56636	0.749989	0.699331	CEBPA/GRHL3/H1-2	3
GO:0008200	ion channel inhibitor activity	1/453	34/18496	0.569948	0.750639	0.699937	PHPT1	1
GO:0008376	acetylgalactosaminyltransferase activity	1/453	34/18496	0.569948	0.750639	0.699937	B4GALNT1	1
GO:0015036	disulfide oxidoreductase activity	1/453	34/18496	0.569948	0.750639	0.699937	ERO1B	1
GO:0017124	SH3 domain binding	3/453	122/18496	0.577599	0.756315	0.70523	CABYR/GPX1/INPP5D	3
GO:0051015	actin filament binding	5/453	208/18496	0.579285	0.756315	0.70523	MYO5B/PHPT1/PSTPIP2/SLC6A4/TAGLN3	5
GO:0033293	monocarboxylic acid binding	2/453	79/18496	0.579864	0.756315	0.70523	APOC1/PRR7	2
GO:0016248	channel inhibitor activity	1/453	35/18496	0.580501	0.756315	0.70523	PHPT1	1
GO:0043015	gamma-tubulin binding	1/453	35/18496	0.580501	0.756315	0.70523	WIPF3	1
GO:0090482	vitamin transmembrane transporter activity	1/453	35/18496	0.580501	0.756315	0.70523	STRA6	1
GO:0030295	protein kinase activator activity	3/453	124/18496	0.588654	0.764248	0.712627	CDKN1A/EREG/NRG1	3
GO:0000175	3'-5'-RNA exonuclease activity	1/453	36/18496	0.590794	0.764248	0.712627	NOCT	1
GO:0016776	phosphotransferase activity, phosphate group as acceptor	1/453	36/18496	0.590794	0.764248	0.712627	IP6K3	1
GO:0034061	DNA polymerase activity	1/453	36/18496	0.590794	0.764248	0.712627	POLH	1
GO:0004519	endonuclease activity	3/453	125/18496	0.594111	0.764987	0.713316	ENDOD1/MBLAC1/RAD51C	3
GO:0005254	chloride channel activity	2/453	82/18496	0.600209	0.764987	0.713316	CLCNKA/SLC26A9	2
GO:0017018	myosin phosphatase activity	2/453	82/18496	0.600209	0.764987	0.713316	PPM1E/PPM1H	2
GO:0000146	microfilament motor activity	1/453	37/18496	0.600836	0.764987	0.713316	MYO5B	1
GO:0005231	excitatory extracellular ligand-gated monoatomic ion channel activity	1/453	37/18496	0.600836	0.764987	0.713316	P2RX6	1
GO:0005484	SNAP receptor activity	1/453	37/18496	0.600836	0.764987	0.713316	VAMP1	1
GO:0016409	palmitoyltransferase activity	1/453	37/18496	0.600836	0.764987	0.713316	CPT2	1
GO:0030291	protein serine/threonine kinase inhibitor activity	1/453	37/18496	0.600836	0.764987	0.713316	CDKN1A	1
GO:0044390	ubiquitin-like protein conjugating enzyme binding	1/453	37/18496	0.600836	0.764987	0.713316	RNF144B	1
GO:0004674	protein serine/threonine kinase activity	10/453	427/18496	0.602063	0.765209	0.713523	MAP3K21/MAPK13/MYLK3/NEK8/NUAK2/PAK6/PLK2/PLK3/PRKX/SQSTM1	10
GO:0005262	calcium channel activity	3/453	128/18496	0.610199	0.769375	0.717407	GPM6A/MCOLN3/SCN3A	3
GO:0005501	retinoid binding	1/453	38/18496	0.610632	0.769375	0.717407	STRA6	1
GO:0016799	hydrolase activity, hydrolyzing N-glycosyl compounds	1/453	38/18496	0.610632	0.769375	0.717407	PCNA	1
GO:0019840	isoprenoid binding	1/453	38/18496	0.610632	0.769375	0.717407	STRA6	1
GO:0043531	ADP binding	1/453	38/18496	0.610632	0.769375	0.717407	TAP1	1
GO:0030165	PDZ domain binding	2/453	84/18496	0.613356	0.77147	0.719361	FZD7/GRIA1	2
GO:0005547	phosphatidylinositol-3,4,5-trisphosphate binding	1/453	39/18496	0.620188	0.772049	0.719901	PHLDA3	1
GO:0008227	G protein-coupled amine receptor activity	1/453	39/18496	0.620188	0.772049	0.719901	HTR7	1
GO:0016896	RNA exonuclease activity, producing 5'-phosphomonoesters	1/453	39/18496	0.620188	0.772049	0.719901	NOCT	1
GO:0017080	sodium channel regulator activity	1/453	39/18496	0.620188	0.772049	0.719901	SCN4B	1
GO:0019825	oxygen binding	1/453	39/18496	0.620188	0.772049	0.719901	TDO2	1
GO:0030331	nuclear estrogen receptor binding	1/453	39/18496	0.620188	0.772049	0.719901	PCNA	1
GO:0019787	ubiquitin-like protein transferase activity	11/453	477/18496	0.62336	0.774671	0.722346	BSPRY/DDB2/FBXO2/FBXO22/HERC5/LONRF3/MDM2/RNF144B/RNF182/TRIM22/TRIM9	11
GO:0061630	ubiquitin protein ligase activity	8/453	349/18496	0.624894	0.775252	0.722888	BSPRY/FBXO2/HERC5/LONRF3/MDM2/RNF144B/TRIM22/TRIM9	8
GO:0004520	DNA endonuclease activity	1/453	40/18496	0.62951	0.777001	0.724518	RAD51C	1
GO:0032451	demethylase activity	1/453	40/18496	0.62951	0.777001	0.724518	KDM8	1
GO:0140662	ATP-dependent protein folding chaperone	1/453	40/18496	0.62951	0.777001	0.724518	HSPA4L	1
GO:0008081	phosphoric diester hydrolase activity	2/453	87/18496	0.632451	0.778968	0.726352	ENPP2/PDE11A	2
GO:0019209	kinase activator activity	3/453	133/18496	0.636051	0.778968	0.726352	CDKN1A/EREG/NRG1	3
GO:0001727	lipid kinase activity	1/453	41/18496	0.638603	0.778968	0.726352	DGKG	1
GO:0004532	RNA exonuclease activity	1/453	41/18496	0.638603	0.778968	0.726352	NOCT	1
GO:0031492	nucleosomal DNA binding	1/453	41/18496	0.638603	0.778968	0.726352	H1-2	1
GO:0042056	chemoattractant activity	1/453	41/18496	0.638603	0.778968	0.726352	GDNF	1
GO:0043175	RNA polymerase core enzyme binding	1/453	41/18496	0.638603	0.778968	0.726352	RRN3P2	1
GO:0099106	ion channel regulator activity	3/453	134/18496	0.641076	0.779327	0.726688	KCNIP3/PHPT1/SCN4B	3
GO:0043178	alcohol binding	2/453	89/18496	0.644769	0.779327	0.726688	ASTN2/STRA6	2
GO:0008307	structural constituent of muscle	1/453	42/18496	0.647474	0.779327	0.726688	KRT19	1
GO:0016859	cis-trans isomerase activity	1/453	42/18496	0.647474	0.779327	0.726688	GSTZ1	1
GO:0035198	miRNA binding	1/453	42/18496	0.647474	0.779327	0.726688	NEAT1	1
GO:0042287	MHC protein binding	1/453	42/18496	0.647474	0.779327	0.726688	TAP1	1
GO:0050136	NADH dehydrogenase (quinone) activity	1/453	42/18496	0.647474	0.779327	0.726688	NQO1	1
GO:0140938	histone H3 methyltransferase activity	1/453	42/18496	0.647474	0.779327	0.726688	PRDM8	1
GO:0004713	protein tyrosine kinase activity	3/453	138/18496	0.660685	0.793104	0.739533	DDR1/EFEMP1/NTRK2	3
GO:0106310	protein serine kinase activity	8/453	361/18496	0.662187	0.793104	0.739533	MAP3K21/MAPK13/NEK8/NUAK2/PAK6/PLK2/PLK3/PRKX	8
GO:0019888	protein phosphatase regulator activity	2/453	92/18496	0.662629	0.793104	0.739533	PPP1R14A/PPP2R2C	2
GO:0003954	NADH dehydrogenase activity	1/453	44/18496	0.66457	0.793104	0.739533	NQO1	1
GO:0004864	protein phosphatase inhibitor activity	1/453	44/18496	0.66457	0.793104	0.739533	PPP1R14A	1
GO:0016247	channel regulator activity	3/453	139/18496	0.665465	0.793104	0.739533	KCNIP3/PHPT1/SCN4B	3
GO:0051219	phosphoprotein binding	2/453	93/18496	0.668421	0.795322	0.741602	FBXW7/UBASH3B	2
GO:0003955	NAD(P)H dehydrogenase (quinone) activity	1/453	45/18496	0.672804	0.795331	0.741611	NQO1	1
GO:0005246	calcium channel regulator activity	1/453	45/18496	0.672804	0.795331	0.741611	PHPT1	1
GO:0008375	acetylglucosaminyltransferase activity	1/453	45/18496	0.672804	0.795331	0.741611	GCNT4	1
GO:0030020	extracellular matrix structural constituent conferring tensile strength	1/453	45/18496	0.672804	0.795331	0.741611	COL7A1	1
GO:0015078	proton transmembrane transporter activity	3/453	142/18496	0.67951	0.79992	0.74589	SLC2A9/SLC36A1/SLC4A11	3
GO:0005253	monoatomic anion channel activity	2/453	95/18496	0.679762	0.79992	0.74589	CLCNKA/SLC26A9	2
GO:0061659	ubiquitin-like protein ligase activity	8/453	367/18496	0.679987	0.79992	0.74589	BSPRY/FBXO2/HERC5/LONRF3/MDM2/RNF144B/TRIM22/TRIM9	8
GO:0016887	ATP hydrolysis activity	9/453	412/18496	0.682761	0.801885	0.747722	ABCA12/ABCA5/ABCC3/ABCC4/ASCC3/CARNS1/KIF5C/SWSAP1/TAP1	9
GO:0004180	carboxypeptidase activity	1/453	47/18496	0.688674	0.804929	0.75056	CPE	1
GO:0005048	signal sequence binding	1/453	47/18496	0.688674	0.804929	0.75056	CEMIP	1
GO:0019212	phosphatase inhibitor activity	1/453	47/18496	0.688674	0.804929	0.75056	PPP1R14A	1
GO:0008194	UDP-glycosyltransferase activity	3/453	145/18496	0.693113	0.808818	0.754186	B4GALNT1/GCNT4/HAS3	3
GO:0015459	potassium channel regulator activity	1/453	48/18496	0.696318	0.811255	0.756459	KCNIP3	1
GO:0015085	calcium ion transmembrane transporter activity	3/453	146/18496	0.69755	0.81139	0.756585	GPM6A/MCOLN3/SCN3A	3
GO:0003714	transcription corepressor activity	4/453	194/18496	0.703104	0.814721	0.75969	KCTD1/PARP10/PRDM8/TRIM22	4
GO:0015026	coreceptor activity	1/453	49/18496	0.703775	0.814721	0.75969	RGMA	1
GO:0060590	ATPase regulator activity	1/453	49/18496	0.703775	0.814721	0.75969	HSPA4L	1
GO:0004722	protein serine/threonine phosphatase activity	2/453	100/18496	0.706732	0.816843	0.761669	PPM1E/PPM1H	2
GO:0016758	hexosyltransferase activity	4/453	196/18496	0.710661	0.817932	0.762685	B4GALNT1/GCNT4/HAS3/TMTC1	4
GO:0016538	cyclin-dependent protein serine/threonine kinase regulator activity	1/453	50/18496	0.71105	0.817932	0.762685	CDKN1A	1
GO:0048020	CCR chemokine receptor binding	1/453	50/18496	0.71105	0.817932	0.762685	CCL3L1	1
GO:0030544	Hsp70 protein binding	1/453	51/18496	0.718146	0.82479	0.769079	BAX	1
GO:0005245	voltage-gated calcium channel activity	1/453	52/18496	0.725068	0.830117	0.774047	SCN3A	1
GO:0051018	protein kinase A binding	1/453	52/18496	0.725068	0.830117	0.774047	GRIA1	1
GO:0019208	phosphatase regulator activity	2/453	104/18496	0.726923	0.830932	0.774807	PPP1R14A/PPP2R2C	2
GO:0140097	catalytic activity, acting on DNA	5/453	248/18496	0.729898	0.833023	0.776756	AEN/ASCC3/PCNA/POLH/RAD51C	5
GO:0050661	NADP binding	1/453	53/18496	0.731821	0.833908	0.777582	TP53I3	1
GO:0120013	lipid transfer activity	1/453	54/18496	0.738408	0.838695	0.782045	TRIAP1	1
GO:1990756	ubiquitin ligase-substrate adaptor activity	1/453	54/18496	0.738408	0.838695	0.782045	FBXW7	1
GO:0005516	calmodulin binding	4/453	204/18496	0.739482	0.838695	0.782045	ADCY8/FAS/GAP43/MYO5B	4
GO:0008408	3'-5' exonuclease activity	1/453	55/18496	0.744833	0.840829	0.784035	NOCT	1
GO:0015932	nucleobase-containing compound transmembrane transporter activity	1/453	55/18496	0.744833	0.840829	0.784035	ABCC4	1
GO:0140223	general transcription initiation factor activity	1/453	55/18496	0.744833	0.840829	0.784035	RRN3P2	1
GO:0061980	regulatory RNA binding	1/453	56/18496	0.751101	0.84659	0.789407	NEAT1	1
GO:0090079	translation regulator activity, nucleic acid binding	2/453	110/18496	0.754994	0.849661	0.79227	RPS27L/TYMS	2
GO:0070063	RNA polymerase binding	1/453	57/18496	0.757216	0.850844	0.793373	RRN3P2	1
GO:0003678	DNA helicase activity	1/453	58/18496	0.76318	0.856223	0.798389	ASCC3	1
GO:0031625	ubiquitin protein ligase binding	6/453	308/18496	0.768971	0.860096	0.802	CDKN1A/FBXW7/MDM2/POLR2A/SQSTM1/UBASH3B	6
GO:0045309	protein phosphorylated amino acid binding	1/453	59/18496	0.768999	0.860096	0.802	FBXW7	1
GO:0016627	oxidoreductase activity, acting on the CH-CH group of donors	1/453	60/18496	0.774675	0.862463	0.804208	ACADL	1
GO:0016765	transferase activity, transferring alkyl or aryl (other than methyl) groups	1/453	60/18496	0.774675	0.862463	0.804208	GSTZ1	1
GO:0016796	exonuclease activity, active with either ribo- or deoxyribonucleic acids and producing 5'-phosphomonoesters	1/453	60/18496	0.774675	0.862463	0.804208	NOCT	1
GO:0016874	ligase activity	3/453	166/18496	0.776289	0.862939	0.804652	CARNS1/MDM2/NADSYN1	3
GO:0016836	hydro-lyase activity	1/453	61/18496	0.780211	0.865975	0.807482	CA2	1
GO:0043021	ribonucleoprotein complex binding	3/453	168/18496	0.783154	0.867916	0.809293	MDM2/NEAT1/NOPCHAP1	3
GO:0009055	electron transfer activity	2/453	117/18496	0.784567	0.867994	0.809365	DHRS3/HAAO	2
GO:0016279	protein-lysine N-methyltransferase activity	1/453	62/18496	0.785612	0.867994	0.809365	PRDM8	1
GO:0016278	lysine N-methyltransferase activity	1/453	63/18496	0.79088	0.872489	0.813556	PRDM8	1
GO:0140767	enzyme-substrate adaptor activity	1/453	65/18496	0.801033	0.881062	0.82155	FBXW7	1
GO:0008094	ATP-dependent activity, acting on DNA	2/453	122/18496	0.803729	0.881062	0.82155	ASCC3/RAD51C	2
GO:0005085	guanyl-nucleotide exchange factor activity	4/453	225/18496	0.804726	0.881062	0.82155	ARFGEF3/DENND2D/EPS8L2/RGL3	4
GO:0019843	rRNA binding	1/453	66/18496	0.805923	0.881062	0.82155	MDM2	1
GO:0042054	histone methyltransferase activity	1/453	66/18496	0.805923	0.881062	0.82155	PRDM8	1
GO:0044183	protein folding chaperone	1/453	66/18496	0.805923	0.881062	0.82155	HSPA4L	1
GO:0004540	RNA nuclease activity	2/453	124/18496	0.81096	0.883393	0.823725	MBLAC1/NOCT	2
GO:0030674	protein-macromolecule adaptor activity	8/453	421/18496	0.81295	0.883393	0.823725	ANK1/AP1S3/FBXW7/NEAT1/NEFL/SQSTM1/TRIM22/VAMP1	8
GO:0008528	G protein-coupled peptide receptor activity	2/453	125/18496	0.814486	0.883393	0.823725	MCHR1/NPY1R	2
GO:0003823	antigen binding	3/453	178/18496	0.814911	0.883393	0.823725	HLA-B/HLA-C/TAP1	3
GO:0003777	microtubule motor activity	1/453	68/18496	0.815347	0.883393	0.823725	KIF5C	1
GO:0097110	scaffold protein binding	1/453	68/18496	0.815347	0.883393	0.823725	GRIA1	1
GO:0031267	small GTPase binding	5/453	281/18496	0.821503	0.886503	0.826624	GRIA1/MYO5B/RAB11FIP4/SYTL1/SYTL2	5
GO:0015631	tubulin binding	7/453	379/18496	0.823889	0.886503	0.826624	ARL4C/ATF5/CGN/EML5/FSD1/KIF5C/WIPF3	7
GO:0043621	protein self-association	1/453	70/18496	0.824314	0.886503	0.826624	ACHE	1
GO:0051536	iron-sulfur cluster binding	1/453	70/18496	0.824314	0.886503	0.826624	AOX1	1
GO:0051540	metal cluster binding	1/453	70/18496	0.824314	0.886503	0.826624	AOX1	1
GO:0031491	nucleosome binding	1/453	71/18496	0.828633	0.889832	0.829728	H1-2	1
GO:0140030	modification-dependent protein binding	3/453	184/18496	0.832009	0.891722	0.83149	KDM8/PARP10/SQSTM1	3
GO:0004860	protein kinase inhibitor activity	1/453	72/18496	0.832846	0.891722	0.83149	CDKN1A	1
GO:0001653	peptide receptor activity	2/453	132/18496	0.837564	0.895454	0.834971	MCHR1/NPY1R	2
GO:0051087	protein-folding chaperone binding	2/453	133/18496	0.84064	0.896454	0.835903	BAX/HLA-B	2
GO:0004521	RNA endonuclease activity	1/453	74/18496	0.840965	0.896454	0.835903	MBLAC1	1
GO:0048029	monosaccharide binding	1/453	75/18496	0.844876	0.899304	0.838561	EGLN3	1
GO:0019210	kinase inhibitor activity	1/453	76/18496	0.848691	0.902044	0.841115	CDKN1A	1
GO:0035064	methylated histone binding	1/453	80/18496	0.863036	0.915952	0.854084	KDM8	1
GO:0140034	methylation-dependent protein binding	1/453	82/18496	0.869691	0.92167	0.859416	KDM8	1
GO:0004197	cysteine-type endopeptidase activity	1/453	86/18496	0.88205	0.933406	0.870359	CTSH	1
GO:0051020	GTPase binding	5/453	313/18496	0.8847	0.93485	0.871706	GRIA1/MYO5B/RAB11FIP4/SYTL1/SYTL2	5
GO:0001228	DNA-binding transcription activator activity, RNA polymerase II-specific	8/453	471/18496	0.894135	0.943449	0.879724	ATF3/ATF5/CEBPA/ETV5/GRHL3/KLF5/MESP1/NHLH2	8
GO:0001216	DNA-binding transcription activator activity	8/453	475/18496	0.89912	0.947334	0.883346	ATF3/ATF5/CEBPA/ETV5/GRHL3/KLF5/MESP1/NHLH2	8
GO:0008276	protein methyltransferase activity	1/453	94/18496	0.903368	0.950184	0.886004	PRDM8	1
GO:0008017	microtubule binding	4/453	273/18496	0.904833	0.950184	0.886004	CGN/EML5/FSD1/KIF5C	4
GO:0016407	acetyltransferase activity	1/453	95/18496	0.905747	0.950184	0.886004	LCAT	1
GO:0035591	signaling adaptor activity	1/453	98/18496	0.912538	0.955672	0.891121	SQSTM1	1
GO:0003924	GTPase activity	5/453	333/18496	0.913607	0.955672	0.891121	ARL4C/GCH1/GNAL/MMAA/RASD2	5
GO:0019887	protein kinase regulator activity	3/453	226/18496	0.917684	0.958389	0.893655	CDKN1A/EREG/NRG1	3
GO:0008170	N-methyltransferase activity	1/453	101/18496	0.918841	0.958389	0.893655	PRDM8	1
GO:0005496	steroid binding	1/453	102/18496	0.92084	0.959098	0.894316	PAQR6	1
GO:0003735	structural constituent of ribosome	2/453	176/18496	0.931945	0.966943	0.901631	RPS19/RPS27L	2
GO:0019001	guanyl nucleotide binding	6/453	403/18496	0.932362	0.966943	0.901631	ARL4C/GCH1/GNAL/MMAA/PDE11A/RASD2	6
GO:0032561	guanyl ribonucleotide binding	6/453	403/18496	0.932362	0.966943	0.901631	ARL4C/GCH1/GNAL/MMAA/PDE11A/RASD2	6
GO:0016705	oxidoreductase activity, acting on paired donors, with incorporation or reduction of molecular oxygen	2/453	179/18496	0.935982	0.969314	0.903842	EGLN3/KDM8	2
GO:0051082	unfolded protein binding	1/453	122/18496	0.951938	0.983167	0.916759	ERO1B	1
GO:0019207	kinase regulator activity	3/453	256/18496	0.952063	0.983167	0.916759	CDKN1A/EREG/NRG1	3
GO:0031072	heat shock protein binding	1/453	128/18496	0.958624	0.985961	0.919364	BAX	1
GO:0005525	GTP binding	5/453	382/18496	0.959214	0.985961	0.919364	ARL4C/GCH1/GNAL/MMAA/RASD2	5
GO:0001227	DNA-binding transcription repressor activity, RNA polymerase II-specific	4/453	326/18496	0.960167	0.985961	0.919364	ATF3/ETV7/KCNIP3/MSX2	4
GO:0140993	histone modifying activity	2/453	202/18496	0.960193	0.985961	0.919364	KDM8/PRDM8	2
GO:0001217	DNA-binding transcription repressor activity	4/453	334/18496	0.965277	0.989783	0.922928	ATF3/ETV7/KCNIP3/MSX2	4
GO:0016922	nuclear receptor binding	1/453	137/18496	0.966954	0.98987	0.923009	PCNA	1
GO:0003713	transcription coactivator activity	3/453	280/18496	0.969364	0.98987	0.923009	IL31RA/TRIM22/XPC	3
GO:0008168	methyltransferase activity	2/453	215/18496	0.969703	0.98987	0.923009	PRDM8/TYMS	2
GO:0061629	RNA polymerase II-specific DNA-binding transcription factor binding	4/453	344/18496	0.970808	0.98987	0.923009	CEBPA/NHLH2/PCNA/XPC	4
GO:0000287	magnesium ion binding	2/453	224/18496	0.974963	0.991601	0.924624	NUAK2/PRPS2	2
GO:0016741	transferase activity, transferring one-carbon groups	2/453	226/18496	0.976006	0.991601	0.924624	PRDM8/TYMS	2
GO:0140297	DNA-binding transcription factor binding	6/453	477/18496	0.977731	0.991601	0.924624	CEBPA/KLF5/NHLH2/PARP10/PCNA/XPC	6
GO:0004386	helicase activity	1/453	154/18496	0.978394	0.991601	0.924624	ASCC3	1
GO:0030695	GTPase regulator activity	6/453	486/18496	0.98069	0.991601	0.924624	ARFGEF3/ARHGAP10/DENND2D/EPS8L2/RGL3/SESN2	6
GO:0060589	nucleoside-triphosphatase regulator activity	6/453	486/18496	0.98069	0.991601	0.924624	ARFGEF3/ARHGAP10/DENND2D/EPS8L2/RGL3/SESN2	6
GO:0042393	histone binding	2/453	252/18496	0.986274	0.995862	0.928597	KDM8/SCML1	2
GO:0140098	catalytic activity, acting on RNA	4/453	395/18496	0.988307	0.996021	0.928745	DCP1B/MBLAC1/NOCT/POLR2A	4
GO:0008234	cysteine-type peptidase activity	1/453	185/18496	0.990055	0.996021	0.928745	CTSH	1
GO:0008757	S-adenosylmethionine-dependent methyltransferase activity	1/453	187/18496	0.990541	0.996021	0.928745	PRDM8	1
GO:0003730	mRNA 3'-UTR binding	1/453	258/18496	0.998408	0.999687	0.932163	ZNF385A	1
GO:0005096	GTPase activator activity	1/453	272/18496	0.998881	0.999687	0.932163	ARHGAP10	1
GO:0030371	translation repressor activity	1/453	314/18496	0.999612	0.999687	0.932163	TYMS	1
GO:0045182	translation regulator activity	2/453	420/18496	0.999687	0.999687	0.932163	RPS27L/TYMS	2

## Sheet: GO_CC_UP
ID	Description	GeneRatio	BgRatio	pvalue	p.adjust	qvalue	geneID	Count
GO:0062023	collagen-containing extracellular matrix	26/465	429/19886	1.04278e-05	0.00405318	0.00350425	ACHE/ADAMTS8/ADAMTSL4/ANGPTL4/APLP1/C17orf58/CILP/COL7A1/CTSH/ECM1/EFEMP1/EGFL6/GDF15/HAPLN3/ICAM1/IGFBPL1/LOX/MFGE8/NDP/NPPA/NTN1/RARRES2/RELL2/SBSPON/THBS4/VTN	26
GO:0097060	synaptic membrane	24/465	393/19886	2.0115e-05	0.00405318	0.00350425	ADCY8/ANK1/CDH10/CDH8/CLSTN2/FBXO2/GPM6A/GRIA1/GRIK1/IL31RA/KCNA2/KCNC3/KCND2/KCNJ2/NETO2/NINJ1/NRCAM/NSG1/NTNG2/P2RX6/PCDH8/PRR7/PTPRO/SLC6A4	24
GO:0045211	postsynaptic membrane	18/465	275/19886	9.05978e-05	0.0098203	0.00849032	ANK1/CDH10/CLSTN2/FBXO2/GRIA1/GRIK1/KCNA2/KCNC3/KCND2/KCNJ2/NETO2/NRCAM/NSG1/P2RX6/PCDH8/PRR7/PTPRO/SLC6A4	18
GO:0098978	glutamatergic synapse	23/465	407/19886	9.7472e-05	0.0098203	0.00849032	ADCY8/ADORA2B/CDH10/CDH8/CLSTN2/FBXO2/GPM6A/GRIA1/KCNA2/KCND2/KCNJ2/NETO2/NRCAM/NSG1/NTNG2/P2RX6/PCDH8/PCLO/PPM1H/PRR7/PTPRO/SH3GL2/SLITRK2	23
GO:0000786	nucleosome	11/465	134/19886	0.000315856	0.025458	0.0220102	H1-2/H2AC11/H2AC13/H2BC11/H2BC18/H2BC21/H2BC4/H2BC8/H3C10/H4C5/H4C8	11
GO:0032809	neuronal cell body membrane	5/465	29/19886	0.000510925	0.0341298	0.0295076	ADCY8/GRIA1/KCNA2/KCNC3/KCND2	5
GO:0099634	postsynaptic specialization membrane	10/465	122/19886	0.000592825	0.0341298	0.0295076	CDH10/CLSTN2/GRIA1/GRIK1/KCND2/NETO2/NRCAM/P2RX6/PRR7/PTPRO	10
GO:0044298	cell body membrane	5/465	32/19886	0.000817894	0.0412014	0.0356214	ADCY8/GRIA1/KCNA2/KCNC3/KCND2	5
GO:0005604	basement membrane	8/465	90/19886	0.00122163	0.0492316	0.0425641	ACHE/APLP1/COL7A1/EGFL6/NTN1/RELL2/THBS4/VTN	8
GO:0034705	potassium channel complex	8/465	90/19886	0.00122163	0.0492316	0.0425641	GRIK1/HCN2/KCNA2/KCNC3/KCND2/KCNIP3/KCNJ2/KCNK6	8
GO:0097136	Bcl-2 family protein complex	3/465	10/19886	0.00134864	0.0494093	0.0427177	BAX/BIK/PMAIP1	3
GO:0042734	presynaptic membrane	11/465	165/19886	0.00177616	0.0589501	0.0509664	ADCY8/CDH10/GPM6A/GRIA1/GRIK1/IL31RA/KCNA2/KCNC3/NTNG2/PCDH8/SLC6A4	11
GO:0034703	cation channel complex	12/465	193/19886	0.00202133	0.0589501	0.0509664	CATSPERG/GRIK1/HCN2/KCNA2/KCNC3/KCND2/KCNIP3/KCNJ2/KCNK6/SCN3A/SCN4B/UNC80	12
GO:0048786	presynaptic active zone	7/465	77/19886	0.00214671	0.0589501	0.0509664	ADCY8/CDH10/GAD1/GPM6A/GRIA1/NTNG2/PCLO	7
GO:0150034	distal axon	15/465	276/19886	0.002252	0.0589501	0.0509664	CDH8/CRMP1/GAD1/GAP43/GPM6A/HAP1/KCNA2/KCNC3/KIF5C/NEFL/NTRK2/PRSS12/PTPRN/PTPRO/WHRN	15
GO:0008076	voltage-gated potassium channel complex	7/465	79/19886	0.00248673	0.0589501	0.0509664	HCN2/KCNA2/KCNC3/KCND2/KCNIP3/KCNJ2/KCNK6	7
GO:0098982	GABA-ergic synapse	7/465	79/19886	0.00248673	0.0589501	0.0509664	CDH10/GAD1/GAP43/KCND2/PCLO/PTPRO/SLITRK2	7
GO:0043025	neuronal cell body	22/465	489/19886	0.00278101	0.0622637	0.0538312	ADCY8/ASTN2/CRMP1/GAP43/GHR/GPM6A/GRIA1/ITGA1/KCNA2/KCNC3/KCND2/KCNJ2/KIF5C/NPPA/NQO1/P2RX6/PLK3/PTPRN/RTN1/TAC1/WHRN/ZNF385A	22
GO:0099572	postsynaptic specialization	17/465	346/19886	0.00339677	0.0720472	0.0622897	ADCY8/CDH10/CLSTN2/GAP43/GRIA1/GRIK1/KCND2/NETO2/NRCAM/NTRK2/P2RX6/PAK6/PCLO/PRR7/PTPRO/RPS19/RTN1	17
GO:0034702	monoatomic ion channel complex	15/465	300/19886	0.00490321	0.0958719	0.0828878	CATSPERG/CLCNKA/GRIA1/GRIK1/HCN2/KCNA2/KCNC3/KCND2/KCNIP3/KCNJ2/KCNK6/OSTM1/SCN3A/SCN4B/UNC80	15
GO:0048787	presynaptic active zone membrane	4/465	30/19886	0.00499581	0.0958719	0.0828878	CDH10/GPM6A/GRIA1/NTNG2	4
GO:0016323	basolateral plasma membrane	13/465	249/19886	0.00599974	0.109904	0.0950198	ABCC3/ABCC4/ADCY8/ANK1/AQP3/C5AR1/CLDN1/EPPK1/MAP7/MARVELD2/SLC2A9/SLC43A2/SLC4A11	13
GO:0005788	endoplasmic reticulum lumen	15/465	313/19886	0.00716227	0.115647	0.0999844	ADAMTS7/ADAMTSL4/ARSJ/C3/CES3/COL7A1/CSF1/ERO1B/F5/IL6/LRPAP1/MELTF/MFGE8/SERPIND1/VTN	15
GO:0043197	dendritic spine	10/465	174/19886	0.00797421	0.115647	0.0999844	FBXO2/GPM6A/GRIA1/HAP1/KCNC3/KCND2/KCNJ2/NTRK2/P2RX6/PTPRO	10
GO:0043505	CENP-A containing nucleosome	3/465	18/19886	0.0079814	0.115647	0.0999844	H2BC11/H4C5/H4C8	3
GO:0061638	CENP-A containing chromatin	3/465	18/19886	0.0079814	0.115647	0.0999844	H2BC11/H4C5/H4C8	3
GO:0055037	recycling endosome	11/465	202/19886	0.0081751	0.115647	0.0999844	ACKR2/FZD7/GRIA1/HLA-B/HLA-C/MELTF/MYO5B/NSG1/RAB11FIP4/ST8SIA2/WIPF3	11
GO:0043204	perikaryon	9/465	149/19886	0.00848744	0.115647	0.0999844	ASTN2/CRMP1/GAP43/ITGA1/KCNA2/KCNC3/KCND2/NPPA/PTPRN	9
GO:0098839	postsynaptic density membrane	7/465	99/19886	0.00859486	0.115647	0.0999844	CLSTN2/GRIA1/GRIK1/NETO2/NRCAM/PRR7/PTPRO	7
GO:0044309	neuron spine	10/465	176/19886	0.00860893	0.115647	0.0999844	FBXO2/GPM6A/GRIA1/HAP1/KCNC3/KCND2/KCNJ2/NTRK2/P2RX6/PTPRO	10
GO:0034506	chromosome, centromeric core domain	3/465	19/19886	0.00931565	0.117501	0.101588	H2BC11/H4C5/H4C8	3
GO:0034358	plasma lipoprotein particle	4/465	36/19886	0.00962168	0.117501	0.101588	APOC1/LCAT/LSR/PLA2G7	4
GO:1990777	lipoprotein particle	4/465	36/19886	0.00962168	0.117501	0.101588	APOC1/LCAT/LSR/PLA2G7	4
GO:0044306	neuron projection terminus	8/465	129/19886	0.0109769	0.130109	0.112488	CDH8/GAD1/GCH1/KCNA2/KCNC3/NTRK2/PRSS12/PTPRN	8
GO:0045178	basal part of cell	14/465	301/19886	0.0117311	0.134547	0.116325	ABCC3/ABCC4/ADCY8/ANK1/AQP3/C5AR1/CLDN1/EPPK1/ITGA1/MAP7/MARVELD2/SLC2A9/SLC43A2/SLC4A11	14
GO:0042827	platelet dense granule	3/465	21/19886	0.012353	0.134547	0.116325	ABCC4/ECM1/RARRES2	3
GO:0043083	synaptic cleft	3/465	21/19886	0.012353	0.134547	0.116325	ACHE/CDH8/PRSS12	3
GO:0032994	protein-lipid complex	4/465	39/19886	0.0127203	0.134902	0.116632	APOC1/LCAT/LSR/PLA2G7	4
GO:0009925	basal plasma membrane	13/465	282/19886	0.0158579	0.162474	0.14047	ABCC3/ABCC4/ADCY8/ANK1/AQP3/C5AR1/CLDN1/EPPK1/MAP7/MARVELD2/SLC2A9/SLC43A2/SLC4A11	13
GO:0030667	secretory granule membrane	14/465	314/19886	0.016397	0.162474	0.14047	ABCA12/ABCC4/ACRBP/C5AR1/CD55/CPE/GLIPR1/HLA-B/HLA-C/MFGE8/PLAU/STBD1/TMBIM1/VAMP1	14
GO:0014069	postsynaptic density	14/465	315/19886	0.0168074	0.162474	0.14047	ADCY8/CLSTN2/GAP43/GRIA1/GRIK1/NETO2/NRCAM/NTRK2/PAK6/PCLO/PRR7/PTPRO/RPS19/RTN1	14
GO:0043679	axon terminus	7/465	113/19886	0.0169328	0.162474	0.14047	CDH8/GAD1/KCNA2/KCNC3/NTRK2/PRSS12/PTPRN	7
GO:0034706	sodium channel complex	3/465	24/19886	0.0178544	0.167147	0.14451	GRIK1/SCN3A/SCN4B	3
GO:0098858	actin-based cell projection	11/465	227/19886	0.0182493	0.167147	0.14451	ARL4C/EPS8L2/FMN2/GAP43/GPM6A/KITLG/RIPOR2/SLC38A4/SYTL1/TSPEAR/WHRN	11
GO:0009897	external side of plasma membrane	16/465	387/19886	0.0205039	0.18205	0.157395	ABCC4/ACKR2/FAS/GFRA3/GHR/HLA-B/HLA-C/ICAM1/IL31RA/ITGA1/ITGA11/MFGE8/NRCAM/PLAU/SDC1/SELE	16
GO:0098685	Schaffer collateral - CA1 synapse	6/465	92/19886	0.0208904	0.18205	0.157395	ADCY8/ADORA2B/INA/NEFL/NTNG2/PCDH8	6
GO:0030662	coated vesicle membrane	10/465	203/19886	0.0214841	0.18205	0.157395	ADCY8/AP1S3/CEMIP/EPN3/EREG/GAD1/GRIA1/HLA-B/HLA-C/SH3GL2	10
GO:0099571	postsynaptic cytoskeleton	2/465	10/19886	0.0216834	0.18205	0.157395	INA/NEFL	2
GO:0034364	high-density lipoprotein particle	3/465	26/19886	0.0221632	0.182281	0.157594	APOC1/LCAT/PLA2G7	3
GO:0032279	asymmetric synapse	14/465	331/19886	0.024495	0.19743	0.170692	ADCY8/CLSTN2/GAP43/GRIA1/GRIK1/NETO2/NRCAM/NTRK2/PAK6/PCLO/PRR7/PTPRO/RPS19/RTN1	14
GO:0002116	semaphorin receptor complex	2/465	11/19886	0.0260969	0.198435	0.171561	PLXNB2/PLXNB3	2
GO:0099569	presynaptic cytoskeleton	2/465	11/19886	0.0260969	0.198435	0.171561	NEFL/PCLO	2
GO:1904090	peptidase inhibitor complex	2/465	11/19886	0.0260969	0.198435	0.171561	PLAU/VTN	2
GO:0034362	low-density lipoprotein particle	2/465	12/19886	0.0308388	0.219675	0.189924	LSR/PLA2G7	2
GO:0042627	chylomicron	2/465	12/19886	0.0308388	0.219675	0.189924	APOC1/LSR	2
GO:0044754	autolysosome	2/465	12/19886	0.0308388	0.219675	0.189924	FTL/SQSTM1	2
GO:0005905	clathrin-coated pit	5/465	75/19886	0.0310707	0.219675	0.189924	ADCY8/AP1S3/CEMIP/EPN3/SELE	5
GO:0030135	coated vesicle	13/465	311/19886	0.031994	0.222303	0.192196	ADCY8/AP1S3/ASTN2/CEMIP/COL7A1/EPN3/EREG/F5/GAD1/GRIA1/HLA-B/HLA-C/SH3GL2	13
GO:0070820	tertiary granule	8/465	164/19886	0.0392888	0.255153	0.220597	CD55/CTSH/CXCL1/PLAU/PTX3/QPCT/STBD1/VAMP1	8
GO:1904724	tertiary granule lumen	4/465	55/19886	0.0395038	0.255153	0.220597	CTSH/CXCL1/PTX3/QPCT	4
GO:0055038	recycling endosome membrane	6/465	107/19886	0.0397439	0.255153	0.220597	FZD7/GRIA1/HLA-B/HLA-C/NSG1/RAB11FIP4	6
GO:0030665	clathrin-coated vesicle membrane	7/465	136/19886	0.0408728	0.255153	0.220597	ADCY8/AP1S3/CEMIP/EPN3/EREG/GAD1/SH3GL2	7
GO:0001518	voltage-gated sodium channel complex	2/465	14/19886	0.0412371	0.255153	0.220597	SCN3A/SCN4B	2
GO:0031089	platelet dense granule lumen	2/465	14/19886	0.0412371	0.255153	0.220597	ECM1/RARRES2	2
GO:0033116	endoplasmic reticulum-Golgi intermediate compartment membrane	5/465	81/19886	0.0412531	0.255153	0.220597	CD55/COL7A1/F5/GRIA1/TAP1	5
GO:0032420	stereocilium	4/465	56/19886	0.0417869	0.255153	0.220597	EPS8L2/RIPOR2/TSPEAR/WHRN	4
GO:0098636	protein complex involved in cell adhesion	4/465	57/19886	0.0441431	0.259054	0.22397	ITGA1/ITGA11/PLAU/VTN	4
GO:0030426	growth cone	8/465	168/19886	0.0442261	0.259054	0.22397	CRMP1/GAP43/GPM6A/HAP1/KIF5C/NEFL/PTPRO/WHRN	8
GO:0005769	early endosome	16/465	427/19886	0.0443542	0.259054	0.22397	ACKR2/AP1S3/ASTN2/GRIA1/HAP1/HAS3/HLA-B/HLA-C/LIPG/MCOLN3/MELTF/NSG1/NTRK2/SH3GL2/ST8SIA2/WIPF3	16
GO:1902495	transmembrane transporter complex	15/465	394/19886	0.0450416	0.259311	0.224192	CATSPERG/CLCNKA/GRIA1/GRIK1/HCN2/KCNA2/KCNC3/KCND2/KCNIP3/KCNJ2/KCNK6/OSTM1/SCN3A/SCN4B/UNC80	15
GO:0098984	neuron to neuron synapse	14/465	362/19886	0.0463872	0.262286	0.226764	ADCY8/CLSTN2/GAP43/GRIA1/GRIK1/NETO2/NRCAM/NTRK2/PAK6/PCLO/PRR7/PTPRO/RPS19/RTN1	14
GO:0032591	dendritic spine membrane	2/465	15/19886	0.04686	0.262286	0.226764	GRIA1/KCNC3	2
GO:0030427	site of polarized growth	8/465	173/19886	0.0509502	0.27388	0.236788	CRMP1/GAP43/GPM6A/HAP1/KIF5C/NEFL/PTPRO/WHRN	8
GO:0030658	transport vesicle membrane	10/465	236/19886	0.0515166	0.27388	0.236788	ABCA12/AP1S3/ARFGEF3/CPE/GRIA1/HLA-B/HLA-C/PTPRN/SLC35F1/VAMP1	10
GO:0001533	cornified envelope	4/465	60/19886	0.0516498	0.27388	0.236788	DSC3/KRT17/PI3/PPL	4
GO:0032589	neuron projection membrane	4/465	60/19886	0.0516498	0.27388	0.236788	ANK1/GRIA1/KCNC3/RIPOR2	4
GO:0072562	blood microparticle	7/465	144/19886	0.0527056	0.275849	0.23849	ANGPTL4/C1R/C3/OAZ3/POTEE/POTEF/VTN	7
GO:0035580	specific granule lumen	4/465	62/19886	0.0570171	0.290396	0.251067	CHI3L1/CXCL1/PTX3/QPCT	4
GO:0042599	lamellar body	2/465	17/19886	0.0588746	0.290396	0.251067	ABCA12/CTSH	2
GO:0098637	protein complex involved in cell-matrix adhesion	2/465	17/19886	0.0588746	0.290396	0.251067	PLAU/VTN	2
GO:0032421	stereocilium bundle	4/465	63/19886	0.0598086	0.290396	0.251067	EPS8L2/RIPOR2/TSPEAR/WHRN	4
GO:0060076	excitatory synapse	4/465	63/19886	0.0598086	0.290396	0.251067	ADCY8/GPM6A/GRIA1/P2RX6	4
GO:1904115	axon cytoplasm	4/465	63/19886	0.0598086	0.290396	0.251067	HAP1/KIF5C/MGARP/NEFL	4
GO:0005767	secondary lysosome	2/465	18/19886	0.0652362	0.312979	0.270591	FTL/SQSTM1	2
GO:0030134	COPII-coated ER to Golgi transport vesicle	5/465	94/19886	0.0695155	0.328881	0.28434	COL7A1/F5/GRIA1/HLA-B/HLA-C	5
GO:1990351	transporter complex	15/465	421/19886	0.0710614	0.328881	0.28434	CATSPERG/CLCNKA/GRIA1/GRIK1/HCN2/KCNA2/KCNC3/KCND2/KCNIP3/KCNJ2/KCNK6/OSTM1/SCN3A/SCN4B/UNC80	15
GO:0031253	cell projection membrane	13/465	352/19886	0.0713744	0.328881	0.28434	ANK1/DHRS3/EPS8L2/GAP43/GRIA1/HHIP/KCNA2/KCNC3/MCHR1/RIPOR2/SLC38A4/SYTL1/TSPEAR	13
GO:0098688	parallel fiber to Purkinje cell synapse	2/465	19/19886	0.0718151	0.328881	0.28434	GPM6A/P2RX6	2
GO:0005923	bicellular tight junction	6/465	126/19886	0.0756014	0.34233	0.295968	CGN/CLDN1/EPB41L4B/EPPK1/LSR/MARVELD2	6
GO:0034361	very-low-density lipoprotein particle	2/465	20/19886	0.0785977	0.348075	0.300935	APOC1/LSR	2
GO:0034385	triglyceride-rich plasma lipoprotein particle	2/465	20/19886	0.0785977	0.348075	0.300935	APOC1/LSR	2
GO:0042581	specific granule	7/465	160/19886	0.0822546	0.355037	0.306954	CHI3L1/CXCL1/PLAU/PTX3/QPCT/TMBIM1/VAMP1	7
GO:0000932	P-body	5/465	99/19886	0.0826434	0.355037	0.306954	APOBEC3C/DCP1B/FAM184A/NOCT/SQSTM1	5
GO:0030133	transport vesicle	15/465	431/19886	0.0828126	0.355037	0.306954	ABCA12/AP1S3/ARFGEF3/CD55/CPE/GRIA1/HAP1/HLA-B/HLA-C/PTPRN/SLC35F1/SYTL1/SYTL2/TRIM9/VAMP1	15
GO:0032426	stereocilium tip	2/465	21/19886	0.0855708	0.356496	0.308215	EPS8L2/WHRN	2
GO:0043194	axon initial segment	2/465	21/19886	0.0855708	0.356496	0.308215	KCNA2/NRCAM	2
GO:0045177	apical part of cell	16/465	469/19886	0.0858067	0.356496	0.308215	ABCC4/ADCY8/C5AR1/CA2/CLDN1/DUOX2/DUOXA2/EPB41L4B/MARVELD2/MYO5B/PTPRO/RIPOR2/SLC26A9/SLC2A9/SLC36A1/SLC4A11	16
GO:0070160	tight junction	6/465	131/19886	0.0873362	0.359148	0.310508	CGN/CLDN1/EPB41L4B/EPPK1/LSR/MARVELD2	6
GO:0016327	apicolateral plasma membrane	2/465	22/19886	0.0927219	0.373669	0.323063	EPPK1/KRT19	2
GO:1990391	DNA repair complex	2/465	22/19886	0.0927219	0.373669	0.323063	ASCC3/XRCC4	2
GO:0005793	endoplasmic reticulum-Golgi intermediate compartment	6/465	134/19886	0.0948296	0.378379	0.327135	CD55/COL7A1/F5/GRIA1/LRPAP1/TAP1	6
GO:0060170	ciliary membrane	4/465	76/19886	0.10238	0.402742	0.348198	DHRS3/HHIP/MCHR1/TSPEAR	4
GO:0005796	Golgi lumen	5/465	106/19886	0.103056	0.402742	0.348198	LRPAP1/MMP11/MUC19/SDC1/VTN	5
GO:0005938	cell cortex	11/465	305/19886	0.103934	0.402742	0.348198	ASTN2/FMN2/GAD1/KCNC3/KRT19/MYO5B/PCLO/PLA2G4C/POTEF/SELE/TNFAIP2	11
GO:0030175	filopodium	5/465	108/19886	0.109309	0.419539	0.36272	ARL4C/GAP43/GPM6A/KITLG/RIPOR2	5
GO:0042611	MHC protein complex	2/465	25/19886	0.115125	0.437691	0.378414	HLA-B/HLA-C	2
GO:0030136	clathrin-coated vesicle	8/465	212/19886	0.125319	0.471996	0.408073	ADCY8/AP1S3/ASTN2/CEMIP/EPN3/EREG/GAD1/SH3GL2	8
GO:0030057	desmosome	2/465	27/19886	0.13074	0.48338	0.417915	DSC3/PPL	2
GO:0044295	axonal growth cone	2/465	27/19886	0.13074	0.48338	0.417915	GPM6A/KIF5C	2
GO:0045121	membrane raft	10/465	286/19886	0.13521	0.489644	0.423331	ADCY8/CAVIN2/CD55/FAS/ICAM1/INPP5D/KCND2/SELE/SLC6A4/TNFRSF10A	10
GO:0034774	secretory granule lumen	11/465	322/19886	0.135991	0.489644	0.423331	C3/CHI3L1/CTSH/CXCL1/ECM1/F5/FTL/PCYOX1L/PTX3/QPCT/RARRES2	11
GO:0005776	autophagosome	5/465	116/19886	0.13608	0.489644	0.423331	FTL/HAP1/MCOLN3/SQSTM1/TP53INP1	5
GO:0098857	membrane microdomain	10/465	287/19886	0.13737	0.489913	0.423563	ADCY8/CAVIN2/CD55/FAS/ICAM1/INPP5D/KCND2/SELE/SLC6A4/TNFRSF10A	10
GO:0090734	site of DNA damage	5/465	117/19886	0.139615	0.491519	0.424951	DDB2/NABP1/POLH/XPC/XRCC4	5
GO:0043296	apical junction complex	6/465	150/19886	0.14026	0.491519	0.424951	CGN/CLDN1/EPB41L4B/EPPK1/LSR/MARVELD2	6
GO:0060205	cytoplasmic vesicle lumen	11/465	325/19886	0.142148	0.49259	0.425877	C3/CHI3L1/CTSH/CXCL1/ECM1/F5/FTL/PCYOX1L/PTX3/QPCT/RARRES2	11
GO:0005884	actin filament	5/465	118/19886	0.14319	0.49259	0.425877	ACKR2/POTEE/POTEF/PSTPIP2/WHRN	5
GO:0031983	vesicle lumen	11/465	326/19886	0.144232	0.49259	0.425877	C3/CHI3L1/CTSH/CXCL1/ECM1/F5/FTL/PCYOX1L/PTX3/QPCT/RARRES2	11
GO:0098553	lumenal side of endoplasmic reticulum membrane	2/465	29/19886	0.146805	0.497163	0.429831	HLA-B/HLA-C	2
GO:0120111	neuron projection cytoplasm	4/465	88/19886	0.150953	0.506951	0.438294	HAP1/KIF5C/MGARP/NEFL	4
GO:0008305	integrin complex	2/465	31/19886	0.163244	0.530542	0.45869	ITGA1/ITGA11	2
GO:0016342	catenin complex	2/465	31/19886	0.163244	0.530542	0.45869	CDH10/CDH8	2
GO:0035267	NuA4 histone acetyltransferase complex	2/465	31/19886	0.163244	0.530542	0.45869	POTEE/POTEF	2
GO:0043189	H4/H2A histone acetyltransferase complex	2/465	31/19886	0.163244	0.530542	0.45869	POTEE/POTEF	2
GO:0002080	acrosomal membrane	2/465	32/19886	0.171582	0.55318	0.478262	ACRBP/MFGE8	2
GO:0031528	microvillus membrane	2/465	33/19886	0.179988	0.575677	0.497712	SLC38A4/SYTL1	2
GO:0030125	clathrin vesicle coat	2/465	34/19886	0.188455	0.589038	0.509264	AP1S3/EPN3	2
GO:0012507	ER to Golgi transport vesicle membrane	3/465	64/19886	0.188551	0.589038	0.509264	GRIA1/HLA-B/HLA-C	3
GO:0019005	SCF ubiquitin ligase complex	3/465	64/19886	0.188551	0.589038	0.509264	FBXO2/FBXO32/FBXW7	3
GO:0030666	endocytic vesicle membrane	7/465	202/19886	0.195591	0.606231	0.524128	EREG/GRIA1/HLA-B/HLA-C/MDM2/SH3GL2/TAP1	7
GO:0030018	Z disc	5/465	132/19886	0.197063	0.606231	0.524128	ANK1/FBXO22/FBXO32/KRT19/SYNPO2L	5
GO:0005657	replication fork	3/465	67/19886	0.206532	0.611464	0.528653	PCNA/POLH/RAD51C	3
GO:0016328	lateral plasma membrane	3/465	67/19886	0.206532	0.611464	0.528653	CLDN1/NSG1/PTPRO	3
GO:0044304	main axon	3/465	67/19886	0.206532	0.611464	0.528653	ANK1/KCNA2/NRCAM	3
GO:0035098	ESC/E(Z) complex	1/465	10/19886	0.210744	0.611464	0.528653	EPOP	1
GO:0072534	perineuronal net	1/465	10/19886	0.210744	0.611464	0.528653	HAPLN3	1
GO:0005771	multivesicular body	3/465	68/19886	0.212611	0.611464	0.528653	CTSH/NSG1/STEAP3	3
GO:0000407	phagophore assembly site	2/465	38/19886	0.222785	0.611464	0.528653	SQSTM1/STBD1	2
GO:0031904	endosome lumen	2/465	38/19886	0.222785	0.611464	0.528653	CTSH/LRPAP1	2
GO:0098576	lumenal side of membrane	2/465	38/19886	0.222785	0.611464	0.528653	HLA-B/HLA-C	2
GO:0099738	cell cortex region	2/465	38/19886	0.222785	0.611464	0.528653	MYO5B/PCLO	2
GO:0000109	nucleotide-excision repair complex	1/465	11/19886	0.229209	0.611464	0.528653	XPC	1
GO:0005614	interstitial matrix	1/465	11/19886	0.229209	0.611464	0.528653	ADAMTSL4	1
GO:0019774	proteasome core complex, beta-subunit complex	1/465	11/19886	0.229209	0.611464	0.528653	PSMB10	1
GO:0043220	Schmidt-Lanterman incisure	1/465	11/19886	0.229209	0.611464	0.528653	MARVELD2	1
GO:0098966	perisynaptic extracellular matrix	1/465	11/19886	0.229209	0.611464	0.528653	HAPLN3	1
GO:0098981	cholinergic synapse	1/465	11/19886	0.229209	0.611464	0.528653	NEFL	1
GO:1905370	serine-type endopeptidase complex	1/465	11/19886	0.229209	0.611464	0.528653	PLAU	1
GO:0016234	inclusion body	3/465	71/19886	0.231066	0.611464	0.528653	GPX1/HAP1/SQSTM1	3
GO:0045111	intermediate filament cytoskeleton	8/465	250/19886	0.232227	0.611464	0.528653	EPPK1/INA/KRT17/KRT19/KRT80/NEFL/PPL/SYCE1L	8
GO:0005882	intermediate filament	7/465	214/19886	0.235847	0.611464	0.528653	EPPK1/INA/KRT17/KRT19/KRT80/NEFL/PPL	7
GO:0032590	dendrite membrane	2/465	40/19886	0.240134	0.611464	0.528653	GRIA1/KCNC3	2
GO:0036464	cytoplasmic ribonucleoprotein granule	8/465	253/19886	0.241805	0.611464	0.528653	APOBEC3C/CTSH/DCP1B/FAM184A/GHR/INA/NOCT/SQSTM1	8
GO:0031256	leading edge membrane	6/465	179/19886	0.242299	0.611464	0.528653	ANK1/EPS8L2/GRIA1/KCNA2/KCNC3/RIPOR2	6
GO:0099568	cytoplasmic region	9/465	291/19886	0.24285	0.611464	0.528653	CCDC96/CFAP251/DNAI3/HAP1/KIF5C/MGARP/MYO5B/NEFL/PCLO	9
GO:0070821	tertiary granule membrane	3/465	73/19886	0.243529	0.611464	0.528653	PLAU/STBD1/VAMP1	3
GO:0005652	nuclear lamina	1/465	12/19886	0.247242	0.611464	0.528653	PCNA	1
GO:0030121	AP-1 adaptor complex	1/465	12/19886	0.247242	0.611464	0.528653	AP1S3	1
GO:0044224	juxtaparanode region of axon	1/465	12/19886	0.247242	0.611464	0.528653	KCNA2	1
GO:0060198	clathrin-sculpted vesicle	1/465	12/19886	0.247242	0.611464	0.528653	GAD1	1
GO:0071203	WASH complex	1/465	12/19886	0.247242	0.611464	0.528653	WIPF3	1
GO:0099535	synapse-associated extracellular matrix	1/465	12/19886	0.247242	0.611464	0.528653	HAPLN3	1
GO:0008328	ionotropic glutamate receptor complex	2/465	41/19886	0.248834	0.611464	0.528653	GRIA1/GRIK1	2
GO:0022627	cytosolic small ribosomal subunit	2/465	41/19886	0.248834	0.611464	0.528653	RPS19/RPS27L	2
GO:0031674	I band	5/465	146/19886	0.256683	0.626929	0.542023	ANK1/FBXO22/FBXO32/KRT19/SYNPO2L	5
GO:0031594	neuromuscular junction	3/465	76/19886	0.262413	0.63057	0.545171	ACHE/GRIA1/NEFL	3
GO:0031464	Cul4A-RING E3 ubiquitin ligase complex	1/465	13/19886	0.264855	0.63057	0.545171	DDB2	1
GO:0099524	postsynaptic cytosol	1/465	13/19886	0.264855	0.63057	0.545171	KIF5C	1
GO:1905286	serine-type peptidase complex	1/465	13/19886	0.264855	0.63057	0.545171	PLAU	1
GO:0044853	plasma membrane raft	4/465	112/19886	0.266869	0.63057	0.545171	ADCY8/CAVIN2/KCND2/SELE	4
GO:0005795	Golgi stack	5/465	151/19886	0.278968	0.63057	0.545171	GAL3ST4/GOLGA8H/NSG1/PLK3/SULF2	5
GO:0000145	exocyst	1/465	14/19886	0.282056	0.63057	0.545171	TNFAIP2	1
GO:0036128	CatSper complex	1/465	14/19886	0.282056	0.63057	0.545171	CATSPERG	1
GO:0043218	compact myelin	1/465	14/19886	0.282056	0.63057	0.545171	MARVELD2	1
GO:0044753	amphisome	1/465	14/19886	0.282056	0.63057	0.545171	SQSTM1	1
GO:0098845	postsynaptic endosome	1/465	14/19886	0.282056	0.63057	0.545171	NSG1	1
GO:0099092	postsynaptic density, intracellular component	1/465	14/19886	0.282056	0.63057	0.545171	PRR7	1
GO:0099243	extrinsic component of synaptic membrane	1/465	14/19886	0.282056	0.63057	0.545171	FBXO2	1
GO:0043195	terminal bouton	2/465	45/19886	0.283678	0.63057	0.545171	NTRK2/PRSS12	2
GO:1902562	H4 histone acetyltransferase complex	2/465	45/19886	0.283678	0.63057	0.545171	POTEE/POTEF	2
GO:0030670	phagocytic vesicle membrane	3/465	80/19886	0.287854	0.63057	0.545171	HLA-B/HLA-C/TAP1	3
GO:0031252	cell leading edge	12/465	423/19886	0.28803	0.63057	0.545171	ANK1/BSPRY/DUOX2/DUOXA2/EPS8L2/GRIA1/KCNA2/KCNC3/KITLG/PHPT1/PTPRO/RIPOR2	12
GO:0043209	myelin sheath	2/465	46/19886	0.292375	0.63057	0.545171	CA2/MARVELD2	2
GO:0098878	neurotransmitter receptor complex	2/465	46/19886	0.292375	0.63057	0.545171	GRIA1/GRIK1	2
GO:0005901	caveola	3/465	81/19886	0.294246	0.63057	0.545171	ADCY8/CAVIN2/SELE	3
GO:0035770	ribonucleoprotein granule	8/465	270/19886	0.298298	0.63057	0.545171	APOBEC3C/CTSH/DCP1B/FAM184A/GHR/INA/NOCT/SQSTM1	8
GO:0005665	RNA polymerase II, core complex	1/465	15/19886	0.298856	0.63057	0.545171	POLR2A	1
GO:0030673	axolemma	1/465	15/19886	0.298856	0.63057	0.545171	ANK1	1
GO:0030894	replisome	1/465	15/19886	0.298856	0.63057	0.545171	PCNA	1
GO:0031588	nucleotide-activated protein kinase complex	1/465	15/19886	0.298856	0.63057	0.545171	NUAK2	1
GO:0035253	ciliary rootlet	1/465	15/19886	0.298856	0.63057	0.545171	KIF5C	1
GO:0070382	exocytic vesicle	7/465	232/19886	0.300579	0.630902	0.545458	GRIA1/HAP1/SLC35F1/SYTL1/SYTL2/TRIM9/VAMP1	7
GO:0031901	early endosome membrane	6/465	195/19886	0.305999	0.638448	0.551982	GRIA1/HLA-B/HLA-C/MCOLN3/NSG1/NTRK2	6
GO:1905368	peptidase complex	4/465	120/19886	0.308722	0.638448	0.551982	PIDD1/PLAU/PSMB10/SEC11C	4
GO:0030118	clathrin coat	2/465	48/19886	0.309724	0.638448	0.551982	AP1S3/EPN3	2
GO:1905369	endopeptidase complex	3/465	84/19886	0.313471	0.638448	0.551982	PIDD1/PLAU/PSMB10	3
GO:0042622	photoreceptor outer segment membrane	1/465	16/19886	0.315263	0.638448	0.551982	DHRS3	1
GO:0098554	cytoplasmic side of endoplasmic reticulum membrane	1/465	16/19886	0.315263	0.638448	0.551982	OTULINL	1
GO:0150005	enzyme activator complex	1/465	16/19886	0.315263	0.638448	0.551982	PCNA	1
GO:0035861	site of double-strand break	3/465	85/19886	0.319888	0.644573	0.557278	NABP1/POLH/XRCC4	3
GO:0014704	intercalated disc	2/465	50/19886	0.326984	0.655595	0.566807	KCNJ2/SCN4B	2
GO:0000159	protein phosphatase type 2A complex	1/465	17/19886	0.331287	0.657679	0.568609	PPP2R2C	1
GO:0060077	inhibitory synapse	1/465	17/19886	0.331287	0.657679	0.568609	GAD1	1
GO:0030315	T-tubule	2/465	51/19886	0.335572	0.659509	0.57019	KCNJ2/STBD1	2
GO:0019897	extrinsic component of plasma membrane	4/465	126/19886	0.340528	0.659509	0.57019	CDH10/CDH8/FBXO2/GNAL	4
GO:0016324	apical plasma membrane	11/465	403/19886	0.343618	0.659509	0.57019	ABCC4/ADCY8/CLDN1/DUOX2/MARVELD2/PTPRO/RIPOR2/SLC26A9/SLC2A9/SLC36A1/SLC4A11	11
GO:0030130	clathrin coat of trans-Golgi network vesicle	1/465	18/19886	0.346938	0.659509	0.57019	AP1S3	1
GO:0031527	filopodium membrane	1/465	18/19886	0.346938	0.659509	0.57019	GAP43	1
GO:0043020	NADPH oxidase complex	1/465	18/19886	0.346938	0.659509	0.57019	DUOX2	1
GO:0043034	costamere	1/465	18/19886	0.346938	0.659509	0.57019	KRT19	1
GO:0098831	presynaptic active zone cytoplasmic component	1/465	18/19886	0.346938	0.659509	0.57019	PCLO	1
GO:0099091	postsynaptic specialization, intracellular component	1/465	18/19886	0.346938	0.659509	0.57019	PRR7	1
GO:0032154	cleavage furrow	2/465	53/19886	0.352646	0.667213	0.576851	FSD1/RAB11FIP4	2
GO:0035579	specific granule membrane	3/465	91/19886	0.358354	0.673971	0.582694	PLAU/TMBIM1/VAMP1	3
GO:0000307	cyclin-dependent protein kinase holoenzyme complex	2/465	54/19886	0.361126	0.673971	0.582694	CDKN1A/PCNA	2
GO:0044305	calyx of Held	1/465	19/19886	0.362222	0.673971	0.582694	KCNA2	1
GO:0045334	clathrin-coated endocytic vesicle	3/465	92/19886	0.364744	0.673971	0.582694	CEMIP/EREG/SH3GL2	3
GO:0005891	voltage-gated calcium channel complex	2/465	55/19886	0.369565	0.673971	0.582694	CATSPERG/SCN3A	2
GO:0034707	chloride channel complex	2/465	55/19886	0.369565	0.673971	0.582694	CLCNKA/OSTM1	2
GO:0016528	sarcoplasm	3/465	93/19886	0.371123	0.673971	0.582694	ANK1/SCN3A/THBS4	3
GO:0032580	Golgi cisterna membrane	3/465	93/19886	0.371123	0.673971	0.582694	GAL3ST4/GOLGA8H/NSG1	3
GO:0005839	proteasome core complex	1/465	20/19886	0.37715	0.673971	0.582694	PSMB10	1
GO:0012510	trans-Golgi network transport vesicle membrane	1/465	20/19886	0.37715	0.673971	0.582694	AP1S3	1
GO:0099522	cytosolic region	1/465	20/19886	0.37715	0.673971	0.582694	KIF5C	1
GO:0005791	rough endoplasmic reticulum	2/465	56/19886	0.377959	0.673971	0.582694	LRPAP1/VTN	2
GO:0016459	myosin complex	2/465	56/19886	0.377959	0.673971	0.582694	CGN/MYO5B	2
GO:0032838	plasma membrane bounded cell projection cytoplasm	7/465	253/19886	0.379921	0.674485	0.583138	CCDC96/CFAP251/DNAI3/HAP1/KIF5C/MGARP/NEFL	7
GO:0005922	connexin complex	1/465	21/19886	0.391729	0.684147	0.591492	GJD3	1
GO:0034045	phagophore assembly site membrane	1/465	21/19886	0.391729	0.684147	0.591492	STBD1	1
GO:0098644	complex of collagen trimers	1/465	21/19886	0.391729	0.684147	0.591492	COL7A1	1
GO:0030017	sarcomere	6/465	216/19886	0.393073	0.684147	0.591492	ANK1/FBXO22/FBXO32/KRT19/SQSTM1/SYNPO2L	6
GO:0005902	microvillus	3/465	97/19886	0.396505	0.684147	0.591492	FMN2/SLC38A4/SYTL1	3
GO:0045095	keratin filament	3/465	97/19886	0.396505	0.684147	0.591492	EPPK1/KRT17/KRT80	3
GO:0005741	mitochondrial outer membrane	6/465	217/19886	0.397247	0.684147	0.591492	BAX/MGARP/PMAIP1/SPATA18/TIGAR/VAMP1	6
GO:0005858	axonemal dynein complex	1/465	22/19886	0.405967	0.690315	0.596825	DNAI3	1
GO:0031258	lamellipodium membrane	1/465	22/19886	0.405967	0.690315	0.596825	KCNA2	1
GO:0031430	M band	1/465	22/19886	0.405967	0.690315	0.596825	ANK1	1
GO:0101003	ficolin-1-rich granule membrane	2/465	61/19886	0.41918	0.708197	0.612284	CD55/STBD1	2
GO:0042383	sarcolemma	4/465	141/19886	0.419997	0.708197	0.612284	ANK1/KCNJ2/KRT19/STBD1	4
GO:0030139	endocytic vesicle	9/465	348/19886	0.426983	0.714462	0.617702	CEMIP/EREG/GRIA1/HLA-B/HLA-C/MDM2/RAB11FIP4/SH3GL2/TAP1	9
GO:0030120	vesicle coat	2/465	62/19886	0.427259	0.714462	0.617702	AP1S3/EPN3	2
GO:0005811	lipid droplet	3/465	104/19886	0.440199	0.733059	0.63378	DHRS3/PLA2G4C/PLIN2	3
GO:0030863	cortical cytoskeleton	3/465	105/19886	0.446346	0.737203	0.637363	KRT19/PCLO/SELE	3
GO:0032588	trans-Golgi network membrane	3/465	105/19886	0.446346	0.737203	0.637363	AP1S3/HTR7/NSG1	3
GO:1902911	protein kinase complex	4/465	148/19886	0.456408	0.746966	0.645803	CDKN1A/NUAK2/PCNA/SESN2	4
GO:0030131	clathrin adaptor complex	1/465	26/19886	0.459671	0.746966	0.645803	AP1S3	1
GO:0032281	AMPA glutamate receptor complex	1/465	26/19886	0.459671	0.746966	0.645803	GRIA1	1
GO:0046930	pore complex	1/465	26/19886	0.459671	0.746966	0.645803	BAX	1
GO:0031093	platelet alpha granule lumen	2/465	67/19886	0.466734	0.754399	0.652229	F5/PCYOX1L	2
GO:0005759	mitochondrial matrix	12/465	487/19886	0.467989	0.754399	0.652229	ACADL/ALDH1B1/ETNPPL/FDXR/GLS2/GPX1/GSTZ1/MLYCD/MMAA/NMNAT3/PDK4/TYMS	12
GO:0032839	dendrite cytoplasm	1/465	27/19886	0.472323	0.758351	0.655646	KIF5C	1
GO:0030016	myofibril	6/465	236/19886	0.475801	0.760905	0.657854	ANK1/FBXO22/FBXO32/KRT19/SQSTM1/SYNPO2L	6
GO:0032585	multivesicular body membrane	1/465	29/19886	0.496745	0.791258	0.684097	NSG1	1
GO:0032153	cell division site	2/465	72/19886	0.504551	0.797389	0.689397	FSD1/RAB11FIP4	2
GO:0044291	cell-cell contact zone	2/465	72/19886	0.504551	0.797389	0.689397	KCNJ2/SCN4B	2
GO:0043292	contractile fiber	6/465	245/19886	0.512038	0.797504	0.689497	ANK1/FBXO22/FBXO32/KRT19/SQSTM1/SYNPO2L	6
GO:0031968	organelle outer membrane	6/465	246/19886	0.516008	0.797504	0.689497	BAX/MGARP/PMAIP1/SPATA18/TIGAR/VAMP1	6
GO:0005801	cis-Golgi network	2/465	74/19886	0.519184	0.797504	0.689497	GOLGA8H/LRPAP1	2
GO:0030669	clathrin-coated endocytic vesicle membrane	2/465	74/19886	0.519184	0.797504	0.689497	EREG/SH3GL2	2
GO:0000137	Golgi cis cisterna	1/465	31/19886	0.52004	0.797504	0.689497	GOLGA8H	1
GO:0022626	cytosolic ribosome	3/465	118/19886	0.523472	0.797504	0.689497	ASCC3/RPS19/RPS27L	3
GO:0031985	Golgi cisterna	3/465	118/19886	0.523472	0.797504	0.689497	GAL3ST4/GOLGA8H/NSG1	3
GO:0034451	centriolar satellite	3/465	118/19886	0.523472	0.797504	0.689497	FAM184A/TAP1/TEX9	3
GO:0019867	outer membrane	6/465	248/19886	0.523912	0.797504	0.689497	BAX/MGARP/PMAIP1/SPATA18/TIGAR/VAMP1	6
GO:0015935	small ribosomal subunit	2/465	75/19886	0.526392	0.797504	0.689497	RPS19/RPS27L	2
GO:0016529	sarcoplasmic reticulum	2/465	75/19886	0.526392	0.797504	0.689497	ANK1/THBS4	2
GO:0005921	gap junction	1/465	32/19886	0.53128	0.801895	0.693293	GJD3	1
GO:0019898	extrinsic component of membrane	5/465	207/19886	0.533641	0.802452	0.693775	CDH10/CDH8/FBXO2/GFRA3/GNAL	5
GO:0036126	sperm flagellum	4/465	164/19886	0.536318	0.803481	0.694664	CABYR/CATSPERG/CFAP251/SQSTM1	4
GO:0098862	cluster of actin-based cell projections	4/465	165/19886	0.541121	0.807673	0.698289	EPS8L2/RIPOR2/TSPEAR/WHRN	4
GO:0031672	A band	1/465	34/19886	0.552979	0.81554	0.70509	ANK1	1
GO:0043596	nuclear replication fork	1/465	34/19886	0.552979	0.81554	0.70509	PCNA	1
GO:0097228	sperm principal piece	1/465	34/19886	0.552979	0.81554	0.70509	CATSPERG	1
GO:0034704	calcium channel complex	2/465	79/19886	0.554486	0.81554	0.70509	CATSPERG/SCN3A	2
GO:0008021	synaptic vesicle	5/465	213/19886	0.559068	0.819289	0.708331	GRIA1/HAP1/SLC35F1/TRIM9/VAMP1	5
GO:0005834	heterotrimeric G-protein complex	1/465	35/19886	0.56345	0.819514	0.708525	GNAL	1
GO:0016235	aggresome	1/465	35/19886	0.56345	0.819514	0.708525	SQSTM1	1
GO:0030672	synaptic vesicle membrane	3/465	126/19886	0.567902	0.819514	0.708525	GRIA1/SLC35F1/VAMP1	3
GO:0099501	exocytic vesicle membrane	3/465	126/19886	0.567902	0.819514	0.708525	GRIA1/SLC35F1/VAMP1	3
GO:0000781	chromosome, telomeric region	4/465	171/19886	0.569389	0.819514	0.708525	H4C5/H4C8/NABP1/PCNA	4
GO:1902554	serine/threonine protein kinase complex	3/465	128/19886	0.578605	0.828842	0.71659	CDKN1A/PCNA/SESN2	3
GO:0080008	Cul4-RING E3 ubiquitin ligase complex	1/465	37/19886	0.583663	0.828842	0.71659	DDB2	1
GO:0005765	lysosomal membrane	10/465	441/19886	0.584097	0.828842	0.71659	ABCA5/AP1S3/DRAM1/GLIPR1/MCOLN3/OSTM1/SESN2/SLC12A4/SLC36A1/TMBIM1	10
GO:0098852	lytic vacuole membrane	10/465	441/19886	0.584097	0.828842	0.71659	ABCA5/AP1S3/DRAM1/GLIPR1/MCOLN3/OSTM1/SESN2/SLC12A4/SLC36A1/TMBIM1	10
GO:0005775	vacuolar lumen	4/465	176/19886	0.592191	0.830371	0.717913	C3/FTL/NSG1/SDC1	4
GO:0030119	AP-type membrane coat adaptor complex	1/465	38/19886	0.593416	0.830371	0.717913	AP1S3	1
GO:0030140	trans-Golgi network transport vesicle	1/465	38/19886	0.593416	0.830371	0.717913	AP1S3	1
GO:0031519	PcG protein complex	1/465	38/19886	0.593416	0.830371	0.717913	EPOP	1
GO:0005581	collagen trimer	2/465	86/19886	0.600756	0.837732	0.724276	COL7A1/LOX	2
GO:0005770	late endosome	7/465	315/19886	0.607039	0.843084	0.728904	ABCA5/ASTN2/CTSH/MCOLN3/NSG1/SQSTM1/STEAP3	7
GO:0000795	synaptonemal complex	1/465	40/19886	0.612245	0.843084	0.728904	SYCE1L	1
GO:0099086	synaptonemal structure	1/465	40/19886	0.612245	0.843084	0.728904	SYCE1L	1
GO:0031461	cullin-RING ubiquitin ligase complex	4/465	181/19886	0.614266	0.843084	0.728904	DDB2/FBXO2/FBXO32/FBXW7	4
GO:0097729	9+2 motile cilium	4/465	182/19886	0.618591	0.843084	0.728904	CABYR/CATSPERG/CFAP251/SQSTM1	4
GO:0032391	photoreceptor connecting cilium	1/465	41/19886	0.62133	0.843084	0.728904	WHRN	1
GO:0043198	dendritic shaft	1/465	41/19886	0.62133	0.843084	0.728904	GRIA1	1
GO:1905360	GTPase complex	1/465	41/19886	0.62133	0.843084	0.728904	GNAL	1
GO:0098686	hippocampal mossy fiber to CA3 synapse	1/465	42/19886	0.630203	0.845539	0.731026	ADCY8	1
GO:0101002	ficolin-1-rich granule	4/465	185/19886	0.631384	0.845539	0.731026	CD55/CTSH/QPCT/STBD1	4
GO:0031091	platelet alpha granule	2/465	91/19886	0.631531	0.845539	0.731026	F5/PCYOX1L	2
GO:0035578	azurophil granule lumen	2/465	91/19886	0.631531	0.845539	0.731026	C3/FTL	2
GO:0045335	phagocytic vesicle	3/465	142/19886	0.648707	0.857653	0.7415	HLA-B/HLA-C/TAP1	3
GO:0000123	histone acetyltransferase complex	2/465	94/19886	0.649092	0.857653	0.7415	POTEE/POTEF	2
GO:0030117	membrane coat	2/465	94/19886	0.649092	0.857653	0.7415	AP1S3/EPN3	2
GO:0048475	coated membrane	2/465	94/19886	0.649092	0.857653	0.7415	AP1S3/EPN3	2
GO:0001772	immunological synapse	1/465	45/19886	0.655596	0.863415	0.746482	ICAM1	1
GO:0001669	acrosomal vesicle	3/465	145/19886	0.662603	0.869801	0.752003	ACRBP/ITGA1/MFGE8	3
GO:0043202	lysosomal lumen	2/465	98/19886	0.671466	0.870208	0.752354	NSG1/SDC1	2
GO:0005871	kinesin complex	1/465	47/19886	0.67155	0.870208	0.752354	KIF5C	1
GO:0008023	transcription elongation factor complex	1/465	47/19886	0.67155	0.870208	0.752354	EPOP	1
GO:0097546	ciliary base	1/465	47/19886	0.67155	0.870208	0.752354	NEK8	1
GO:0031201	SNARE complex	1/465	48/19886	0.679249	0.877363	0.75854	VAMP1	1
GO:0001650	fibrillar center	3/465	150/19886	0.684869	0.880548	0.761294	CEMIP/PAK6/SESN1	3
GO:0030027	lamellipodium	4/465	201/19886	0.694841	0.880548	0.761294	KCNA2/KITLG/PHPT1/PTPRO	4
GO:0005774	vacuolar membrane	10/465	484/19886	0.698647	0.880548	0.761294	ABCA5/AP1S3/DRAM1/GLIPR1/MCOLN3/OSTM1/SESN2/SLC12A4/SLC36A1/TMBIM1	10
GO:0005782	peroxisomal matrix	1/465	51/19886	0.70128	0.880548	0.761294	MLYCD	1
GO:0031907	microbody lumen	1/465	51/19886	0.70128	0.880548	0.761294	MLYCD	1
GO:0031248	protein acetyltransferase complex	2/465	104/19886	0.702842	0.880548	0.761294	POTEE/POTEF	2
GO:0005766	primary lysosome	3/465	155/19886	0.706021	0.880548	0.761294	C3/FTL/GLIPR1	3
GO:0042582	azurophil granule	3/465	155/19886	0.706021	0.880548	0.761294	C3/FTL/GLIPR1	3
GO:1902493	acetyltransferase complex	2/465	105/19886	0.707823	0.880548	0.761294	POTEE/POTEF	2
GO:0000421	autophagosome membrane	1/465	52/19886	0.708283	0.880548	0.761294	MCOLN3	1
GO:0001673	male germ cell nucleus	1/465	52/19886	0.708283	0.880548	0.761294	PCNA	1
GO:0008287	protein serine/threonine phosphatase complex	1/465	52/19886	0.708283	0.880548	0.761294	PPP2R2C	1
GO:0005875	microtubule associated complex	3/465	156/19886	0.710119	0.880548	0.761294	DNAI3/KIF5C/MAP7	3
GO:0097225	sperm midpiece	1/465	53/19886	0.715122	0.884032	0.764306	SQSTM1	1
GO:0030286	dynein complex	1/465	54/19886	0.721802	0.884469	0.764684	DNAI3	1
GO:1903293	phosphatase complex	1/465	54/19886	0.721802	0.884469	0.764684	PPP2R2C	1
GO:0061695	transferase complex, transferring phosphorus-containing groups	6/465	306/19886	0.723828	0.884469	0.764684	CDKN1A/NUAK2/PCNA/POLR2A/PRPS2/SESN2	6
GO:0000775	chromosome, centromeric region	5/465	258/19886	0.724255	0.884469	0.764684	H2BC11/H4C5/H4C8/PLK2/PLK3	5
GO:0016605	PML body	2/465	109/19886	0.727052	0.885203	0.765318	SQSTM1/TP53INP1	2
GO:0098562	cytoplasmic side of membrane	4/465	211/19886	0.730342	0.88653	0.766466	ANK1/EPN3/GNAL/OTULINL	4
GO:0042470	melanosome	2/465	112/19886	0.740763	0.888658	0.768306	SYTL1/SYTL2	2
GO:0048770	pigment granule	2/465	112/19886	0.740763	0.888658	0.768306	SYTL1/SYTL2	2
GO:0030660	Golgi-associated vesicle membrane	1/465	57/19886	0.740916	0.888658	0.768306	AP1S3	1
GO:0099023	vesicle tethering complex	1/465	57/19886	0.740916	0.888658	0.768306	TNFAIP2	1
GO:0005930	axoneme	3/465	165/19886	0.745038	0.890051	0.76951	CCDC96/CFAP251/DNAI3	3
GO:0035577	azurophil granule membrane	1/465	58/19886	0.746992	0.890051	0.76951	GLIPR1	1
GO:0097014	ciliary plasm	3/465	166/19886	0.748703	0.890051	0.76951	CCDC96/CFAP251/DNAI3	3
GO:0097730	non-motile cilium	3/465	167/19886	0.752326	0.891728	0.770959	DHRS3/MCHR1/WHRN	3
GO:0000502	proteasome complex	1/465	60/19886	0.75872	0.894047	0.772965	PSMB10	1
GO:0000791	euchromatin	1/465	60/19886	0.75872	0.894047	0.772965	H1-2	1
GO:0031514	motile cilium	5/465	271/19886	0.762692	0.896108	0.774746	CABYR/CATSPERG/CFAP251/ROPN1L/SQSTM1	5
GO:0009898	cytoplasmic side of plasma membrane	3/465	173/19886	0.77319	0.903026	0.780727	ANK1/EPN3/GNAL	3
GO:0097733	photoreceptor cell cilium	2/465	120/19886	0.774473	0.903026	0.780727	DHRS3/WHRN	2
GO:0035097	histone methyltransferase complex	1/465	63/19886	0.775302	0.903026	0.780727	EPOP	1
GO:0031902	late endosome membrane	3/465	175/19886	0.779817	0.905667	0.783011	ABCA5/MCOLN3/NSG1	3
GO:0000922	spindle pole	3/465	176/19886	0.783071	0.906832	0.784019	ANKRD53/PLK2/PLK3	3
GO:1904813	ficolin-1-rich granule lumen	2/465	124/19886	0.789849	0.91206	0.788538	CTSH/QPCT	2
GO:0098791	Golgi apparatus subcompartment	7/465	382/19886	0.792857	0.912918	0.78928	AP1S3/GAL3ST4/GOLGA8H/HTR7/NSG1/PLK3/SULF2	7
GO:0140534	endoplasmic reticulum protein-containing complex	2/465	126/19886	0.797185	0.915287	0.791328	SEC11C/TAP1	2
GO:0043073	germ cell nucleus	1/465	68/19886	0.800451	0.916426	0.792313	PCNA	1
GO:1990204	oxidoreductase complex	2/465	128/19886	0.804294	0.918217	0.793861	DUOX2/RRM2B	2
GO:0001917	photoreceptor inner segment	1/465	71/19886	0.814171	0.92034	0.795697	WHRN	1
GO:0031234	extrinsic component of cytoplasmic side of plasma membrane	1/465	71/19886	0.814171	0.92034	0.795697	GNAL	1
GO:0097731	9+0 non-motile cilium	2/465	132/19886	0.817851	0.92034	0.795697	DHRS3/WHRN	2
GO:0035869	ciliary transition zone	1/465	72/19886	0.818532	0.92034	0.795697	WHRN	1
GO:0005912	adherens junction	3/465	188/19886	0.819096	0.92034	0.795697	BAIAP2L1/CDH10/CDH8	3
GO:0005635	nuclear envelope	9/465	494/19886	0.819856	0.92034	0.795697	ACKR2/AEN/BAX/CEMIP/EI24/GCH1/OTULINL/PLA2G4A/PLA2G4C	9
GO:0030864	cortical actin cytoskeleton	1/465	73/19886	0.822791	0.921069	0.796327	KRT19	1
GO:0032040	small-subunit processome	1/465	74/19886	0.82695	0.921288	0.796516	RPS19	1
GO:0098687	chromosomal region	7/465	399/19886	0.827559	0.921288	0.796516	H2BC11/H4C5/H4C8/NABP1/PCNA/PLK2/PLK3	7
GO:0017053	transcription repressor complex	1/465	77/19886	0.838852	0.931287	0.805161	MDM2	1
GO:0005758	mitochondrial intermembrane space	1/465	79/19886	0.846329	0.931921	0.805709	TRIAP1	1
GO:0090575	RNA polymerase II transcription regulator complex	4/465	254/19886	0.848206	0.931921	0.805709	ASCC3/ATF3/ATF5/CEBPA	4
GO:0005777	peroxisome	2/465	143/19886	0.850896	0.931921	0.805709	LACC1/MLYCD	2
GO:0042579	microbody	2/465	143/19886	0.850896	0.931921	0.805709	LACC1/MLYCD	2
GO:0000794	condensed nuclear chromosome	1/465	81/19886	0.85346	0.931921	0.805709	SYCE1L	1
GO:0015030	Cajal body	1/465	81/19886	0.85346	0.931921	0.805709	TRIM22	1
GO:0031965	nuclear membrane	5/465	311/19886	0.855609	0.931921	0.805709	ACKR2/AEN/CEMIP/EI24/GCH1	5
GO:0030496	midbody	3/465	204/19886	0.859117	0.932925	0.806578	CRMP1/LYRM1/RAB11FIP4	3
GO:0000151	ubiquitin ligase complex	5/465	314/19886	0.861162	0.932925	0.806578	DDB2/FBXO2/FBXO32/FBXW7/RNF144B	5
GO:0016591	RNA polymerase II, holoenzyme	1/465	87/19886	0.872931	0.941051	0.813603	POLR2A	1
GO:0098802	plasma membrane signaling receptor complex	5/465	321/19886	0.873426	0.941051	0.813603	GRIA1/GRIK1/IL6/ITGA1/ITGA11	5
GO:0031970	organelle envelope lumen	1/465	89/19886	0.87883	0.941051	0.813603	TRIAP1	1
GO:0005819	spindle	7/465	431/19886	0.880338	0.941051	0.813603	ANKRD53/CRMP1/FMN2/PLK2/PLK3/RAB11FIP4/SAC3D1	7
GO:0030055	cell-substrate junction	7/465	431/19886	0.880338	0.941051	0.813603	EPPK1/ICAM1/ITGA1/ITGA11/PLAU/RPS19/SLC6A4	7
GO:0005814	centriole	2/465	157/19886	0.88504	0.943575	0.815785	HAP1/PLK2	2
GO:0005798	Golgi-associated vesicle	1/465	94/19886	0.892409	0.94769	0.819343	AP1S3	1
GO:0001750	photoreceptor outer segment	1/465	95/19886	0.894936	0.94769	0.819343	DHRS3	1
GO:0034708	methyltransferase complex	1/465	96/19886	0.897405	0.94769	0.819343	EPOP	1
GO:0005743	mitochondrial inner membrane	8/465	497/19886	0.898306	0.94769	0.819343	CPT2/FDXR/MGARP/NDUFAF6/PLA2G4A/SLC25A15/SLC25A35/TYMS	8
GO:0032587	ruffle membrane	1/465	100/19886	0.906714	0.954062	0.824851	EPS8L2	1
GO:0000776	kinetochore	2/465	171/19886	0.911826	0.956206	0.826705	PLK2/PLK3	2
GO:0036064	ciliary basal body	2/465	172/19886	0.913497	0.956206	0.826705	CCDC96/WHRN	2
GO:0030684	preribosome	1/465	109/19886	0.924692	0.961778	0.831522	RPS19	1
GO:0055029	nuclear DNA-directed RNA polymerase complex	1/465	111/19886	0.928191	0.961778	0.831522	POLR2A	1
GO:0000779	condensed chromosome, centromeric region	2/465	182/19886	0.928647	0.961778	0.831522	PLK2/PLK3	2
GO:0005840	ribosome	3/465	246/19886	0.929531	0.961778	0.831522	ASCC3/RPS19/RPS27L	3
GO:0005925	focal adhesion	6/465	421/19886	0.931179	0.961778	0.831522	ICAM1/ITGA1/ITGA11/PLAU/RPS19/SLC6A4	6
GO:0000428	DNA-directed RNA polymerase complex	1/465	114/19886	0.933139	0.961778	0.831522	POLR2A	1
GO:0044391	ribosomal subunit	2/465	188/19886	0.936496	0.962776	0.832385	RPS19/RPS27L	2
GO:0030880	RNA polymerase complex	1/465	118/19886	0.939211	0.963109	0.832674	POLR2A	1
GO:0005802	trans-Golgi network	3/465	259/19886	0.943647	0.965203	0.834484	AP1S3/HTR7/NSG1	3
GO:0000793	condensed chromosome	3/465	281/19886	0.96172	0.981198	0.848312	PLK2/PLK3/SYCE1L	3
GO:0000228	nuclear chromosome	2/465	228/19886	0.971295	0.986322	0.852743	PCNA/SYCE1L	2
GO:0034399	nuclear periphery	1/465	150/19886	0.971637	0.986322	0.852743	PCNA	1
GO:0005874	microtubule	5/465	467/19886	0.98575	0.99633	0.861395	CEP170B/EML5/FSD1/KIF5C/MAP7	5
GO:0001726	ruffle	1/465	182/19886	0.986783	0.99633	0.861395	EPS8L2	1
GO:0016607	nuclear speck	4/465	417/19886	0.988913	0.99633	0.861395	ASCC3/GADD45A/MSX2/TRIM22	4
GO:0098798	mitochondrial protein-containing complex	1/465	300/19886	0.999217	0.999949	0.864524	BAX	1
GO:0016442	RISC complex	1/465	413/19886	0.999949	0.999949	0.864524	NEAT1	1
GO:0031332	RNAi effector complex	1/465	413/19886	0.999949	0.999949	0.864524	NEAT1	1

## Sheet: GO_BP_DOWN
ID	Description	GeneRatio	BgRatio	pvalue	p.adjust	qvalue	geneID	Count
GO:0007059	chromosome segregation	83/704	424/18870	1.35436e-36	5.86707e-33	5.18362e-33	ASPM/AURKB/BIRC5/BRIP1/BUB1/BUB1B/CCNB1/CCNB1IP1/CCNB2/CCNE2/CDC20/CDC6/CDCA2/CDCA5/CDCA8/CDK1/CENPE/CENPF/CENPH/CENPI/CENPK/CENPN/CENPQ/CENPU/CHEK2/DLGAP5/DMC1/DSN1/ESCO2/ESPL1/FAM83D/FANCD2/FBXO5/FIRRM/GOLGA8G/HAUS8/HJURP/KIF11/KIF14/KIF18A/KIF18B/KIF23/KIF2C/KIF4A/KIFC1/KNL1/KNTC1/MAD2L1/MKI67/MYBL2/NCAPG/NCAPG2/NCAPH/NDC80/NEK2/NUF2/OIP5/PLK1/PSMC3IP/PSRC1/PTTG1/RACGAP1/RMI2/SASS6/SGO1/SGO2/S…	83
GO:0000280	nuclear division	80/704	441/18870	7.91473e-33	1.71433e-29	1.51463e-29	ANLN/ASPM/AURKB/BIRC5/BORA/BRCA2/BRIP1/BUB1/BUB1B/CCNB1/CCNB1IP1/CCNB2/CCNE2/CDC20/CDC25C/CDCA2/CDCA5/CDCA8/CDK1/CENPE/CENPF/CENPI/CENPK/CHEK2/CKS2/DLGAP5/DMC1/DSN1/EME1/ESPL1/FANCA/FANCD2/FBXO5/KIF11/KIF14/KIF18A/KIF18B/KIF20B/KIF23/KIF2C/KIF4A/KIFC1/KNL1/KNTC1/MAD2L1/MKI67/MTBP/MYBL2/NCAPG/NCAPG2/NCAPH/NDC80/NEK2/NUF2/PDGFRB/PKMYT1/PLK1/PSMC3IP/PSRC1/PTTG1/RACGAP1/RAD51/RAD51AP1/RAD54L/SGO1/SLX…	80
GO:0098813	nuclear chromosome segregation	66/704	312/18870	2.68316e-31	3.87448e-28	3.42315e-28	ASPM/AURKB/BIRC5/BRIP1/BUB1/BUB1B/CCNB1/CCNB1IP1/CCNB2/CCNE2/CDC20/CDC6/CDCA5/CDCA8/CDK1/CENPE/CENPF/CENPI/CENPK/CENPQ/CHEK2/DLGAP5/DMC1/DSN1/ESPL1/FAM83D/FANCD2/FBXO5/KIF11/KIF14/KIF18A/KIF18B/KIF23/KIF2C/KIF4A/KIFC1/KNL1/KNTC1/MAD2L1/MYBL2/NCAPG/NCAPG2/NCAPH/NDC80/NEK2/NUF2/PLK1/PSMC3IP/PSRC1/PTTG1/RACGAP1/RMI2/SGO1/SMC2/SMC4/SPAG5/SPC24/SPC25/SYCP2/TOP2A/TPX2/TRIP13/TTK/UBE2C/XRCC3/ZWINT	66
GO:0048285	organelle fission	81/704	488/18870	2.03827e-30	2.20744e-27	1.9503e-27	ANLN/ASPM/AURKB/BIRC5/BORA/BRCA2/BRIP1/BUB1/BUB1B/CCNB1/CCNB1IP1/CCNB2/CCNE2/CDC20/CDC25C/CDCA2/CDCA5/CDCA8/CDK1/CENPE/CENPF/CENPI/CENPK/CHEK2/CKS2/DLGAP5/DMC1/DSN1/EME1/ESPL1/FANCA/FANCD2/FBXO5/KIF11/KIF14/KIF18A/KIF18B/KIF20B/KIF23/KIF2C/KIF4A/KIFC1/KNL1/KNTC1/MAD2L1/MKI67/MTBP/MYBL2/NCAPG/NCAPG2/NCAPH/NDC80/NEK2/NUF2/PDGFRB/PKMYT1/PLK1/PRKN/PSMC3IP/PSRC1/PTTG1/RACGAP1/RAD51/RAD51AP1/RAD54L/SGO…	81
GO:0000070	mitotic sister chromatid segregation	50/704	184/18870	2.43924e-29	2.11335e-26	1.86717e-26	AURKB/BIRC5/BUB1/BUB1B/CCNB1/CDC20/CDCA5/CDCA8/CDK1/CENPE/CENPF/CENPI/CENPK/CHEK2/DLGAP5/DSN1/ESPL1/FBXO5/KIF11/KIF14/KIF18A/KIF18B/KIF23/KIF2C/KIF4A/KIFC1/KNL1/KNTC1/MAD2L1/MYBL2/NCAPG/NCAPG2/NCAPH/NDC80/NEK2/NUF2/PLK1/PSRC1/RACGAP1/SMC2/SMC4/SPAG5/SPC24/SPC25/TPX2/TRIP13/TTK/UBE2C/XRCC3/ZWINT	50
GO:0140014	mitotic nuclear division	59/704	274/18870	1.69466e-28	1.22355e-25	1.08102e-25	ANLN/AURKB/BIRC5/BORA/BUB1/BUB1B/CCNB1/CDC20/CDC25C/CDCA2/CDCA5/CDCA8/CDK1/CENPE/CENPF/CENPI/CENPK/CHEK2/DLGAP5/DSN1/ESPL1/FBXO5/KIF11/KIF14/KIF18A/KIF18B/KIF20B/KIF23/KIF2C/KIF4A/KIFC1/KNL1/KNTC1/MAD2L1/MKI67/MTBP/MYBL2/NCAPG/NCAPG2/NCAPH/NDC80/NEK2/NUF2/PDGFRB/PKMYT1/PLK1/PSRC1/RACGAP1/SMC2/SMC4/SPAG5/SPC24/SPC25/TPX2/TRIP13/TTK/UBE2C/XRCC3/ZWINT	59
GO:0000819	sister chromatid segregation	53/704	225/18870	1.03692e-27	6.41706e-25	5.66954e-25	AURKB/BIRC5/BUB1/BUB1B/CCNB1/CDC20/CDC6/CDCA5/CDCA8/CDK1/CENPE/CENPF/CENPI/CENPK/CHEK2/DLGAP5/DSN1/ESPL1/FBXO5/KIF11/KIF14/KIF18A/KIF18B/KIF23/KIF2C/KIF4A/KIFC1/KNL1/KNTC1/MAD2L1/MYBL2/NCAPG/NCAPG2/NCAPH/NDC80/NEK2/NUF2/PLK1/PSRC1/RACGAP1/RMI2/SMC2/SMC4/SPAG5/SPC24/SPC25/TOP2A/TPX2/TRIP13/TTK/UBE2C/XRCC3/ZWINT	53
GO:0006261	DNA-templated DNA replication	41/704	161/18870	4.47825e-23	2.27877e-20	2.01332e-20	ATAD5/BLM/BRCA2/CCNE2/CDC45/CDC6/CHTF18/DBF4/DSCC1/E2F8/EME1/FBXO5/FEN1/GINS1/GINS2/GINS4/MCM10/MCM2/MCM5/MCM6/MCM7/MCM8/ORC1/ORC6/POLA2/POLD1/POLE/POLE2/POLQ/PRIM1/PRIM2/RAD51/RECQL4/RFC3/RFC5/TICRR/TIMELESS/TK1/TONSL/TRAIP/WDHD1	41
GO:0006260	DNA replication	53/704	278/18870	4.73429e-23	2.27877e-20	2.01332e-20	ATAD5/BLM/BRCA2/CCNA2/CCNE2/CDC45/CDC6/CDK1/CHAF1A/CHAF1B/CHTF18/DBF4/DSCC1/DTL/E2F8/EME1/ESCO2/FAM111B/FBXO5/FEN1/GINS1/GINS2/GINS4/MCM10/MCM2/MCM5/MCM6/MCM7/MCM8/ORC1/ORC6/PCLAF/POLA2/POLD1/POLE/POLE2/POLQ/PRIM1/PRIM2/PTMS/RAD51/RECQL4/RFC3/RFC5/RMI2/RRM2/SLX4/TICRR/TIMELESS/TK1/TONSL/TRAIP/WDHD1	53
GO:1905818	regulation of chromosome separation	29/704	74/18870	1.3928e-22	6.03361e-20	5.33076e-20	AURKB/BIRC5/BUB1/BUB1B/CCNB1/CDC20/CDCA8/CENPF/DLGAP5/ESPL1/FBXO5/KNL1/KNTC1/MAD2L1/NCAPG/NCAPG2/NCAPH/NDC80/NUF2/PLK1/SMC2/SMC4/SPC24/SPC25/TRIP13/TTK/UBE2C/XRCC3/ZWINT	29
GO:0051983	regulation of chromosome segregation	36/704	131/18870	1.2495e-21	4.92078e-19	4.34756e-19	AURKB/BIRC5/BUB1/BUB1B/CCNB1/CDC20/CDC6/CDCA2/CDCA8/CDK1/CENPE/CENPF/DLGAP5/ESPL1/FBXO5/KIF2C/KNL1/KNTC1/MAD2L1/MKI67/NCAPG/NCAPG2/NCAPH/NDC80/NUF2/PLK1/RMI2/SMC2/SMC4/SPC24/SPC25/TRIP13/TTK/UBE2C/XRCC3/ZWINT	36
GO:0051304	chromosome separation	29/704	81/18870	2.82825e-21	1.021e-18	9.02062e-19	AURKB/BIRC5/BUB1/BUB1B/CCNB1/CDC20/CDCA8/CENPF/DLGAP5/ESPL1/FBXO5/KNL1/KNTC1/MAD2L1/NCAPG/NCAPG2/NCAPH/NDC80/NUF2/PLK1/SMC2/SMC4/SPC24/SPC25/TRIP13/TTK/UBE2C/XRCC3/ZWINT	29
GO:0007088	regulation of mitotic nuclear division	33/704	118/18870	3.41194e-20	1.13696e-17	1.00452e-17	AURKB/BIRC5/BORA/BUB1/BUB1B/CCNB1/CDC20/CDC25C/CDCA2/CDCA8/CENPF/DLGAP5/ESPL1/FBXO5/KIF20B/KNL1/KNTC1/MAD2L1/MKI67/MTBP/NDC80/NEK2/NUF2/PDGFRB/PKMYT1/PLK1/SPC24/SPC25/TRIP13/TTK/UBE2C/XRCC3/ZWINT	33
GO:0010965	regulation of mitotic sister chromatid separation	24/704	59/18870	2.27349e-19	7.03482e-17	6.21534e-17	AURKB/BIRC5/BUB1/BUB1B/CCNB1/CDC20/CDCA8/CENPF/DLGAP5/ESPL1/FBXO5/KNL1/KNTC1/MAD2L1/NDC80/NUF2/PLK1/SPC24/SPC25/TRIP13/TTK/UBE2C/XRCC3/ZWINT	24
GO:0051783	regulation of nuclear division	35/704	146/18870	5.84664e-19	1.68851e-16	1.49182e-16	AURKB/BIRC5/BORA/BUB1/BUB1B/CCNB1/CDC20/CDC25C/CDCA2/CDCA8/CENPF/DLGAP5/ESPL1/FBXO5/KIF20B/KNL1/KNTC1/MAD2L1/MKI67/MTBP/NDC80/NEK2/NUF2/PDGFRB/PKMYT1/PLK1/RAD51AP1/SPC24/SPC25/TRIP13/TTK/UBE2C/WNT5A/XRCC3/ZWINT	35
GO:0051306	mitotic sister chromatid separation	24/704	62/18870	9.16987e-19	2.48274e-16	2.19353e-16	AURKB/BIRC5/BUB1/BUB1B/CCNB1/CDC20/CDCA8/CENPF/DLGAP5/ESPL1/FBXO5/KNL1/KNTC1/MAD2L1/NDC80/NUF2/PLK1/SPC24/SPC25/TRIP13/TTK/UBE2C/XRCC3/ZWINT	24
GO:0044772	mitotic cell cycle phase transition	62/704	470/18870	3.37781e-18	8.60747e-16	7.60479e-16	ANLN/ATAD5/AURKB/BIRC5/BLM/BRSK2/BUB1/BUB1B/CCNA2/CCNB1/CCNB2/CCNE2/CCNF/CDC20/CDC25C/CDC6/CDCA5/CDCA8/CDK1/CDK18/CDKN2C/CDKN3/CENPE/CENPF/CHEK2/CKS1B/CKS2/CLSPN/CTDSPL/DBF4/DLGAP5/DTL/ESPL1/FBXO5/FOXM1/GTSE1/IQGAP3/KIF14/KNL1/KNTC1/MAD2L1/MELK/MTBP/MYC/NDC80/NUF2/ORC1/PKMYT1/PLK1/POLE/RBL1/RRM2/SASS6/SPC24/SPC25/STIL/TICRR/TRIP13/TTK/UBE2C/XRCC3/ZWINT	62
GO:0033046	negative regulation of sister chromatid segregation	21/704	48/18870	6.57336e-18	1.35599e-15	1.19803e-15	AURKB/BIRC5/BUB1/BUB1B/CCNB1/CDC20/CDCA8/CENPF/FBXO5/KNL1/KNTC1/MAD2L1/NDC80/NUF2/PLK1/SPC24/SPC25/TRIP13/TTK/XRCC3/ZWINT	21
GO:0033048	negative regulation of mitotic sister chromatid segregation	21/704	48/18870	6.57336e-18	1.35599e-15	1.19803e-15	AURKB/BIRC5/BUB1/BUB1B/CCNB1/CDC20/CDCA8/CENPF/FBXO5/KNL1/KNTC1/MAD2L1/NDC80/NUF2/PLK1/SPC24/SPC25/TRIP13/TTK/XRCC3/ZWINT	21
GO:0045841	negative regulation of mitotic metaphase/anaphase transition	21/704	48/18870	6.57336e-18	1.35599e-15	1.19803e-15	AURKB/BIRC5/BUB1/BUB1B/CCNB1/CDC20/CDCA8/CENPF/FBXO5/KNL1/KNTC1/MAD2L1/NDC80/NUF2/PLK1/SPC24/SPC25/TRIP13/TTK/XRCC3/ZWINT	21
GO:2000816	negative regulation of mitotic sister chromatid separation	21/704	48/18870	6.57336e-18	1.35599e-15	1.19803e-15	AURKB/BIRC5/BUB1/BUB1B/CCNB1/CDC20/CDCA8/CENPF/FBXO5/KNL1/KNTC1/MAD2L1/NDC80/NUF2/PLK1/SPC24/SPC25/TRIP13/TTK/XRCC3/ZWINT	21
GO:0033047	regulation of mitotic sister chromatid segregation	22/704	54/18870	6.98172e-18	1.37476e-15	1.21462e-15	AURKB/BIRC5/BUB1/BUB1B/CCNB1/CDC20/CDCA8/CDK1/CENPF/FBXO5/KNL1/KNTC1/MAD2L1/NDC80/NUF2/PLK1/SPC24/SPC25/TRIP13/TTK/XRCC3/ZWINT	22
GO:0045839	negative regulation of mitotic nuclear division	22/704	56/18870	1.78626e-17	3.08007e-15	2.72127e-15	AURKB/BIRC5/BUB1/BUB1B/CCNB1/CDC20/CDCA8/CENPF/FBXO5/KNL1/KNTC1/MAD2L1/MTBP/NDC80/NUF2/PLK1/SPC24/SPC25/TRIP13/TTK/XRCC3/ZWINT	22
GO:0051985	negative regulation of chromosome segregation	21/704	50/18870	1.84861e-17	3.08007e-15	2.72127e-15	AURKB/BIRC5/BUB1/BUB1B/CCNB1/CDC20/CDCA8/CENPF/FBXO5/KNL1/KNTC1/MAD2L1/NDC80/NUF2/PLK1/SPC24/SPC25/TRIP13/TTK/XRCC3/ZWINT	21
GO:1902100	negative regulation of metaphase/anaphase transition of cell cycle	21/704	50/18870	1.84861e-17	3.08007e-15	2.72127e-15	AURKB/BIRC5/BUB1/BUB1B/CCNB1/CDC20/CDCA8/CENPF/FBXO5/KNL1/KNTC1/MAD2L1/NDC80/NUF2/PLK1/SPC24/SPC25/TRIP13/TTK/XRCC3/ZWINT	21
GO:1905819	negative regulation of chromosome separation	21/704	50/18870	1.84861e-17	3.08007e-15	2.72127e-15	AURKB/BIRC5/BUB1/BUB1B/CCNB1/CDC20/CDCA8/CENPF/FBXO5/KNL1/KNTC1/MAD2L1/NDC80/NUF2/PLK1/SPC24/SPC25/TRIP13/TTK/XRCC3/ZWINT	21
GO:0007094	mitotic spindle assembly checkpoint signaling	20/704	46/18870	4.72007e-17	7.05082e-15	6.22947e-15	AURKB/BIRC5/BUB1/BUB1B/CCNB1/CDC20/CDCA8/CENPF/KNL1/KNTC1/MAD2L1/NDC80/NUF2/PLK1/SPC24/SPC25/TRIP13/TTK/XRCC3/ZWINT	20
GO:0071173	spindle assembly checkpoint signaling	20/704	46/18870	4.72007e-17	7.05082e-15	6.22947e-15	AURKB/BIRC5/BUB1/BUB1B/CCNB1/CDC20/CDCA8/CENPF/KNL1/KNTC1/MAD2L1/NDC80/NUF2/PLK1/SPC24/SPC25/TRIP13/TTK/XRCC3/ZWINT	20
GO:0071174	mitotic spindle checkpoint signaling	20/704	46/18870	4.72007e-17	7.05082e-15	6.22947e-15	AURKB/BIRC5/BUB1/BUB1B/CCNB1/CDC20/CDCA8/CENPF/KNL1/KNTC1/MAD2L1/NDC80/NUF2/PLK1/SPC24/SPC25/TRIP13/TTK/XRCC3/ZWINT	20
GO:1901987	regulation of cell cycle phase transition	59/704	456/18870	5.75346e-17	8.30799e-15	7.3402e-15	ANLN/ATAD5/AURKB/BIRC5/BLM/BRCA2/BRIP1/BUB1/BUB1B/CCNB1/CDC20/CDC25C/CDC45/CDC6/CDCA5/CDCA8/CDK1/CDKN2C/CENPE/CENPF/CHEK2/CLSPN/CTDSPL/DBF4/DLGAP5/DTL/EME1/ESPL1/FAM83D/FANCD2/FBXO5/GTSE1/KIF14/KNL1/KNTC1/MAD2L1/MTBP/NDC80/NEK10/NUF2/ORC1/PKMYT1/PLK1/RAD51/RBL1/RRM2/SASS6/SPC24/SPC25/STIL/SUSD2/TICRR/TIMELESS/TRIP13/TTK/UBE2C/WDR76/XRCC3/ZWINT	59
GO:0033045	regulation of sister chromatid segregation	28/704	104/18870	7.45066e-17	1.04117e-14	9.19885e-15	AURKB/BIRC5/BUB1/BUB1B/CCNB1/CDC20/CDC6/CDCA8/CDK1/CENPE/CENPF/DLGAP5/ESPL1/FBXO5/KNL1/KNTC1/MAD2L1/NDC80/NUF2/PLK1/RMI2/SPC24/SPC25/TRIP13/TTK/UBE2C/XRCC3/ZWINT	28
GO:0031577	spindle checkpoint signaling	20/704	47/18870	7.93273e-17	1.07389e-14	9.48796e-15	AURKB/BIRC5/BUB1/BUB1B/CCNB1/CDC20/CDCA8/CENPF/KNL1/KNTC1/MAD2L1/NDC80/NUF2/PLK1/SPC24/SPC25/TRIP13/TTK/XRCC3/ZWINT	20
GO:0000075	cell cycle checkpoint signaling	37/704	192/18870	1.31289e-16	1.72346e-14	1.5227e-14	AURKB/BIRC5/BLM/BRCA2/BRIP1/BUB1/BUB1B/CCNB1/CDC20/CDC45/CDC6/CDCA8/CDK1/CENPF/CHEK2/CLSPN/DTL/EME1/FANCD2/GTSE1/KNL1/KNTC1/MAD2L1/NDC80/NUF2/ORC1/PLK1/RAD51/SPC24/SPC25/TICRR/TIMELESS/TRIP13/TTK/WDR76/XRCC3/ZWINT	37
GO:0030071	regulation of mitotic metaphase/anaphase transition	26/704	90/18870	1.42623e-16	1.81718e-14	1.6055e-14	AURKB/BIRC5/BUB1/BUB1B/CCNB1/CDC20/CDC6/CDCA8/CENPE/CENPF/DLGAP5/ESPL1/FBXO5/KNL1/KNTC1/MAD2L1/NDC80/NUF2/PLK1/SPC24/SPC25/TRIP13/TTK/UBE2C/XRCC3/ZWINT	26
GO:0010948	negative regulation of cell cycle process	48/704	320/18870	1.50447e-16	1.8621e-14	1.64519e-14	AURKB/BIRC5/BLM/BRCA2/BRIP1/BUB1/BUB1B/CCNB1/CCNF/CDC20/CDC45/CDC6/CDCA8/CDK1/CENPF/CHEK2/CLSPN/CTDSPL/DTL/E2F8/EME1/ESPL1/FANCD2/FBXO5/GPER1/GTSE1/KNL1/KNTC1/MAD2L1/MTBP/NDC80/NEK2/NUF2/ORC1/PKMYT1/PLK1/RAD51/RBL1/SPC24/SPC25/SUSD2/TICRR/TIMELESS/TRIP13/TTK/WDR76/XRCC3/ZWINT	48
GO:0051784	negative regulation of nuclear division	22/704	63/18870	3.43598e-16	4.06932e-14	3.59529e-14	AURKB/BIRC5/BUB1/BUB1B/CCNB1/CDC20/CDCA8/CENPF/FBXO5/KNL1/KNTC1/MAD2L1/MTBP/NDC80/NUF2/PLK1/SPC24/SPC25/TRIP13/TTK/XRCC3/ZWINT	22
GO:1902099	regulation of metaphase/anaphase transition of cell cycle	26/704	93/18870	3.47565e-16	4.06932e-14	3.59529e-14	AURKB/BIRC5/BUB1/BUB1B/CCNB1/CDC20/CDC6/CDCA8/CENPE/CENPF/DLGAP5/ESPL1/FBXO5/KNL1/KNTC1/MAD2L1/NDC80/NUF2/PLK1/SPC24/SPC25/TRIP13/TTK/UBE2C/XRCC3/ZWINT	26
GO:0007091	metaphase/anaphase transition of mitotic cell cycle	26/704	94/18870	4.63814e-16	5.28747e-14	4.67154e-14	AURKB/BIRC5/BUB1/BUB1B/CCNB1/CDC20/CDC6/CDCA8/CENPE/CENPF/DLGAP5/ESPL1/FBXO5/KNL1/KNTC1/MAD2L1/NDC80/NUF2/PLK1/SPC24/SPC25/TRIP13/TTK/UBE2C/XRCC3/ZWINT	26
GO:0007093	mitotic cell cycle checkpoint signaling	31/704	142/18870	1.03674e-15	1.15158e-13	1.01743e-13	AURKB/BIRC5/BLM/BUB1/BUB1B/CCNB1/CDC20/CDC6/CDCA8/CDK1/CENPF/CHEK2/CLSPN/DTL/EME1/FANCD2/GTSE1/KNL1/KNTC1/MAD2L1/NDC80/NUF2/ORC1/PLK1/SPC24/SPC25/TICRR/TRIP13/TTK/XRCC3/ZWINT	31
GO:0044784	metaphase/anaphase transition of cell cycle	26/704	97/18870	1.0764e-15	1.16574e-13	1.02994e-13	AURKB/BIRC5/BUB1/BUB1B/CCNB1/CDC20/CDC6/CDCA8/CENPE/CENPF/DLGAP5/ESPL1/FBXO5/KNL1/KNTC1/MAD2L1/NDC80/NUF2/PLK1/SPC24/SPC25/TRIP13/TTK/UBE2C/XRCC3/ZWINT	26
GO:0090068	positive regulation of cell cycle process	42/704	262/18870	1.1357e-15	1.19996e-13	1.06018e-13	ATAD5/AURKB/BIRC5/BUB1/CCNB1/CDC20/CDC25C/CDC6/CDCA5/CDCA8/CDK1/CIT/DBF4/DLGAP5/DTL/E2F8/ESPL1/FAM83D/FBXO5/FEN1/KIF14/KIF20B/KIF23/MAD2L1/MTBP/NCAPG/NCAPG2/NCAPH/NDC80/PDGFRB/PLK4/RACGAP1/RAD51AP1/RRM2/SASS6/SMC2/SMC4/SPAG5/STIL/UBE2C/WNT5A/XRCC3	42
GO:0045786	negative regulation of cell cycle	52/704	407/18870	7.42908e-15	7.66257e-13	6.76996e-13	AURKB/BIRC5/BLM/BRCA2/BRINP3/BRIP1/BUB1/BUB1B/CCNB1/CCNF/CDC20/CDC45/CDC6/CDCA8/CDK1/CENPF/CHEK2/CLSPN/CTDSPL/DTL/E2F8/EME1/ESPL1/FANCD2/FBXO5/GPER1/GTSE1/HPGD/KNL1/KNTC1/MAD2L1/MTBP/NDC80/NEK2/NUF2/NUPR1/ORC1/PKMYT1/PLK1/RAD51/RBL1/SPC24/SPC25/SUSD2/SUV39H1/TICRR/TIMELESS/TRIP13/TTK/WDR76/XRCC3/ZWINT	52
GO:0051310	metaphase chromosome alignment	25/704	96/18870	8.01185e-15	8.07148e-13	7.13124e-13	AURKB/BIRC5/CCNB1/CDCA5/CDCA8/CENPE/CENPF/CENPQ/DSN1/FAM83D/KIF14/KIF18A/KIF2C/KIFC1/KNL1/KNTC1/NDC80/NEK2/NUF2/PSRC1/RACGAP1/SGO1/SPAG5/SPC24/SPC25	25
GO:1901988	negative regulation of cell cycle phase transition	42/704	277/18870	8.47008e-15	8.33918e-13	7.36775e-13	AURKB/BIRC5/BLM/BRCA2/BRIP1/BUB1/BUB1B/CCNB1/CDC20/CDC45/CDC6/CDCA8/CDK1/CENPF/CHEK2/CLSPN/CTDSPL/DTL/EME1/FANCD2/FBXO5/GTSE1/KNL1/KNTC1/MAD2L1/NDC80/NUF2/ORC1/PKMYT1/PLK1/RAD51/RBL1/SPC24/SPC25/SUSD2/TICRR/TIMELESS/TRIP13/TTK/WDR76/XRCC3/ZWINT	42
GO:1902850	microtubule cytoskeleton organization involved in mitosis	32/704	163/18870	8.85901e-15	8.52828e-13	7.53482e-13	AURKB/BIRC5/BORA/CCNB1/CDC20/CDCA8/CDK1/CENPA/CENPE/CENPH/CHEK2/DLGAP5/ESPL1/KIF11/KIF23/KIF4A/KIFC1/MAD2L1/MYBL2/NDC80/NEK2/NUF2/PLK1/PSRC1/RACGAP1/SAPCD2/SASS6/SPC25/STIL/TPX2/TTK/WDR62	32
GO:0045787	positive regulation of cell cycle	46/704	334/18870	1.73427e-14	1.63323e-12	1.44297e-12	ATAD5/AURKB/BIRC5/BRCA2/BUB1/CCNB1/CDC20/CDC25C/CDC6/CDCA5/CDCA8/CDK1/CIT/DBF4/DLGAP5/DTL/E2F8/ESPL1/FAM83D/FBXO5/FEN1/KIF14/KIF20B/KIF23/MAD2L1/MTBP/NCAPG/NCAPG2/NCAPH/NDC80/NUPR1/PDGFRB/PLK4/PSRC1/RACGAP1/RAD51AP1/RRM2/SASS6/SMC2/SMC4/SPAG5/STIL/TBX3/UBE2C/WNT5A/XRCC3	46
GO:0007051	spindle organization	35/704	202/18870	2.5963e-14	2.39302e-12	2.11426e-12	ASPM/AURKB/BIRC5/BORA/CCNB1/CCNB2/CDC20/CDCA8/CENPE/CENPH/CHEK2/DLGAP5/ESPL1/FBXO5/GOLGA8G/HAUS8/KIF11/KIF23/KIF4A/KIFC1/MYBL2/NDC80/NEK2/NUF2/PLK1/PSRC1/RACGAP1/SASS6/SPAG5/SPC25/STIL/TPX2/TTK/TUBB/WDR62	35
GO:2001251	negative regulation of chromosome organization	24/704	94/18870	4.48056e-14	4.04371e-12	3.57266e-12	AURKB/BIRC5/BUB1/BUB1B/CCNB1/CDC20/CDCA8/CENPF/ESPL1/FBXO5/KNL1/KNTC1/MAD2L1/NDC80/NUF2/PLK1/SLX4/SPC24/SPC25/TOP2A/TRIP13/TTK/XRCC3/ZWINT	24
GO:0033044	regulation of chromosome organization	38/704	247/18870	1.02774e-13	9.0861e-12	8.02766e-12	AURKB/BIRC5/BUB1/BUB1B/CCNB1/CDC20/CDC6/CDCA8/CDK1/CENPE/CENPF/DLGAP5/ESPL1/FBXO5/FEN1/KNL1/KNTC1/MAD2L1/MYC/NCAPG/NCAPG2/NCAPH/NDC80/NEK2/NUF2/PLK1/RMI2/SLX4/SMC2/SMC4/SPC24/SPC25/TOP2A/TRIP13/TTK/UBE2C/XRCC3/ZWINT	38
GO:0050000	chromosome localization	26/704	116/18870	1.11245e-13	9.63827e-12	8.51551e-12	AURKB/BIRC5/CCNB1/CDCA5/CDCA8/CENPE/CENPF/CENPQ/DLGAP5/DSN1/FAM83D/KIF14/KIF18A/KIF2C/KIFC1/KNL1/KNTC1/NDC80/NEK2/NUF2/PSRC1/RACGAP1/SGO1/SPAG5/SPC24/SPC25	26
GO:0051303	establishment of chromosome localization	25/704	108/18870	1.5114e-13	1.2838e-11	1.13425e-11	AURKB/BIRC5/CCNB1/CDCA5/CDCA8/CENPE/CENPF/CENPQ/DSN1/FAM83D/KIF14/KIF18A/KIF2C/KIFC1/KNL1/KNTC1/NDC80/NEK2/NUF2/PSRC1/RACGAP1/SGO1/SPAG5/SPC24/SPC25	25
GO:1903046	meiotic cell cycle process	35/704	214/18870	1.54387e-13	1.28616e-11	1.13634e-11	ASPM/BRCA2/BRIP1/CCNB1IP1/CCNB2/CCNE2/CDC20/CDC25C/CKS2/DMC1/EME1/ESPL1/FANCA/FANCD2/FBXO5/KIF18A/NCAPH/NDC80/NUF2/PKMYT1/PLK1/PSMC3IP/PTTG1/RAD51/RAD51AP1/RAD54L/SGO1/SLX4/SMC2/SMC4/SYCP2/TOP2A/TRIP13/TTK/WNT5A	35
GO:1901990	regulation of mitotic cell cycle phase transition	46/704	355/18870	1.67562e-13	1.36958e-11	1.21004e-11	ANLN/ATAD5/AURKB/BIRC5/BLM/BUB1/BUB1B/CCNB1/CDC20/CDC25C/CDC6/CDCA5/CDCA8/CDK1/CDKN2C/CENPE/CENPF/CHEK2/CLSPN/CTDSPL/DLGAP5/DTL/ESPL1/FBXO5/GTSE1/KIF14/KNL1/KNTC1/MAD2L1/MTBP/NDC80/NUF2/ORC1/PLK1/RBL1/RRM2/SASS6/SPC24/SPC25/STIL/TICRR/TRIP13/TTK/UBE2C/XRCC3/ZWINT	46
GO:0140013	meiotic nuclear division	33/704	194/18870	2.46486e-13	1.97737e-11	1.74702e-11	ASPM/BRCA2/BRIP1/CCNB1IP1/CCNB2/CCNE2/CDC20/CKS2/DMC1/EME1/ESPL1/FANCA/FANCD2/FBXO5/KIF18A/NCAPH/NDC80/NUF2/PLK1/PSMC3IP/PTTG1/RAD51/RAD51AP1/RAD54L/SGO1/SLX4/SMC2/SMC4/SYCP2/TOP2A/TRIP13/TTK/WNT5A	33
GO:0007052	mitotic spindle organization	27/704	130/18870	2.67924e-13	2.11026e-11	1.86444e-11	AURKB/BIRC5/BORA/CCNB1/CDC20/CDCA8/CENPE/CENPH/CHEK2/DLGAP5/KIF11/KIF23/KIF4A/KIFC1/MYBL2/NDC80/NEK2/NUF2/PLK1/PSRC1/RACGAP1/SASS6/SPC25/STIL/TPX2/TTK/WDR62	27
GO:0051321	meiotic cell cycle	40/704	287/18870	6.25934e-13	4.84205e-11	4.278e-11	ASPM/BRCA2/BRIP1/CCNB1IP1/CCNB2/CCNE2/CDC20/CDC25C/CKS2/DMC1/EME1/ESPL1/EXO1/FANCA/FANCD2/FBXO5/KIF18A/NCAPH/NDC80/NEK2/NUF2/PKMYT1/PLK1/PSMC3IP/PTTG1/RAD51/RAD51AP1/RAD54L/REC114/SGO1/SGO2/SLX4/SMC2/SMC4/SYCP2/TOP2A/TRIP13/TTK/WNT5A/XRCC2	40
GO:0008608	attachment of spindle microtubules to kinetochore	17/704	49/18870	9.2434e-13	7.02499e-11	6.20665e-11	AURKB/BIRC5/CCNB1/CDCA8/CENPE/DSN1/KIF2C/KNL1/KNTC1/NDC80/NEK2/NUF2/RACGAP1/SGO1/SPAG5/SPC24/SPC25	17
GO:1901991	negative regulation of mitotic cell cycle phase transition	32/704	196/18870	1.8069e-12	1.34957e-10	1.19236e-10	AURKB/BIRC5/BLM/BUB1/BUB1B/CCNB1/CDC20/CDC6/CDCA8/CDK1/CENPF/CHEK2/CLSPN/CTDSPL/DTL/FBXO5/GTSE1/KNL1/KNTC1/MAD2L1/NDC80/NUF2/ORC1/PLK1/RBL1/SPC24/SPC25/TICRR/TRIP13/TTK/XRCC3/ZWINT	32
GO:0045930	negative regulation of mitotic cell cycle	36/704	248/18870	2.70932e-12	1.98929e-10	1.75756e-10	AURKB/BIRC5/BLM/BRINP3/BUB1/BUB1B/CCNB1/CDC20/CDC6/CDCA8/CDK1/CENPF/CHEK2/CLSPN/CTDSPL/DTL/EME1/FANCD2/FBXO5/GTSE1/KNL1/KNTC1/MAD2L1/MTBP/NDC80/NUF2/ORC1/PLK1/RBL1/SPC24/SPC25/TICRR/TRIP13/TTK/XRCC3/ZWINT	36
GO:0045132	meiotic chromosome segregation	21/704	91/18870	1.43558e-11	1.03649e-09	9.15746e-10	ASPM/BRIP1/CCNB1IP1/CCNB2/CCNE2/DMC1/ESPL1/FANCD2/FBXO5/NCAPH/NDC80/NUF2/PLK1/PSMC3IP/PTTG1/SGO1/SMC2/SMC4/SYCP2/TRIP13/TTK	21
GO:0006270	DNA replication initiation	14/704	37/18870	2.45451e-11	1.7431e-09	1.54005e-09	CCNE2/CDC45/CDC6/MCM10/MCM2/MCM5/MCM6/MCM7/ORC1/ORC6/POLA2/PRIM1/PRIM2/TICRR	14
GO:0061982	meiosis I cell cycle process	25/704	136/18870	3.48469e-11	2.43479e-09	2.15116e-09	BRCA2/BRIP1/CCNB1IP1/CCNB2/CCNE2/CDC20/CDC25C/CKS2/DMC1/EME1/ESPL1/FANCD2/FBXO5/NDC80/PKMYT1/PLK1/PSMC3IP/PTTG1/RAD51/RAD51AP1/RAD54L/SLX4/SYCP2/TOP2A/TRIP13	25
GO:0006268	DNA unwinding involved in DNA replication	11/704	21/18870	4.52612e-11	3.06362e-09	2.70674e-09	BLM/CDC45/GINS1/GINS2/GINS4/MCM2/MCM5/MCM6/MCM7/RAD51/RECQL4	11
GO:0051383	kinetochore organization	11/704	21/18870	4.52612e-11	3.06362e-09	2.70674e-09	CENPA/CENPE/CENPF/CENPH/CENPK/DLGAP5/KNTC1/NDC80/NUF2/SMC2/SMC4	11
GO:0032508	DNA duplex unwinding	19/704	79/18870	6.22181e-11	4.1466e-09	3.66356e-09	BLM/BRIP1/CDC45/CHTF18/DSCC1/GINS1/GINS2/GINS4/MCM2/MCM5/MCM6/MCM7/MCM8/POLQ/RAD51/RECQL4/RFC3/RFC5/TOP2A	19
GO:0051225	spindle assembly	24/704	133/18870	1.28801e-10	8.45403e-09	7.46922e-09	ASPM/AURKB/BIRC5/CCNB2/CDC20/CDCA8/CHEK2/FBXO5/GOLGA8G/HAUS8/KIF11/KIF23/KIF4A/KIFC1/MYBL2/NDC80/NEK2/PLK1/RACGAP1/SASS6/SPAG5/STIL/TPX2/TUBB	24
GO:1905820	positive regulation of chromosome separation	12/704	29/18870	1.91977e-10	1.24126e-08	1.09666e-08	AURKB/BIRC5/CDC20/CDCA8/DLGAP5/ESPL1/NCAPG/NCAPG2/NCAPH/SMC2/SMC4/UBE2C	12
GO:0032392	DNA geometric change	19/704	85/18870	2.42732e-10	1.54634e-08	1.36621e-08	BLM/BRIP1/CDC45/CHTF18/DSCC1/GINS1/GINS2/GINS4/MCM2/MCM5/MCM6/MCM7/MCM8/POLQ/RAD51/RECQL4/RFC3/RFC5/TOP2A	19
GO:0006310	DNA recombination	39/704	340/18870	4.87329e-10	3.05958e-08	2.70317e-08	ATAD5/BCL11B/BLM/BRCA2/BRIP1/CCNB1IP1/CDC45/DMC1/EME1/EXO1/FANCD2/FEN1/GINS2/GINS4/HROB/MCM2/MCM5/MCM6/MCM7/MCM8/PARPBP/PGBD5/POLQ/PSMC3IP/RAD51/RAD51AP1/RAD54L/RADX/REC114/RECQL4/RMI2/SLX4/TIMELESS/TONSL/TOP2A/TRIP13/UHRF1/XRCC2/XRCC3	39
GO:0000725	recombinational repair	27/704	179/18870	6.20919e-10	3.8426e-08	3.39498e-08	BLM/BRCA2/CDC45/DMC1/FEN1/GINS2/GINS4/HROB/MCM2/MCM5/MCM6/MCM7/MCM8/PARPBP/POLQ/RAD51/RAD51AP1/RAD54L/RADX/RECQL4/RMI2/SLX4/TIMELESS/TONSL/UHRF1/XRCC2/XRCC3	27
GO:0090329	regulation of DNA-templated DNA replication	14/704	47/18870	9.71136e-10	5.9253e-08	5.23506e-08	BLM/CHTF18/DBF4/DSCC1/E2F8/FBXO5/MCM2/MCM5/MCM6/MCM7/RFC3/RFC5/TICRR/TIMELESS	14
GO:0071103	DNA conformation change	19/704	92/18870	1.02146e-09	6.1458e-08	5.42988e-08	BLM/BRIP1/CDC45/CHTF18/DSCC1/GINS1/GINS2/GINS4/MCM2/MCM5/MCM6/MCM7/MCM8/POLQ/RAD51/RECQL4/RFC3/RFC5/TOP2A	19
GO:0051984	positive regulation of chromosome segregation	11/704	27/18870	1.36286e-09	8.08757e-08	7.14545e-08	AURKB/BIRC5/CCNB1/CDC6/CDCA8/CDK1/NCAPG/NCAPG2/NCAPH/SMC2/SMC4	11
GO:0000724	double-strand break repair via homologous recombination	26/704	175/18870	1.79894e-09	1.05311e-07	9.30435e-08	BLM/BRCA2/CDC45/DMC1/FEN1/GINS2/GINS4/MCM2/MCM5/MCM6/MCM7/MCM8/PARPBP/POLQ/RAD51/RAD51AP1/RAD54L/RADX/RECQL4/RMI2/SLX4/TIMELESS/TONSL/UHRF1/XRCC2/XRCC3	26
GO:0007127	meiosis I	22/704	129/18870	2.31007e-09	1.33429e-07	1.17886e-07	BRCA2/BRIP1/CCNB1IP1/CCNB2/CCNE2/CKS2/DMC1/EME1/ESPL1/FANCD2/FBXO5/NDC80/PLK1/PSMC3IP/PTTG1/RAD51/RAD51AP1/RAD54L/SLX4/SYCP2/TOP2A/TRIP13	22
GO:0044839	cell cycle G2/M phase transition	24/704	155/18870	3.26021e-09	1.85832e-07	1.64185e-07	ATAD5/AURKB/BLM/BRSK2/CCNA2/CCNB1/CCNB2/CDC25C/CDC6/CDK1/CENPF/CHEK2/CLSPN/DTL/FBXO5/FOXM1/KIF14/MELK/NDC80/NEK10/ORC1/PKMYT1/PLK1/TICRR	24
GO:0044786	cell cycle DNA replication	13/704	44/18870	4.33516e-09	2.43895e-07	2.15484e-07	ATAD5/BLM/BRCA2/CDC45/DBF4/E2F8/FBXO5/FEN1/GINS1/MCM2/MCM6/RAD51/TK1	13
GO:0006302	double-strand break repair	35/704	307/18870	4.49141e-09	2.49446e-07	2.20388e-07	BLM/BRCA2/BRIP1/CDC45/CDCA5/CHEK2/DCLRE1B/DMC1/EME1/ESCO2/FANCD2/FEN1/FOXM1/GINS2/GINS4/MCM2/MCM5/MCM6/MCM7/MCM8/PARPBP/POLQ/RAD51/RAD51AP1/RAD54L/RADX/RECQL4/RMI2/SLX4/TIMELESS/TONSL/TRIP13/UHRF1/XRCC2/XRCC3	35
GO:0034508	centromere complex assembly	11/704	30/18870	5.1543e-09	2.82638e-07	2.49714e-07	CENPA/CENPE/CENPF/CENPH/CENPI/CENPK/CENPN/DLGAP5/HJURP/KNTC1/OIP5	11
GO:0036297	interstrand cross-link repair	12/704	40/18870	1.41673e-08	7.6716e-07	6.77794e-07	DCLRE1B/FANCA/FANCD2/FANCG/FANCI/FIRRM/HROB/MCM8/NEIL3/RAD51/RAD51AP1/XRCC3	12
GO:0010639	negative regulation of organelle organization	37/704	363/18870	3.32122e-08	1.77624e-06	1.56932e-06	AURKB/AVIL/BIRC5/BUB1/BUB1B/CAV3/CCNB1/CCNF/CDC20/CDCA8/CDH5/CENPF/ESPL1/FBXO5/KIF24/KNL1/KNTC1/MAD2L1/MTBP/NDC80/NUF2/NUPR1/PLK1/PRKN/SHANK1/SLX4/SPC24/SPC25/SPTBN5/STMN2/TMSB15A/TOP2A/TPX2/TRIP13/TTK/XRCC3/ZWINT	37
GO:0000727	double-strand break repair via break-induced replication	7/704	12/18870	6.56934e-08	3.47054e-06	3.06626e-06	CDC45/GINS2/GINS4/MCM2/MCM5/MCM6/MCM7	7
GO:0140694	non-membrane-bounded organelle assembly	39/704	408/18870	8.00971e-08	4.18049e-06	3.69351e-06	ANLN/ASPM/AURKB/BIRC5/CAV3/CCNB2/CDC20/CDCA8/CENPA/CENPE/CENPF/CENPH/CENPK/CHEK2/DLGAP5/FBXO5/GOLGA8G/HAUS8/KIF11/KIF23/KIF4A/KIFC1/KNTC1/LDAF1/MYBL2/MYH7/MYOM2/NDC80/NEK2/PDGFRB/PLK1/PLK4/RACGAP1/SASS6/SPAG5/STIL/TPX2/TUBB/WDR62	39
GO:0007080	mitotic metaphase chromosome alignment	13/704	57/18870	1.30676e-07	6.73913e-06	5.95409e-06	AURKB/BIRC5/CCNB1/CDCA5/CDCA8/CENPE/KIF14/KIF18A/KIF2C/KIFC1/NDC80/NUF2/PSRC1	13
GO:0033260	nuclear DNA replication	11/704	40/18870	1.55112e-07	7.90522e-06	6.98435e-06	ATAD5/BLM/BRCA2/CDC45/DBF4/FEN1/GINS1/MCM2/MCM6/RAD51/TK1	11
GO:0006275	regulation of DNA replication	19/704	124/18870	1.67038e-07	8.41406e-06	7.43391e-06	ATAD5/BLM/CCNA2/CDC6/CDK1/CHTF18/DBF4/DSCC1/E2F8/ESCO2/FBXO5/MCM2/MCM5/MCM6/MCM7/RFC3/RFC5/TICRR/TIMELESS	19
GO:0000086	G2/M transition of mitotic cell cycle	20/704	140/18870	2.57926e-07	1.28429e-05	1.13469e-05	AURKB/BLM/BRSK2/CCNA2/CCNB1/CDC25C/CDC6/CDK1/CENPF/CHEK2/CLSPN/DTL/FBXO5/FOXM1/KIF14/MELK/ORC1/PKMYT1/PLK1/TICRR	20
GO:0051231	spindle elongation	7/704	14/18870	2.66609e-07	1.31244e-05	1.15956e-05	AURKB/BIRC5/CDCA8/KIF11/KIF23/KIF4A/RACGAP1	7
GO:0090307	mitotic spindle assembly	14/704	71/18870	2.98568e-07	1.45326e-05	1.28397e-05	AURKB/BIRC5/CDC20/CDCA8/CHEK2/KIF11/KIF23/KIF4A/KIFC1/MYBL2/NEK2/PLK1/RACGAP1/TPX2	14
GO:0051988	regulation of attachment of spindle microtubules to kinetochore	8/704	21/18870	4.76887e-07	2.20606e-05	1.94908e-05	AURKB/BIRC5/CCNB1/CDCA8/KNTC1/NEK2/RACGAP1/SPAG5	8
GO:0090231	regulation of spindle checkpoint	8/704	21/18870	4.76887e-07	2.20606e-05	1.94908e-05	AURKB/BIRC5/CCNB1/CDCA8/KNL1/MAD2L1/NDC80/XRCC3	8
GO:0090266	regulation of mitotic cell cycle spindle assembly checkpoint	8/704	21/18870	4.76887e-07	2.20606e-05	1.94908e-05	AURKB/BIRC5/CCNB1/CDCA8/KNL1/MAD2L1/NDC80/XRCC3	8
GO:1903504	regulation of mitotic spindle checkpoint	8/704	21/18870	4.76887e-07	2.20606e-05	1.94908e-05	AURKB/BIRC5/CCNB1/CDCA8/KNL1/MAD2L1/NDC80/XRCC3	8
GO:0034501	protein localization to kinetochore	7/704	15/18870	4.83786e-07	2.20606e-05	1.94908e-05	AURKB/CDK1/CENPQ/KNL1/KNTC1/MTBP/TTK	7
GO:1903083	protein localization to condensed chromosome	7/704	15/18870	4.83786e-07	2.20606e-05	1.94908e-05	AURKB/CDK1/CENPQ/KNL1/KNTC1/MTBP/TTK	7
GO:0086003	cardiac muscle cell contraction	14/704	76/18870	7.17427e-07	3.23739e-05	2.86027e-05	ATP1A2/CACNA1D/CACNA1G/CAV3/CTNNA3/FGF12/GJA5/KCNE2/KCNE5/RNF207/SCN1A/SCN3B/SGCD/STC1	14
GO:1901976	regulation of cell cycle checkpoint	11/704	46/18870	7.29796e-07	3.25925e-05	2.87958e-05	AURKB/BIRC5/BRCA2/CCNB1/CDCA8/KNL1/MAD2L1/NDC80/RAD51/WDR76/XRCC3	11
GO:0000281	mitotic cytokinesis	15/704	88/18870	8.2174e-07	3.63243e-05	3.20929e-05	ANLN/AURKB/BIRC5/CDCA8/CENPA/CEP55/CIT/ESPL1/IQGAP3/KIF20A/KIF20B/KIF23/KIF4A/PLK1/RACGAP1	15
GO:1902969	mitotic DNA replication	7/704	16/18870	8.32366e-07	3.64223e-05	3.21795e-05	BRCA2/CDC45/GINS1/MCM2/MCM6/RAD51/TK1	7
GO:0060048	cardiac muscle contraction	19/704	139/18870	1.02141e-06	4.42475e-05	3.90931e-05	ATP1A2/CACNA1D/CACNA1G/CAV3/CTNNA3/CXCR4/FGF12/GJA5/KCNE2/KCNE5/MAP2K6/MYH7/MYL3/RNF207/SCN1A/SCN3B/SGCD/STC1/TNNI3	19
GO:0051256	mitotic spindle midzone assembly	6/704	11/18870	1.03901e-06	4.45643e-05	3.9373e-05	AURKB/BIRC5/CDCA8/KIF23/KIF4A/RACGAP1	6
GO:0035825	homologous recombination	13/704	68/18870	1.14735e-06	4.87285e-05	4.30521e-05	BRIP1/CCNB1IP1/DMC1/EME1/FANCD2/PSMC3IP/RAD51/RAD51AP1/RAD54L/SLX4/TOP2A/TRIP13/UHRF1	13
GO:0003205	cardiac chamber development	21/704	168/18870	1.25141e-06	5.26321e-05	4.6501e-05	ADAMTS6/APLNR/CAV3/DAND5/DLL4/ENG/FHL2/GJA5/HEYL/MYH7/MYL3/NOS3/PLXND1/TBX3/TEK/TGFBR2/TGFBR3/TNNI3/WNT11/WNT5A/XIRP2	21
GO:0051382	kinetochore assembly	7/704	17/18870	1.36948e-06	5.7044e-05	5.0399e-05	CENPA/CENPE/CENPF/CENPH/CENPK/DLGAP5/KNTC1	7
GO:1902749	regulation of cell cycle G2/M phase transition	17/704	116/18870	1.40784e-06	5.80836e-05	5.13174e-05	ATAD5/AURKB/BLM/CCNB1/CDC25C/CDC6/CDK1/CENPF/CLSPN/DTL/FBXO5/KIF14/NEK10/ORC1/PKMYT1/PLK1/TICRR	17
GO:0007131	reciprocal meiotic recombination	12/704	60/18870	1.78968e-06	7.22334e-05	6.3819e-05	BRIP1/CCNB1IP1/DMC1/EME1/FANCD2/PSMC3IP/RAD51/RAD51AP1/RAD54L/SLX4/TOP2A/TRIP13	12
GO:0140527	reciprocal homologous recombination	12/704	60/18870	1.78968e-06	7.22334e-05	6.3819e-05	BRIP1/CCNB1IP1/DMC1/EME1/FANCD2/PSMC3IP/RAD51/RAD51AP1/RAD54L/SLX4/TOP2A/TRIP13	12
GO:0051302	regulation of cell division	22/704	186/18870	1.80083e-06	7.22334e-05	6.3819e-05	ASPM/AURKB/BIRC5/BLM/BRCA2/CDC6/CDCA8/CIT/E2F8/FGF7/KIF14/KIF18B/KIF20A/KIF20B/KIF23/MLLT3/MYC/PDGFD/PLK1/RACGAP1/SUSD2/VEGFC	22
GO:0000079	regulation of cyclin-dependent protein serine/threonine kinase activity	14/704	82/18870	1.86658e-06	7.41837e-05	6.55421e-05	BLM/CCNA2/CCNB1/CCNB2/CCNE2/CCNF/CDC25C/CDC6/CDKN2C/CDKN3/DIRAS3/PKMYT1/PLK1/PSRC1	14
GO:0000022	mitotic spindle elongation	6/704	12/18870	2.01233e-06	7.75559e-05	6.85215e-05	AURKB/BIRC5/CDCA8/KIF23/KIF4A/RACGAP1	6
GO:0090232	positive regulation of spindle checkpoint	6/704	12/18870	2.01233e-06	7.75559e-05	6.85215e-05	AURKB/BIRC5/CDCA8/MAD2L1/NDC80/XRCC3	6
GO:0090267	positive regulation of mitotic cell cycle spindle assembly checkpoint	6/704	12/18870	2.01233e-06	7.75559e-05	6.85215e-05	AURKB/BIRC5/CDCA8/MAD2L1/NDC80/XRCC3	6
GO:1901989	positive regulation of cell cycle phase transition	17/704	119/18870	2.02304e-06	7.75559e-05	6.85215e-05	ATAD5/CCNB1/CDC20/CDC25C/CDC6/CDCA5/CDK1/DLGAP5/DTL/ESPL1/FAM83D/FBXO5/MTBP/RRM2/SASS6/STIL/UBE2C	17
GO:0060485	mesenchyme development	31/704	327/18870	2.04926e-06	7.78718e-05	6.88006e-05	APLNR/CRB2/DACT3/DAND5/ENG/ERBB3/ERBB4/FAM83D/GATA5/HEYL/IL17RD/LDLRAD4/LOXL3/MYC/NOS3/NOTCH4/NRTN/RADIL/RANBP3L/S100A4/SEMA3A/SEMA3F/SEMA7A/SOX10/TBX3/TGFB1I1/TGFBR2/TGFBR3/TIAM1/WNT11/WNT5A	31
GO:1901970	positive regulation of mitotic sister chromatid separation	7/704	18/18870	2.16887e-06	8.17003e-05	7.21831e-05	AURKB/BIRC5/CDC20/CDCA8/DLGAP5/ESPL1/UBE2C	7
GO:0031570	DNA integrity checkpoint signaling	18/704	135/18870	2.81577e-06	0.000105154	9.29049e-05	BLM/BRCA2/BRIP1/CDC45/CDC6/CDK1/CHEK2/CLSPN/DTL/EME1/FANCD2/GTSE1/ORC1/PLK1/RAD51/TICRR/TIMELESS/WDR76	18
GO:0045765	regulation of angiogenesis	32/704	349/18870	2.87422e-06	0.00010642	9.40232e-05	ADGRB3/APELA/APLNR/CD34/CDH5/CLDN5/CX3CR1/CXCR4/CYBB/CYSLTR1/ENG/ETS1/GPR4/HSPB6/KLF2/MINAR1/NOS3/NPR1/PLXND1/PPP1R16B/RAMP2/RAPGEF3/RHOJ/TEK/TGFBR2/TIE1/TNFSF12/TSPAN18/VASH1/VASH2/VEGFC/WNT5A	32
GO:1904029	regulation of cyclin-dependent protein kinase activity	14/704	85/18870	2.90914e-06	0.0001068	9.43589e-05	BLM/CCNA2/CCNB1/CCNB2/CCNE2/CCNF/CDC25C/CDC6/CDKN2C/CDKN3/DIRAS3/PKMYT1/PLK1/PSRC1	14
GO:0086002	cardiac muscle cell action potential involved in contraction	11/704	53/18870	3.28717e-06	0.000119664	0.000105724	CACNA1D/CACNA1G/CAV3/CTNNA3/FGF12/GJA5/KCNE2/KCNE5/RNF207/SCN1A/SCN3B	11
GO:1901992	positive regulation of mitotic cell cycle phase transition	15/704	98/18870	3.34946e-06	0.000120916	0.00010683	CCNB1/CDC20/CDC25C/CDC6/CDCA5/CDK1/DLGAP5/DTL/ESPL1/FBXO5/MTBP/RRM2/SASS6/STIL/UBE2C	15
GO:0044771	meiotic cell cycle phase transition	6/704	13/18870	3.61911e-06	0.000128954	0.000113932	CCNB2/CDC20/CDC25C/NDC80/PKMYT1/TTK	6
GO:0003015	heart process	26/704	255/18870	3.63167e-06	0.000128954	0.000113932	APELA/ATP1A2/CACNA1D/CACNA1G/CAV3/CORIN/CTNNA3/CXCR4/FGF12/GJA5/HOPX/KCNE2/KCNE5/KCNIP2/MAP2K6/MYH7/MYL3/NOS3/NOX4/RNF207/SCN1A/SCN3B/SGCD/SGCG/STC1/TNNI3	26
GO:1901342	regulation of vasculature development	32/704	354/18870	3.88141e-06	0.000136701	0.000120777	ADGRB3/APELA/APLNR/CD34/CDH5/CLDN5/CX3CR1/CXCR4/CYBB/CYSLTR1/ENG/ETS1/GPR4/HSPB6/KLF2/MINAR1/NOS3/NPR1/PLXND1/PPP1R16B/RAMP2/RAPGEF3/RHOJ/TEK/TGFBR2/TIE1/TNFSF12/TSPAN18/VASH1/VASH2/VEGFC/WNT5A	32
GO:0086001	cardiac muscle cell action potential	13/704	76/18870	4.24565e-06	0.000148324	0.000131046	ATP1A2/CACNA1D/CACNA1G/CAV3/CTNNA3/FGF12/GJA5/KCNE2/KCNE5/KCNIP2/RNF207/SCN1A/SCN3B	13
GO:0070192	chromosome organization involved in meiotic cell cycle	12/704	65/18870	4.34303e-06	0.000150512	0.000132979	BRIP1/CCNB1IP1/CCNE2/DMC1/FANCD2/NCAPH/PSMC3IP/RAD51/SMC2/SMC4/SYCP2/TRIP13	12
GO:0060047	heart contraction	25/704	243/18870	4.74537e-06	0.00016315	0.000144145	APELA/ATP1A2/CACNA1D/CACNA1G/CAV3/CORIN/CTNNA3/CXCR4/FGF12/GJA5/HOPX/KCNE2/KCNE5/KCNIP2/MAP2K6/MYH7/MYL3/NOS3/RNF207/SCN1A/SCN3B/SGCD/SGCG/STC1/TNNI3	25
GO:0045766	positive regulation of angiogenesis	21/704	185/18870	5.92408e-06	0.00020003	0.000176729	APELA/APLNR/CD34/CDH5/CX3CR1/CXCR4/CYBB/CYSLTR1/ENG/ETS1/HSPB6/NOS3/RAMP2/RAPGEF3/TEK/TGFBR2/TIE1/TNFSF12/VASH2/VEGFC/WNT5A	21
[truncated: 4,205 more rows]

## Sheet: GO_MF_DOWN
ID	Description	GeneRatio	BgRatio	pvalue	p.adjust	qvalue	geneID	Count
[truncated: 750 more rows]

[truncated: 2 more sheets: GO_CC_DOWN, KEGG]
