# Supplementary material for: In vitro modeling of renal injury-induced cardiac effects using human iPSC-derived organoids
Source: Cell Commun Signal. 2026 May 6;24:380. doi: 10.1186/s12964-026-02902-3 (PMC13317422; doi:10.1186/s12964-026-02902-3)
Supplement: Supplementary file 10 — Supplementary Material 10. Supplementary Table 8 [file 12964_2026_2902_MOESM10_ESM.xlsx]

## Sheet: GO_BP_UP
ID	Description	GeneRatio	BgRatio	pvalue	p.adjust	qvalue	geneID	Count
GO:0021543	pallium development	2025-03-02	191/18870	0.000303723	0.0324134	0.00724453	HSD3B2/NTRK2	2
GO:0021537	telencephalon development	2025-03-02	276/18870	0.000633311	0.0324134	0.00724453	HSD3B2/NTRK2	2
GO:0030900	forebrain development	2025-03-02	407/18870	0.00137234	0.0324134	0.00724453	HSD3B2/NTRK2	2
GO:0006702	androgen biosynthetic process	2025-03-01	10/18870	0.00158907	0.0324134	0.00724453	HSD3B2	1
GO:0099550	trans-synaptic signaling, modulating synaptic transmission	2025-03-01	10/18870	0.00158907	0.0324134	0.00724453	NTRK2	1
GO:0051412	response to corticosterone	2025-03-01	14/18870	0.00222422	0.0324134	0.00724453	HSD3B2	1
GO:0048934	peripheral nervous system neuron differentiation	2025-03-01	15/18870	0.00238297	0.0324134	0.00724453	NTRK2	1
GO:0048935	peripheral nervous system neuron development	2025-03-01	15/18870	0.00238297	0.0324134	0.00724453	NTRK2	1
GO:0060221	retinal rod cell differentiation	2025-03-01	15/18870	0.00238297	0.0324134	0.00724453	NTRK2	1
GO:0051014	actin filament severing	2025-03-01	16/18870	0.0025417	0.0324134	0.00724453	GMFG	1
GO:2000811	negative regulation of anoikis	2025-03-01	18/18870	0.00285911	0.0324134	0.00724453	NTRK2	1
GO:2000209	regulation of anoikis	2025-03-01	24/18870	0.00381093	0.0324134	0.00724453	NTRK2	1
GO:0014047	glutamate secretion	2025-03-01	28/18870	0.00444514	0.0324134	0.00724453	NTRK2	1
GO:0022011	myelination in peripheral nervous system	2025-03-01	28/18870	0.00444514	0.0324134	0.00724453	NTRK2	1
GO:0032292	peripheral nervous system axon ensheathment	2025-03-01	28/18870	0.00444514	0.0324134	0.00724453	NTRK2	1
GO:1902430	negative regulation of amyloid-beta formation	2025-03-01	29/18870	0.00460365	0.0324134	0.00724453	NTRK2	1
GO:0008209	androgen metabolic process	2025-03-01	30/18870	0.00476215	0.0324134	0.00724453	HSD3B2	1
GO:0060219	camera-type eye photoreceptor cell differentiation	2025-03-01	30/18870	0.00476215	0.0324134	0.00724453	NTRK2	1
GO:0014044	Schwann cell development	2025-03-01	31/18870	0.00492063	0.0324134	0.00724453	NTRK2	1
GO:0034315	regulation of Arp2/3 complex-mediated actin nucleation	2025-03-01	31/18870	0.00492063	0.0324134	0.00724453	GMFG	1
GO:1902992	negative regulation of amyloid precursor protein catabolic process	2025-03-01	32/18870	0.00507909	0.0324134	0.00724453	NTRK2	1
GO:0042462	eye photoreceptor cell development	2025-03-01	34/18870	0.00539596	0.0324134	0.00724453	NTRK2	1
GO:0043276	anoikis	2025-03-01	34/18870	0.00539596	0.0324134	0.00724453	NTRK2	1
GO:0008207	C21-steroid hormone metabolic process	2025-03-01	37/18870	0.00587114	0.0324134	0.00724453	HSD3B2	1
GO:0051385	response to mineralocorticoid	2025-03-01	37/18870	0.00587114	0.0324134	0.00724453	HSD3B2	1
GO:0014037	Schwann cell differentiation	2025-03-01	39/18870	0.00618784	0.0324134	0.00724453	NTRK2	1
GO:0038179	neurotrophin signaling pathway	2025-03-01	39/18870	0.00618784	0.0324134	0.00724453	NTRK2	1
GO:0051125	regulation of actin nucleation	2025-03-01	40/18870	0.00634617	0.0324134	0.00724453	GMFG	1
GO:0120178	steroid hormone biosynthetic process	2025-03-01	44/18870	0.0069793	0.0324134	0.00724453	HSD3B2	1
GO:0034314	Arp2/3 complex-mediated actin nucleation	2025-03-01	46/18870	0.00729577	0.0324134	0.00724453	GMFG	1
GO:1990090	cellular response to nerve growth factor stimulus	2025-03-01	46/18870	0.00729577	0.0324134	0.00724453	NTRK2	1
GO:0001754	eye photoreceptor cell differentiation	2025-03-01	48/18870	0.00761217	0.0324134	0.00724453	NTRK2	1
GO:1902003	regulation of amyloid-beta formation	2025-03-01	48/18870	0.00761217	0.0324134	0.00724453	NTRK2	1
GO:1990089	response to nerve growth factor	2025-03-01	48/18870	0.00761217	0.0324134	0.00724453	NTRK2	1
GO:0042461	photoreceptor cell development	2025-03-01	49/18870	0.00777034	0.0324134	0.00724453	NTRK2	1
GO:1902991	regulation of amyloid precursor protein catabolic process	2025-03-01	55/18870	0.00871904	0.0339537	0.00758879	NTRK2	1
GO:0034205	amyloid-beta formation	2025-03-01	56/18870	0.00887709	0.0339537	0.00758879	NTRK2	1
GO:0045010	actin nucleation	2025-03-01	57/18870	0.00903513	0.0339537	0.00758879	GMFG	1
GO:0051965	positive regulation of synapse assembly	2025-03-01	63/18870	0.00998302	0.0339537	0.00758879	NTRK2	1
GO:0046530	photoreceptor cell differentiation	2025-03-01	64/18870	0.0101409	0.0339537	0.00758879	NTRK2	1
GO:0050435	amyloid-beta metabolic process	2025-03-01	65/18870	0.0102989	0.0339537	0.00758879	NTRK2	1
GO:0060042	retina morphogenesis in camera-type eye	2025-03-01	65/18870	0.0102989	0.0339537	0.00758879	NTRK2	1
GO:0015800	acidic amino acid transport	2025-03-01	66/18870	0.0104567	0.0339537	0.00758879	NTRK2	1
GO:0042446	hormone biosynthetic process	2025-03-01	66/18870	0.0104567	0.0339537	0.00758879	HSD3B2	1
GO:0042490	mechanoreceptor differentiation	2025-03-01	68/18870	0.0107725	0.0339537	0.00758879	NTRK2	1
GO:0042987	amyloid precursor protein catabolic process	2025-03-01	68/18870	0.0107725	0.0339537	0.00758879	NTRK2	1
GO:0019226	transmission of nerve impulse	2025-03-01	69/18870	0.0109303	0.0339537	0.00758879	NTRK2	1
GO:0050772	positive regulation of axonogenesis	2025-03-01	78/18870	0.0123501	0.0374433	0.00836874	NTRK2	1
GO:0003407	neural retina development	2025-03-01	80/18870	0.0126654	0.0374433	0.00836874	NTRK2	1
GO:0007422	peripheral nervous system development	2025-03-01	81/18870	0.0128231	0.0374433	0.00836874	NTRK2	1
GO:0001570	vasculogenesis	2025-03-01	83/18870	0.0131383	0.0376116	0.00840633	NTRK2	1
GO:0071230	cellular response to amino acid stimulus	2025-03-01	85/18870	0.0134534	0.0377731	0.00844244	NTRK2	1
GO:0021954	central nervous system neuron development	2025-03-01	89/18870	0.0140836	0.0387962	0.00867111	NTRK2	1
GO:0021766	hippocampus development	2025-03-01	94/18870	0.0148708	0.0394637	0.00882029	HSD3B2	1
GO:0071229	cellular response to acid chemical	2025-03-01	94/18870	0.0148708	0.0394637	0.00882029	NTRK2	1
GO:0042982	amyloid precursor protein metabolic process	2025-03-01	96/18870	0.0151856	0.0394637	0.00882029	NTRK2	1
GO:0006835	dicarboxylic acid transport	2025-03-01	98/18870	0.0155003	0.0394637	0.00882029	NTRK2	1
GO:0033138	positive regulation of peptidyl-serine phosphorylation	2025-03-01	104/18870	0.0164441	0.0394637	0.00882029	NTRK2	1
GO:0007631	feeding behavior	2025-03-01	106/18870	0.0167585	0.0394637	0.00882029	NTRK2	1
GO:0048709	oligodendrocyte differentiation	2025-03-01	106/18870	0.0167585	0.0394637	0.00882029	NTRK2	1
GO:0060291	long-term synaptic potentiation	2025-03-01	106/18870	0.0167585	0.0394637	0.00882029	NTRK2	1
GO:1901890	positive regulation of cell junction assembly	2025-03-01	106/18870	0.0167585	0.0394637	0.00882029	NTRK2	1
GO:0051963	regulation of synapse assembly	2025-03-01	114/18870	0.0180157	0.0417506	0.00933143	NTRK2	1
GO:0021782	glial cell development	2025-03-01	122/18870	0.0192718	0.0430619	0.00962452	NTRK2	1
GO:0021761	limbic system development	2025-03-01	123/18870	0.0194287	0.0430619	0.00962452	HSD3B2	1
GO:0043200	response to amino acid	2025-03-01	126/18870	0.0198994	0.0430619	0.00962452	NTRK2	1
GO:0021987	cerebral cortex development	2025-03-01	127/18870	0.0200563	0.0430619	0.00962452	NTRK2	1
GO:0051384	response to glucocorticoid	2025-03-01	127/18870	0.0200563	0.0430619	0.00962452	HSD3B2	1
GO:0048593	camera-type eye morphogenesis	2025-03-01	133/18870	0.0209971	0.0442858	0.00989806	NTRK2	1
GO:0033135	regulation of peptidyl-serine phosphorylation	2025-03-01	138/18870	0.0217807	0.0442858	0.00989806	NTRK2	1
GO:0001101	response to acid chemical	2025-03-01	141/18870	0.0222506	0.0442858	0.00989806	NTRK2	1
GO:0042552	myelination	2025-03-01	145/18870	0.022877	0.0442858	0.00989806	NTRK2	1
GO:0001508	action potential	2025-03-01	146/18870	0.0230335	0.0442858	0.00989806	NTRK2	1
GO:0007272	ensheathment of neurons	2025-03-01	147/18870	0.0231901	0.0442858	0.00989806	NTRK2	1
GO:0008366	axon ensheathment	2025-03-01	147/18870	0.0231901	0.0442858	0.00989806	NTRK2	1
GO:0031960	response to corticosteroid	2025-03-01	149/18870	0.0235031	0.0442858	0.00989806	HSD3B2	1
GO:0006865	amino acid transport	2025-03-01	150/18870	0.0236596	0.0442858	0.00989806	NTRK2	1
GO:0007612	learning	2025-03-01	150/18870	0.0236596	0.0442858	0.00989806	NTRK2	1
GO:0050770	regulation of axonogenesis	2025-03-01	157/18870	0.0247545	0.0446557	0.00998072	NTRK2	1
GO:0010976	positive regulation of neuron projection development	2025-03-01	158/18870	0.0249108	0.0446557	0.00998072	NTRK2	1
GO:0060041	retina development in camera-type eye	2025-03-01	159/18870	0.0250671	0.0446557	0.00998072	NTRK2	1
GO:0048592	eye morphogenesis	2025-03-01	162/18870	0.025536	0.0446557	0.00998072	NTRK2	1
GO:0043524	negative regulation of neuron apoptotic process	2025-03-01	163/18870	0.0256923	0.0446557	0.00998072	NTRK2	1
GO:0051494	negative regulation of cytoskeleton organization	2025-03-01	163/18870	0.0256923	0.0446557	0.00998072	GMFG	1
GO:1902904	negative regulation of supramolecular fiber organization	2025-03-01	167/18870	0.0263172	0.0452036	0.0101032	GMFG	1
GO:0051897	positive regulation of phosphatidylinositol 3-kinase/protein kinase B signal transduction	2025-03-01	171/18870	0.0269418	0.0457384	0.0102227	NTRK2	1
GO:0050806	positive regulation of synaptic transmission	2025-03-01	174/18870	0.0274101	0.0459986	0.0102809	NTRK2	1
GO:0001764	neuron migration	2025-03-01	177/18870	0.0278782	0.0462525	0.0103376	NTRK2	1
GO:0021953	central nervous system neuron differentiation	2025-03-01	181/18870	0.0285022	0.0467564	0.0104502	NTRK2	1
GO:0006694	steroid biosynthetic process	2025-03-01	184/18870	0.02897	0.0469958	0.0105037	HSD3B2	1
GO:0046777	protein autophosphorylation	2025-03-01	199/18870	0.0313067	0.0499294	0.0111594	NTRK2	1
GO:0007416	synapse assembly	2025-03-01	200/18870	0.0314623	0.0499294	0.0111594	NTRK2	1
GO:0007623	circadian rhythm	2025-03-01	204/18870	0.0320848	0.0503696	0.0112578	NTRK2	1
GO:1901654	response to ketone	2025-03-01	208/18870	0.0327069	0.0508001	0.011354	HSD3B2	1
GO:1901888	regulation of cell junction assembly	2025-03-01	213/18870	0.0334842	0.0511603	0.0114345	NTRK2	1
GO:0048167	regulation of synaptic plasticity	2025-03-01	214/18870	0.0336396	0.0511603	0.0114345	NTRK2	1
GO:0043523	regulation of neuron apoptotic process	2025-03-01	232/18870	0.0364342	0.0548392	0.0122568	NTRK2	1
GO:0042445	hormone metabolic process	2025-03-01	241/18870	0.0378295	0.0559097	0.012496	HSD3B2	1
GO:0050769	positive regulation of neurogenesis	2025-03-01	242/18870	0.0379845	0.0559097	0.012496	NTRK2	1
GO:0050807	regulation of synapse organization	2025-03-01	244/18870	0.0382943	0.0559097	0.012496	NTRK2	1
GO:0051896	regulation of phosphatidylinositol 3-kinase/protein kinase B signal transduction	2025-03-01	248/18870	0.0389138	0.0559328	0.0125012	NTRK2	1
GO:0050803	regulation of synapse structure or activity	2025-03-01	250/18870	0.0392234	0.0559328	0.0125012	NTRK2	1
GO:0010001	glial cell differentiation	2025-03-01	252/18870	0.039533	0.0559328	0.0125012	NTRK2	1
GO:0097305	response to alcohol	2025-03-01	254/18870	0.0398425	0.0559328	0.0125012	HSD3B2	1
GO:0110053	regulation of actin filament organization	2025-03-01	273/18870	0.0427796	0.0588751	0.0131588	GMFG	1
GO:0007611	learning or memory	2025-03-01	274/18870	0.042934	0.0588751	0.0131588	NTRK2	1
GO:0090596	sensory organ morphogenesis	2025-03-01	277/18870	0.0433971	0.0588751	0.0131588	NTRK2	1
GO:0051402	neuron apoptotic process	2025-03-01	278/18870	0.0435515	0.0588751	0.0131588	NTRK2	1
GO:0043491	phosphatidylinositol 3-kinase/protein kinase B signal transduction	2025-03-01	290/18870	0.0454024	0.0602613	0.0134686	NTRK2	1
GO:0051962	positive regulation of nervous system development	2025-03-01	290/18870	0.0454024	0.0602613	0.0134686	NTRK2	1
GO:0018105	peptidyl-serine phosphorylation	2025-03-01	295/18870	0.0461729	0.0603905	0.0134975	NTRK2	1
GO:0048511	rhythmic process	2025-03-01	296/18870	0.0463269	0.0603905	0.0134975	NTRK2	1
GO:0043087	regulation of GTPase activity	2025-03-01	307/18870	0.0480204	0.0616968	0.0137895	NTRK2	1
GO:0018209	peptidyl-serine modification	2025-03-01	308/18870	0.0481742	0.0616968	0.0137895	NTRK2	1
GO:0050890	cognition	2025-03-01	317/18870	0.0495581	0.0629173	0.0140623	NTRK2	1
GO:0008202	steroid metabolic process	2025-03-01	327/18870	0.0510943	0.0641781	0.0143441	HSD3B2	1
GO:0048545	response to steroid hormone	2025-03-01	330/18870	0.0515548	0.0641781	0.0143441	HSD3B2	1
GO:0032956	regulation of actin cytoskeleton organization	2025-03-01	337/18870	0.0526287	0.0641781	0.0143441	GMFG	1
GO:0033674	positive regulation of kinase activity	2025-03-01	337/18870	0.0526287	0.0641781	0.0143441	NTRK2	1
GO:0042063	gliogenesis	2025-03-01	338/18870	0.0527821	0.0641781	0.0143441	NTRK2	1
GO:0043010	camera-type eye development	2025-03-01	344/18870	0.0537018	0.0641781	0.0143441	NTRK2	1
GO:0034249	negative regulation of amide metabolic process	2025-03-01	345/18870	0.0538551	0.0641781	0.0143441	NTRK2	1
GO:0046942	carboxylic acid transport	2025-03-01	351/18870	0.0547742	0.0641781	0.0143441	NTRK2	1
GO:0015849	organic acid transport	2025-03-01	352/18870	0.0549273	0.0641781	0.0143441	NTRK2	1
GO:0042886	amide transport	2025-03-01	354/18870	0.0552335	0.0641781	0.0143441	NTRK2	1
GO:0031346	positive regulation of cell projection organization	2025-03-01	355/18870	0.0553866	0.0641781	0.0143441	NTRK2	1
GO:0010639	negative regulation of organelle organization	2025-03-01	363/18870	0.0566105	0.0650798	0.0145456	GMFG	1
GO:0032970	regulation of actin filament-based process	2025-03-01	379/18870	0.0590553	0.06736	0.0150552	GMFG	1
GO:1902903	regulation of supramolecular fiber organization	2025-03-01	389/18870	0.0605812	0.0678579	0.0151665	GMFG	1
GO:0050767	regulation of neurogenesis	2025-03-01	390/18870	0.0607337	0.0678579	0.0151665	NTRK2	1
GO:0001654	eye development	2025-03-01	391/18870	0.0608862	0.0678579	0.0151665	NTRK2	1
GO:0150063	visual system development	2025-03-01	395/18870	0.0614959	0.0680182	0.0152023	NTRK2	1
GO:0048880	sensory system development	2025-03-01	401/18870	0.06241	0.0685103	0.0153123	NTRK2	1
GO:0051347	positive regulation of transferase activity	2025-03-01	414/18870	0.0643886	0.0701548	0.0156799	NTRK2	1
GO:0042391	regulation of membrane potential	2025-03-01	440/18870	0.0683374	0.0730527	0.0163276	NTRK2	1
GO:0015711	organic anion transport	2025-03-01	443/18870	0.0687923	0.0730527	0.0163276	NTRK2	1
GO:0010720	positive regulation of cell development	2025-03-01	444/18870	0.0689439	0.0730527	0.0163276	NTRK2	1
GO:0034329	cell junction assembly	2025-03-01	446/18870	0.0692471	0.0730527	0.0163276	NTRK2	1
GO:0007409	axonogenesis	2025-03-01	448/18870	0.0695502	0.0730527	0.0163276	NTRK2	1
GO:0010975	regulation of neuron projection development	2025-03-01	453/18870	0.0703076	0.0733208	0.0163875	NTRK2	1
GO:0007015	actin filament organization	2025-03-01	464/18870	0.0719726	0.074311	0.0166088	GMFG	1
GO:0051960	regulation of nervous system development	2025-03-01	466/18870	0.0722751	0.074311	0.0166088	NTRK2	1
GO:0043410	positive regulation of MAPK cascade	2025-03-01	474/18870	0.0734844	0.0750261	0.0167686	NTRK2	1
GO:0050808	synapse organization	2025-03-01	483/18870	0.0748437	0.0758832	0.0169602	NTRK2	1
GO:0050804	modulation of chemical synaptic transmission	2025-03-01	489/18870	0.0757491	0.0759	0.0169639	NTRK2	1
GO:0099177	regulation of trans-synaptic signaling	2025-03-01	490/18870	0.0759	0.0759	0.0169639	NTRK2	1

## Sheet: GO_MF_UP
ID	Description	GeneRatio	BgRatio	pvalue	p.adjust	qvalue	geneID	Count
GO:0043121	neurotrophin binding	2025-04-01	10/18496	0.00216105	0.0226818	0.0034108	NTRK2	1
GO:0071933	Arp2/3 complex binding	2025-04-01	14/18496	0.00302449	0.0226818	0.0034108	GMFG	1
GO:0016863	intramolecular oxidoreductase activity, transposing C=C bonds	2025-04-01	15/18496	0.00324026	0.0226818	0.0034108	HSD3B2	1
GO:0033764	steroid dehydrogenase activity, acting on the CH-OH group of donors, NAD or NADP as acceptor	2025-04-01	32/18496	0.00690303	0.0317031	0.00476738	HSD3B2	1
GO:0016229	steroid dehydrogenase activity	2025-04-01	35/18496	0.00754836	0.0317031	0.00476738	HSD3B2	1
GO:0016860	intramolecular oxidoreductase activity	2025-04-01	49/18496	0.0105557	0.0356517	0.00536116	HSD3B2	1
GO:0004714	transmembrane receptor protein tyrosine kinase activity	2025-04-01	60/18496	0.0129138	0.0356517	0.00536116	NTRK2	1
GO:0004860	protein kinase inhibitor activity	2025-04-01	72/18496	0.0154815	0.0356517	0.00536116	GMFG	1
GO:0019210	kinase inhibitor activity	2025-04-01	76/18496	0.0163363	0.0356517	0.00536116	GMFG	1
GO:0019199	transmembrane receptor protein kinase activity	2025-04-01	79/18496	0.016977	0.0356517	0.00536116	NTRK2	1
GO:0016616	oxidoreductase activity, acting on the CH-OH group of donors, NAD or NADP as acceptor	2025-04-01	125/18496	0.0267622	0.0425039	0.00639157	HSD3B2	1
GO:0016614	oxidoreductase activity, acting on CH-OH group of donors	2025-04-01	135/18496	0.0288797	0.0425039	0.00639157	HSD3B2	1
GO:0019838	growth factor binding	2025-04-01	135/18496	0.0288797	0.0425039	0.00639157	NTRK2	1
GO:0004713	protein tyrosine kinase activity	2025-04-01	138/18496	0.0295143	0.0425039	0.00639157	NTRK2	1
GO:0002020	protease binding	2025-04-01	142/18496	0.0303599	0.0425039	0.00639157	NTRK2	1
GO:0016853	isomerase activity	2025-04-01	158/18496	0.0337369	0.0427162	0.00642349	HSD3B2	1
GO:0008083	growth factor activity	2025-04-01	162/18496	0.0345798	0.0427162	0.00642349	GMFG	1
GO:0019887	protein kinase regulator activity	2025-04-01	226/18496	0.0479907	0.0559892	0.00841943	GMFG	1
GO:0019207	kinase regulator activity	2025-04-01	256/18496	0.0542288	0.0599371	0.00901309	GMFG	1
GO:0004857	enzyme inhibitor activity	2025-04-01	386/18496	0.0809068	0.0849522	0.0127748	GMFG	1
GO:0003779	actin binding	2025-04-01	438/18496	0.0914185	0.0914185	0.0137471	GMFG	1

## Sheet: GO_CC_UP
ID	Description	GeneRatio	BgRatio	pvalue	p.adjust	qvalue	geneID	Count
GO:0098554	cytoplasmic side of endoplasmic reticulum membrane	45748	16/19886	0.0032147	0.0713845	0.0330623	OTULINL	1
GO:0005790	smooth endoplasmic reticulum	45748	30/19886	0.00602121	0.0713845	0.0330623	HSD3B2	1
GO:0043195	terminal bouton	45748	45/19886	0.00902159	0.0713845	0.0330623	NTRK2	1
GO:0005758	mitochondrial intermembrane space	45748	79/19886	0.0157973	0.0713845	0.0330623	HSD3B2	1
GO:0031970	organelle envelope lumen	45748	89/19886	0.0177836	0.0713845	0.0330623	HSD3B2	1
GO:0045171	intercellular bridge	45748	92/19886	0.0183788	0.0713845	0.0330623	HSD3B2	1
GO:0043679	axon terminus	45748	113/19886	0.0225382	0.0713845	0.0330623	NTRK2	1
GO:1904813	ficolin-1-rich granule lumen	45748	124/19886	0.0247117	0.0713845	0.0330623	GMFG	1
GO:0044306	neuron projection terminus	45748	129/19886	0.0256984	0.0713845	0.0330623	NTRK2	1
GO:0043197	dendritic spine	45748	174/19886	0.0345454	0.0743332	0.034428	NTRK2	1
GO:0044309	neuron spine	45748	176/19886	0.0349372	0.0743332	0.034428	NTRK2	1
GO:0101002	ficolin-1-rich granule	45748	185/19886	0.0366988	0.0743332	0.034428	GMFG	1
GO:0031901	early endosome membrane	45748	195/19886	0.0386533	0.0743332	0.034428	NTRK2	1
GO:0098562	cytoplasmic side of membrane	45748	211/19886	0.0417743	0.0745969	0.0345502	OTULINL	1
GO:0150034	distal axon	45748	276/19886	0.0543753	0.0805182	0.0372926	NTRK2	1
GO:0014069	postsynaptic density	45748	315/19886	0.0618761	0.0805182	0.0372926	NTRK2	1
GO:0034774	secretory granule lumen	45748	322/19886	0.0632176	0.0805182	0.0372926	GMFG	1
GO:0060205	cytoplasmic vesicle lumen	45748	325/19886	0.0637921	0.0805182	0.0372926	GMFG	1
GO:0031983	vesicle lumen	45748	326/19886	0.0639836	0.0805182	0.0372926	GMFG	1
GO:0032279	asymmetric synapse	45748	331/19886	0.0649403	0.0805182	0.0372926	NTRK2	1
GO:0099572	postsynaptic specialization	45748	346/19886	0.0678063	0.0805182	0.0372926	NTRK2	1
GO:0098984	neuron to neuron synapse	45748	362/19886	0.070856	0.0805182	0.0372926	NTRK2	1
GO:0005769	early endosome	45748	427/19886	0.0831686	0.0904007	0.0418698	NTRK2	1
GO:0005635	nuclear envelope	45748	494/19886	0.0957316	0.0962911	0.044598	OTULINL	1
GO:0005743	mitochondrial inner membrane	45748	497/19886	0.0962911	0.0962911	0.044598	HSD3B2	1

## Sheet: GO_BP_DOWN
ID	Description	GeneRatio	BgRatio	pvalue	p.adjust	qvalue	geneID	Count
GO:0043547	positive regulation of GTPase activity	2025-04-02	239/18870	0.000942551	0.0468169	0.0166249	CCL2/RGS16	2
GO:0043087	regulation of GTPase activity	2025-04-02	307/18870	0.00154912	0.0468169	0.0166249	CCL2/RGS16	2
GO:0034351	negative regulation of glial cell apoptotic process	2025-04-01	10/18870	0.00211825	0.0468169	0.0166249	CCL2	1
GO:0035747	natural killer cell chemotaxis	2025-04-01	10/18870	0.00211825	0.0468169	0.0166249	CCL2	1
GO:2000425	regulation of apoptotic cell clearance	2025-04-01	10/18870	0.00211825	0.0468169	0.0166249	CCL2	1
GO:0034350	regulation of glial cell apoptotic process	2025-04-01	11/18870	0.00232989	0.0468169	0.0166249	CCL2	1
GO:0072683	T cell extravasation	2025-04-01	13/18870	0.00275307	0.0468169	0.0166249	CCL2	1
GO:0090280	positive regulation of calcium ion import	2025-04-01	15/18870	0.00317611	0.0468169	0.0166249	CCL2	1
GO:2000402	negative regulation of lymphocyte migration	2025-04-01	15/18870	0.00317611	0.0468169	0.0166249	CCL2	1
GO:0034349	glial cell apoptotic process	2025-04-01	16/18870	0.00338758	0.0468169	0.0166249	CCL2	1
GO:0051770	positive regulation of nitric-oxide synthase biosynthetic process	2025-04-01	16/18870	0.00338758	0.0468169	0.0166249	CCL2	1
GO:2000310	regulation of NMDA receptor activity	2025-04-01	17/18870	0.00359902	0.0468169	0.0166249	CCL2	1
GO:0051767	nitric-oxide synthase biosynthetic process	2025-04-01	20/18870	0.00423313	0.0468169	0.0166249	CCL2	1
GO:0051769	regulation of nitric-oxide synthase biosynthetic process	2025-04-01	20/18870	0.00423313	0.0468169	0.0166249	CCL2	1
GO:0002689	negative regulation of leukocyte chemotaxis	2025-04-01	23/18870	0.00486694	0.0468169	0.0166249	CCL2	1
GO:2000353	positive regulation of endothelial cell apoptotic process	2025-04-01	24/18870	0.00507815	0.0468169	0.0166249	CCL2	1
GO:0071676	negative regulation of mononuclear cell migration	2025-04-01	25/18870	0.00528931	0.0468169	0.0166249	CCL2	1
GO:1905563	negative regulation of vascular endothelial cell proliferation	2025-04-01	25/18870	0.00528931	0.0468169	0.0166249	CCL2	1
GO:1901623	regulation of lymphocyte chemotaxis	2025-04-01	26/18870	0.00550045	0.0468169	0.0166249	CCL2	1
GO:0002675	positive regulation of acute inflammatory response	2025-04-01	28/18870	0.00592262	0.0468169	0.0166249	C2CD4A	1
GO:0048245	eosinophil chemotaxis	2025-04-01	28/18870	0.00592262	0.0468169	0.0166249	CCL2	1
GO:2000273	positive regulation of signaling receptor activity	2025-04-01	31/18870	0.00655562	0.0482607	0.0171376	CCL2	1
GO:0072677	eosinophil migration	2025-04-01	32/18870	0.00676656	0.0482607	0.0171376	CCL2	1
GO:0090279	regulation of calcium ion import	2025-04-01	33/18870	0.00697746	0.0482607	0.0171376	CCL2	1
GO:0051968	positive regulation of synaptic transmission, glutamatergic	2025-04-01	35/18870	0.00739915	0.0491304	0.0174464	CCL2	1
GO:0048246	macrophage chemotaxis	2025-04-01	41/18870	0.00866345	0.0535993	0.0190334	CCL2	1
GO:1904037	positive regulation of epithelial cell apoptotic process	2025-04-01	43/18870	0.00908461	0.0535993	0.0190334	CCL2	1
GO:0043277	apoptotic cell clearance	2025-04-01	48/18870	0.0101369	0.0535993	0.0190334	CCL2	1
GO:0070509	calcium ion import	2025-04-01	48/18870	0.0101369	0.0535993	0.0190334	CCL2	1
GO:0099601	regulation of neurotransmitter receptor activity	2025-04-01	48/18870	0.0101369	0.0535993	0.0190334	CCL2	1
GO:0002673	regulation of acute inflammatory response	2025-04-01	49/18870	0.0103473	0.0535993	0.0190334	C2CD4A	1
GO:0043114	regulation of vascular permeability	2025-04-01	50/18870	0.0105576	0.0535993	0.0190334	C2CD4A	1
GO:0101023	vascular endothelial cell proliferation	2025-04-01	52/18870	0.0109782	0.0535993	0.0190334	CCL2	1
GO:1905562	regulation of vascular endothelial cell proliferation	2025-04-01	52/18870	0.0109782	0.0535993	0.0190334	CCL2	1
GO:0002686	negative regulation of leukocyte migration	2025-04-01	55/18870	0.0116088	0.0544982	0.0193526	CCL2	1
GO:0007187	G protein-coupled receptor signaling pathway, coupled to cyclic nucleotide second messenger	2025-04-01	56/18870	0.0118189	0.0544982	0.0193526	CCL2	1
GO:0008347	glial cell migration	2025-04-01	60/18870	0.0126591	0.0547759	0.0194512	CCL2	1
GO:1905517	macrophage migration	2025-04-01	61/18870	0.012869	0.0547759	0.0194512	CCL2	1
GO:2000351	regulation of endothelial cell apoptotic process	2025-04-01	61/18870	0.012869	0.0547759	0.0194512	CCL2	1
GO:0048247	lymphocyte chemotaxis	2025-04-01	64/18870	0.0134987	0.0550819	0.0195598	CCL2	1
GO:0072577	endothelial cell apoptotic process	2025-04-01	67/18870	0.0141281	0.0550819	0.0195598	CCL2	1
GO:2000401	regulation of lymphocyte migration	2025-04-01	69/18870	0.0145475	0.0550819	0.0195598	CCL2	1
GO:0050922	negative regulation of chemotaxis	2025-04-01	70/18870	0.0147572	0.0550819	0.0195598	CCL2	1
GO:0002548	monocyte chemotaxis	2025-04-01	71/18870	0.0149668	0.0550819	0.0195598	CCL2	1
GO:0050766	positive regulation of phagocytosis	2025-04-01	72/18870	0.0151764	0.0550819	0.0195598	CCL2	1
GO:0072678	T cell migration	2025-04-01	73/18870	0.0153859	0.0550819	0.0195598	CCL2	1
GO:0045123	cellular extravasation	2025-04-01	74/18870	0.0155955	0.0550819	0.0195598	CCL2	1
GO:0001937	negative regulation of endothelial cell proliferation	2025-04-01	77/18870	0.0162239	0.0552534	0.0196208	CCL2	1
GO:0019233	sensory perception of pain	2025-04-01	78/18870	0.0164332	0.0552534	0.0196208	CCL2	1
GO:0051966	regulation of synaptic transmission, glutamatergic	2025-04-01	79/18870	0.0166426	0.0552534	0.0196208	CCL2	1
GO:0032414	positive regulation of ion transmembrane transporter activity	2025-04-01	85/18870	0.0178981	0.0578037	0.0205264	CCL2	1
GO:2000134	negative regulation of G1/S transition of mitotic cell cycle	2025-04-01	86/18870	0.0181072	0.0578037	0.0205264	CCL2	1
GO:0070098	chemokine-mediated signaling pathway	2025-04-01	91/18870	0.0191523	0.0599865	0.0213015	CCL2	1
GO:0032411	positive regulation of transporter activity	2025-04-01	94/18870	0.019779	0.0601934	0.0213749	CCL2	1
GO:1902807	negative regulation of cell cycle G1/S phase transition	2025-04-01	95/18870	0.0199878	0.0601934	0.0213749	CCL2	1
GO:1990868	response to chemokine	2025-04-01	99/18870	0.0208228	0.0601934	0.0213749	CCL2	1
GO:1990869	cellular response to chemokine	2025-04-01	99/18870	0.0208228	0.0601934	0.0213749	CCL2	1
GO:0050764	regulation of phagocytosis	2025-04-01	100/18870	0.0210314	0.0601934	0.0213749	CCL2	1
GO:0002526	acute inflammatory response	2025-04-01	107/18870	0.0224911	0.0614581	0.021824	C2CD4A	1
GO:0030593	neutrophil chemotaxis	2025-04-01	107/18870	0.0224911	0.0614581	0.021824	CCL2	1
GO:0010469	regulation of signaling receptor activity	2025-04-01	110/18870	0.0231162	0.0614581	0.021824	CCL2	1
GO:0035249	synaptic transmission, glutamatergic	2025-04-01	111/18870	0.0233245	0.0614581	0.021824	CCL2	1
GO:0071347	cellular response to interleukin-1	2025-04-01	111/18870	0.0233245	0.0614581	0.021824	CCL2	1
GO:1904035	regulation of epithelial cell apoptotic process	2025-04-01	113/18870	0.0237409	0.061578	0.0218666	CCL2	1
GO:0044344	cellular response to fibroblast growth factor stimulus	2025-04-01	115/18870	0.0241573	0.0616517	0.0218928	CCL2	1
GO:0051928	positive regulation of calcium ion transport	2025-04-01	118/18870	0.0247816	0.0616517	0.0218928	CCL2	1
GO:0071346	cellular response to type II interferon	2025-04-01	120/18870	0.0251976	0.0616517	0.0218928	CCL2	1
GO:0071774	response to fibroblast growth factor	2025-04-01	123/18870	0.0258213	0.0616517	0.0218928	CCL2	1
GO:0072676	lymphocyte migration	2025-04-01	124/18870	0.0260292	0.0616517	0.0218928	CCL2	1
GO:0071675	regulation of mononuclear cell migration	2025-04-01	125/18870	0.026237	0.0616517	0.0218928	CCL2	1
GO:0002688	regulation of leukocyte chemotaxis	2025-04-01	126/18870	0.0264448	0.0616517	0.0218928	CCL2	1
GO:1990266	neutrophil migration	2025-04-01	129/18870	0.027068	0.0616517	0.0218928	CCL2	1
GO:0071621	granulocyte chemotaxis	2025-04-01	130/18870	0.0272757	0.0616517	0.0218928	CCL2	1
GO:0019079	viral genome replication	2025-04-01	131/18870	0.0274833	0.0616517	0.0218928	CCL2	1
GO:0008277	regulation of G protein-coupled receptor signaling pathway	2025-04-01	139/18870	0.0291431	0.0632749	0.0224692	RGS16	1
GO:0008360	regulation of cell shape	2025-04-01	140/18870	0.0293504	0.0632749	0.0224692	CCL2	1
GO:0070555	response to interleukin-1	2025-04-01	140/18870	0.0293504	0.0632749	0.0224692	CCL2	1
GO:0034341	response to type II interferon	2025-04-01	143/18870	0.0299722	0.0634149	0.0225189	CCL2	1
GO:1904019	epithelial cell apoptotic process	2025-04-01	144/18870	0.0301794	0.0634149	0.0225189	CCL2	1
GO:0050729	positive regulation of inflammatory response	2025-04-01	152/18870	0.0318357	0.0660591	0.0234579	C2CD4A	1
GO:0045807	positive regulation of endocytosis	2025-04-01	155/18870	0.0324563	0.0661229	0.0234805	CCL2	1
GO:0097530	granulocyte migration	2025-04-01	156/18870	0.0326631	0.0661229	0.0234805	CCL2	1
GO:0034767	positive regulation of monoatomic ion transmembrane transport	2025-04-01	158/18870	0.0330766	0.0661532	0.0234913	CCL2	1
GO:0043524	negative regulation of neuron apoptotic process	2025-04-01	163/18870	0.0341098	0.0674074	0.0239367	CCL2	1
GO:0050680	negative regulation of epithelial cell proliferation	2025-04-01	173/18870	0.0361736	0.0694143	0.0246493	CCL2	1
GO:0007259	receptor signaling pathway via JAK-STAT	2025-04-01	174/18870	0.0363798	0.0694143	0.0246493	CCL2	1
GO:0050806	positive regulation of synaptic transmission	2025-04-01	174/18870	0.0363798	0.0694143	0.0246493	CCL2	1
GO:0001936	regulation of endothelial cell proliferation	2025-04-01	181/18870	0.0378222	0.0705206	0.0250422	CCL2	1
GO:0043484	regulation of RNA splicing	2025-04-01	181/18870	0.0378222	0.0705206	0.0250422	AHNAK2	1
GO:2000045	regulation of G1/S transition of mitotic cell cycle	2025-04-01	183/18870	0.0382341	0.0705206	0.0250422	CCL2	1
GO:0097696	receptor signaling pathway via STAT	2025-04-01	188/18870	0.0392631	0.0716228	0.0254336	CCL2	1
GO:1901991	negative regulation of mitotic cell cycle phase transition	2025-04-01	196/18870	0.0409078	0.0738119	0.0262109	CCL2	1
GO:0001935	endothelial cell proliferation	2025-04-01	202/18870	0.0421399	0.0749313	0.0266085	CCL2	1
GO:0071674	mononuclear cell migration	2025-04-01	207/18870	0.0431658	0.0749313	0.0266085	CCL2	1
GO:1902806	regulation of cell cycle G1/S phase transition	2025-04-01	209/18870	0.0435759	0.0749313	0.0266085	CCL2	1
GO:0043270	positive regulation of monoatomic ion transport	2025-04-01	214/18870	0.0446006	0.0749313	0.0266085	CCL2	1
GO:0034764	positive regulation of transmembrane transport	2025-04-01	217/18870	0.0452151	0.0749313	0.0266085	CCL2	1
GO:0070374	positive regulation of ERK1 and ERK2 cascade	2025-04-01	218/18870	0.0454198	0.0749313	0.0266085	CCL2	1
GO:0007601	visual perception	2025-04-01	219/18870	0.0456245	0.0749313	0.0266085	RGS16	1
GO:0050953	sensory perception of light stimulus	2025-04-01	223/18870	0.0464431	0.0749313	0.0266085	RGS16	1
GO:0071222	cellular response to lipopolysaccharide	2025-04-01	226/18870	0.0470566	0.0749313	0.0266085	CCL2	1
GO:0002685	regulation of leukocyte migration	2025-04-01	230/18870	0.0478742	0.0749313	0.0266085	CCL2	1
GO:0032412	regulation of monoatomic ion transmembrane transporter activity	2025-04-01	231/18870	0.0480785	0.0749313	0.0266085	CCL2	1
GO:0043523	regulation of neuron apoptotic process	2025-04-01	232/18870	0.0482828	0.0749313	0.0266085	CCL2	1
GO:0050920	regulation of chemotaxis	2025-04-01	232/18870	0.0482828	0.0749313	0.0266085	CCL2	1
GO:0006909	phagocytosis	2025-04-01	237/18870	0.0493038	0.0749313	0.0266085	CCL2	1
GO:0071356	cellular response to tumor necrosis factor	2025-04-01	238/18870	0.0495078	0.0749313	0.0266085	CCL2	1
GO:0022898	regulation of transmembrane transporter activity	2025-04-01	239/18870	0.0497119	0.0749313	0.0266085	CCL2	1
GO:0071219	cellular response to molecule of bacterial origin	2025-04-01	239/18870	0.0497119	0.0749313	0.0266085	CCL2	1
GO:0030595	leukocyte chemotaxis	2025-04-01	240/18870	0.0499159	0.0749313	0.0266085	CCL2	1
GO:0097529	myeloid leukocyte migration	2025-04-01	242/18870	0.0503239	0.0749313	0.0266085	CCL2	1
GO:0022604	regulation of cell morphogenesis	2025-04-01	247/18870	0.0513432	0.0749313	0.0266085	CCL2	1
GO:0045930	negative regulation of mitotic cell cycle	2025-04-01	248/18870	0.0515469	0.0749313	0.0266085	CCL2	1
GO:0050870	positive regulation of T cell activation	2025-04-01	251/18870	0.052158	0.0749313	0.0266085	CCL2	1
GO:0051924	regulation of calcium ion transport	2025-04-01	251/18870	0.052158	0.0749313	0.0266085	CCL2	1
GO:0000082	G1/S transition of mitotic cell cycle	2025-04-01	252/18870	0.0523616	0.0749313	0.0266085	CCL2	1
GO:0006959	humoral immune response	2025-04-01	258/18870	0.0535827	0.0756652	0.0268691	CCL2	1
GO:0034612	response to tumor necrosis factor	2025-04-01	259/18870	0.0537861	0.0756652	0.0268691	CCL2	1
GO:0071216	cellular response to biotic stimulus	2025-04-01	265/18870	0.0550058	0.0767308	0.0272475	CCL2	1
GO:0003018	vascular process in circulatory system	2025-04-01	269/18870	0.0558183	0.0768211	0.0272795	C2CD4A	1
GO:0032409	regulation of transporter activity	2025-04-01	271/18870	0.0562244	0.0768211	0.0272795	CCL2	1
GO:1903039	positive regulation of leukocyte cell-cell adhesion	2025-04-01	275/18870	0.0570361	0.0768211	0.0272795	CCL2	1
GO:1901988	negative regulation of cell cycle phase transition	2025-04-01	277/18870	0.0574417	0.0768211	0.0272795	CCL2	1
GO:0051402	neuron apoptotic process	2025-04-01	278/18870	0.0576445	0.0768211	0.0272795	CCL2	1
GO:0044843	cell cycle G1/S phase transition	2025-04-01	279/18870	0.0578472	0.0768211	0.0272795	CCL2	1
GO:0030100	regulation of endocytosis	2025-04-01	291/18870	0.0602776	0.0794134	0.0282001	CCL2	1
GO:0070372	regulation of ERK1 and ERK2 cascade	2025-04-01	313/18870	0.0647211	0.0845961	0.0300405	CCL2	1
GO:0010948	negative regulation of cell cycle process	2025-04-01	320/18870	0.0661316	0.0849592	0.0301694	CCL2	1
GO:0019058	viral life cycle	2025-04-01	321/18870	0.066333	0.0849592	0.0301694	CCL2	1
GO:0022409	positive regulation of cell-cell adhesion	2025-04-01	322/18870	0.0665343	0.0849592	0.0301694	CCL2	1
GO:0060326	cell chemotaxis	2025-04-01	325/18870	0.0671382	0.0850758	0.0302108	CCL2	1
GO:0051251	positive regulation of lymphocyte activation	2025-04-01	330/18870	0.0681439	0.0856961	0.0304311	CCL2	1
GO:0070371	ERK1 and ERK2 cascade	2025-04-01	336/18870	0.0693497	0.0864084	0.030684	CCL2	1
GO:0042063	gliogenesis	2025-04-01	338/18870	0.0697514	0.0864084	0.030684	CCL2	1
GO:0032496	response to lipopolysaccharide	2025-04-01	348/18870	0.0717578	0.0882355	0.0313328	CCL2	1
GO:1901990	regulation of mitotic cell cycle phase transition	2025-04-01	355/18870	0.0731603	0.0892986	0.0317104	CCL2	1
GO:0002237	response to molecule of bacterial origin	2025-04-01	369/18870	0.0759607	0.0920399	0.0326838	CCL2	1
GO:0030336	negative regulation of cell migration	2025-04-01	373/18870	0.0767596	0.092334	0.0327882	CCL2	1
GO:0002696	positive regulation of leukocyte activation	2025-04-01	380/18870	0.0781565	0.0924835	0.0328413	CCL2	1
GO:0050863	regulation of T cell activation	2025-04-01	381/18870	0.0783559	0.0924835	0.0328413	CCL2	1
GO:1903037	regulation of leukocyte cell-cell adhesion	2025-04-01	382/18870	0.0785553	0.0924835	0.0328413	CCL2	1
GO:2000146	negative regulation of cell motility	2025-04-01	388/18870	0.079751	0.09323	0.0331064	CCL2	1
GO:0050867	positive regulation of cell activation	2025-04-01	396/18870	0.0813434	0.0935796	0.0332305	CCL2	1
GO:0050900	leukocyte migration	2025-04-01	396/18870	0.0813434	0.0935796	0.0332305	CCL2	1
GO:0010959	regulation of metal ion transport	2025-04-01	398/18870	0.0817412	0.0935796	0.0332305	CCL2	1
GO:0045786	negative regulation of cell cycle	2025-04-01	407/18870	0.0835296	0.094326	0.0334956	CCL2	1
GO:0050678	regulation of epithelial cell proliferation	2025-04-01	407/18870	0.0835296	0.094326	0.0334956	CCL2	1
GO:0007159	leukocyte cell-cell adhesion	2025-04-01	419/18870	0.0859101	0.0963587	0.0342174	CCL2	1
GO:0040013	negative regulation of locomotion	2025-04-01	423/18870	0.0867026	0.0963892	0.0342282	CCL2	1
GO:0050727	regulation of inflammatory response	2025-04-01	425/18870	0.0870986	0.0963892	0.0342282	C2CD4A	1
GO:0016032	viral process	2025-04-01	432/18870	0.0884838	0.0972735	0.0345423	CCL2	1
GO:0006816	calcium ion transport	2025-04-01	445/18870	0.091052	0.0994383	0.035311	CCL2	1
GO:0034765	regulation of monoatomic ion transmembrane transport	2025-04-01	454/18870	0.0928268	0.100142	0.0355607	CCL2	1
GO:1901987	regulation of cell cycle phase transition	2025-04-01	456/18870	0.0932208	0.100142	0.0355607	CCL2	1
GO:0006935	chemotaxis	2025-04-01	468/18870	0.0955824	0.100142	0.0355607	CCL2	1
GO:0042330	taxis	2025-04-01	470/18870	0.0959756	0.100142	0.0355607	CCL2	1
GO:0044772	mitotic cell cycle phase transition	2025-04-01	470/18870	0.0959756	0.100142	0.0355607	CCL2	1
GO:0043410	positive regulation of MAPK cascade	2025-04-01	474/18870	0.0967615	0.100142	0.0355607	CCL2	1
GO:0008380	RNA splicing	2025-04-01	478/18870	0.0975469	0.100142	0.0355607	AHNAK2	1
GO:0031349	positive regulation of defense response	2025-04-01	480/18870	0.0979394	0.100142	0.0355607	C2CD4A	1
GO:0050673	epithelial cell proliferation	2025-04-01	480/18870	0.0979394	0.100142	0.0355607	CCL2	1
GO:0032102	negative regulation of response to external stimulus	2025-04-01	481/18870	0.0981356	0.100142	0.0355607	CCL2	1
GO:0045785	positive regulation of cell adhesion	2025-04-01	482/18870	0.0983318	0.100142	0.0355607	CCL2	1
GO:0050804	modulation of chemical synaptic transmission	2025-04-01	489/18870	0.0997041	0.100488	0.0356836	CCL2	1
GO:0099177	regulation of trans-synaptic signaling	2025-04-01	490/18870	0.0999	0.100488	0.0356836	CCL2	1
GO:0022407	regulation of cell-cell adhesion	2025-04-01	493/18870	0.100488	0.100488	0.0356836	CCL2	1

## Sheet: GO_MF_DOWN
ID	Description	GeneRatio	BgRatio	pvalue	p.adjust	qvalue	geneID	Count
GO:0008009	chemokine activity	2025-03-01	49/18496	0.00792706	0.043836	0.0125845	CCL2	1
GO:0048020	CCR chemokine receptor binding	2025-03-01	50/18496	0.00808839	0.043836	0.0125845	CCL2	1
GO:0042379	chemokine receptor binding	2025-03-01	74/18496	0.0119553	0.043836	0.0125845	CCL2	1
GO:0005516	calmodulin binding	2025-03-01	204/18496	0.0327264	0.0638869	0.0183407	RGS16	1
GO:0005125	cytokine activity	2025-03-01	237/18496	0.0379523	0.0638869	0.0183407	CCL2	1
GO:0005096	GTPase activator activity	2025-03-01	272/18496	0.0434744	0.0638869	0.0183407	RGS16	1
GO:0005126	cytokine receptor binding	2025-03-01	273/18496	0.0436318	0.0638869	0.0183407	CCL2	1
GO:0001664	G protein-coupled receptor binding	2025-03-01	291/18496	0.0464632	0.0638869	0.0183407	CCL2	1
GO:0003924	GTPase activity	2025-03-01	333/18496	0.0530479	0.0648363	0.0186133	RGS16	1
GO:0030695	GTPase regulator activity	2025-03-01	486/18496	0.0767788	0.0767788	0.0220417	RGS16	1
GO:0060589	nucleoside-triphosphatase regulator activity	2025-03-01	486/18496	0.0767788	0.0767788	0.0220417	RGS16	1

## Sheet: GO_CC_DOWN
ID	Description	GeneRatio	BgRatio	pvalue	p.adjust	qvalue	geneID	Count
GO:0043034	costamere	45748	18/19886	0.003616	0.01808	NA	AHNAK2	1
GO:0030315	T-tubule	45748	51/19886	0.0102198	0.0255496	NA	AHNAK2	1
GO:0042383	sarcolemma	45748	141/19886	0.0280635	0.0467726	NA	AHNAK2	1
GO:0030016	myofibril	45748	236/19886	0.0466357	0.0483812	NA	AHNAK2	1
GO:0043292	contractile fiber	45748	245/19886	0.0483812	0.0483812	NA	AHNAK2	1

## Sheet: KEGG
category	subcategory	ID	Description	GeneRatio	BgRatio	pvalue	p.adjust	qvalue	geneID	Count
Human Diseases	Infectious disease: parasitic	hsa05144	Malaria	2025-04-01	50/9434	0.0210353	0.115082	0.0710124	CCL2	1
Organismal Systems	Endocrine system	hsa04913	Ovarian steroidogenesis	2025-04-01	52/9434	0.0218697	0.115082	0.0710124	HSD3B2	1
Metabolism	Lipid metabolism	hsa00140	Steroid hormone biosynthesis	2025-04-01	63/9434	0.0264497	0.115082	0.0710124	HSD3B2	1
Organismal Systems	Endocrine system	hsa04927	Cortisol synthesis and secretion	2025-04-01	65/9434	0.0272807	0.115082	0.0710124	HSD3B2	1
Organismal Systems	Immune system	hsa04657	IL-17 signaling pathway	2025-04-01	95/9434	0.0396817	0.115082	0.0710124	CCL2	1
Human Diseases	Immune disease	hsa05323	Rheumatoid arthritis	2025-04-01	95/9434	0.0396817	0.115082	0.0710124	CCL2	1
Organismal Systems	Endocrine system	hsa04925	Aldosterone synthesis and secretion	2025-04-01	98/9434	0.0409153	0.115082	0.0710124	HSD3B2	1
Environmental Information Processing	Signaling molecules and interaction	hsa04061	Viral protein interaction with cytokine and cytokine receptor	2025-04-01	100/9434	0.041737	0.115082	0.0710124	CCL2	1
Human Diseases	Endocrine and metabolic disease	hsa04933	AGE-RAGE signaling pathway in diabetic complications	2025-04-01	101/9434	0.0421476	0.115082	0.0710124	CCL2	1
Human Diseases	Infectious disease: parasitic	hsa05142	Chagas disease	2025-04-01	103/9434	0.0429685	0.115082	0.0710124	CCL2	1
Environmental Information Processing	Signal transduction	hsa04668	TNF signaling pathway	2025-04-01	119/9434	0.0495169	0.115082	0.0710124	CCL2	1
Organismal Systems	Nervous system	hsa04722	Neurotrophin signaling pathway	2025-04-01	120/9434	0.049925	0.115082	0.0710124	NTRK2	1
Human Diseases	Infectious disease: bacterial	hsa05135	Yersinia infection	2025-04-01	138/9434	0.0572493	0.115082	0.0710124	CCL2	1
Human Diseases	Cardiovascular disease	hsa05418	Fluid shear stress and atherosclerosis	2025-04-01	142/9434	0.0588711	0.115082	0.0710124	CCL2	1
Human Diseases	Endocrine and metabolic disease	hsa04934	Cushing syndrome	2025-04-01	155/9434	0.0641277	0.115082	0.0710124	HSD3B2	1
Human Diseases	Infectious disease: viral	hsa05164	Influenza A	2025-04-01	173/9434	0.0713696	0.115082	0.0710124	CCL2	1
Human Diseases	Infectious disease: viral	hsa05168	Herpes simplex virus 1 infection	2025-04-01	182/9434	0.0749748	0.115082	0.0710124	CCL2	1
Organismal Systems	Immune system	hsa04621	NOD-like receptor signaling pathway	2025-04-01	189/9434	0.0777715	0.115082	0.0710124	CCL2	1
Human Diseases	Substance dependence	hsa05034	Alcoholism	2025-04-01	191/9434	0.0785694	0.115082	0.0710124	NTRK2	1
Organismal Systems	Immune system	hsa04062	Chemokine signaling pathway	2025-04-01	193/9434	0.0793668	0.115082	0.0710124	CCL2	1
Human Diseases	Cardiovascular disease	hsa05417	Lipid and atherosclerosis	2025-04-01	216/9434	0.0884996	0.115375	0.0711932	CCL2	1
Human Diseases	Infectious disease: viral	hsa05163	Human cytomegalovirus infection	2025-04-01	226/9434	0.0924491	0.115375	0.0711932	CCL2	1
Environmental Information Processing	Signal transduction	hsa04014	Ras signaling pathway	2025-04-01	238/9434	0.0971716	0.115375	0.0711932	NTRK2	1
Human Diseases	Infectious disease: viral	hsa05171	Coronavirus disease - COVID-19	2025-04-01	238/9434	0.0971716	0.115375	0.0711932	CCL2	1
Human Diseases	Infectious disease: bacterial	hsa05132	Salmonella infection	2025-04-01	251/9434	0.102267	0.115375	0.0711932	AHNAK2	1
Environmental Information Processing	Signal transduction	hsa04020	Calcium signaling pathway	2025-04-01	254/9434	0.10344	0.115375	0.0711932	NTRK2	1
Environmental Information Processing	Signaling molecules and interaction	hsa04060	Cytokine-cytokine receptor interaction	2025-04-01	298/9434	0.120508	0.125609	0.0775085	CCL2	1
Environmental Information Processing	Signal transduction	hsa04010	MAPK signaling pathway	2025-04-01	300/9434	0.121278	0.125609	0.0775085	NTRK2	1
Environmental Information Processing	Signal transduction	hsa04151	PI3K-Akt signaling pathway	2025-04-01	362/9434	0.144899	0.144899	0.0894111	NTRK2	1
